# Supplementary material for: Hydrogen production by Sulfurospirillum species enables syntrophic interactions of Epsilonproteobacteria
Source: Nat Commun. 2018 Nov 19;9:4872. doi: 10.1038/s41467-018-07342-3 (PMC6242987; doi:10.1038/s41467-018-07342-3)
Supplement: Supplementary file 4 — Supplementary Data 1 [file 41467_2018_7342_MOESM4_ESM.xlsx]

## Sheet: Manual
This table contains the raw proteome data (average of top 3 peptide areas) from S. multivorans and S. cavolei, cultivated with either pyruvate (Pyr) without electron acceptor or pyruvate and fumarate (Pyr/Fum)
S. multivorans values in sheet 2, S. cavolei values in sheet 3
LOG areas are the log10 area values (=LOG10(cell))
Norm. means normalized values (normalized against the median of each triplicate)
Avg means average of the normalized values from the three replicates

## Sheet: S. multivorans
		Area Pyr 1	Area Pyr 2	Area Pyr 3	LOG Area Pyr 1	LOG Area Pyr 2	LOG Area Pyr 3	Area Pyr/Fum 1	Area Pyr/Fum 2	Area Pyr/Fum 3	LOG Area Pyr/Fum 1	LOG Area Pyr/Fum 2	LOG Area Pyr/Fum 3	Norm. Pyr 1	Norm. Pyr 2	Norm. Pyr 3	Norm. Pyr/Fum 1	Norm Pyr/Fum 2	Norm Pyr/Fum 3	Avg Pyr	Avg Pyr/Fum
SMUL_0001	chromosomal replication initiator protein DnaA	1.01901e+08	1.74388e+08	258538692	8.00818	8.24152	8.41253	1.55241e+08	1.16172e+08	1.77659e+08	8.19101	8.0651	8.24959	8.12265	8.17738	8.3368	8.19517	8.06056	8.27349	8.21228	8.17641
SMUL_0002	DNA polymerase III beta subunit	9.20688e+08	1607637477	1.56074e+09	8.96411	9.20619	9.19333	8.82238e+08	7.7516e+08	7.99979e+08	8.94559	8.88939	8.90308	9.09225	9.13454	9.11057	8.95013	8.88439	8.92888	9.11245	8.92113
SMUL_0003	DNA gyrase subunit B	4.0077e+08	6.08133e+08	7.99902e+08	8.6029	8.784	8.90304	7.50193e+08	7.11488e+08	5.84659e+08	8.87517	8.85217	8.7669	8.72587	8.71564	8.82289	8.87968	8.84719	8.79231	8.7548	8.83973
SMUL_0004	GGDEF & EAL domain-containing protein	6.05627e+06	1.19407e+07	2.69011e+07	6.78221	7.07703	7.42977	1.56146e+07	1.22912e+07	9.15483e+06	7.19353	7.08959	6.96165	6.87915	7.02196	7.36289	7.19718	7.08561	6.98182	7.088	7.0882
SMUL_0005	PreQ(1) synthase	1.39064e+08	2.86379e+08	3.72286e+08	8.14321	8.45694	8.57088	5.05444e+08	3.96627e+08	3.36986e+08	8.70367	8.59838	8.52761	8.25961	8.39113	8.49372	8.70809	8.59354	8.55232	8.38149	8.61799
SMUL_0006	putative HD superfamily hydrolase		95624416	1.41938e+08		7.98057	8.1521	8.68051e+06	3.72187e+07	97417714	6.93855	7.57076	7.98864		7.91846	8.07872	6.94207	7.5665	8.01179	7.99859	7.50679
SMUL_0008	uracil-DNA glycosylase, family 1		3.57764e+07	6.82571e+07		7.5536	7.83415	5.93631e+07	5.57819e+07	76014594	7.77352	7.74649	7.8809		7.49481	7.76363	7.77747	7.74213	7.90373	7.62922	7.80778
SMUL_0011	L-proline glycine betaine ABC transport system ATP-binding protein ProV	3.21888e+08	6.22895e+08	8.29825e+08	8.5077	8.79442	8.91899	1.42231e+09	1.59904e+09	1.64789e+09	9.15299	9.20386	9.21693	8.62932	8.72597	8.8387	9.15764	9.19868	9.24364	8.73133	9.19999
SMUL_0012	L-proline glycine betaine ABC transport system permease protein ProW		1.23535e+08	2.20316e+08		8.09179	8.34305	1.49283e+08	3.33659e+08	3.76462e+08	8.17401	8.5233	8.57572		8.02882	8.26794	8.17816	8.51851	8.60057	8.14838	8.43241
SMUL_0013	L-proline glycine betaine binding ABC transporter protein ProX	1.77006e+09	2.3728e+09	2.44939e+09	9.24799	9.37526	9.38906	3.45945e+09	3900841523	3.10058e+09	9.53901	9.59116	9.49144	9.38018	9.3023	9.30454	9.54385	9.58576	9.51895	9.32901	9.54952
SMUL_0017	transcriptional regulator, GntR family	1.205e+08	2.12792e+08	2.47576e+08	8.08099	8.32796	8.39371	1.69226e+08	1.78286e+08	1.82142e+08	8.22847	8.25112	8.26041	8.1965	8.26315	8.31815	8.23265	8.24647	8.28435	8.25927	8.25449
SMUL_0019	3-isopropylmalate dehydratase small subunit	3.55422e+07	50274496	4.90646e+07	7.55074	7.70135	7.69077	8.83409e+07	9.35836e+07	7.32557e+07	7.94616	7.9712	7.86484	7.65868	7.64141	7.62154	7.9502	7.96671	7.88763	7.64054	7.93485
SMUL_0020	hypothetical protein	5.11476e+07	1.20151e+08	6.6157e+07	7.70883	8.07973	7.82058	6.96505e+07	7.67374e+07	6.88643e+07	7.84292	7.88501	7.83799	7.81902	8.01685	7.75018	7.84691	7.88057	7.86071	7.86201	7.86273
SMUL_0021	hcp beta-lactamase family protein		1.03402e+08	9.81835e+07		8.01453	7.99204			1.29218e+08			8.11132		7.95216	7.9201			8.13483	7.93613	8.13483
SMUL_0023	hypothetical protein			1.05815e+08			8.02455	127763389	1.40878e+08	95696666	8.10641	8.14884	7.9809			7.95231	8.11052	8.14426	8.00402	7.95231	8.08627
SMUL_0024	hypothetical protein		45866830	1.25823e+08		7.6615	8.09976	2.81152e+08	2.75181e+08	2.68917e+08	8.44894	8.43962	8.42962		7.60187	8.02685	8.45323	8.43487	8.45405	7.81436	8.44738
SMUL_0026	hypothetical protein		184957946			8.26707		181740756		170251311	8.25945		8.23109		8.20274		8.26365		8.25494	8.20274	8.25929
SMUL_0030	hypothetical protein	7.52014e+07	1.92547e+08	1.67811e+08	7.87623	8.28454	8.22482	3.83637e+08	2.6182e+08	3.75521e+08	8.58392	8.418	8.57463	7.98881	8.22006	8.15078	8.58828	8.41327	8.59948	8.11989	8.53368
SMUL_0042	putative integrase		5.9094e+07	6.17686e+07		7.77154	7.79077	7.44323e+07	7.43119e+07	6.5996e+07	7.87176	7.87106	7.81952		7.71106	7.72064	7.87576	7.86663	7.84218	7.71585	7.86152
SMUL_0044	methyl-accepting chemotaxis protein	1.86082e+09	2.49789e+09	3.4019e+09	9.2697	9.39757	9.53172		2.02751e+09	2166045094		9.30696	9.33567	9.40221	9.32444	9.44592		9.30173	9.36272	9.39086	9.33222
SMUL_0046	aspartate:alanine exchanger (AAEx) family protein		2.99445e+07	1.9196e+07		7.47632	7.28321	45898312		43507030	7.6618		7.63856		7.41813	7.21765	7.66569		7.66069	7.31789	7.66319
SMUL_0054	arylsulfate sulfotransferase		646350375			8.81047									8.7419					8.7419
SMUL_0058	hypothetical protein	4.24861e+07	8.01611e+07	6.70831e+07	7.62825	7.90396	7.82661	2.31301e+07	3.23286e+07	2.1282e+07	7.36418	7.50959	7.32801	7.73729	7.84245	7.75616	7.36792	7.50536	7.34925	7.77863	7.40751
SMUL_0059	putative D-2-hydroxyacid dehydrogenase	6.3965e+07	1.15461e+08	1.12471e+08	7.80594	8.06243	8.05104	3.31469e+07	4.7446e+07	3.73448e+07	7.52044	7.6762	7.57223	7.91752	7.99969	7.97857	7.52426	7.67188	7.59417	7.96526	7.59677
SMUL_0060	isochorismatase family protein	3.38311e+07	1.14305e+08	103467889	7.52932	8.05807	8.01481	1.67442e+07		1.79359e+07	7.22386		7.25372	7.63694	7.99536	7.94266	7.22753		7.27474	7.85832	7.25114
SMUL_0061	HTH-type transcriptional regulator			3.48048e+07			7.54164	3.10144e+07	9.25164e+07		7.49156	7.96622				7.47375	7.49537	7.96174		7.47375	7.72855
SMUL_0063	HTH-type transcriptional regulator	74295243	1.00662e+08	6.72599e+07	7.87096	8.00287	7.82776							7.98347	7.94059	7.75729				7.89378
SMUL_0068	putative methyltransferase			4.18223e+07			7.62141	1.48869e+08	1.36329e+08	1.4085e+08	8.17281	8.13459	8.14876			7.5528	8.17696	8.13001	8.17237	7.5528	8.15978
SMUL_0069	ammeMemoRadiSam system protein B, Memo family protein	4.07621e+07			7.61026									7.71904						7.71904
SMUL_0070	ammeMemoRadiSam system, radical SAM enzyme		5.3525e+07	41240926		7.72856	7.61533	1.12247e+07			7.05017				7.66841	7.54678	7.05375			7.60759	7.05375
SMUL_0071	ammeMemoRadiSam system protein A, AMMECR1	71352196	5.08986e+07		7.85341	7.70671								7.96567	7.64673					7.8062
SMUL_0073	putative periplasmic protein	8.9434e+07	132966877	1.10529e+08	7.9515	8.12374	8.04348	207796357	202573313	179548832	8.31764	8.30658	8.25418	8.06516	8.06052	7.97107	8.32186	8.30191	8.2781	8.03225	8.30062
SMUL_0076	esterase	1.82154e+08	3.35222e+08	315737791	8.26044	8.52533	8.49933	2.57412e+08	2.0653e+08	2.00057e+08	8.41063	8.31498	8.30115	8.37851	8.45899	8.42282	8.4149	8.31031	8.32521	8.42011	8.35014
SMUL_0077	putative FAD-dependent dehydrogenase	3.68915e+07	9.52861e+07	1.4691e+08	7.56693	7.97903	8.16705	8.02231e+07	8.88549e+07	1.27092e+08	7.9043	7.94868	8.10412	7.67509	7.91693	8.09353	7.90831	7.94421	8.1276	7.89519	7.99338
SMUL_0079	cytoplasmic formate dehydrogenase	2.52774e+07	4.95962e+07	5.41675e+07	7.40273	7.69545	7.73374	39682877	4.88704e+07	3.58941e+07	7.5986	7.68905	7.55502	7.50855	7.63556	7.66412	7.60246	7.68472	7.57692	7.60274	7.62137
SMUL_0080	diguanylate cyclase domain-containing protein		3.26893e+07			7.51441									7.45593					7.45593
SMUL_0081	hypothetical protein			25767851			7.41108	1.43735e+07			7.15756					7.34437	7.1612			7.34437	7.1612
SMUL_0082	HipA domain-containing protein	2.01745e+07	7.68144e+07	1.12719e+08	7.3048	7.88544	8.052	2.43678e+07	5.02319e+07	3.6905e+07	7.38682	7.70098	7.56709	7.40922	7.82408	7.97951	7.39057	7.69665	7.58901	7.7376	7.55874
SMUL_0089	dihydroxy-acid dehydratase	6.61334e+08	8.82642e+08	793366235	8.82042	8.94578	8.89947	4.57803e+08	4.77471e+08	4.22699e+08	8.66068	8.67895	8.62603	8.9465	8.87617	8.81936	8.66508	8.67406	8.65103	8.88068	8.66339
SMUL_0093	iron chelate uptake transporter (FeCT) family, ATPase	1.91e+08	2.27983e+08	2.07864e+08	8.28103	8.3579	8.31778	1.87678e+08	1.9006e+08	2.03449e+08	8.27341	8.27889	8.30846	8.3994	8.29286	8.2429	8.27762	8.27423	8.33253	8.31172	8.29479
SMUL_0095	iron chelate uptake transporter (FeCT) family, periplasmic substrate binding protein	2.61542e+08	4.47124e+08	3.36447e+08	8.41754	8.65043	8.52692	4.06577e+08	4.31482e+08	4.83068e+08	8.60914	8.63496	8.68401	8.53786	8.58311	8.45016	8.61352	8.6301	8.70917	8.52371	8.65093
SMUL_0096	methyltransferase domain-containing protein	58216626	1.68556e+08	1.53688e+08	7.76505	8.22674	8.18664	1.09848e+08	1.13048e+08	1.46235e+08	8.04079	8.05326	8.16505	7.87604	8.16272	8.11295	8.04488	8.04873	8.18871	8.05057	8.09411
SMUL_0097	methyl-accepting chemotaxis protein	1.36978e+09	1.96013e+09	2.51889e+09	9.13665	9.29229	9.40121	1.57566e+09	1.47121e+09	1.64577e+09	9.19746	9.16768	9.21637	9.26725	9.21997	9.31658	9.20214	9.16252	9.24308	9.26793	9.20258
SMUL_0098	UTP-glucose-1-phosphate uridylyltransferase	2.13697e+08	4.05399e+08	5.34737e+08	8.3298	8.60788	8.72814	3.45537e+08	3.88782e+08	3.46769e+08	8.53849	8.58971	8.54004	8.44887	8.54089	8.64957	8.54283	8.58487	8.56479	8.54644	8.56416
SMUL_0099	CTP synthase	7.94069e+08	8.56884e+08	8.02825e+08	8.89986	8.93292	8.90462	7.82468e+08	7.20563e+08	6.80684e+08	8.89347	8.85767	8.83295	9.02707	8.8634	8.82446	8.89798	8.85269	8.85854	8.90498	8.86974
SMUL_0100	single-stranded-DNA-specific exonuclease RecJ	1.18273e+07	8.13673e+07	8.58932e+07	7.07288	7.91045	7.93396	8.65978e+07	8.28096e+07	8.70158e+07	7.93751	7.91808	7.9396	7.17399	7.84889	7.86254	7.94154	7.91363	7.9626	7.62847	7.93926
SMUL_0101	protein-L-isoaspartate O-methyltransferase	1.99261e+07	7.97276e+07	1.17323e+08	7.29942	7.90161	8.06938	4.03995e+07	1.80192e+07	4.65349e+07	7.60638	7.25574	7.66778	7.40376	7.84012	7.99674	7.61024	7.25165	7.69	7.74687	7.5173
SMUL_0102	putative hydrolase		4.2557e+07	44516947		7.62897	7.64853	3.60755e+07	6.926e+07	6.13391e+07	7.55721	7.84048	7.78774		7.5696	7.57968	7.56105	7.83607	7.8103	7.57464	7.73581
SMUL_0103	ribonucleotide reductase of class Ia (aerobic), beta subunit	1.68822e+08	3.18428e+08	2.67468e+08	8.22743	8.50301	8.42727	3.12452e+08	3.2134e+08	3.30483e+08	8.49478	8.50696	8.51915	8.34503	8.43684	8.35141	8.4991	8.50218	8.54384	8.37776	8.51504
SMUL_0104	TPR repeat-containing protein		52098270			7.71682									7.65677					7.65677
SMUL_0105	ribonucleotide reductase of class III (anaerobic), activating protein	3.33155e+07	9.66958e+07	1.09984e+08	7.52265	7.98541	8.04133	2.45195e+08	2.72964e+08	1.1003e+08	8.38951	8.43611	8.04151	7.63018	7.92326	7.96894	8.39377	8.43136	8.06481	7.84079	8.29665
SMUL_0107	ribonucleotide reductase of class III (anaerobic), large subunit	5.1787e+08	7.06067e+08	7.63167e+08	8.71422	8.84885	8.88262	7.78113e+08	7.00371e+08	6.27153e+08	8.89104	8.84533	8.79737	8.83878	8.77998	8.80266	8.89556	8.84035	8.82287	8.80714	8.85293
SMUL_0108	putative aspartate racemase	2.88608e+07	8.51522e+07	6.47846e+07	7.46031	7.9302	7.81147	5.11947e+07	3.17003e+07	92256504	7.70923	7.50106	7.965	7.56695	7.86848	7.74116	7.71314	7.49684	7.98808	7.72553	7.73269
SMUL_0109	ribonucleotide reductase of class Ia (aerobic), alpha subunit	1.5671e+08	212732501	2.29586e+08	8.1951	8.32783	8.36095	2.60791e+08	225669518	248510995	8.41629	8.35347	8.39535	8.31224	8.26302	8.28568	8.42057	8.34877	8.41967	8.28698	8.39634
SMUL_0110	adenylosuccinate lyase	2.45926e+08	4.5979e+08	5.78231e+08	8.3908	8.66256	8.7621	4.3023e+08	455174510	4.69712e+08	8.6337	8.65818	8.67183	8.51074	8.59515	8.68323	8.63809	8.65331	8.69696	8.59637	8.66278
SMUL_0112	fumarylacetoacetate hydrolase family protein	3.58157e+07	56714958	27018820	7.55407	7.7537	7.43167	2.14082e+08	2.35487e+08	1.83007e+08	8.33058	8.37197	8.26247	7.66205	7.69336	7.36477	8.33481	8.36726	8.28641	7.57339	8.32949
SMUL_0113	dual-specificity RNA methyltransferase RlmN	4.1749e+07	6.77792e+07	3.26613e+07	7.62065	7.8311	7.51403	4.01596e+07	30858036	3.08435e+07	7.60379	7.48937	7.48916	7.72958	7.77015	7.44639	7.60765	7.48515	7.51087	7.64871	7.53456
SMUL_0114	putative nucleoside phosphorylase		1.08752e+08	1.20433e+08		8.03644	8.08074		2.91714e+06	4.23146e+07		6.46496	7.62649		7.9739	8.008		6.46132	7.64859	7.99095	7.05495
SMUL_0115	imidazole glycerol phosphate synthase cyclase subunit	1.45487e+08		1.15216e+08	8.16283		8.06151	1.24394e+08	1.20704e+08	1.68542e+08	8.0948	8.08172	8.22671	8.27951		7.98894	8.09891	8.07718	8.25055	8.13423	8.14221
SMUL_0116	dimethyladenosine transferase	5.25923e+07	1.13288e+08	1.45529e+08	7.72092	8.05418	8.16295	5.39954e+07	63458038	5.6304e+07	7.73236	7.80249	7.75054	7.83129	7.9915	8.08947	7.73629	7.7981	7.773	7.97075	7.76913
SMUL_0117	ribonuclease J	4.89389e+08	8.5758e+08	7.92692e+08	8.68965	8.93327	8.8991	6.82497e+08	6.79955e+08	7.17538e+08	8.8341	8.83248	8.85584	8.81387	8.86375	8.819	8.83859	8.82751	8.88151	8.83221	8.8492
SMUL_0118	arabinose 5-phosphate isomerase	1.43276e+08	2.94879e+08	3.24126e+08	8.15617	8.46964	8.51071	2.59603e+08	2.86388e+08	3.09988e+08	8.41431	8.45696	8.49134	8.27276	8.40373	8.4341	8.41858	8.4522	8.51595	8.3702	8.46224
SMUL_0119	putative ribosomal pseudouridine synthase	1.21026e+08	2.52311e+08	3.64835e+08	8.08288	8.40194	8.5621	2.09059e+08	2.42864e+08	2.85548e+08	8.32027	8.38536	8.45568	8.19842	8.33655	8.48502	8.32449	8.38064	8.48018	8.34	8.39511
SMUL_0120	ATPase, AAA family	7.54561e+07	1.38889e+08	1.33086e+08	7.87769	8.14267	8.12413	4.42108e+07	116078136	6.48094e+07	7.64553	8.06475	7.81164	7.9903	8.0793	8.051	7.64941	8.06021	7.83427	8.0402	7.84797
SMUL_0121	hypothetical protein	2.66354e+07	9.90473e+07	9.4685e+07	7.42546	7.99584	7.97628	8.73543e+07	8.4559e+07	5.57666e+07	7.94128	7.92716	7.74637	7.5316	7.93362	7.90448	7.94532	7.9227	7.76882	7.7899	7.87895
SMUL_0123	hypothetical protein		1.44666e+08	1.22728e+08		8.16037	8.08894	40538248	4.63589e+07	7.62506e+07	7.60786	7.66613	7.88224		8.09686	8.01613	7.61173	7.66182	7.90508	8.05649	7.72621
SMUL_0124	phosphoribosylformylglycinamidine cyclo-ligase	698925754	904534738	938194126	8.84443	8.95643	8.97229	8.88701e+08	9.2412e+08	9.00379e+08	8.94876	8.96573	8.95443	8.97085	8.88672	8.89153	8.9533	8.96068	8.98037	8.91637	8.96479
SMUL_0125	dephospho-CoA kinase	1.27714e+08	206638500	3.21588e+08	8.10624	8.31521	8.5073	1.35848e+08	1.59246e+08	1.60958e+08	8.13305	8.20207	8.20671	8.22211	8.2505	8.43072	8.13719	8.19745	8.23049	8.30111	8.18838
SMUL_0126	diaminopimelate epimerase	6.73425e+07	2.74852e+08	3.31806e+08	7.82829	8.4391	8.52088	2.08445e+08	1.95156e+08	2.37548e+08	8.31899	8.29038	8.37575	7.94019	8.37342	8.44418	8.32322	8.28572	8.40002	8.2526	8.33632
SMUL_0127	FlgJ/Bax-like protein	8.72683e+07	51201179	5.6999e+07	7.94086	7.70928	7.75587	6.26218e+07	6.09569e+07	5.27006e+07	7.79673	7.78502	7.72182	8.05436	7.64928	7.68605	7.80069	7.78064	7.74419	7.79657	7.77517
SMUL_0128	peptide chain release factor 1	1.4937e+08	2.31982e+08	3.20404e+08	8.17426	8.36545	8.5057	2.79548e+08	2.86396e+08	2.27544e+08	8.44646	8.45697	8.35707	8.29111	8.30035	8.42913	8.45075	8.45221	8.38128	8.3402	8.42808
SMUL_0129	SSU ribosomal protein S20p	6.52745e+08	2072021816	1.65339e+09	8.81474	9.31639	9.21837	4.78064e+08	1858821346	1.85238e+09	8.67949	9.26924	9.26773	8.94074	9.24389	9.13539	8.6839	9.26402	9.29458	9.10668	9.08083
SMUL_0132	phosphoglucosamine mutase / phosphomannomutase	3.7538e+08	5.64586e+08	6.09187e+08	8.57447	8.75173	8.78475	4.09617e+08	394304511	3.95921e+08	8.61238	8.59583	8.59761	8.69704	8.68362	8.70567	8.61675	8.591	8.62252	8.69544	8.61009
SMUL_0133	lipoprotein signal peptidase		4.81135e+06	7.208e+06		6.68227	6.85781								6.63026	6.79608				6.71317
SMUL_0135	threonyl-tRNA synthetase	3.7389e+08	609951979	7.2235e+08	8.57274	8.7853	8.85875	6.61907e+08	1.27559e+09	1.18999e+09	8.8208	9.10571	9.07555	8.69528	8.71693	8.779	8.82528	9.10059	9.10184	8.7304	9.00924
SMUL_0136	translation initiation factor 3	3.3292e+08	481956152	689344067	8.52234	8.68301	8.83844	5.46426e+08	5.20624e+08	5.43315e+08	8.73753	8.71652	8.73505	8.64416	8.61543	8.75887	8.74197	8.71162	8.76036	8.67282	8.73798
SMUL_0138	LSU ribosomal protein L20p	9.6375e+08	1.43178e+09	2.07696e+09	8.98396	9.15588	9.31743	2.84477e+09	2.98742e+09	2.66924e+09	9.45405	9.4753	9.42639	9.11238	9.08462	9.23356	9.45885	9.46997	9.4537	9.14352	9.46084
SMUL_0139	FixG-like membrane-integral 4Fe4S cluster protein	2.86373e+08	6.68463e+08	2.29777e+08	8.45693	8.82508	8.36131	133650597	1.11666e+08	1.65846e+08	8.12597	8.04792	8.2197	8.57782	8.7564	8.28604	8.1301	8.04339	8.24352	8.54009	8.139
SMUL_0140	recombinase-like protein	1.08481e+08	1.67844e+08	4.17036e+07	8.03535	8.2249	7.62017	5.91895e+07	5.93713e+07	5.72148e+07	7.77224	7.77358	7.75751	8.15021	8.1609	7.55158	7.77619	7.7692	7.77999	7.95423	7.77513
SMUL_0141	SSU ribosomal protein S21p	4.15366e+08	925683072	1.57815e+09	8.61843	8.96646	9.19815	1.39569e+09	1.57667e+09	1.62729e+09	9.14479	9.19774	9.21147	8.74162	8.89668	9.11535	9.14943	9.19256	9.23816	8.91789	9.19339
SMUL_0142	HTH domain-containing protein	7.00039e+07	2.36854e+08	2.28739e+08	7.84512	8.37448	8.35934	8.58638e+07	1.05488e+08	132439021	7.93381	8.0232	8.12202	7.95726	8.30931	8.28409	7.93784	8.01869	8.14555	8.18355	8.03403
SMUL_0143	lipoprotein	2.86846e+08	3.82518e+08	3.56852e+08	8.45765	8.58265	8.55249	5.40044e+08	5.51977e+08	5.02011e+08	8.73243	8.74192	8.70071	8.57854	8.51586	8.4755	8.73687	8.737	8.72592	8.5233	8.73326
SMUL_0144	glutathionylspermidine synthetase	1.54476e+08	4.99703e+08	6.36266e+08	8.18886	8.69871	8.80364	2.50924e+08	2.64435e+08	2.77906e+08	8.39954	8.42232	8.4439	8.30591	8.63102	8.72439	8.40381	8.41758	8.46837	8.55377	8.42992
SMUL_0145	YajQ-like protein	7.92998e+08	1.11643e+09	9.4512e+08	8.89927	9.04783	8.97549	8.49866e+08	8.43991e+08	7.48253e+08	8.92935	8.92634	8.87405	9.02648	8.97742	8.89469	8.93389	8.92132	8.89976	8.9662	8.91832
SMUL_0148	malate synthase G	3.92689e+07	2.05942e+08	1.44332e+08	7.59405	8.31375	8.15936	2.30731e+08	1.75248e+08	2.16936e+08	8.36311	8.24365	8.33633	7.7026	8.24905	8.08592	8.36735	8.23901	8.36049	8.01252	8.32229
SMUL_0149	membrane protein		108136684	6.20819e+08		8.03397	8.79297								7.97145	8.71381				8.34263
SMUL_0150	cytochrome c domain-containing integral membrane protein	2.60205e+08	522835189	7.09692e+09	8.41532	8.71836	9.85107	1.29528e+08	1.26285e+08	9.77533e+07	8.11236	8.10135	7.99013	8.53561	8.65052	9.76239	8.11649	8.09679	8.01328	8.98284	8.07552
SMUL_0153	two-component system histidine kinase DccS		1.09452e+08	1.40564e+08		8.03922	8.14787								7.97666	8.07453				8.02559
SMUL_0156	putative lipoprotein	3.40757e+08	6.09421e+08	3.96616e+08	8.53245	8.78492	8.59837	3.62866e+08	3.28903e+08	3.69124e+08	8.55975	8.51707	8.56717	8.65441	8.71655	8.52097	8.56409	8.51228	8.592	8.63064	8.55612
SMUL_0157	phospholipid ABC transporter, periplasmic substrate-binding protein MlaD	7.67993e+07	7.58112e+07	1.29206e+08	7.88536	7.87973	8.11128	2.74422e+07	6.08423e+07	5.12713e+07	7.43842	7.78421	7.70987	7.99807	7.81841	8.03827	7.4422	7.77983	7.73222	7.95158	7.65141
SMUL_0158	phospholipid ABC transporter, ATP-binding protein MlaF	1.68719e+07	3.73652e+07		7.22716	7.57247			1.56444e+07	2.0356e+07		7.19436	7.30869	7.33047	7.51354			7.19031	7.32987	7.422	7.26009
SMUL_0159	phospholipid ABC transporter, nucleotide-binding domain permease MlaE	1.33438e+07	1.0165e+08		7.12528	8.00711		9.59173e+06	1.00818e+07	9.41173e+06	6.9819	7.00354	6.97367	7.22713	7.94479		6.98544	6.9996	6.99388	7.58596	6.99297
SMUL_0160	peptide methionine sulfoxide reductase MsrA	9.85498e+06			6.99366			4.36785e+07	4.35422e+07	30481054	7.64027	7.63891	7.48403	7.09362			7.64415	7.63461	7.50572	7.09362	7.59483
SMUL_0161	multiple antibiotic resistance (MarC)-related protein			2.74886e+06			6.43915									6.38119				6.38119
SMUL_0168	putative periplasmic leucine/isoleucine/valine-binding protein	3.13861e+07	78275687		7.49674	7.89363			41856054	1.2486e+07		7.62176	7.09642	7.6039	7.8322			7.61747	7.11698	7.71805	7.36723
SMUL_0169	putative two-component sensor histidine kinase			1.82544e+07			7.26137									7.196				7.196
SMUL_0170	putative two-component response regulator		1.60772e+08	1.50238e+08		8.20621	8.17678	5.20723e+07	3.90253e+07		7.71661	7.59135			8.14235	8.10317	7.72053	7.58707		8.12276	7.6538
SMUL_0171	peptidyl-prolyl cis-trans isomerase	1.94863e+08	2.84932e+08	3.6696e+08	8.28973	8.45474	8.56462	3.96075e+08	4.074e+08	4.39934e+08	8.59778	8.61002	8.64339	8.40822	8.38894	8.48752	8.60215	8.60518	8.66843	8.42823	8.62525
SMUL_0172	nitrogen regulatory protein P-II	1.16924e+09	3.01146e+09	3.15598e+09	9.0679	9.47878	9.49913	3.57294e+09	3392781520	3.32922e+09	9.55303	9.53056	9.52234	9.19752	9.40501	9.41363	9.55788	9.52519	9.54994	9.33872	9.54434
SMUL_0174	hypothetical protein			4.84587e+06			6.68537									6.62519				6.62519
SMUL_0176	aldo-keto reductase	1.56843e+08	2.46927e+08	2.39984e+08	8.19546	8.39257	8.38018	2.24392e+08	2.2786e+08	2.77451e+08	8.35101	8.35767	8.44319	8.31261	8.32725	8.30475	8.35525	8.35297	8.46765	8.31487	8.39196
SMUL_0177	dihydroorotase		22705627	5.08669e+07		7.35613	7.70644	1.307e+07		6.11224e+07	7.11628		7.7862		7.29889	7.63706	7.11989		7.80876	7.46797	7.46433
SMUL_0178	two-component response regulator	157367882	1.39049e+08	142399187	8.19692	8.14317	8.15351	9.14583e+07	102516404	83309792	7.96122	8.01079	7.9207	8.31408	8.0798	8.08011	7.96527	8.00629	7.94365	8.158	7.97173
SMUL_0179	two-component sensor histidine kinase			23879490			7.37803									7.31161				7.31161
SMUL_0180	hypothetical protein		5.36712e+07	2.8306e+07		7.72974	7.45188	5.67934e+07	1.07661e+08	5.57636e+07	7.7543	8.03206	7.74635		7.66959	7.3848	7.75824	8.02754	7.7688	7.52719	7.85152
SMUL_0181	glutamine transport system permease GlnP	3.39951e+07	1.1535e+08	1.63276e+08	7.53142	8.06202	8.21292	7.81974e+07	7.00902e+07	6.17324e+07	7.89319	7.84566	7.79051	7.63907	7.99928	8.13899	7.8972	7.84124	7.81309	7.92578	7.85051
SMUL_0182	glutamine-binding periplasmic protein	2.76753e+09	4.90799e+09	4.61419e+09	9.44209	9.6909	9.6641	2.52415e+09	2.47316e+09	2.45127e+09	9.40212	9.39325	9.38939	9.57706	9.61549	9.5771	9.40689	9.38797	9.4166	9.58988	9.40382
SMUL_0183	glutamine transport system ATP-binding protein	2.03975e+07	1.87795e+08	2.9556e+08	7.30958	8.27368	8.47065	9.20875e+07	1.15006e+08	1.43687e+08	7.9642	8.06072	8.15742	7.41406	8.20929	8.3944	7.96825	8.05618	8.18106	8.00592	8.0685
SMUL_0187	manganese/zinc/iron chelate uptake transporter (MZT) family, ATP-binding protein		5.83188e+07			7.76581									7.70537					7.70537
SMUL_0188	manganese/zinc/iron chelate uptake transporter (MZT) family, periplasmic-binding protein	1.15599e+09	1.73619e+09	1.94435e+09	9.06295	9.2396	9.28878	1.87203e+08	1.49104e+08	1.72426e+08	8.27231	8.17349	8.2366	9.1925	9.16769	9.20516	8.27652	8.16889	8.26047	9.18845	8.23529
SMUL_0190	putative lipoprotein			7.60184e+07			7.88092									7.80998				7.80998
SMUL_0191	endonuclease IV		1.08151e+08	1.46052e+08		8.03403	8.16451	8.77068e+07	8.23821e+07	1.13158e+08	7.94303	7.91583	8.05369		7.97151	8.09101	7.94707	7.91138	8.07702	8.03126	7.97849
SMUL_0192	putative outer membrane protein		1.46255e+08	3.0137e+08		8.16511	8.4791	9.16016e+08	698313656	9.24378e+08	8.9619	8.84405	8.96585		8.10157	8.40277	8.96646	8.83907	8.99183	8.25217	8.93245
SMUL_0193	long-chain-fatty-acid--CoA ligase			3.8148e+07			7.58147	3.50109e+07	4.7142e+07	1.10805e+08	7.5442	7.67341	8.04456			7.51323	7.54804	7.66909	8.06787	7.51323	7.76166
SMUL_0194	AAA family ATPASE	9.38986e+07	2.27796e+08	2.02141e+08	7.97266	8.35755	8.30565	4.26515e+08	3.19488e+08	2.83742e+08	8.62993	8.50445	8.45292	8.08662	8.29251	8.23089	8.63432	8.49967	8.47742	8.20334	8.53714
SMUL_0195	NADH ubiquinone oxidoreductase chain A		1.24731e+08	171092120		8.09597	8.23323	276747585	261998340	374720156	8.44208	8.4183	8.57371		8.03297	8.15912	8.44637	8.41356	8.59855	8.09604	8.48616
SMUL_0196	NADH-ubiquinone oxidoreductase chain B	1.71583e+08	2.63887e+08	3.02048e+08	8.23448	8.42142	8.48008	7.32498e+08	6.8452e+08	6.29071e+08	8.86481	8.83539	8.7987	8.35218	8.35588	8.40374	8.86931	8.83041	8.8242	8.3706	8.84131
SMUL_0197	NADH-ubiquinone oxidoreductase chain C	1.34056e+08	3.56314e+08	3.44316e+08	8.12728	8.55183	8.53696	5.93176e+08	5.58183e+08	6.614e+08	8.77318	8.74678	8.82046	8.24346	8.48528	8.46011	8.77764	8.74186	8.84602	8.39628	8.78851
SMUL_0198	NADH-ubiquinone oxidoreductase chain D	2.04706e+08	5.2405e+08	4.8273e+08	8.31113	8.71937	8.6837	7.44931e+08	7.43402e+08	8.72801e+08	8.87212	8.87122	8.94092	8.42993	8.65152	8.60554	8.87662	8.86623	8.96682	8.56233	8.90323
SMUL_0200	epsilonproteobacterial nuoF-like protein	6.47453e+07	1.24094e+08	1.91751e+08	7.81121	8.09375	8.28274	4.46511e+08	4.77263e+08	5.20331e+08	8.64983	8.67876	8.71628	7.92286	8.03076	8.20818	8.65423	8.67387	8.74154	8.05393	8.68988
SMUL_0201	NADH-ubiquinone oxidoreductase chain G	2.2915e+08	271041508	2.92939e+08	8.36012	8.43304	8.46678	5.80001e+08	5.03336e+08	5.55777e+08	8.76343	8.70186	8.7449	8.47962	8.36741	8.39056	8.76788	8.69696	8.77024	8.41253	8.74503
SMUL_0202	NADH-ubiquinone oxidoreductase chain H	6.73212e+07	249723641	2.40077e+08	7.82815	8.39746	8.38035	1.77348e+08	176072342	8.86235e+07	8.24883	8.24569	7.94755	7.94005	8.33211	8.30491	8.25302	8.24105	7.97058	8.19236	8.15488
SMUL_0203	NADH-ubiquinone oxidoreductase chain I	2.29558e+08	184826129	1.32374e+08	8.36089	8.26676	8.1218	5.20232e+08	5.4017e+08	4.04666e+08	8.7162	8.73253	8.6071	8.4804	8.20243	8.04869	8.72062	8.72762	8.63204	8.24384	8.69343
SMUL_0206	NADH-ubiquinone oxidoreductase chain L			3.45382e+07			7.5383	24004977		2.85963e+07	7.3803		7.45631			7.47044	7.38405		7.47792	7.47044	7.43098
SMUL_0207	NADH-ubiquinone oxidoreductase chain M			28880596			7.46061									7.39345				7.39345
SMUL_0209	PflA domain protein		42759343			7.63103		1.25251e+08	122207331	1.37277e+08	8.09778	8.0871	8.1376		7.57164		8.1019	8.08255	8.16118	7.57164	8.11521
SMUL_0213	aldehyde dehydrogenase	25765668	67900200	8.86039e+07	7.41104	7.83187	7.94745	40330526	3.4644e+07		7.60563	7.53963		7.51698	7.77092	7.87591	7.6095	7.53539		7.72127	7.57244
SMUL_0214	tRNA delta(2)-isopentenylpyrophosphate transferase	3.95588e+07	51769580	51487779	7.59724	7.71407	7.7117	3.16678e+07	3.0294e+07	2.73797e+07	7.50062	7.48136	7.43743	7.70584	7.65404	7.64229	7.50443	7.47715	7.45898	7.66739	7.48019
SMUL_0215	4-hydroxybenzoate polyprenyltransferase		3.79877e+07			7.57964		8.79062e+06	1.2804e+07	14357274	6.94402	7.10735	7.15707		7.52066		6.94755	7.10335	7.17781	7.52066	7.07623
SMUL_0216	hypothetical protein	36749475	5.64328e+07	4.91364e+08	7.56525	7.75153	8.6914	1.43528e+08	3.99779e+07	5.33632e+07	8.15694	7.60182	7.72724	7.67339	7.69121	8.61317	8.16108	7.59754	7.74963	7.99259	7.83609
SMUL_0217	putative periplasmic protein	1.19711e+08	1.63554e+08	2.92865e+08	8.07813	8.21366	8.46667	1.90337e+08	1.7674e+08	1.42761e+08	8.27952	8.24733	8.15461	8.1936	8.14974	8.39045	8.28373	8.24269	8.17824	8.2446	8.23489
SMUL_0218	methyl-accepting chemotaxis protein	1823889070	2.38524e+09	3.12052e+09	9.261	9.37753	9.49423	2.00569e+09	2.04463e+09	1.94366e+09	9.30226	9.31062	9.28862	9.39338	9.30455	9.40876	9.30699	9.30538	9.31554	9.3689	9.3093
SMUL_0219	signal transduction protein CetB-like	4.63197e+07	1.59626e+08	2.12932e+08	7.66577	8.2031	8.32824	1.76118e+08	1.75985e+08	1.96223e+08	8.2458	8.24547	8.29275	7.77534	8.13926	8.25327	8.24999	8.24084	8.31678	8.05596	8.2692
SMUL_0220	cyclic pyranopterin monophosphate synthase MoaA	1.37921e+08	2.34831e+08	325683397	8.13963	8.37076	8.5128	1.58599e+08	1.28721e+08	2.42814e+08	8.2003	8.10965	8.38527	8.25598	8.30561	8.43617	8.20447	8.10508	8.40957	8.33259	8.23971
SMUL_0221	molybdopterin molybdenumtransferase MoeA	5.82325e+07	33420706	3.09834e+07	7.76517	7.52402	7.49113			2.05645e+07			7.31312	7.87616	7.46546	7.4237			7.33431	7.58844	7.33431
SMUL_0223	ribosomal RNA small subunit methyltransferase E	27745277	4.29642e+07	3.98293e+07	7.44319	7.63311	7.6002	3.64948e+07	3.0229e+07	3.87543e+07	7.56223	7.48042	7.58832	7.54958	7.5737	7.53179	7.56607	7.47621	7.61031	7.55169	7.55087
SMUL_0224	LSU ribosomal protein L31p	145358759	2.29602e+08	6.78155e+08	8.16244	8.36098	8.83133	1.08017e+09	1.11157e+09	1.11811e+09	9.03349	9.04594	9.04848	8.27912	8.29591	8.75183	9.03808	9.04085	9.0747	8.44229	9.05121
SMUL_0225	rRNA small subunit methyltransferase I			1.0134e+08			8.00578	6.46157e+07	5.57572e+07	8.00992e+07	7.81034	7.7463	7.90363			7.93372	7.81431	7.74194	7.92653	7.93372	7.82759
SMUL_0226	rRNA methylase	158620974	1.98757e+08	2.27254e+08	8.20036	8.29832	8.35651	1.43308e+08	1.73e+08	1.73876e+08	8.15627	8.23805	8.24024	8.31758	8.23374	8.28129	8.16041	8.23341	8.26412	8.27754	8.21931
SMUL_0227	membrane protein	1.66393e+08	4.58216e+08	4.68536e+08	8.22114	8.66107	8.67074	2.75125e+08	2.76085e+08	2.97639e+08	8.43953	8.44104	8.47369	8.33865	8.59367	8.59269	8.44382	8.43629	8.49824	8.50834	8.45945
SMUL_0228	putative periplasmic protein	1.59448e+08	3.48213e+08	405443940	8.20262	8.54184	8.60793	244244036	1.52857e+08	2.37502e+08	8.38782	8.18428	8.37567	8.31987	8.47537	8.53044	8.39209	8.17968	8.39994	8.44189	8.3239
SMUL_0229	aspartate aminotransferase	1.05161e+09	1.52426e+09	2.24804e+09	9.02185	9.18306	9.3518	1.16345e+09	1.16701e+09	1.19287e+09	9.06575	9.06707	9.07659	9.15081	9.11159	9.26762	9.07035	9.06197	9.1029	9.17668	9.07841
SMUL_0230	homoserine dehydrogenase	353102032	5.62741e+08	7.7116e+08	8.5479	8.75031	8.88714	1.93838e+09	4.21687e+09	2.50997e+09	9.28744	9.62499	9.39967	8.67009	8.68221	8.80714	9.29216	9.61957	9.42691	8.71981	9.44621
SMUL_0232	thioredoxin	2583013904	7.95803e+09	8.47887e+09	9.41213	9.90081	9.92834	9.50761e+09	8.79622e+09	9.58379e+09	9.97807	9.9443	9.98154	9.54667	9.82375	9.83897	9.98314	9.9387	10.0105	9.73646	9.97743
SMUL_0233	thioredoxin reductase	4.88644e+08	842090858	5.63079e+08	8.68899	8.92536	8.75057	6.34822e+08	661575394	6.25706e+08	8.80265	8.82058	8.79637	8.81319	8.8559	8.6718	8.80712	8.81562	8.82186	8.7803	8.81487
SMUL_0234	dihydrodipicolinate reductase	4.41838e+08	7.87478e+08	5.89688e+08	8.64526	8.89624	8.77062	560187649	4.68377e+08	5.59387e+08	8.74833	8.6706	8.74771	8.76884	8.82701	8.69167	8.75278	8.66572	8.77306	8.76251	8.73052
SMUL_0235	amidophosphoribosyltransferase	3.30804e+08	484110896	4.10417e+08	8.51957	8.68494	8.61323	4.05026e+08	4.97592e+08	3.28617e+08	8.60748	8.69687	8.51669	8.64135	8.61736	8.53569	8.61186	8.69198	8.54137	8.59813	8.61507
SMUL_0236	putative Fe-S oxidoreductase		1.5075e+07	1.86294e+07		7.17826	7.2702	27785426	3.08624e+07	3.55952e+07	7.44382	7.48943	7.55139		7.12239	7.20475	7.4476	7.48522	7.57327	7.16357	7.50203
SMUL_0237	hypothetical protein	7.48483e+07	46438406	6.8096e+07	7.87418	7.66688	7.83312	9.07315e+07	7.29224e+07	8.55768e+07	7.95776	7.86286	7.93236	7.98674	7.60721	7.76261	7.9618	7.85844	7.95534	7.78552	7.92519
SMUL_0238	hypothetical protein	4.13964e+07	52731467		7.61696	7.72207			5.76531e+07	36906034		7.76082	7.5671	7.72584	7.66197			7.75646	7.58902	7.69391	7.67274
SMUL_0239	histidine biosynthesis bifunctional protein HisIE	109796941	1.6665e+08	1.69367e+08	8.04059	8.2218	8.22883	116698955	5.19762e+07	9.76202e+07	8.06707	7.7158	7.98954	8.15552	8.15782	8.15476	8.07117	7.71146	8.01269	8.15603	7.93177
SMUL_0240	membrane protease subunit, stomatin/prohibitin-like protein	1555388958	1877936212	2790338179	9.19184	9.27368	9.44566	2.14019e+09	2.16041e+09	2.07248e+09	9.33045	9.33454	9.31649	9.32323	9.20151	9.36063	9.33519	9.32928	9.34349	9.29512	9.33599
SMUL_0241	branched-chain amino acid aminotransferase	1.0673e+09	2.00788e+09	2.0577e+09	9.02829	9.30274	9.31338	1.4778e+09	1.49274e+09	1.57877e+09	9.16962	9.17398	9.19832	9.15734	9.23034	9.22955	9.17427	9.16882	9.22497	9.20574	9.18936
SMUL_0242	peroxiredoxin	5.18973e+07	2.26426e+08	3.13945e+08	7.71514	8.35493	8.49685	1.61873e+08	1.53524e+08	1.41101e+08	8.20917	8.18618	8.14953	7.82543	8.28991	8.42037	8.21334	8.18157	8.17314	8.17857	8.18935
SMUL_0243	hypothetical protein	9.62306e+07	114278225	1.14078e+08	7.98331	8.05796	8.0572	4.69324e+07	7.37237e+07	6.62721e+07	7.67147	7.86761	7.82133	8.09743	7.99525	7.98467	7.67537	7.86318	7.84399	8.02578	7.79418
SMUL_0244	hypothetical protein	6.74148e+07	98961244		7.82876	7.99547		5.39967e+07		47173449	7.73237		7.6737	7.94066	7.93324		7.7363		7.69593	7.93695	7.71611
SMUL_0247	ATP-dependent Clp protease ATP-binding subunit ClpX	1.68573e+08	2.42578e+08	2.67786e+08	8.22679	8.38485	8.42779	4.24669e+08	4.0469e+08	3.34555e+08	8.62805	8.60712	8.52447	8.34438	8.3196	8.35192	8.63243	8.60228	8.54917	8.33864	8.59463
SMUL_0248	rod shape-determining protein MreB	643375461	1.74594e+09	2.03498e+09	8.80846	9.24203	9.30856	1.30609e+09	1.24369e+09	1214053653	9.11597	9.09471	9.08424	8.93437	9.17011	9.22477	9.1206	9.0896	9.11056	9.10975	9.10692
SMUL_0249	rod shape-determining protein MreC		118415425	1.21473e+08		8.07341	8.08448	9.65082e+07	9.42255e+07	9.89204e+07	7.98456	7.97417	7.99529		8.01058	8.0117	7.98862	7.96968	8.01845	8.01114	7.99225
SMUL_0250	carbamoyl-phosphate synthase large chain	694816482	1.17535e+09	1.16769e+09	8.84187	9.07017	9.06733	1.00698e+09	1.01236e+09	8.92999e+08	9.00302	9.00533	8.95085	8.96826	8.99958	8.98571	9.00759	9.00027	8.97679	8.98451	8.99488
SMUL_0251	putative RNA binding protein	8.66601e+06			6.93782									7.03699						7.03699
SMUL_0253	hypothetical protein	4.03976e+07	57388868	56079255	7.60636	7.75883	7.7488							7.71508	7.69845	7.67905				7.69753
SMUL_0254	hypothetical protein		1.29173e+07			7.11117									7.05583					7.05583
SMUL_0255	putative dinucleotide-utilizing enzyme	7.33523e+07	9.08539e+07	1.04381e+08	7.86541	7.95834	8.01862	7.16645e+07	7.2141e+07	8.56605e+07	7.8553	7.85818	7.93278	7.97784	7.89641	7.94644	7.85929	7.85376	7.95577	7.94023	7.88961
SMUL_0256	5'-nucleotidase SurE	121595737	2.65616e+08	2.71174e+08	8.08492	8.42425	8.43325	3.16339e+08	7.11863e+07	2.40727e+08	8.50015	7.8524	8.38152	8.20049	8.35869	8.35733	8.50447	7.84798	8.40581	8.3055	8.25275
SMUL_0257	lipid-A-disaccharide synthase	1.01744e+08	1.01737e+08	1.2296e+08	8.00751	8.00748	8.08977	4.64822e+07	59102743	6.4076e+07	7.66729	7.77161	7.8067	8.12197	7.94516	8.01694	7.67118	7.76723	7.82932	8.02803	7.75591
SMUL_0262	hypothetical protein			103107788			8.01329	1.36543e+08	149313371	1.25163e+08	8.13527	8.1741	8.09748			7.94116	8.1394	8.1695	8.12094	7.94116	8.14328
SMUL_0268	radical SAM family protein		30526795	5.29873e+07		7.48468	7.72417		2.7299e+07			7.43615			7.42643	7.65464		7.43196		7.54054	7.43196
SMUL_0271	putative chaperone protein TorD		77357964			7.88851									7.82711					7.82711
SMUL_0273	molybdopterin oxidoreductase, chain B	4.25554e+08	5.1932e+08	6.29861e+08	8.62895	8.71544	8.79924	3.72444e+08	3.50507e+08	3.28256e+08	8.57106	8.5447	8.51621	8.7523	8.64761	8.72004	8.57542	8.53989	8.54089	8.70665	8.55206
SMUL_0274	molybdopterin oxidoreductase, chain A	2.74727e+08	4.89181e+08	5.30848e+08	8.4389	8.68947	8.72497	7.8143e+07	1.13864e+08	5.12751e+07	7.89289	8.05638	7.70991	8.55953	8.62185	8.64643	7.8969	8.05185	7.73225	8.60927	7.89367
SMUL_0277	transcription elongation factor GreA	9.28105e+07	198964534	3.16138e+08	7.9676	8.29878	8.49988	2.04265e+08	1.99484e+08	3.17981e+08	8.31019	8.29991	8.5024	8.08149	8.23419	8.42336	8.31442	8.29524	8.52704	8.24635	8.3789
SMUL_0278	N-acetyl-gamma-glutamyl-phosphate reductase	2.87463e+08	5.48993e+08	5.14951e+08	8.45858	8.73957	8.71177	2.71745e+08	2.96991e+08	3.01169e+08	8.43416	8.47274	8.47881	8.57949	8.67155	8.63334	8.43845	8.46798	8.50338	8.62813	8.46993
SMUL_0279	UDP-2,3-diacylglucosamine hydrolase	3.2752e+07			7.51524					33899738			7.5302	7.62266					7.55202	7.62266	7.55202
SMUL_0280	chemotaxis protein CheV	6.55667e+08	1.46757e+09	1.66555e+09	8.81668	9.1666	9.22156	9.17573e+08	9.05945e+08	8.05726e+08	8.96264	8.9571	8.90619	8.94271	9.09526	9.13855	8.96719	8.95206	8.93199	9.05884	8.95042
SMUL_0281	signal transduction histidine kinase CheA	1.4142e+09	2.34713e+09	2.71789e+09	9.15051	9.37054	9.43423	1.84742e+09	1.72972e+09	1.66929e+09	9.26657	9.23798	9.22253	9.28131	9.29761	9.34931	9.27127	9.23278	9.24926	9.30941	9.2511
SMUL_0282	chemotaxis protein CheW	9.35792e+08	1.74342e+09	2.14743e+09	8.97118	9.2414	9.33192	1.02629e+09	1.25301e+09	1.09458e+09	9.01127	9.09795	9.03925	9.09941	9.16948	9.24792	9.01585	9.09283	9.06544	9.17227	9.05804
SMUL_0283	5,10-methylenetetrahydrofolate reductase	1.05166e+08	1.37558e+08	1.63072e+08	8.02188	8.13848	8.21238	1.33305e+08	7.54763e+07	145697676	8.12485	7.87781	8.16345	8.13654	8.07515	8.13845	8.12898	7.87338	8.18711	8.11671	8.06315
SMUL_0284	phosphoserine phosphatase	1.27435e+08	2.75136e+08	2.78249e+08	8.10529	8.43955	8.44443	1.68949e+08	189105570	1.81567e+08	8.22776	8.2767	8.25904	8.22115	8.37387	8.36842	8.23194	8.27205	8.28297	8.32114	8.26232
SMUL_0285	transaldolase	1.80241e+08	588447824	6.87232e+08	8.25585	8.76971	8.8371	3.54333e+08	3.41454e+08	3.82957e+08	8.54941	8.53333	8.58315	8.37386	8.70146	8.75755	8.55375	8.52853	8.60802	8.61096	8.56344
SMUL_0290	LSU ribosomal protein L25p	1.64029e+09	3331749919	4.64727e+09	9.21492	9.52267	9.6672	4.97727e+09	3.85554e+09	5.03267e+09	9.69699	9.58609	9.7018	9.34664	9.44856	9.58018	9.70192	9.58069	9.72991	9.45846	9.67084
SMUL_0291	peptidyl-tRNA hydrolase	36902482		45503304	7.56706		7.65804							7.67522		7.58911				7.63216
SMUL_0293	diaminopimelate decarboxylase	1.40228e+08	2.87627e+08	4.01098e+08	8.14683	8.45883	8.60325	2.07694e+08	2.33538e+08	2.40971e+08	8.31742	8.36836	8.38196	8.26329	8.393	8.52581	8.32165	8.36365	8.40625	8.39403	8.36385
SMUL_0294	bifunctional P-protein, chorismate mutase/prephenate dehydratase	1.14072e+08	2.06499e+08	2.62842e+08	8.05718	8.31492	8.4197	1.14774e+08	1.17046e+08	1.43056e+08	8.05984	8.06836	8.15551	8.17235	8.25021	8.3439	8.06394	8.06382	8.17914	8.25549	8.1023
SMUL_0295	histidinol-phosphate aminotransferase	4.50616e+08	1.08115e+09	1.20993e+09	8.65381	9.03389	9.08276	6.40051e+08	6.20939e+08	720714653	8.80621	8.79305	8.85776	8.77751	8.96358	9.001	8.81069	8.7881	8.88343	8.91403	8.82741
SMUL_0296	flagellar M-ring protein FliF	8.06508e+07	105122108	8.42578e+07	7.90661	8.02169	7.92561	7.61154e+07	1.10556e+08	7.28209e+07	7.88147	8.04358	7.86226	8.01963	7.95927	7.85427	7.88548	8.03906	7.88504	7.94439	7.93652
SMUL_0297	flagellar motor switch protein FliG	4.39518e+07	1.58018e+08	1.35687e+08	7.64298	8.19871	8.13254	7.43267e+07	97763431	7.16991e+07	7.87115	7.99018	7.85551	7.75223	8.1349	8.05933	7.87514	7.98568	7.87828	7.98215	7.91303
SMUL_0298	flagellar assembly protein FliH	5.28294e+07	2.27817e+08	2.03207e+08	7.72288	8.35759	8.30794	1.22451e+08	1.32331e+08	1.51213e+08	8.08796	8.12166	8.17959	7.83327	8.29255	8.23315	8.09207	8.11709	8.20329	8.11966	8.13748
SMUL_0299	1-deoxy-D-xylulose 5-phosphate synthase	9.57361e+07	2.85547e+08	3.68851e+08	7.98108	8.45568	8.56685	1.80461e+08	1.99992e+08	1.98589e+08	8.25638	8.30101	8.29795	8.09516	8.38987	8.48973	8.26058	8.29634	8.322	8.32492	8.29297
SMUL_0300	peroxide-responsive repressor PerR		1.02754e+08	9.40226e+07		8.0118	7.97323	1.85031e+07	3.73863e+07	1.78602e+07	7.26724	7.57271	7.25189		7.94945	7.90146	7.27094	7.56845	7.2729	7.92545	7.37076
SMUL_0301	putative peroxiredoxin	5.59065e+09	8.18674e+09	5.58116e+09	9.74746	9.91311	9.74672	6.90814e+09	7.49147e+09	8.31849e+09	9.83936	9.87457	9.92004	9.88679	9.83596	9.65899	9.84436	9.86901	9.94879	9.79392	9.88739
SMUL_0302	methyl-accepting chemotaxis protein	1.91491e+09	2.56292e+09	3.25937e+09	9.28215	9.40874	9.51313	2.14655e+09	2.21545e+09	2.11645e+09	9.33174	9.34546	9.32561	9.41483	9.33551	9.4275	9.33648	9.3402	9.35263	9.39261	9.34311
SMUL_0303	ferredoxin	1412023692	4803555072	1.57345e+09	9.14984	9.68156	9.19685	7.41234e+08	1.681e+08	277939936	8.86996	8.22557	8.44395	9.28063	9.60622	9.11406	8.87446	8.22094	8.46842	9.33364	8.52127
SMUL_0304	nucleoside diphosphate kinase	5.78739e+08	1.20858e+09	1.80952e+09	8.76248	9.08228	9.25756	1.45269e+09	1.34604e+09	1.88795e+09	9.16217	9.12906	9.27599	8.88774	9.0116	9.17423	9.16683	9.12392	9.30287	9.02452	9.19787
SMUL_0306	LSU ribosomal protein L32p	9.91916e+07	80593285	1.36439e+08	7.99648	7.9063	8.13494	571116112	635535602	7.88651e+08	8.75672	8.80314	8.89689	8.11078	7.84477	8.06171	8.76117	8.79819	8.92267	8.00575	8.82734
SMUL_0307	phosphate acyltransferase	141169894	2.6933e+08	4.18435e+08	8.14974	8.43029	8.62163	2.97948e+08	3.13823e+08	3.24105e+08	8.47414	8.49668	8.51069	8.26624	8.36468	8.54402	8.47845	8.4919	8.53535	8.39164	8.5019
SMUL_0309	putative prephenate dehydrogenase	6.52481e+07	1.43048e+08	1.83073e+08	7.81457	8.15548	8.26262	9.37795e+07	1.08675e+08	1.02847e+08	7.97211	8.03613	8.01219	7.92627	8.09201	8.18825	7.97616	8.03161	8.03541	8.06884	8.01439
SMUL_0310	outer membrane protein assembly factor	8.40774e+08	1.09428e+09	1.49833e+09	8.92468	9.03913	9.17561	1.22745e+09	1.12147e+09	1055311990	9.089	9.04979	9.02338	9.05225	8.96878	9.09301	9.09362	9.0447	9.04953	9.03802	9.06261
SMUL_0311	putative exopolyphosphatase		13827957	36115267		7.14076	7.55769		1.99919e+07	3.91224e+07		7.30085	7.59243		7.08519	7.48966		7.29675	7.61443	7.28742	7.45559
SMUL_0313	putative sensor histidine kinase	4.4692e+07	8.39952e+07	1.38909e+08	7.65023	7.92425	8.14273	1.63283e+07	7.2534e+07	8.21369e+07	7.21294	7.86054	7.91454	7.75958	7.86259	8.06943	7.21661	7.85612	7.93747	7.8972	7.67007
SMUL_0314	putative two-component system response regulator	2.42361e+09	4.00662e+09	4.45128e+09	9.38446	9.60278	9.64849	4.28514e+09	4.50618e+09	4.30694e+09	9.63197	9.65381	9.63417	9.51861	9.52805	9.56163	9.63686	9.64838	9.66209	9.5361	9.64911
SMUL_0315	putative dihydroneopterin aldolase		1.27713e+08	6.59751e+07		8.10624	7.81938	7.88021e+07	1.00197e+08	1.07373e+08	7.89654	8.00086	8.0309		8.04315	7.74899	7.90055	7.99635	8.05417	7.89607	7.98369
SMUL_0316	glycerol-3-phosphate acyltransferase	2.51258e+08		4.12365e+08	8.40012		8.61528	3.5301e+08	344615592	4.0283e+08	8.54779	8.53733	8.60512	8.52019		8.53773	8.55213	8.53253	8.63006	8.52896	8.57157
SMUL_0317	quinolinate synthetase A	1.69338e+08	212381439	2.84424e+08	8.22876	8.32712	8.45397	2.54223e+08	2.57709e+08	1.94539e+08	8.40521	8.41113	8.28901	8.34638	8.26231	8.37787	8.40948	8.4064	8.31302	8.32885	8.3763
SMUL_0318	nicotinate-nucleotide pyrophosphorylase (carboxylating)	3.23433e+07	120692380	129986818	7.50978	8.08168	8.1139	3.6495e+07		1.20093e+08	7.56223		8.07952	7.61713	8.01879	8.04086	7.56607		8.10293	7.89226	7.8345
SMUL_0320	putative bifunctional oligoribonuclease and PAP phosphatase	1.27272e+08	1.79792e+08	2.10004e+08	8.10473	8.25477	8.32223	1.79513e+08	192376106	1.34645e+08	8.2541	8.28415	8.12919	8.22058	8.19053	8.24731	8.25829	8.27949	8.15274	8.21948	8.23017
SMUL_0321	putative periplasmic peptidase	5.87601e+08	8.02029e+08	8.1855e+08	8.76908	8.90419	8.91305	7.9802e+08	8.76674e+08	7.95384e+08	8.90201	8.94284	8.90058	8.89443	8.8349	8.83281	8.90654	8.93781	8.92637	8.85405	8.92357
SMUL_0322	putative septum site-determining protein minC	112960119	1.99354e+08	2.61042e+08	8.05293	8.29963	8.41671	1.23916e+08	1.26672e+08	1.88035e+08	8.09313	8.10268	8.27424	8.16804	8.23504	8.34095	8.09724	8.09812	8.29821	8.24801	8.16452
SMUL_0325	homoserine kinase	1.15686e+08	1.21377e+08	2.56295e+08	8.06328	8.08414	8.40874	5.29799e+07	1.38049e+08	1.33403e+08	7.72411	8.14003	8.12517	8.17854	8.02122	8.33305	7.72804	8.13545	8.14871	8.1776	8.00407
SMUL_0327	translation initiation factor 2	5.16013e+08	7.71748e+08	1135486133	8.71266	8.88748	9.05518	7.88171e+08	7.28594e+08	7.06304e+08	8.89662	8.86249	8.84899	8.8372	8.81831	8.97367	8.90114	8.8575	8.87463	8.87639	8.87776
SMUL_0328	ribosome-binding factor A	3.4754e+07	1.94779e+08	3.19836e+08	7.541	8.28954	8.50493	2.1224e+08	1.76514e+08	1.79649e+08	8.32683	8.24678	8.25442	7.6488	8.22503	8.42837	8.33106	8.24214	8.27834	8.10073	8.28385
SMUL_0329	ribosome maturation factor RimP	9.65111e+07	3.62143e+08	5.54867e+08	7.98458	8.55888	8.74419	3.85698e+08	3.99634e+08	4.36693e+08	8.58625	8.60166	8.64018	8.09871	8.49227	8.66548	8.59061	8.59682	8.66521	8.41882	8.61755
SMUL_0330	putative riboflavin biosynthesis protein RibD			2.7061e+07			7.43234	1.67186e+07	2.16015e+07	2.62023e+07	7.2232	7.33448	7.41834			7.36544	7.22687	7.33036	7.43984	7.36544	7.33235
SMUL_0331	hypothetical protein	4.30117e+07	8.46059e+07	1.22153e+08	7.63359	7.9274	8.0869	110958083	1.27983e+08		8.04516	8.10715		7.7427	7.86571	8.01411	8.04925	8.10259		7.87417	8.07592
SMUL_0332	putative methyl-accepting chemotaxis sensory transducer with Pas/Pac sensor			2.8759e+07			7.45877									7.39163				7.39163
SMUL_0333	cold shock protein CspA	1.34914e+09	2.71305e+09	4.6659e+09	9.13006	9.43346	9.66894	6.64956e+09	8.52907e+09	6.22827e+09	9.82279	9.9309	9.79437	9.26056	9.36004	9.5819	9.82778	9.92531	9.82275	9.40083	9.85861
SMUL_0334	putative two-component histidine kinase		35988984			7.55617									7.49737					7.49737
SMUL_0337	cytochrome c family protein	1.65033e+07	4.4694e+07	39040525	7.21757	7.65025	7.59152		54358761	31500441		7.73527	7.49832	7.32074	7.59071	7.52318		7.73092	7.52004	7.47821	7.62548
SMUL_0340	hypothetical protein			128798526			8.10991									8.03691				8.03691
SMUL_0342	polysulfide reductase, subunit A	1.93353e+08	2.30129e+08	1.32785e+08	8.28635	8.36197	8.12315	5.27132e+07	8.95531e+07	6.278e+07	7.72192	7.95208	7.79782	8.4048	8.2969	8.05003	7.72584	7.94761	7.82042	8.25057	7.83129
SMUL_0343	polysulfide reductase, subunit B	1.34875e+08	2.16876e+08	132855214	8.12993	8.33621	8.12338	7.16845e+07	9.77268e+07	6.48457e+07	7.85543	7.99001	7.81188	8.24614	8.27134	8.05025	7.85942	7.98552	7.83452	8.18924	7.89315
SMUL_0345	putative diguanylate cyclase			5.66316e+07			7.75306									7.68327				7.68327
SMUL_0346	polysulfide reductase-like protein, subunit A	3.4466e+07	2.97208e+07	3.77033e+07	7.53739	7.47306	7.57638	3.38175e+07	2.69119e+07	2.73324e+07	7.52914	7.42994	7.43668	7.64513	7.4149	7.50818	7.53297	7.42576	7.45823	7.52274	7.47232
SMUL_0349	two-component regulator		30990589			7.49123									7.43293					7.43293
SMUL_0351	methyl-accepting chemotaxis sensory transducer		38268222			7.58284		2.60757e+07		1.55682e+07	7.41624		7.19224		7.52383		7.42		7.21308	7.52383	7.31654
SMUL_0352	putative oxygen-independent coproporphyrinogen III oxidase	215770195	347951101	2.17297e+08	8.33399	8.54152	8.33705	3.62419e+07	5.67793e+07	4.35652e+07	7.55921	7.75419	7.63914	8.45312	8.47505	8.26201	7.56305	7.74983	7.66128	8.39672	7.65805
SMUL_0354	manganese-dependent inorganic pyrophosphatase	7.62592e+08	1.4935e+09	1.17634e+09	8.88229	9.17421	9.07053	8.05985e+08	8.31338e+08	9.1277e+08	8.90633	8.91978	8.96036	9.00926	9.10281	8.98888	8.91085	8.91476	8.98633	9.03365	8.93731
SMUL_0355	hypothetical protein		2.2823e+07	1.54584e+07		7.35837	7.18916								7.30111	7.12445				7.21278
SMUL_0356	putative TraT complement resistance protein	1.58827e+09	2.26008e+09	2.10097e+09	9.20092	9.35412	9.32242	1771310834	1.80485e+09	1956745301	9.24829	9.25644	9.29153	9.33244	9.28133	9.2385	9.25299	9.25123	9.31846	9.28409	9.27423
SMUL_0357	demethylmenaquinone methyltransferase	1.67049e+08	3.63785e+08	475792514	8.22284	8.56084	8.67742	3.18354e+08	2.82803e+08	3.51928e+08	8.50291	8.45148	8.54645	8.34038	8.49422	8.59931	8.50723	8.44673	8.57122	8.47797	8.50839
SMUL_0358	exodeoxyribonuclease VII large subunit		2.38896e+07	6.92167e+07		7.37821	7.84021			1.83322e+07			7.26322		7.32079	7.76964			7.28426	7.54521	7.28426
SMUL_0362	adenosine deaminase	3.64931e+07	54805914	51865734	7.56221	7.73883	7.71488	6.11362e+07	5.22984e+07	6.59825e+07	7.7863	7.71849	7.81943	7.67031	7.6786	7.64543	7.79025	7.71415	7.84209	7.66478	7.78216
SMUL_0368	glutathione peroxidase	1.57095e+08	1.87321e+08	125662904	8.19616	8.27259	8.09921	9.93834e+07	121703808	1.25885e+08	7.99731	8.0853	8.09998	8.31332	8.20821	8.0263	8.00138	8.08075	8.12345	8.18261	8.06853
SMUL_0370	hypothetical protein		89343876	152474672		7.95106	8.1832	63668040	5.12859e+07	4.98035e+07	7.80392	7.71	7.69726		7.88919	8.10953	7.80789	7.70566	7.71956	7.99936	7.74437
SMUL_0371	RelE domain-containing protein							2.89758e+07	4.09271e+07	5.14702e+07	7.46204	7.61201	7.71156				7.46583	7.60773	7.7339		7.60249
SMUL_0373	putative protease IV	37197442	1.35652e+08	7.90456e+07	7.57051	8.13243	7.89788	9.3275e+07	8.38378e+07	6.66179e+07	7.96977	7.92344	7.82359	7.67873	8.06914	7.82678	7.97381	7.91898	7.84626	7.85822	7.91302
SMUL_0374	deaminase family protein	3.49056e+07		7.18893e+07	7.54289		7.85666	5.08577e+07		57994086	7.70636		7.76338	7.65071		7.78594	7.71027		7.78588	7.71833	7.74808
SMUL_0375	3-dehydroquinate dehydratase II	3.28468e+08	1.37256e+09	1.53743e+09	8.51649	9.13753	9.1868	8.89568e+08	9.66254e+08	1.21838e+09	8.94918	8.98509	9.08578	8.63823	9.06642	9.1041	8.95373	8.98004	9.11211	8.93625	9.01529
SMUL_0376	aminopeptidase	85702746	191174098	2.42496e+08	7.93299	8.28143	8.3847	1.47965e+08	1.3148e+08	1.63218e+08	8.17016	8.11886	8.21277	8.04639	8.21698	8.30923	8.17431	8.11429	8.23657	8.19087	8.17506
SMUL_0378	flagellar biosynthesis protein FlhF	1.04709e+08	1.26963e+08	1.82245e+08	8.01998	8.10368	8.26066	7.43862e+07	1.0359e+08	108524709	7.87149	8.01532	8.03553	8.13462	8.04061	8.1863	7.87549	8.01081	8.05881	8.12051	7.9817
SMUL_0379	flagellar synthesis regulator FleN	3.95528e+07	1.29175e+08	1.8958e+08	7.59718	8.11118	8.27779	5.5723e+07	6.79314e+07	7.15053e+07	7.74603	7.83207	7.85434	7.70577	8.04805	8.20328	7.74997	7.82766	7.8771	7.9857	7.81824
SMUL_0381	RNA polymerase sigma factor for flagellar operon	7.98962e+07	8.67619e+06	2.17431e+08	7.90253	6.93833	8.33732	2.55278e+08	1.10416e+08	2.84827e+08	8.40701	8.04303	8.45458	8.01549	6.88433	8.26227	8.41128	8.03851	8.47908	7.7207	8.30962
SMUL_0382	flagellar motor switch protein FliM	3.34148e+07	6.94325e+07	5.49779e+07	7.52394	7.84156	7.74019	3.64676e+07	5.441e+07	7.31562e+07	7.56191	7.73568	7.86425	7.63149	7.78054	7.67051	7.56575	7.73133	7.88704	7.69418	7.72804
SMUL_0383	putative flagellar motor switch phosphatase FliY	4.58481e+07	1.84712e+08	1.57904e+08	7.66132	8.26649	8.19839	32874912	4.20295e+07	5.42333e+07	7.51686	7.62355	7.73427	7.77083	8.20216	8.12459	7.52068	7.61926	7.75668	8.03253	7.63221
SMUL_0384	putative phosphoribohydrolase		2.75981e+07	7.39659e+07		7.44088	7.86903	93777605	65422078	3.13057e+07	7.9721	7.81572	7.49562		7.38297	7.7982	7.97615	7.81133	7.51734	7.59058	7.76827
SMUL_0387	hypothetical protein	4.30121e+08	79680756	9.95761e+07	8.63359	7.90135	7.99816	34976057	3.18414e+07	4.38601e+07	7.54377	7.50299	7.64207	8.757	7.83986	7.92616	7.5476	7.49877	7.66421	8.17434	7.5702
SMUL_0388	lipopolysaccharide biosynthesis protein RffA	1.15831e+08	2.68631e+08	2.8234e+08	8.06382	8.42916	8.45077	1.31313e+08	1.54557e+08	1.88483e+08	8.11831	8.18909	8.27527	8.17909	8.36356	8.3747	8.12243	8.18448	8.29925	8.30578	8.20205
SMUL_0390	hypothetical protein	4.49871e+07	7.1084e+07	3.38227e+07	7.65309	7.85177	7.52921	1.16649e+08	103967494	7.70326e+07	8.06688	8.0169	7.88667	7.76248	7.79067	7.46143	8.07098	8.01239	7.90953	7.67153	7.99763
SMUL_0391	hypothetical protein	1.41326e+08	1.77561e+08	2.89742e+08	8.15022	8.24935	8.46201	2.61444e+07		31492088	7.41738		7.4982	8.26672	8.18515	8.38584	7.42115		7.51993	8.27924	7.47054
SMUL_0392	ribose-phosphate pyrophosphokinase	1.11562e+09	1795359278	1.98523e+09	9.04752	9.25415	9.29781	1.52818e+09	1.31672e+09	1.50532e+09	9.18418	9.11949	9.17763	9.17684	9.18213	9.21411	9.18884	9.11436	9.20422	9.19103	9.16914
SMUL_0393	translation elongation factor LepA	1.02287e+08	2.93654e+08	3.33417e+08	8.00982	8.46784	8.52299	3.02368e+08	2.97324e+08	1.8809e+08	8.48054	8.47323	8.27436	8.12432	8.40194	8.44627	8.48484	8.46846	8.29834	8.32417	8.41722
SMUL_0397	DNA gyrase subunit A	3.88465e+08	7.04334e+08	9.65954e+08	8.58935	8.84778	8.98496	5.59703e+08	5.41968e+08	5.70868e+08	8.74796	8.73397	8.75654	8.71213	8.77892	8.90408	8.7524	8.72906	8.78191	8.79838	8.75446
SMUL_0398	hypothetical protein	4.18715e+08	1.12362e+09	1.89967e+09	8.62192	9.05062	9.27868	1.59324e+09	1.50501e+09	1.49811e+09	9.20228	9.17754	9.17554	8.74516	8.98018	9.19515	9.20696	9.17238	9.20213	8.9735	9.19382
SMUL_0400	signal-transduction regulatory protein	1.92658e+08	3.65046e+08	4.29186e+08	8.28479	8.56235	8.63265	4.93131e+08	1.55868e+08	5.05177e+08	8.69296	8.19276	8.70344	8.40321	8.49571	8.55494	8.69738	8.18815	8.72866	8.48462	8.53806
SMUL_0401	aspartate-semialdehyde dehydrogenase	1.31076e+09	2.78683e+09	3.53607e+09	9.11752	9.44511	9.54852	2.19618e+09	2.21367e+09	2.42591e+09	9.34167	9.34511	9.38488	9.24785	9.37161	9.46257	9.34641	9.33986	9.41207	9.36067	9.36611
SMUL_0403	uroporphyrinogen III decarboxylase	2.53102e+08	3.89678e+08	5.38668e+08	8.40329	8.59071	8.73132	3.62204e+08	4.04171e+08	4.05871e+08	8.55895	8.60657	8.60839	8.52341	8.52385	8.65272	8.5633	8.60172	8.63333	8.56666	8.59945
SMUL_0404	radical SAM family protein	8.77202e+06	9.83288e+07	3.82134e+07	6.9431	7.99268	7.58222	3.32573e+07	9.94594e+06	3.57509e+07	7.52189	6.99765	7.55329	7.04235	7.93048	7.51396	7.52571	6.99371	7.57517	7.4956	7.36486
SMUL_0405	TRAP-type uncharacterized transport system, fused permease component		9.0608e+07	142532764		7.95717	8.15391	6.38098e+06	3.85379e+07	2.13168e+07	6.80489	7.58589	7.32872		7.89524	8.08052	6.80834	7.58162	7.34996	7.98788	7.24664
SMUL_0406	TRAP transporter solute receptor, TAXI family precursor	2.01113e+09	3.58895e+09	4.2947e+09	9.30344	9.55497	9.63293	3.98904e+09	3923475542	3.71651e+09	9.60087	9.59367	9.57014	9.43642	9.48061	9.54622	9.60575	9.58827	9.59787	9.48775	9.5973
SMUL_0411	hypothetical protein		5.04796e+07	8.14053e+06		7.70312	6.91065								7.64317	6.84844				7.24581
SMUL_0417	hypothetical protein	1.79471e+07	7.81905e+07		7.254	7.89315		4.27389e+07	4.22946e+07	5.07227e+07	7.63082	7.62629	7.7052	7.35769	7.83173		7.6347	7.62199	7.72753	7.59471	7.66141
SMUL_0422	hypothetical protein	3.44619e+08	4.20409e+08	4.35347e+08	8.53734	8.62367	8.63884	1.78102e+08	2.01213e+08	1.48901e+08	8.25067	8.30366	8.1729	8.65937	8.55656	8.56107	8.25486	8.29898	8.19658	8.59233	8.25014
SMUL_0423	hypothetical protein		7.74317e+07	3.05081e+07		7.88892	7.48441								7.82752	7.41704				7.62228
SMUL_0428	hypothetical protein							4.03864e+07		3.22663e+07	7.60624		7.50875				7.6101		7.53051		7.5703
SMUL_0429	hypothetical protein	1.04229e+08	65387052	1.59208e+08	8.01799	7.81549	8.20196	1.24471e+08	1.23421e+08	1.37018e+08	8.09507	8.09139	8.13678	8.1326	7.75467	8.12813	8.09918	8.08684	8.16036	8.00513	8.11546
SMUL_0431	putative endo/exonuclease ATPase	5.89559e+07	4.12414e+07	8.27481e+07	7.77053	7.61533	7.91776			17053008			7.2318	7.8816	7.55607	7.84648			7.25276	7.76138	7.25276
SMUL_0437	hypothetical protein			7.29927e+07			7.86328									7.7925				7.7925
SMUL_0438	L-lactate dehydrogenase	49936756			7.69842			26411093			7.42179			7.80846			7.42556			7.80846	7.42556
SMUL_0440	putative phosphoketolase		56025059	5.52387e+07		7.74838	7.74224								7.68808	7.67255				7.68032
SMUL_0441	NG,NG-dimethylarginine dimethylaminohydrolase 1	9.33821e+07	3.95781e+08	563461274	7.97026	8.59745	8.75086	3.11482e+08	3.49058e+08	3.71156e+08	8.49343	8.5429	8.56956	8.08419	8.53055	8.67209	8.49775	8.53809	8.59439	8.42894	8.54341
SMUL_0443	putative protease	90969038	175709590	1.42517e+08	7.95889	8.2448	8.15387	2.16538e+08	2.36249e+08	2.27505e+08	8.33553	8.37337	8.35699	8.07266	8.18063	8.08047	8.33977	8.36866	8.38121	8.11125	8.36321
SMUL_0448	hypothetical protein		3.33663e+07			7.52331		1.71317e+08	1.55173e+08	1.69531e+08	8.2338	8.19082	8.22925		7.46476		8.23798	8.18621	8.25309	7.46476	8.22576
SMUL_0449	diguanylate cyclase	6.84984e+07	1.19186e+08	1.14176e+08	7.83568	8.07622	8.05757		5.79687e+07	3.2109e+07		7.76319	7.50663	7.94768	8.01337	7.98504		7.75883	7.52838	7.98203	7.6436
SMUL_0451	hypothetical protein	1.32206e+08	7.80198e+08	7.73569e+08	8.12125	8.89221	8.8885	1.86885e+08	3.1509e+08	3.75222e+08	8.27157	8.49843	8.57429	8.23734	8.823	8.80849	8.27578	8.49365	8.59913	8.62294	8.45619
SMUL_0452	thioredoxin	3.20335e+08	379481869	5.59059e+08	8.5056	8.57919	8.74746	2.42346e+08	2.49245e+08	2.41712e+08	8.38444	8.39663	8.3833	8.62719	8.51243	8.66872	8.3887	8.3919	8.40759	8.60278	8.39606
SMUL_0453	hypothetical protein	1.38479e+08	1.51688e+08	2.87829e+08	8.14138	8.18095	8.45913	1.48341e+08	1.55317e+08	1.44162e+08	8.17126	8.19122	8.15885	8.25776	8.11728	8.38299	8.17541	8.18661	8.18249	8.25268	8.18151
SMUL_0454	hypothetical protein	8.97043e+07	2.08021e+08	2.18024e+08	7.95281	8.31811	8.3385	1.05655e+08	6.44709e+06	123311633	8.02389	6.80936	8.091	8.06649	8.25337	8.26344	8.02797	6.80553	8.11445	8.19444	7.64932
SMUL_0456	hypothetical protein	41578367		105160733	7.61887		8.02185	1.04819e+08	1.36091e+08		8.02044	8.13383		7.72777		7.94964	8.02451	8.12925		7.83871	8.07688
SMUL_0457	hypothetical protein	2.20043e+08	3.37918e+08	342699939	8.34251	8.52881	8.53491	3.05835e+08	3.10777e+08	2.7045e+08	8.48549	8.49245	8.43209	8.46176	8.46244	8.45808	8.4898	8.48767	8.45652	8.46076	8.478
SMUL_0460	short-chain dehydrogenase/reductase subgroup 5 family protein	4.5497e+08	1.1222e+09	1.06119e+09	8.65798	9.05007	9.02579	4.41755e+08	4.47913e+08	5.242e+08	8.64518	8.65119	8.7195	8.78174	8.97964	8.94454	8.64957	8.64633	8.74476	8.90198	8.68022
SMUL_0463	amino acid ABC transporter, amino acid-binding protein LivJ/LivK-like	5.60109e+08	8.02376e+08	5.57479e+08	8.74827	8.90438	8.74623	6.12662e+08	5.58311e+08	5.3334e+08	8.78722	8.74688	8.727	8.87332	8.83508	8.6675	8.79168	8.74195	8.75229	8.79197	8.76198
SMUL_0466	amino acid ABC transporter, ATP-binding protein LivG-like			3.82636e+07			7.58279			1.37322e+07			7.13774			7.51453			7.15842	7.51453	7.15842
SMUL_0469	hypothetical protein	9.94056e+07			7.99741									8.11173						8.11173
SMUL_0470	hypothetical protein	3.13421e+07	1.97239e+08	4.35255e+08	7.49613	8.29499	8.63874	3.82851e+08	4.36624e+08	420506539	8.58303	8.64011	8.62377	7.60328	8.23044	8.56098	8.58739	8.63525	8.64876	8.13157	8.6238
SMUL_0476	translation elongation factor Tu	1.33771e+10	2.26019e+10	2.83448e+10	10.1264	10.3541	10.4525	2.05602e+10	2.21822e+10	2.15057e+10	10.313	10.346	10.3326	10.2711	10.2736	10.3584	10.3183	10.3402	10.3625	10.301	10.3403
SMUL_0477	LSU ribosomal protein L33p	2.09867e+08	3.5984e+08	7.52928e+08	8.32195	8.55611	8.87675	1.81781e+09	1.27569e+09	1.20927e+09	9.25955	9.10575	9.08252	8.4409	8.48952	8.79685	9.26425	9.10062	9.10884	8.57576	9.15791
SMUL_0480	transcription antitermination protein NusG	664073005	1.13193e+09	1.37583e+09	8.82222	9.05382	9.13856	1.30687e+09	1.44435e+09	1.46671e+09	9.11623	9.15967	9.16635	8.94832	8.98336	9.0563	9.12086	9.15452	9.19291	8.99599	9.1561
SMUL_0481	LSU ribosomal protein L11p (L12e)	2.52483e+09	3.54295e+09	4.74441e+09	9.40223	9.54936	9.67618	5.99985e+09	5.89638e+09	5.28298e+09	9.77814	9.77059	9.72288	9.53663	9.47505	9.58908	9.78311	9.76509	9.75105	9.53359	9.76642
SMUL_0482	LSU ribosomal protein L1p (L10Ae)	2.38533e+09	2.7151e+09	3.31775e+09	9.37755	9.43379	9.52084	4.02935e+09	3.89917e+09	3.93028e+09	9.60523	9.59097	9.59442	9.51159	9.36037	9.43514	9.61011	9.58558	9.62222	9.4357	9.60597
SMUL_0483	LSU ribosomal protein L10p (P0)	1379815918	2633159816	3.45894e+09	9.13982	9.42048	9.53894	3.77315e+09	3.77156e+09	3.49223e+09	9.5767	9.57652	9.5431	9.27047	9.34716	9.45308	9.58157	9.57113	9.57076	9.3569	9.57449
SMUL_0484	LSU ribosomal protein L7/L12 (P1/P2)	2.05236e+09	4.2984e+09	3.93613e+09	9.31225	9.63331	9.59507	5.43988e+09	5.54984e+09	5.46835e+09	9.73559	9.74428	9.73786	9.44536	9.55834	9.5087	9.74054	9.7388	9.76607	9.50413	9.74847
SMUL_0485	DNA-directed RNA polymerase beta subunit	1.21225e+09	1.88062e+09	2.31151e+09	9.08359	9.2743	9.36389	2.32392e+09	1.95831e+09	1.95816e+09	9.36622	9.29188	9.29185	9.21344	9.20213	9.2796	9.37098	9.28665	9.31877	9.23172	9.32547
SMUL_0486	DNA-directed RNA polymerase beta' subunit	9.69572e+08	1372216657	1.8573e+09	8.98658	9.13742	9.26888	2.05768e+09	1.64019e+09	1.49419e+09	9.31338	9.21489	9.17441	9.11504	9.06631	9.18545	9.31811	9.20971	9.20099	9.12227	9.24294
SMUL_0487	SSU ribosomal protein S12p (S23e)	3.02203e+08	1.08352e+09	8.68451e+08	8.4803	9.03484	8.93875	9.03019e+08	7.03782e+08	8.85608e+08	8.9557	8.84744	8.94724	8.60152	8.96452	8.85828	8.96025	8.84246	8.97317	8.80811	8.92529
SMUL_0488	SSU ribosomal protein S7p (S5e)	3.85347e+09	5.59926e+09	7.31909e+09	9.58585	9.74813	9.86446	7.72391e+09	4.73731e+09	7.29356e+09	9.88784	9.67553	9.86294	9.72287	9.67227	9.77566	9.89286	9.67009	9.89152	9.7236	9.81816
SMUL_0489	translation elongation factor G	3.24313e+09	4.80655e+09	5.81507e+09	9.51096	9.68183	9.76456	5.53259e+09	5.45555e+09	5.09425e+09	9.74293	9.73684	9.70708	9.64692	9.60649	9.67666	9.74788	9.73136	9.73521	9.64335	9.73815
SMUL_0490	methionine ABC transporter ATP-binding protein	79584234	3.38904e+07	9.66691e+07	7.90083	7.53008	7.98529	2.19164e+08	1.40379e+08	167317473	8.34077	8.1473	8.22354	8.01376	7.47148	7.91341	8.34501	8.14272	8.24737	7.79955	8.24503
SMUL_0492	methionine ABC transporter substrate-binding protein	5.00581e+08	6.52277e+08	2.19075e+09	8.69947	8.81443	9.34059	1.63707e+09	1.59206e+09	1.3503e+09	9.21407	9.20196	9.13043	8.82383	8.74584	9.25651	9.21875	9.19678	9.15689	8.94206	9.19081
SMUL_0497	aldo-keto reductase family protein		2.02275e+07			7.30594		2.64509e+07	14588935	3.03244e+07	7.42244	7.16402	7.48179		7.24909		7.42621	7.15999	7.50347	7.24909	7.36323
SMUL_0500	trimethylamine-N-oxide reductase-like protein	2.9613e+07	3.22263e+07	2.22181e+07	7.47148	7.50821	7.34671							7.57828	7.44978	7.28057				7.43621
SMUL_0502	putative two-component response regulator		6.38333e+07	8.46169e+07		7.80505	7.92746	22825723	19223095	4.10799e+07	7.35842	7.28382	7.61363		7.74431	7.8561	7.36216	7.27973	7.63569	7.8002	7.42586
SMUL_0504	putative two-component sensor histidine kinase			1.15095e+08			8.06106	6.17179e+06	1.36026e+07		6.79041	7.13362				7.98849	6.79386	7.12961		7.98849	6.96173
SMUL_0505	putative methyl-accepting chemotaxis protein	1.83414e+09	2.32045e+09	3.06868e+09	9.26343	9.36557	9.48695	2.09068e+09	2.09898e+09	2.03316e+09	9.32029	9.32201	9.30817	9.39585	9.29269	9.40155	9.32502	9.31676	9.33514	9.36336	9.32564
SMUL_0506	putative signal-transduction sensor protein	9.67568e+07	1.79437e+08	2.22447e+08	7.98568	8.25391	8.34723	4.29656e+08	439998402	4.43685e+08	8.63312	8.64345	8.64707	8.09983	8.18968	8.27209	8.63751	8.63859	8.67213	8.1872	8.64941
SMUL_0507	hypothetical protein		8.26461e+07	8.11841e+07		7.91722	7.90947	37468328		4.82584e+07	7.57366		7.68357		7.85561	7.83827	7.57751		7.70584	7.84694	7.64167
SMUL_0508	NADH-ubiquinone oxidoreductase chain G		1.47069e+07			7.16752		3.31422e+07	4.06301e+07	1.65841e+07	7.52038	7.60885	7.21969		7.11174		7.5242	7.60457	7.24061	7.11174	7.45646
SMUL_0509	NADH-ubiquinone oxidoreductase chain H		2.94893e+07	1.99329e+07		7.46966	7.29957	1.01661e+07		20232909	7.00715		7.30606		7.41153	7.23386	7.01071		7.32723	7.3227	7.16897
SMUL_0516	hypothetical protein		3.6964e+07	3.75058e+07		7.56778	7.5741	2.6703e+07		3.9825e+07	7.42656		7.60016		7.50888	7.50592	7.43033		7.62218	7.5074	7.52626
SMUL_0517	NADH-ubiquinone oxidoreductase chain F	3.85985e+07	2.78101e+07		7.58657	7.4442		7.18332e+07	8.89378e+07	5.95717e+07	7.85633	7.94909	7.77504	7.69501	7.38627		7.86032	7.94461	7.79757	7.54064	7.8675
SMUL_0518	NADH-ubiquinone oxidoreductase chain E			3.3333e+07			7.52287	4.3342e+07	8.4815e+07		7.63691	7.92847				7.45516	7.64079	7.92401		7.45516	7.7824
SMUL_0519	NADH-ubiquinone oxidoreductase chain C / NADH-ubiquinone oxidoreductase chain D	1.89788e+07	1.14974e+08		7.27827	8.0606		6.08978e+07	4.34812e+07	6.28794e+07	7.7846	7.6383	7.79851	7.38231	7.99787		7.78856	7.634	7.82111	7.69009	7.74789
SMUL_0520	NADH-ubiquinone oxidoreductase chain B	43998884	5.59832e+07	5.01594e+07	7.64344	7.74806	7.70035	9.0846e+07	7.54578e+07	70307001	7.95831	7.8777	7.847	7.7527	7.68776	7.63104	7.96235	7.87327	7.86974	7.6905	7.90179
SMUL_0522	putative periplasmic protein	34961593	1.39309e+08	2.09944e+08	7.54359	8.14398	8.3221	2.45406e+08	2.01027e+08	2.81785e+08	8.38989	8.30325	8.44992	7.65142	8.0806	8.24719	8.39415	8.29858	8.4744	7.99307	8.38904
SMUL_0524	alanine racemase	77824259	4.62065e+07	1.39063e+08	7.89111	7.6647	8.14321	1.69304e+08	1.52748e+08	1.46423e+08	8.22867	8.18397	8.16561	8.00391	7.60505	8.06991	8.23285	8.17937	8.18927	7.89296	8.2005
SMUL_0525	putative diguanylate cyclase	6.89123e+07	1.4201e+08	1.55056e+08	7.8383	8.15232	8.19049	7.20414e+07	4.20204e+07	7.73486e+07	7.85758	7.62346	7.88845	7.95034	8.08887	8.11676	7.86157	7.61917	7.91131	8.05199	7.79735
SMUL_0526	hypothetical protein	195917488	2.1213e+08	2.4227e+08	8.29207	8.3266	8.3843	1.33509e+08	1.12481e+08	1.83768e+08	8.12551	8.05108	8.26427	8.4106	8.2618	8.30883	8.12964	8.04655	8.28822	8.32708	8.1548
SMUL_0528	16S rRNA (guanine527-N7)-methyltransferase	5.79516e+07	7.82256e+07	6.79865e+07	7.76307	7.89335	7.83242	6.53608e+07	7.51478e+07	63231275	7.81532	7.87592	7.80093	7.87403	7.83192	7.76192	7.81929	7.87148	7.82354	7.82262	7.8381
SMUL_0530	large-conductance mechanosensitive channel	3.37835e+07	1.74713e+08	1.28518e+08	7.5287	8.24233	8.10896	6.14779e+07	4.33097e+07	5.81608e+07	7.78872	7.63659	7.76463	7.63632	8.17818	8.03597	7.79268	7.63229	7.78713	7.95016	7.73736
SMUL_0531	putative regulatory protein		46093866			7.66364									7.604					7.604
SMUL_0532	GTP cyclohydrolase II	3.40192e+07	2.11398e+08	2.64509e+08	7.53172	8.3251	8.42244	2.2559e+08	1.73367e+08	186598860	8.35332	8.23897	8.27091	7.63938	8.26031	8.34662	8.35756	8.23433	8.29488	8.08211	8.29559
SMUL_0533	delta-aminolevulinic acid dehydratase	1.17166e+08	2.77428e+08	3.57818e+08	8.0688	8.44315	8.55366	3.69714e+08	4.02547e+08	3.09139e+08	8.56787	8.60482	8.49015	8.18414	8.37744	8.47666	8.57222	8.59998	8.51476	8.34608	8.56232
SMUL_0534	ornithine carbamoyltransferase	2.39877e+08	594014280	8.85394e+08	8.37999	8.7738	8.94714	4.79147e+08	6.02392e+08	5.74452e+08	8.68047	8.77988	8.75925	8.49977	8.70552	8.8666	8.68488	8.77494	8.78464	8.69063	8.74815
SMUL_0536	oxygen-independent coproporphyrinogen-III oxidase 1	2.22283e+08	3.39865e+08	4.55604e+08	8.34691	8.53131	8.65859	2.46817e+08	2.82937e+08	2.64683e+08	8.39238	8.45169	8.42273	8.46622	8.46491	8.58064	8.39664	8.44693	8.44713	8.50393	8.43023
SMUL_0537	oxidoreductase ferredoxin-type protein	5.91772e+07	7.17418e+07	1.46804e+08	7.77215	7.85577	8.16674	142874279	1.05565e+08	1.30936e+08	8.15495	8.02352	8.11706	7.88325	7.79464	8.09322	8.1591	8.01901	8.14058	7.9237	8.10623
SMUL_0538	DNA-binding domain-containing protein		12210250			7.08672									7.03157					7.03157
SMUL_0539	Sir2-like protein		1.94435e+07			7.28877									7.23205					7.23205
SMUL_0540	hypothetical protein			1.00448e+07			7.00194									6.93891				6.93891
SMUL_0546	cyclic AMP receptor-like protein		2.14177e+07	2.57075e+07		7.33077	7.41006								7.27372	7.34336				7.30854
SMUL_0547	heat shock protein Hsp20	1.74118e+10	2.17116e+10	7.5023e+09	10.2408	10.3367	9.87519	2.5617e+09	2.33708e+09	2.4897e+09	9.40853	9.36867	9.39615	10.3872	10.2562	9.7863	9.41331	9.3634	9.42337	10.1433	9.40003
SMUL_0548	putative diguanylate cyclase		1.62192e+07	1.86648e+07		7.21003	7.27102								7.15392	7.20557				7.17975
SMUL_0550	fumarate reductase cytochrome b subunit	6.04721e+08	1.53961e+09	1.91733e+08	8.78155	9.18741	8.2827	4.68346e+08	4.96232e+08	1.00772e+09	8.67057	8.69568	9.00334	8.90708	9.11591	8.20814	8.67497	8.69079	9.02943	8.74371	8.7984
SMUL_0551	fumarate reductase flavoprotein subunit	6.85256e+09	8.71815e+09	1.25762e+10	9.83585	9.94042	10.0995	9.82148e+09	9.84425e+09	9.51158e+09	9.99218	9.99318	9.97825	9.97645	9.86307	10.0086	9.99725	9.98756	10.0072	9.94938	9.99733
SMUL_0552	fumarate reductase iron-sulfur protein	4.82166e+09	7.97188e+09	7.60344e+09	9.6832	9.90156	9.88101	6.6053e+09	8871340409	6.75047e+09	9.81989	9.94799	9.82933	9.82161	9.8245	9.79206	9.82488	9.94239	9.85782	9.81273	9.87503
SMUL_0553	dynamin-like domain-containing protein	1.24366e+08	2.95505e+08	4.54296e+08	8.0947	8.47056	8.65734	2.51319e+08	2.18062e+08	2.34631e+08	8.40023	8.33858	8.37039	8.21041	8.40464	8.57941	8.40449	8.33389	8.39464	8.39815	8.37767
SMUL_0554	dynamin-like domain-containing protein	1.36759e+08	2.36497e+08	2.3593e+08	8.13596	8.37383	8.37278	3.12446e+08	3.04879e+08	2.72209e+08	8.49478	8.48413	8.4349	8.25225	8.30866	8.29741	8.49909	8.47935	8.45934	8.28611	8.47926
SMUL_0556	holliday junction DNA helicase RuvB		2.98912e+07	42567640		7.47554	7.62908	2.79787e+07	4.68693e+07	3.03706e+07	7.44683	7.67089	7.48245		7.41737	7.5604	7.45061	7.66657	7.50413	7.48889	7.54044
SMUL_0557	3-methyl-2-oxobutanoate hydroxymethyltransferase	2.01119e+08	2.43945e+08	1.98257e+08	8.30345	8.38729	8.29723	4.98697e+06	9.99854e+07	7.76099e+07	6.69784	7.99994	7.88992	8.42214	8.32202	8.22254	6.70124	7.99544	7.91278	8.32223	7.53648
SMUL_0558	hypothetical protein	3.97727e+07	1.81681e+08	2.29071e+08	7.59958	8.25931	8.35997	9.57548e+07	7.80928e+07	5.51201e+07	7.98116	7.89261	7.74131	7.70821	8.19503	8.28472	7.98522	7.88817	7.76374	8.06265	7.87904
SMUL_0559	tryptophan synthase alpha chain	2.44084e+08	6.85462e+08	2.7774e+08	8.38754	8.83598	8.44364	2.80364e+08	1.05829e+08	2.63119e+08	8.44772	8.02461	8.42015	8.50743	8.76722	8.36763	8.45201	8.02009	8.44455	8.54743	8.30555
SMUL_0560	putative periplasmic phospholipid-binding protein	22539068	8.80761e+07	1.13925e+08	7.35294	7.94486	8.05662		8.61099e+07	1.11002e+08		7.93505	8.04533	7.45804	7.88303	7.9841		7.93059	8.06864	7.77505	7.99962
SMUL_0561	putative outer membrane lipoprotein	7.63017e+07	3.08809e+08	4.22523e+08	7.88253	8.48969	8.62585	2.43556e+08	291360866	3.1184e+08	8.3866	8.46443	8.49393	7.99521	8.42362	8.5482	8.39086	8.45967	8.51854	8.32234	8.45636
SMUL_0562	SSU ribosomal protein S2p (SAe)	1.45371e+09	2.57539e+09	3550668695	9.16248	9.41084	9.55031	3.23629e+09	3.34502e+09	3.1773e+09	9.51005	9.5244	9.50206	9.29345	9.33761	9.46434	9.51488	9.51904	9.52959	9.36513	9.52117
SMUL_0563	translation elongation factor Ts	6.66607e+08	2.0471e+09	2.80882e+09	8.82387	9.31114	9.44852	2038392493	1.9631e+09	2.22458e+09	9.30929	9.29294	9.34725	8.95	9.23868	9.36347	9.31402	9.28771	9.37433	9.18405	9.32536
SMUL_0566	hypothetical protein	1.07329e+09	1.10478e+09	1.55165e+09	9.03072	9.04327	9.19079	9.85113e+08	7.13341e+08	7.77231e+08	8.99349	8.8533	8.89055	9.1598	8.9729	9.10806	8.99805	8.84832	8.91631	9.08025	8.92089
SMUL_0567	guanylate kinase	5.61603e+07	1.97479e+08	2.05425e+08	7.74943	8.29552	8.31265	9.65434e+07	9.79695e+07	9.44851e+07	7.98472	7.99109	7.97536	7.8602	8.23096	8.23782	7.98878	7.98659	7.99847	8.10966	7.99128
SMUL_0568	twin-arginine translocation protein TatA	3.41616e+08	1.50252e+09	1.28553e+09	8.53354	9.17682	9.10908	4.38214e+08	4.6172e+08	8.28677e+08	8.64169	8.66438	8.91839	8.65552	9.1054	9.02708	8.64608	8.6595	8.94423	8.92933	8.74994
SMUL_0569	arginin-tRNA ligase	1.40367e+08	4.05197e+08	4.04074e+08	8.14727	8.60767	8.60646	2.53848e+08	2.67696e+08	2.89707e+08	8.40457	8.42764	8.46196	8.26372	8.54068	8.52899	8.40884	8.4229	8.48648	8.44446	8.43941
SMUL_0571	diguanylate cyclase/phosphodiesterase			1.00497e+07			7.00215									6.93912				6.93912
SMUL_0573	outer membrane protein	3.95781e+07	5.14142e+07	3.88494e+07	7.59746	7.71108	7.58938	2.65738e+07	2.76154e+07	3.32392e+07	7.42445	7.44115	7.52165	7.70605	7.65107	7.52107	7.42822	7.43696	7.54345	7.62606	7.46955
SMUL_0574	putative peroxide stress regulator	6.06042e+06			6.7825				1.60397e+07			7.2052		6.87945				7.20114		6.87945	7.20114
SMUL_0575	cytochrome c551 peroxidase	1.33223e+08	1.76592e+08	2.03832e+08	8.12458	8.24697	8.30927	6.01814e+07	4.32347e+07	3.71253e+07	7.77946	7.63583	7.56967	8.24071	8.18279	8.23448	7.78341	7.63154	7.5916	8.21933	7.66885
SMUL_0576	nicotinate-nucleotide adenylyltransferase	45049658	2.31045e+08	3.34405e+08	7.65369	8.3637	8.52427	2.23212e+08	1.95391e+08	2.61682e+08	8.34872	8.2909	8.41777	7.76309	8.29861	8.44754	8.35296	8.28624	8.44217	8.16975	8.36045
SMUL_0577	NAD-dependent glyceraldehyde-3-phosphate dehydrogenase	1.00191e+09	1.19096e+09	1.26812e+09	9.00083	9.0759	9.10316	6.55759e+08	1.06027e+09	9.55926e+08	8.81674	9.02542	8.98042	9.12949	9.00527	9.02122	8.82122	9.02034	9.00645	9.05199	8.94934
SMUL_0578	phosphoglycerate kinase	4.71808e+08	1.02301e+09	1068142408	8.67377	9.00988	9.02863	6.13586e+08	636487792	6.64967e+08	8.78788	8.80379	8.8228	8.79775	8.93976	8.94736	8.79234	8.79884	8.84837	8.89496	8.81318
SMUL_0579	triosephosphate isomerase	1.16957e+08	2.29308e+08	2.89765e+08	8.06803	8.36042	8.46205	2.32993e+08	2.26624e+08	2.23539e+08	8.36734	8.35531	8.34935	8.18335	8.29536	8.38587	8.37159	8.3506	8.37355	8.28819	8.36525
SMUL_0583	transcription termination protein NusA	3.78189e+08	5.30024e+08	7.58892e+08	8.57771	8.7243	8.88018	9.97643e+08	978997485	9.53987e+08	8.99898	8.99078	8.97954	8.70032	8.6564	8.80024	9.00355	8.98572	9.00556	8.71899	8.99828
SMUL_0584	hypothetical protein	1.40382e+07	371561232	2.13975e+08	7.14731	8.57003	8.33036	6.65061e+08	7.90258e+08	7.04494e+08	8.82286	8.89777	8.84788	7.24948	8.50334	8.25538	8.82734	8.89276	8.87352	8.00273	8.86454
SMUL_0585	(dimethylallyl)adenosine tRNA methylthiotransferase MiaB	7.94947e+07	145346603	2.30789e+08	7.90034	8.1624	8.36322	2.86106e+08	2.16231e+08	2.61417e+08	8.45653	8.33492	8.41733	8.01327	8.09888	8.28793	8.46082	8.33023	8.44172	8.13336	8.41093
SMUL_0587	hypothetical protein			6.42226e+07			7.80769		2.29898e+07	3.75851e+07		7.36154	7.57502			7.73741		7.35739	7.59697	7.73741	7.47718
SMUL_0588	putative membrane protein	2.33259e+07	9.87333e+07	1.38412e+08	7.36784	7.99446	8.14117	7.047e+07	5.62186e+07	6.06716e+07	7.848	7.74988	7.78299	7.47315	7.93225	8.06789	7.85199	7.74552	7.80554	7.82443	7.80102
SMUL_0589	hypothetical protein	5.65364e+07	1.91899e+08	2.21477e+08	7.75233	8.28307	8.34533	1.08006e+08	1.6515e+08	1.22688e+08	8.03345	8.21788	8.0888	7.86314	8.21861	8.27021	8.03753	8.21325	8.11224	8.11732	8.12101
SMUL_0591	ribosomal protein S12 methylthiotransferase RimO	61047958	8.09977e+07	9.94612e+07	7.78567	7.90847	7.99765	1.0552e+08	9.44764e+07	1.09408e+08	8.02333	7.97532	8.03905	7.89696	7.84693	7.92566	8.02741	7.97084	8.06234	7.88985	8.0202
SMUL_0592	pantothenate synthetase			75906468			7.88028	1.86992e+07	4.86803e+07	6.55267e+07	7.27182	7.68735	7.81642			7.80934	7.27552	7.68303	7.83907	7.80934	7.5992
SMUL_0593	peptide chain release factor 2	2.10007e+08	3.40309e+08	440076755	8.32223	8.53187	8.64353	324967949	310829221	2.97101e+08	8.51184	8.49252	8.4729	8.44119	8.46548	8.56572	8.51616	8.48774	8.49746	8.4908	8.50045
SMUL_0594	hypothetical protein	5.23181e+08	1528599580	1.60585e+09	8.71865	9.18429	9.20571	1.4969e+09	1.41263e+09	1.4394e+09	9.17519	9.15003	9.15818	8.84328	9.11282	9.12284	9.17985	9.14488	9.18472	9.02631	9.16982
SMUL_0595	hypothetical protein	7.50151e+08	7.28411e+08	1.24194e+09	8.87515	8.86238	9.0941	473492438	5.02695e+08	4.51318e+08	8.67531	8.7013	8.65448	9.00201	8.79341	9.01224	8.67972	8.69641	8.67956	8.93589	8.68523
SMUL_0597	putative asparaginase	1.44953e+08		3.05152e+08	8.16123		8.48452	195641955	3.10253e+08	2.18817e+08	8.29146	8.49172	8.34008	8.27789		8.40814	8.29567	8.48694	8.36425	8.34301	8.38229
SMUL_0598	DNA polymerase III subunits gamma and tau	6.25127e+07	1.09631e+08	1.47081e+08	7.79597	8.03993	8.16756	1.57352e+08	1.37545e+08	1.41431e+08	8.19687	8.13845	8.15054	7.90741	7.97737	8.09403	8.20104	8.13387	8.17416	7.99294	8.16969
SMUL_0599	transcription termination factor Rho	6.93937e+08	8.30755e+08	8.45496e+08	8.84132	8.91947	8.92711	8.27039e+08	801323094	7.70796e+08	8.91753	8.90381	8.88694	8.9677	8.85006	8.84675	8.92206	8.8988	8.91269	8.88817	8.91118
SMUL_0600	isoprenyl transferase		2.71829e+07	4.60974e+07		7.4343	7.66368	9.85956e+06	2.6664e+07	1.29871e+07	6.99386	7.42593	7.11351		7.37644	7.59469	6.99741	7.42175	7.13412	7.48557	7.18443
SMUL_0605	hypothetical protein	5.87861e+06	9.75813e+06	8174766	6.76927	6.98937	6.91248							6.86604	6.93497	6.85025				6.88375
SMUL_0607	hypothetical protein		49660331			7.69601		8.04518e+07		8.10361e+07	7.90554		7.90868		7.63612		7.90955		7.9316	7.63612	7.92057
SMUL_0616	ATP-dependent RNA helicase RhlE							1.70249e+07	3.84083e+07		7.23109	7.58443					7.23476	7.58016			7.40746
SMUL_0617	putative D-glycerate transporter		3.924e+08	2.49766e+08		8.59373	8.39753	7.87825e+07	64236152	1.02898e+08	7.89643	7.80778	8.01241		8.52685	8.32194	7.90044	7.80339	8.03563	8.4244	7.91315
SMUL_0619	putative periplasmic protein	1.49095e+08	3.68173e+08	5.24127e+08	8.17346	8.56605	8.71944	1.51318e+08	9.06782e+07	2.00606e+08	8.17989	7.9575	8.30234	8.2903	8.49939	8.64095	8.18405	7.95303	8.3264	8.47688	8.15449
SMUL_0621	Putative two-component response regulator	4.46129e+07	4.45708e+07	7.1766e+07	7.64946	7.64905	7.85592	1.49909e+08	154297778	1.52112e+08	8.17583	8.18836	8.18216	7.7588	7.58952	7.7852	8.17998	8.18375	8.20587	7.71118	8.18987
SMUL_0622	TRAP-type C4-dicarboxylate transport system, periplasmic component	1.62533e+08	4.49203e+08	2.89057e+08	8.21094	8.65244	8.46098	3.24731e+09	3.31598e+09	3.21845e+09	9.51152	9.52061	9.50765	8.32831	8.58511	8.38482	9.51636	9.51526	9.5352	8.43275	9.52227
SMUL_0626	hypothetical protein		61703269	6.16251e+07		7.79031	7.78976	7.93647e+07		87675185	7.89963		7.94288		7.72968	7.71964	7.90364		7.96589	7.72466	7.93477
SMUL_0627	putative outer membrane porin	2.25075e+10	27042346570	2.24978e+10	10.3523	10.432	10.3521	4.75458e+10	4.89578e+10	4.21399e+10	10.6771	10.6898	10.6247	10.5003	10.3509	10.259	10.6825	10.6838	10.6555	10.37	10.6739
SMUL_0628	antitoxin Phd_YefM-like protein		1.64431e+07	1.94431e+07		7.21598	7.28877								7.15983	7.22315				7.19149
SMUL_0630	hypothetical protein			5.47474e+06			6.73836			4.0637e+06			6.60892			6.67771			6.62807	6.67771	6.62807
SMUL_0632	CopG-like DNA-binding protein		39066987	1.14596e+08		7.59181	8.05917	1.75785e+08	186020406		8.24498	8.26956			7.53273	7.98662	8.24917	8.26491		7.75967	8.25704
SMUL_0633	RelE-like protein			5.55704e+07			7.74484	1.23874e+07	1.35359e+06	416908	7.09298	6.13149	5.62004			7.67513	7.09658	6.12804	5.63633	7.67513	6.28698
SMUL_0636	putative outer membrane porin	8.66427e+09	1.10112e+10	1.01332e+10	9.93773	10.0418	10.0057	1.34608e+10	1.49897e+10	1.44873e+10	10.1291	10.1758	10.161	10.0798	9.96369	9.91568	10.1342	10.1701	10.1904	9.98638	10.1649
SMUL_0638	putative membrane protein			3.63703e+07			7.56075									7.49269				7.49269
SMUL_0639	amino acid ABC transporter, amino acid-binding protein LivJ/LivK-like	6.85892e+09	8.48534e+09	7.96955e+09	9.83626	9.92867	9.90143	5.55221e+09	6.00382e+09	5.46736e+09	9.74447	9.77843	9.73778	9.97686	9.8514	9.8123	9.74942	9.77293	9.76599	9.88019	9.76278
SMUL_0642	amino acid ABC transporter, ATP-binding protein LivG-like	2.02822e+08	2.76738e+08	3.93964e+08	8.30712	8.44207	8.59546	3.88914e+08	3.62166e+08	3.91879e+08	8.58985	8.55891	8.59315	8.42586	8.37637	8.51808	8.59422	8.55409	8.61805	8.4401	8.58879
SMUL_0643	amino acid ABC transporter, ATP-binding protein LivF-like	21193981	2.17031e+08	3.27331e+08	7.32621	8.33652	8.51499	1.66852e+08	2.72035e+08	2.3239e+08	8.22233	8.43462	8.36622	7.43093	8.27165	8.43834	8.22651	8.42988	8.39046	8.04697	8.34895
SMUL_0644	NrfI-like protein	2.08124e+08	3.30113e+08	4.21898e+08	8.31832	8.51866	8.62521	1.36039e+08	1.38058e+08	1.39354e+08	8.13366	8.14006	8.14412	8.43723	8.45237	8.54757	8.1378	8.13548	8.16772	8.47905	8.147
SMUL_0645	putative membrane-bound protein	47942965	114237108	1.14887e+08	7.68072	8.05781	8.06027	1.93708e+07	7.48578e+07		7.28715	7.87424		7.79051	7.9951	7.98771	7.29085	7.86981		7.92444	7.58033
SMUL_0652	competence/damage-inducible protein CinA family		7.38743e+07	1.48567e+08		7.86849	8.17192	6.17349e+07	6.30917e+07	75756925	7.79053	7.79997	7.87942		7.80726	8.09836	7.79449	7.79558	7.90225	7.95281	7.83078
SMUL_0653	isoleucine--tRNA ligase	2.66759e+08	497021185	6.37406e+08	8.42612	8.69637	8.80442	5.16646e+08	4.81989e+08	4.90938e+08	8.71319	8.68304	8.69103	8.54656	8.6287	8.72516	8.71762	8.67815	8.71621	8.63347	8.70399
SMUL_0655	glutamyl-tRNA(Gln) amidotransferase subunit A	1.79141e+08	4.0923e+08	5.63378e+08	8.25319	8.61197	8.7508	3.46983e+08	3.93878e+08	3.18741e+08	8.54031	8.59536	8.50344	8.37117	8.54495	8.67203	8.54465	8.59053	8.52808	8.52938	8.55442
SMUL_0656	inosine-5'-monophosphate dehydrogenase	9.30588e+08	1.32471e+09	1.81655e+09	8.96876	9.12212	9.25925	1.25511e+09	1.2242e+09	1.07398e+09	9.09868	9.08785	9.031	9.09696	9.05113	9.1759	9.10331	9.08274	9.05716	9.108	9.08107
SMUL_0657	homoserine O-acetyltransferase		5.48665e+07	1.23911e+08		7.73931	8.09311	1.46733e+07	72516612	4.51271e+07	7.16653	7.86044	7.65444		7.67908	8.02026	7.17017	7.85601	7.67662	7.84967	7.5676
SMUL_0659	nitrilase superfamily protein	6.0519e+07	1.65073e+08	2.70402e+08	7.78189	8.21768	8.43201	6.94223e+07	1.28235e+08	1.08394e+08	7.8415	8.10801	8.035	7.89313	8.15372	8.35611	7.84548	8.10345	8.05829	8.13432	8.0024
SMUL_0660	sulfur carrier protein adenylyltransferase ThiF-like									2.50626e+07			7.39903						7.42047		7.42047
SMUL_0661	L,L-diaminopimelate aminotransferase	3.33549e+08	2.88667e+08	1.61937e+08	8.52316	8.4604	8.20935	1.53221e+08	4.8756e+08	2.47446e+08	8.18532	8.68803	8.39348	8.64499	8.39456	8.13545	8.18948	8.68314	8.4178	8.39166	8.43014
SMUL_0662	UDP-N-acetylmuramate--alanine ligase	4.6028e+07	8.41539e+07	2.05468e+08	7.66302	7.92507	8.31274	1.36667e+08	2.01755e+08	1.76297e+08	8.13566	8.30482	8.24625	7.77256	7.8634	8.23792	8.1398	8.30015	8.27014	7.95796	8.2367
SMUL_0664	recombination inhibitory protein MutS2		6.79056e+07	1.01773e+08		7.83191	8.00763	3.17811e+07		5.35086e+07	7.50217		7.72842		7.77096	7.93555	7.50598		7.75082	7.85325	7.6284
SMUL_0665	succinyl-diaminopimelate desuccinylase	49311993	2.19075e+08	218700796	7.69295	8.34059	8.33985	1.74245e+08	2.03737e+08	2.05065e+08	8.24116	8.30907	8.31189	7.80292	8.27568	8.26478	8.24535	8.3044	8.33598	8.11446	8.29524
SMUL_0666	putative enamine/imine deaminase	1.12699e+08	4.273e+08	5.48318e+08	8.05192	8.63073	8.73903	1.15159e+09	1.2098e+09	1.20634e+09	9.0613	9.08271	9.08147	8.16702	8.56357	8.66037	9.0659	9.0776	9.10778	8.46365	9.08376
SMUL_0667	malate:quinone oxidoreductase	3.35117e+08	5.71919e+08	5.21983e+08	8.5252	8.75733	8.71766	7.93169e+08	837992236	1.23836e+09	8.89937	8.92324	9.09285	8.64706	8.68918	8.63918	8.90389	8.91822	9.1192	8.65847	8.98043
SMUL_0669	hypothetical protein		4.85669e+07	2.77653e+07		7.68634	7.4435	5.38715e+07	7.0095e+07	6.03412e+07	7.73136	7.84569	7.78061		7.62652	7.3765	7.73529	7.84127	7.80316	7.50151	7.79324
SMUL_0670	putative N-acetyltransferase	2.18369e+07	4.61946e+07	5.69262e+07	7.33919	7.66459	7.75531	4.41001e+07	55602971		7.64444	7.7451		7.4441	7.60494	7.6855	7.64832	7.74074		7.57818	7.69453
SMUL_0671	carboxy-terminal processing protease		17060238	2.78298e+07		7.23199	7.44451	5.33706e+07	4.96406e+07	5.67482e+07	7.7273	7.69584	7.75395		7.1757	7.3775	7.73123	7.69151	7.77642	7.2766	7.73305
SMUL_0672	hypothetical protein	9.52466e+07	1.13158e+08	1.66508e+08	7.97885	8.05369	8.22144	1.02693e+08	8.44956e+07	7.21335e+07	8.01154	7.92683	7.85814	8.0929	7.99101	8.14743	8.01561	7.92237	7.88091	8.07711	7.93963
SMUL_0673	pyruvate kinase	8.70571e+08	1.98527e+09	1.92368e+09	8.9398	9.29782	9.28413	8.88181e+08	9.53794e+08	8.24885e+08	8.9485	8.97945	8.91639	9.06759	9.22546	9.20056	8.95305	8.9744	8.94223	9.16454	8.95656
SMUL_0674	LSU ribosomal protein L21p	8.57013e+08	2.34302e+09	2.97631e+09	8.93299	9.36978	9.47368	1.97398e+09	2.00231e+09	1.97351e+09	9.29534	9.30153	9.29524	9.06068	9.29686	9.3884	9.30007	9.2963	9.32217	9.24864	9.30618
SMUL_0675	LSU ribosomal protein L27p	4.67937e+08	6.581e+08	9.21201e+08	8.67019	8.81829	8.96435	1.57935e+09	1468968723	1.34353e+09	9.19848	9.16701	9.12825	8.79412	8.74967	8.88366	9.20315	9.16185	9.1547	8.80915	9.17323
SMUL_0676	GTPase Obg	2.95716e+08	3.77749e+08	5.30893e+08	8.47088	8.5772	8.72501	5.67613e+08	5.46635e+08	5.40126e+08	8.75405	8.7377	8.73249	8.59196	8.51045	8.64647	8.7585	8.73278	8.7578	8.58296	8.74969
SMUL_0677	glutamate 5-kinase	2.00349e+08	3.67682e+08	5.73998e+08	8.30179	8.56547	8.75891	3.85647e+08	3.14095e+08	3.49156e+08	8.58619	8.49706	8.54302	8.42045	8.49881	8.68006	8.59055	8.49228	8.56777	8.53311	8.5502
SMUL_0678	methionyl-tRNA formyltransferase			2.44081e+07			7.38753	6.17854e+07	7.03152e+07	4.8241e+07	7.79089	7.84705	7.68342			7.32103	7.79484	7.84263	7.70568	7.32103	7.78105
SMUL_0680	chromosome-partitioning protein ParA	3.07773e+08	4.20236e+08	4.17636e+08	8.48823	8.62349	8.6208	4.18843e+08	4.0183e+08	4.29004e+08	8.62205	8.60404	8.63246	8.60956	8.55638	8.5432	8.62643	8.5992	8.65748	8.56971	8.6277
SMUL_0681	chromosome-partitioning protein ParB	6.72638e+08	844628135	7.05392e+08	8.82778	8.92667	8.84843	6.55757e+08	7.01898e+08	5.83116e+08	8.81674	8.84627	8.76575	8.95397	8.8572	8.76878	8.82122	8.8413	8.79116	8.85998	8.81789
SMUL_0682	ATP synthase B' chain	2.92484e+08	5.78378e+08	8.29477e+08	8.4661	8.76221	8.9188	9.76412e+08	1.2191e+09	9.4872e+08	8.98963	9.08604	8.97714	8.58712	8.69402	8.83852	8.9942	9.08093	9.00315	8.70655	9.02609
SMUL_0683	ATP synthase B chain	2.86835e+08	7.83681e+08	8.7984e+08	8.45763	8.89414	8.9444	1.11382e+09	1.23411e+09	8.84982e+08	9.04681	9.09135	8.94693	8.57853	8.82492	8.86389	9.05141	9.08624	8.97286	8.75578	9.03684
SMUL_0684	ATP synthase delta chain	4.7467e+08	1.12243e+09	1.25222e+09	8.67639	9.05016	9.09768	9.06184e+08	9.36032e+08	1.02102e+09	8.95722	8.97129	9.00903	8.80041	8.97973	9.01579	8.96177	8.96624	9.03514	8.93198	8.98772
SMUL_0685	ATP synthase alpha chain	4.70327e+09	8.1121e+09	8.34456e+09	9.6724	9.90913	9.9214	5.48916e+09	5.53885e+09	5.22803e+09	9.73951	9.74342	9.71834	9.81066	9.83202	9.83209	9.74445	9.73794	9.7465	9.82492	9.74296
SMUL_0686	ATP synthase gamma chain	1.1161e+09	2.38911e+09	2.684e+09	9.0477	9.37824	9.42878	1.28669e+09	1.34339e+09	1.58807e+09	9.10947	9.1282	9.20087	9.17703	9.30525	9.34391	9.1141	9.12307	9.22753	9.2754	9.1549
SMUL_0687	ATP synthase beta chain	8.10092e+09	1.03382e+10	1.11318e+10	9.90853	10.0144	10.0466	1.00791e+10	1.05767e+10	1.03453e+10	10.0034	10.0244	10.0147	10.0502	9.93651	9.95613	10.0085	10.0187	10.0438	9.98094	10.0237
SMUL_0688	ATP synthase epsilon chain	1.88412e+08	1.11965e+09	1.29068e+09	8.27511	9.04908	9.11082	9.06766e+08	9.96942e+08	524552692	8.9575	8.99867	8.71979	8.3934	8.97866	9.02881	8.96205	8.99361	8.74506	8.80029	8.90024
SMUL_0689	putative biopolymer transport protein ExbB-like			1.04041e+08			8.0172	2.34138e+07			7.36947					7.94504	7.37322			7.94504	7.37322
SMUL_0690	putative biopolymer transport protein ExbD-like	7.662e+07	6.48437e+07	98655740	7.88434	7.81187	7.99412	83468272	1.00798e+08	7.32372e+07	7.92152	8.00345	7.86473	7.99704	7.75107	7.92216	7.92555	7.99895	7.88752	7.89009	7.93734
SMUL_0691	TonB-like protein	50091569	1.42553e+08	1.40049e+08	7.69976	8.15398	8.14628	8.17911e+07	7.83236e+07	1.04065e+08	7.91271	7.89389	8.0173	7.80983	8.09052	8.07295	7.91673	7.88945	8.04054	7.9911	7.9489
SMUL_0692	protein TolB	1.19917e+09	1.53291e+09	1.70981e+09	9.07888	9.18552	9.23295	1.40933e+09	1.37151e+09	1452278962	9.14901	9.1372	9.16205	9.20865	9.11403	9.14984	9.15366	9.13206	9.1886	9.15751	9.15811
SMUL_0693	outer membrane lipoprotein omp16-like	2.48853e+10	3.29947e+10	3.49536e+10	10.3959	10.5184	10.5435	1.77931e+10	1.8272e+10	16828466561	10.2503	10.2618	10.226	10.5445	10.4366	10.4486	10.2555	10.256	10.2557	10.4766	10.2557
SMUL_0694	TPR repeat containing periplasmic protein	6.95006e+08	1221634143	1.28364e+09	8.84199	9.08694	9.10844	5.69516e+08	5.85469e+08	5.82028e+08	8.75551	8.7675	8.76494	8.96838	9.01622	9.02645	8.75995	8.76257	8.79034	9.00368	8.77096
SMUL_0695	FKBP-type peptidyl-prolyl cis-trans isomerase SlyD	1.7021e+09	2.49226e+09	4.34715e+09	9.23098	9.39659	9.63821	6.88081e+09	6.54789e+09	5.57028e+09	9.83764	9.8161	9.74588	9.36293	9.32347	9.55144	9.84264	9.81058	9.77412	9.41262	9.80911
SMUL_0696	hypothetical protein	8.71766e+07	2.57639e+08	2.83605e+08	7.9404	8.41101	8.45271	1.88611e+08	1.79834e+08	1.8246e+08	8.27557	8.25487	8.26117	8.0539	8.34555	8.37663	8.27977	8.25023	8.2851	8.25869	8.2717
SMUL_0697	malonyl CoA-acyl carrier protein transacylase	3.90117e+08	2.48948e+08	2.46922e+08	8.59119	8.39611	8.39256	241537430	2.43928e+08	3.02359e+08	8.38298	8.38726	8.48052	8.714	8.33077	8.31701	8.38724	8.38254	8.5051	8.45393	8.42496
SMUL_0698	MTA/SAH nucleosidase	1.12229e+08	3.6828e+08	4.83672e+08	8.0501	8.56618	8.68455	3.30096e+08	5.67291e+08	4.49059e+08	8.51864	8.75381	8.6523	8.16517	8.49951	8.60637	8.52297	8.74888	8.67738	8.42369	8.64974
SMUL_0699	tRNA(Cytosine32)-2-thiocytidine synthetase	7.8061e+07	52147065	8.65463e+07	7.89243	7.71723	7.93725	95885559	110181578	50359579	7.98175	8.04211	7.70208	8.00525	7.65717	7.8658	7.98581	8.03758	7.7244	7.84274	7.91593
SMUL_0700	RecO domain-containing protein	9.70418e+06	6.82745e+07	48565706	6.98696	7.83426	7.68633							7.08683	7.77329	7.61714				7.49242
SMUL_0703	inositol monophosphatase family protein			91927458			7.96345									7.89176				7.89176
SMUL_0704	acetyl-coenzyme A carboxyl transferase beta chain	1.85184e+08	4.5312e+08	5.72138e+08	8.2676	8.65621	8.7575	3.16331e+08	3.44567e+08	3.67249e+08	8.50014	8.53727	8.56496	8.38578	8.58885	8.67867	8.50446	8.53247	8.58978	8.5511	8.54224
SMUL_0706	putative RNA polymerase-binding transcription factor DksA	5.65185e+07	3.9161e+08	8.29477e+08	7.75219	8.59285	8.9188	5.88174e+08	8.56022e+08	8.55001e+08	8.76951	8.93248	8.93197	7.863	8.52598	8.83852	8.77396	8.92746	8.95785	8.40917	8.88642
SMUL_0707	putative membrane protein	5.26316e+08	9.82822e+08	1.21526e+09	8.72125	8.99247	9.08467	6.06154e+08	747151083	7.92787e+08	8.78258	8.87341	8.89916	8.84591	8.92249	9.00289	8.78704	8.86842	8.92494	8.92376	8.86013
SMUL_0708	putative tRNA dihydrouridine synthase B	2.28525e+07	9.3615e+07	9.75053e+07	7.35893	7.97135	7.98903	4.40845e+07	4.78011e+07	4.10231e+07	7.64429	7.67944	7.61303	7.46412	7.90931	7.91711	7.64817	7.67512	7.63509	7.76352	7.65279
SMUL_0711	membrane protein	1.79791e+08	2.83903e+08	2.04356e+08	8.25477	8.45317	8.31039	1.57159e+08	2.0927e+08	1.86151e+08	8.19634	8.32071	8.26986	8.37276	8.38739	8.23558	8.2005	8.31603	8.29383	8.33191	8.27012
SMUL_0712	flagellar motor switch protein FliN	15026718		96274312	7.17686		7.98351	134602315	7.06369e+07	1.20821e+08	8.12905	7.84903	8.08214	7.27945		7.91164	8.13318	7.84462	8.10556	7.59555	8.02779
SMUL_0721	hypothetical protein		25672455	3.25251e+07		7.40947	7.51222	3.54451e+07	44518753	5.10161e+07	7.54956	7.64854	7.70771		7.3518	7.4446	7.55339	7.64424	7.73004	7.3982	7.64256
SMUL_0724	thiamin biosynthesis protein ThiC	4.98745e+08	9.33834e+08	9.50155e+07	8.69788	8.97027	7.97779	2.73146e+08	2.61343e+08	2.82727e+08	8.43639	8.41721	8.45137	8.82221	8.90046	7.90598	8.44068	8.41248	8.47586	8.54288	8.443
SMUL_0729	UvrABC system protein A, excinuclease	5.30479e+07	178482480	1.96045e+08	7.72467	8.2516	8.29236	3.51306e+08	253861136	8.76038e+07	8.54569	8.4046	7.94252	7.83509	8.18738	8.21771	8.55003	8.39987	7.96554	8.08006	8.30514
SMUL_0732	metal-dependent hydrolase domain-containing protein	154210843	3.18087e+08	2.80128e+08	8.18811	8.50255	8.44736	6.44641e+07	8.20651e+07	8.48905e+07	7.80932	7.91416	7.92886	8.30516	8.43638	8.37132	7.81329	7.90971	7.95183	8.37095	7.89161
SMUL_0733	DNA polymerase I	2.13905e+08	1.18989e+08	1.37777e+08	8.33022	8.07551	8.13918	4.98805e+07	2.67289e+07	8.49954e+07	7.69793	7.42698	7.9294	8.44929	8.01266	8.06591	7.70184	7.4228	7.95237	8.17596	7.69234
SMUL_0734	putative manganese efflux pump MntP		28975647			7.46203									7.40396					7.40396
SMUL_0736	chaperone protein DnaJ	2.01674e+08	6.20751e+08	601892970	8.30465	8.79292	8.77952	2.55526e+08	275143203	2.42167e+08	8.40744	8.43956	8.38411	8.42336	8.72449	8.70049	8.41171	8.43481	8.40841	8.61611	8.41831
SMUL_0737	putative periplasmic protein	9.03307e+07	4.50609e+08	2.61551e+08	7.95584	8.6538	8.41756	1.0374e+08	1.17806e+08	1.11161e+08	8.01595	8.07117	8.04595	8.06956	8.58645	8.34178	8.02002	8.06663	8.06927	8.3326	8.05197
SMUL_0741	cytochrome d ubiquinol oxidase subunit I		7.58421e+07			7.87991									7.81859					7.81859
SMUL_0742	cytochrome d ubiquinol oxidase subunit II	1.43954e+07	25490532		7.15822	7.40638		7.61531e+06	8.03522e+06	6520165	6.88169	6.905	6.81426	7.26054	7.34874		6.88518	6.90111	6.834	7.30464	6.87343
SMUL_0743	two-component system response regulator	6.32574e+07	1.59365e+08	1.66112e+08	7.80111	8.20239	8.2204	1.54941e+08	7.09371e+07	8.13614e+07	8.19017	7.85087	7.91042	7.91262	8.13856	8.1464	8.19433	7.84646	7.93334	8.06586	7.99137
SMUL_0744	two-component system histidine kinase	9.57616e+06	3.35029e+07	4.40166e+07	6.98119	7.52508	7.64362	36012455		2.55294e+07	7.55645		7.40704	7.08098	7.46652	7.57481	7.56029		7.4285	7.3741	7.4944
SMUL_0745	recombination protein RecR	3.59668e+07		2.69753e+07	7.5559		7.43097							7.66391		7.36408				7.51399
SMUL_0746	putative diguanylate cyclase			2.65166e+06			6.42352									6.3657				6.3657
SMUL_0748	putative long-chain-fatty-acid--CoA ligase	6.34261e+07	1.31536e+08	2.29659e+08	7.80227	8.11905	8.36108	1.0619e+08	1.39005e+08	7.63746e+07	8.02609	8.14303	7.88295	7.9138	8.05586	8.28582	8.03016	8.13845	7.90579	8.08516	8.0248
SMUL_0749	shikimate 5-dehydrogenase I alpha	37763086	1.102e+08	1.73926e+08	7.57707	8.04218	8.24037	9.55639e+07	1.43564e+08	1.47841e+08	7.98029	8.15705	8.16979	7.68538	7.97959	8.16619	7.98435	8.15246	8.19347	7.94372	8.11009
SMUL_0750	anthranilate synthase, aminase component	8.46204e+07	2.15891e+08	2.24216e+08	7.92748	8.33423	8.35067	1.40978e+08	1.37389e+08	1.49847e+08	8.14915	8.13795	8.17565	8.04079	8.26937	8.2755	8.15329	8.13337	8.19934	8.19522	8.162
SMUL_0751	membrane protein	1.9059e+09	1.7555e+09	1.23913e+09	9.2801	9.2444	9.09312	1670523968	1.70208e+09	1.49292e+09	9.22285	9.23098	9.17404	9.41275	9.17246	9.01126	9.22754	9.22579	9.20062	9.19883	9.21798
SMUL_0752	hypothetical protein	9.77733e+07	1.5354e+08	126385370	7.99022	8.18622	8.1017	9.41262e+07	1.35648e+08	7.98303e+07	7.97371	8.13241	7.90217	8.10443	8.12251	8.02877	7.97776	8.12784	7.92507	8.08524	8.01022
SMUL_0753	serine hydroxymethyltransferase	2.03e+09	2.7041e+09	2.6599e+09	9.3075	9.43202	9.42487	2.21144e+09	2.3133e+09	2.16945e+09	9.34468	9.36423	9.33635	9.44054	9.35862	9.34003	9.34942	9.35896	9.3634	9.37973	9.35726
SMUL_0754	lysine--tRNA ligase	3.23378e+08	7.25899e+08	7.51271e+08	8.50971	8.86088	8.8758	4.41211e+08	4.27377e+08	4.54867e+08	8.64465	8.63081	8.65788	8.63135	8.79192	8.7959	8.64904	8.62595	8.68297	8.73972	8.65266
SMUL_0755	ferric uptake regulation protein FUR	1.01752e+08	456059934	2.17025e+08	8.00754	8.65902	8.33651	2.91704e+08	2.91209e+08	3.01859e+08	8.46494	8.4642	8.4798	8.122	8.59164	8.26147	8.46924	8.45944	8.50438	8.32504	8.47769
SMUL_0756	colicin V production protein-like		3.4569e+06	2.82534e+08		6.53869	8.45107	7.61495e+07	1.02689e+08		7.88167	8.01152			6.4878	8.375	7.88567	8.00702		7.4314	7.94634
SMUL_0757	putative diguanylate cyclase	1.20077e+08	3.65314e+08	3.76086e+08	8.07946	8.56267	8.57529	2.79413e+08	2.27339e+08	1.5853e+08	8.44625	8.35667	8.20011	8.19495	8.49603	8.49809	8.45054	8.35197	8.22387	8.39636	8.34213
SMUL_0758	twitching motility protein PilT	2.70171e+08	6.17128e+08	4.42184e+08	8.43164	8.79038	8.6456	2.30727e+08	2.05908e+08	3.25835e+08	8.3631	8.31367	8.513	8.55216	8.72197	8.56778	8.36735	8.309	8.53767	8.61397	8.40467
SMUL_0759	aspartyl/glutamyl-tRNA(Asn/Gln) amidotransferase subunit C	1.08594e+07			7.03581			2.17256e+08	241794702	2.07299e+08	8.33697	8.38345	8.3166	7.13638			8.34121	8.37873	8.3407	7.13638	8.35354
SMUL_0760	hypothetical protein	2.79176e+08	4.38156e+08	6.6749e+08	8.44588	8.64163	8.82444	5.84279e+08	6.81147e+08	5.16229e+08	8.76662	8.83324	8.71284	8.56661	8.57438	8.74501	8.77107	8.82827	8.73809	8.62866	8.77914
SMUL_0761	hypothetical protein	2.97635e+08	1847898041	1.83389e+09	8.47368	9.26668	9.26337	6.60814e+08	5.07824e+08	6.92472e+08	8.82008	8.70571	8.8404	8.59481	9.19456	9.17999	8.82456	8.70081	8.86602	8.98979	8.79713
SMUL_0763	pantothenate kinase type III CoaX	205533306	1.66969e+08	1.64341e+08	8.31288	8.22264	8.21575	2.16602e+08	203390129	3.30467e+08	8.33566	8.30833	8.51913	8.43171	8.15865	8.14179	8.3399	8.30366	8.54381	8.24405	8.39579
SMUL_0764	ATP phosphoribosyltransferase	1.36746e+08	3.16135e+08	2.4544e+08	8.13592	8.49987	8.38995	4.2208e+08	4.4564e+08	3.87391e+08	8.6254	8.64898	8.58815	8.25221	8.43372	8.31442	8.62978	8.64412	8.61304	8.33345	8.62898
SMUL_0765	chemotaxis regulator CheY	18220271	8.90527e+07	2.33474e+08	7.26055	7.94965	8.36824	1.19164e+08	5.67675e+07	1.09114e+08	8.07615	7.7541	8.03788	7.36434	7.88778	8.29291	8.08025	7.74974	8.06117	7.84834	7.96372
SMUL_0766	signal transduction histidine kinase	5.34528e+08	7.90909e+08	7.34882e+08	8.72797	8.89813	8.86622	2.80845e+08	3.06574e+08	2.46801e+08	8.44847	8.48654	8.39235	8.85273	8.82888	8.78641	8.45276	8.48176	8.41667	8.82267	8.45039
SMUL_0768	hypothetical protein	43454636	1.3622e+08	1.60439e+08	7.63804	8.13424	8.20531	16323706		38858658	7.21282		7.58949	7.74722	8.07094	8.13145	7.21648		7.61148	7.9832	7.41398
SMUL_0769	UvrABC system protein excinuclease C			4.5919e+07			7.66199									7.59302				7.59302
SMUL_0772	L-aspartate oxidase	1.33877e+08	1.97488e+08	1.78477e+08	8.12671	8.29554	8.25158	5.85268e+07	1.73259e+08	7.12246e+07	7.76735	8.2387	7.85263	8.24287	8.23098	8.1773	7.7713	8.23406	7.87538	8.21705	7.96025
SMUL_0775	uroporphyrinogen-III synthase	2.51955e+08		1.71008e+07	8.40132		7.23302	7.35916e+07		9.53127e+07	7.86683		7.97915	8.52141		7.16791	7.87082		8.00227	7.84466	7.93655
SMUL_0776	phosphoribosylamine--glycine ligase	2.39743e+08	6.64941e+08	808539823	8.37975	8.82278	8.9077	4.68531e+08	465086535	4.98489e+08	8.67074	8.66753	8.69766	8.49953	8.75412	8.82752	8.67514	8.66266	8.72286	8.69372	8.68689
SMUL_0777	RDD family membrane protein			1.07981e+08			8.03335			96512090			7.98458			7.96103			8.00772	7.96103	8.00772
SMUL_0778	organic solvent tolerance protein OstA	39270395	1.73058e+08	1.88283e+08	7.59407	8.23819	8.27481	1.12648e+08	1.16159e+08	1.40777e+08	8.05172	8.06505	8.14853	7.70262	8.17408	8.20032	8.05581	8.06051	8.17214	8.02567	8.09616
SMUL_0779	polyribonucleotide nucleotidyltransferase	6.14591e+08	1.45704e+09	1.71328e+09	8.78859	9.16347	9.23383	1.61343e+09	1.55893e+09	1.54981e+09	9.20775	9.19283	9.19028	8.91421	9.09216	9.15071	9.21243	9.18765	9.21691	9.05236	9.20566
SMUL_0780	ATP synthase C chain		1.44505e+07	7893043		7.15988	6.89724	1.18116e+07	2.89707e+06	1.21906e+07	7.07231	6.46196	7.08602		7.10416	6.83516	7.0759	6.45832	7.10656	6.96966	6.88026
SMUL_0782	hypothetical protein			58643798			7.76822	4.54988e+07	8.69082e+07	9.25562e+07	7.658	7.93906	7.96641			7.69829	7.66189	7.93459	7.98949	7.69829	7.86199
SMUL_0783	two component sensor kinase	3.76263e+07	1.03908e+08	1.29716e+08	7.57549	8.01665	8.11299	3.7263e+07	9.19087e+07	8.53142e+07	7.57128	7.96336	7.93102	7.68378	7.95426	8.03996	7.57512	7.95888	7.954	7.89267	7.82933
SMUL_0784	two component response regulator		8.84695e+06	1.35928e+08		6.94679	8.13331	1.58141e+07		1.96265e+07	7.19904		7.29284		6.89273	8.0601	7.2027		7.31398	7.47641	7.25834
SMUL_0787	FAD/FMN-dependent dehydrogenase	2.23124e+09	3.29063e+09	5.0818e+09	9.34855	9.51728	9.70602	6.43122e+09	6231494324	5.84265e+09	9.80829	9.79459	9.76661	9.48218	9.44321	9.61865	9.81328	9.78908	9.79491	9.51468	9.79909
SMUL_0789	putative oxaloacetate decarboxylase alpha chain	1.8844e+09	2.17978e+09	2.89662e+09	9.27517	9.33841	9.46189	1.54167e+09	1.56859e+09	1.57325e+09	9.18799	9.19551	9.1968	9.40775	9.26574	9.37672	9.19266	9.19034	9.22345	9.35007	9.20215
SMUL_0790	putative oxaloacetate decarboxylase beta chain	1.49488e+08	307393886	1.84501e+08	8.17461	8.4877	8.266	1.26014e+08	6.98262e+07	144096084	8.10042	7.84402	8.15865	8.29146	8.42164	8.19159	8.10453	7.8396	8.18229	8.30156	8.04214
SMUL_0792	argininosuccinate lyase	4.07563e+08	4.59743e+08	503126714	8.61019	8.66252	8.70168	4.32582e+08	4.23929e+08	3.71218e+08	8.63607	8.62729	8.56963	8.73327	8.5951	8.62335	8.64046	8.62244	8.59446	8.65057	8.61912
SMUL_0793	HIT-family protein	3.31328e+08	6.67503e+08	9.65217e+08	8.52026	8.82445	8.98462	9.39653e+08	9.01284e+08	9.51802e+08	8.97297	8.95486	8.97855	8.64205	8.75578	8.90375	8.97753	8.94982	9.00456	8.76719	8.9773
SMUL_0794	phenylalanyl-tRNA synthetase alpha chain	3.93743e+08	4.15213e+08	4.31205e+08	8.59521	8.61827	8.63468	3.79001e+08	3.83086e+08	4.06226e+08	8.57864	8.5833	8.60877	8.71807	8.5512	8.55696	8.583	8.57847	8.63371	8.60874	8.59839
SMUL_0795	phenylalanyl-tRNA synthetase beta chain	425144996	7.83292e+08	856230780	8.62854	8.89392	8.93259	7.18678e+08	8.00294e+08	6.98279e+08	8.85653	8.90325	8.84403	8.75187	8.82471	8.85218	8.86103	8.89824	8.86966	8.80959	8.87631
SMUL_0796	3-phosphoshikimate 1-carboxyvinyltransferase	8.3036e+07	9.6545e+07	112465382	7.91927	7.98473	8.05102	9.36401e+07	8.77059e+07	9.85476e+07	7.97146	7.94303	7.99365	8.03247	7.92259	7.97855	7.97551	7.93856	8.01681	7.97787	7.97696
SMUL_0797	4-hydroxy-3-methylbut-2-enyl diphosphate reductase	1.49553e+08	2.56357e+08	2.76394e+08	8.1748	8.40884	8.44153	2.02241e+08	2.24644e+08	2.82405e+08	8.30587	8.3515	8.45087	8.29165	8.3434	8.36554	8.31009	8.3468	8.47536	8.33353	8.37742
SMUL_0798	SSU ribosomal protein S1p	952979373	2.04657e+09	2.44481e+09	8.97908	9.31103	9.38825	1.75828e+09	1.79403e+09	1.87232e+09	9.24509	9.25383	9.27238	9.10743	9.23857	9.30374	9.24978	9.24862	9.29925	9.21658	9.26589
SMUL_0800	D-3-phosphoglycerate dehydrogenase	2.0744e+09	2.78164e+09	2.6645e+09	9.31689	9.4443	9.42562	1.5687e+09	1.62904e+09	1.61614e+09	9.19554	9.21193	9.20848	9.45007	9.3708	9.34077	9.20021	9.20675	9.23516	9.38721	9.21404
SMUL_0802	RND family protein	3.43719e+07	8.49189e+07	1.68379e+07	7.5362	7.929	7.22629	1.69006e+08	1.57766e+08	1.66616e+08	8.2279	8.19801	8.22172	7.64393	7.8673	7.16124	8.23208	8.1934	8.24554	7.55749	8.22367
SMUL_0804	RND family protein	8.72714e+06	1.29809e+07		6.94087	7.1133		2.78505e+07	5.98101e+07	5.95479e+07	7.44483	7.77677	7.77487	7.04009	7.05795		7.44861	7.7724	7.7974	7.04902	7.6728
SMUL_0807	translation elongation factor P	2.04302e+08	4.23396e+08	5.97054e+08	8.31027	8.62675	8.77601	5.00996e+08	4.74591e+08	5.43231e+08	8.69983	8.67632	8.73498	8.42906	8.55961	8.69701	8.70425	8.67144	8.7603	8.5619	8.712
SMUL_0808	putative methyl-accepting chemotaxis protein	1.80224e+09	2.3245e+09	3.01725e+09	9.25581	9.36633	9.47961	1.95827e+09	1.994e+09	1.89653e+09	9.29187	9.29973	9.27796	9.38812	9.29344	9.39428	9.29659	9.29449	9.30484	9.35861	9.29864
SMUL_0809	YajL-like protein	4.92799e+08	7.70709e+08	3.63251e+08	8.69267	8.88689	8.56021	308392963	2.55383e+08	2.9675e+08	8.4891	8.40719	8.47239	8.81692	8.81773	8.48315	8.49342	8.40246	8.49694	8.70593	8.46427
SMUL_0810	putative methyl-accepting chemotaxis protein	2.76652e+09	3.80628e+09	5.37515e+09	9.44193	9.5805	9.73039	2.78644e+09	2.96553e+09	2680051968	9.44505	9.4721	9.42814	9.5769	9.50594	9.6428	9.44985	9.46677	9.45546	9.57521	9.45736
SMUL_0814	putative RNA-bindining protein	46489718	4743420	5.12365e+06	7.66736	6.67609	6.70958	2.80642e+07			7.44815			7.77696	6.62414	6.64918	7.45194			7.01676	7.45194
SMUL_0818	putative diguanylate cyclase		5.95598e+06	2.57855e+07		6.77495	7.41138	9.89275e+06	2.19043e+07	8.34906e+06	6.99532	7.34053	6.92164		6.72223	7.34466	6.99887	7.3364	6.94169	7.03344	7.09232
SMUL_0819	putative membrane protein	7.65354e+06	54247055	4.13142e+07	6.88386	7.73438	7.6161	8.9103e+06	9.03435e+06	1.5166e+07	6.94989	6.9559	7.18087	6.98226	7.67419	7.54754	6.95342	6.95198	7.20168	7.40133	7.03569
SMUL_0825	NADPH dehydrogenase	1.02499e+08	6.27074e+08	4.7227e+08	8.01072	8.79732	8.67419	1.06188e+08	1.15439e+08	1.62871e+08	8.02608	8.06235	8.21184	8.12523	8.72886	8.59611	8.03015	8.05782	8.23564	8.4834	8.10787
SMUL_0826	RND efflux system, outer membrane lipoprotein CmeC	6.59363e+07	1.08313e+08	9.55362e+07	7.81912	8.03468	7.98017	1.16209e+08	1.20877e+08	1.01255e+08	8.06524	8.08234	8.00542	7.93089	7.97215	7.90833	8.06934	8.0778	8.02861	7.93713	8.05858
SMUL_0829	RND efflux system, periplasmic fusion protein CmeA	7.71112e+08	765027329	8.87307e+08	8.88712	8.88368	8.94807	4.66598e+08	4.36897e+08	4.18991e+08	8.66894	8.64038	8.6222	9.01415	8.81454	8.86753	8.67335	8.63552	8.64719	8.89874	8.65202
SMUL_0830	PAS sensor domain-containing protein		2.78031e+07	42178194		7.44409	7.62509	2.70239e+07	30438832	5.83365e+07	7.43175	7.48343	7.76594		7.38616	7.55645	7.43552	7.47922	7.78844	7.47131	7.56773
SMUL_0831	methyl-accepting chemotaxis protein	5.91279e+07	6.02972e+07	8.63366e+07	7.77179	7.7803	7.93619	166552981	1.84432e+08	1.58823e+08	8.22155	8.26584	8.20091	7.88288	7.71975	7.86476	8.22573	8.26119	8.22468	7.82246	8.2372
SMUL_0833	DNA polymerase III alpha subunit	2.9331e+07	6.11605e+07	6.40166e+07	7.46733	7.78647	7.80629	8.99686e+07	6.43905e+07	7.6275e+07	7.95409	7.80882	7.88238	7.57407	7.72587	7.73602	7.95813	7.80443	7.90522	7.67865	7.88926
SMUL_0834	putative signal-transduction protein with 2 CBS domains		4.90334e+07	1.61613e+08		7.69049	8.20848	52617560		6.05604e+07	7.72113		7.78219		7.63064	8.13459	7.72505		7.80474	7.88261	7.7649
SMUL_0837	sensory histidine kinase			2.31987e+07			7.36546			3.69448e+07			7.56755			7.29916			7.58948	7.29916	7.58948
SMUL_0838	putative selenocysteine lyase/cysteine desulfurase		1.12753e+08	114063398		8.05213	8.05715	2.00083e+07	7.62316e+07	4.64401e+07	7.30121	7.88214	7.66689		7.98946	7.98462	7.30492	7.8777	7.68911	7.98704	7.62391
SMUL_0840	potassium uptake protein TrkA	4.45079e+07	9.34884e+07	1.22442e+08	7.64844	7.97076	8.08793	4.05303e+07	5.06325e+07	7.1634e+07	7.60778	7.70443	7.85512	7.75777	7.90873	8.01512	7.61164	7.70009	7.87788	7.89387	7.72987
SMUL_0841	hypothetical protein	193184284	465947395	8.34806e+08	8.28597	8.66834	8.92159	621162792	6.8144e+08	5.59679e+08	8.79321	8.83343	8.74794	8.40441	8.60088	8.84128	8.79767	8.82846	8.77329	8.61552	8.79981
SMUL_0844	RNA pseudouridine synthase	4.30193e+07	13172140		7.63366	7.11966				3.11467e+07			7.49341	7.74278	7.06425				7.51513	7.40351	7.51513
SMUL_0845	putative fibronectin domain-containing lipoprotein	1.7328e+09	2.17677e+09	2.008e+09	9.23875	9.33781	9.30276	1.55718e+09	1.46359e+09	1.44696e+09	9.19234	9.16542	9.16046	9.37081	9.26514	9.21902	9.19701	9.16026	9.187	9.28499	9.18142
SMUL_0846	tRNA (guanine46-N7-)-methyltransferase		6.31187e+07	1.33565e+08		7.80016	8.12569		4.81407e+07	4.67548e+07		7.68251	7.66983		7.73946	8.05255		7.67819	7.69205	7.896	7.68512
SMUL_0847	putative cell division transporter, ATP-binding protein FtsE	1.51581e+08	2.74356e+08	2.19339e+08	8.18065	8.43831	8.34112	1.44892e+08	2.62522e+08	1.57038e+08	8.16104	8.41917	8.19601	8.29758	8.37265	8.26603	8.16519	8.41443	8.21975	8.31209	8.26646
SMUL_0848	putative cell division protein FtsX	3.89129e+07	118374965	107021212	7.59009	8.07326	8.02947		5.24885e+07	6.53563e+07		7.72006	7.81529	7.69859	8.01043	7.95719		7.71572	7.83793	7.88874	7.77683
SMUL_0849	putative periplasmic protein	4.13905e+07	5.73828e+07	7.53033e+07	7.6169	7.75878	7.87681	6.48406e+07	4.84411e+07	65816583	7.81185	7.68521	7.81834	7.72578	7.6984	7.80591	7.81582	7.68089	7.84099	7.74336	7.77923
SMUL_0850	uridylate kinase	3.18558e+08	6.23838e+08	8.51036e+08	8.50319	8.79507	8.92995	6.3543e+08	5.48893e+08	6.79823e+08	8.80307	8.73949	8.8324	8.62473	8.72663	8.84956	8.80754	8.73457	8.85799	8.73364	8.80003
SMUL_0851	DNA-directed RNA polymerase omega subunit	5.53566e+07	192472579	3.69949e+08	7.74317	8.28437	8.56814	6.07996e+08	664021958	5.6371e+08	8.7839	8.82218	8.75106	7.85385	8.2199	8.49101	8.78836	8.81722	8.77641	8.18825	8.794
SMUL_0852	guanosine-3',5'-bis(diphosphate) 3'-pyrophosphohydrolase	7.21168e+07	1.76916e+08	2.22432e+08	7.85804	8.24777	8.3472	1.96282e+08	1.26431e+08	8.50969e+07	8.29288	8.10185	7.92991	7.97036	8.18358	8.27206	8.29709	8.0973	7.95289	8.142	8.11576
SMUL_0853	tyrosine--tRNA ligase	3.05434e+08	4.18393e+08	5.35388e+08	8.48492	8.62158	8.72867	6.89539e+08	558943369	6.86398e+08	8.83856	8.74737	8.83658	8.6062	8.55449	8.6501	8.84305	8.74245	8.86218	8.6036	8.81589
SMUL_0854	putative dioxygenase	4.01199e+08	7.11549e+08	9.51412e+08	8.60336	8.8522	8.97837	641477815	6.18591e+08	7.4436e+08	8.80718	8.7914	8.87178	8.72634	8.78331	8.89755	8.81166	8.78646	8.89749	8.8024	8.83187
SMUL_0855	putative amidase	1.06803e+08	7.65793e+07	1.09079e+08	8.02858	7.88411	8.03774	1.82126e+08	173311750	1.26093e+08	8.26037	8.23883	8.10069	8.14335	7.82276	7.96539	8.26457	8.23419	8.12416	7.97716	8.20764
SMUL_0857	adenylate kinase	8.72352e+08	1.48415e+09	2.55876e+09	8.94069	9.17148	9.40803	1.76752e+09	1.65175e+09	1.67121e+09	9.24736	9.21794	9.22303	9.06849	9.1001	9.32334	9.25206	9.21276	9.24976	9.16398	9.23819
SMUL_0858	aspartate--tRNA ligase	4.26003e+08	7.91372e+08	9.10833e+08	8.62941	8.89838	8.95944	5.29538e+08	518343686	5.50456e+08	8.7239	8.71462	8.74072	8.75276	8.82913	8.87879	8.72833	8.70971	8.76605	8.82023	8.7347
SMUL_0859	putative diguanylate cyclase		8.87837e+07	4.52327e+07		7.94833	7.65545		3.22628e+07	11987810		7.5087	7.07874		7.88648	7.58654		7.50448	7.09925	7.73651	7.30186
SMUL_0860	putative lipoprotein	3.28338e+08	9.73384e+08	1.05673e+09	8.51632	8.98828	9.02396	3.09602e+08	7.02948e+08	7.33232e+08	8.4908	8.84692	8.86524	8.63806	8.91833	8.94273	8.49512	8.84195	8.89093	8.83304	8.74266
SMUL_0862	DNA repair protein RecN	1.20055e+08	4.72251e+08	5.47533e+08	8.07938	8.67417	8.73841	8.79557e+07	1.0425e+08	8.05529e+07	7.94426	8.01808	7.90608	8.19487	8.60667	8.65975	7.9483	8.01357	7.92899	8.48709	7.96362
SMUL_0863	L-lactate permease	8.18464e+08	1.62387e+09	2.341e+09	8.913	9.21055	9.3694	2.81995e+09	3.06024e+09	3.72992e+09	9.45024	9.48576	9.5717	9.0404	9.13887	9.28506	9.45504	9.48042	9.59943	9.15478	9.51163
SMUL_0864	putative two-component response regulator	8.66279e+07	274062020	3.09798e+08	7.93766	8.43785	8.49108	9.02811e+07	8.69446e+07	1.16734e+08	7.9556	7.93924	8.0672	8.05112	8.37218	8.41464	7.95964	7.93478	8.09057	8.27932	7.995
SMUL_0865	putative deoxyribonuclease	6.82384e+07	1.61208e+08	1.7838e+08	7.83403	8.20739	8.25135	5.04825e+07	7.49381e+07	7.87061e+07	7.70314	7.8747	7.89601	7.94601	8.14351	8.17707	7.70705	7.87027	7.91889	8.08886	7.83207
SMUL_0867	RlpA-like lipoprotein	9.90537e+07	2.66155e+08	2.21059e+08	7.99587	8.42513	8.34451	3.36409e+08	3.37704e+08	3.81386e+08	8.52687	8.52854	8.58136	8.11017	8.35957	8.26939	8.5312	8.52374	8.60623	8.24638	8.55372
SMUL_0868	imidazoleglycerol-phosphate dehydratase	3.30859e+07	327258350	5.39485e+08	7.51964	8.51489	8.73198	1.4319e+08	304773755	175207177	8.15591	8.48398	8.24355	7.62713	8.44863	8.65338	8.16005	8.4792	8.26744	8.24304	8.30223
SMUL_0869	3-deoxy-D-manno-octulosonate 8-phosphate phosphatase	7.62517e+07	2.76078e+08	446025871	7.88225	8.44103	8.64936	4.5159e+08	4.99891e+08	3.11745e+08	8.65474	8.69888	8.4938	7.99492	8.37534	8.5715	8.65914	8.69398	8.51841	8.31392	8.62384
SMUL_0871	putative LPS-export porin	2.00168e+08	1.87615e+08	2.21479e+08	8.30139	8.27327	8.34533	2.59477e+08	2.10299e+08	2.1952e+08	8.4141	8.32284	8.34147	8.42006	8.20888	8.27021	8.41837	8.31815	8.36565	8.29972	8.36739
SMUL_0872	GTP-binding protein EngB	1.13568e+08	8.13238e+07	1.41979e+08	8.05526	7.91022	8.15222	1.66949e+08	1.89718e+08	1.8427e+08	8.22258	8.27811	8.26546	8.1704	7.84866	8.07884	8.22676	8.27345	8.28941	8.03263	8.26321
SMUL_0873	putative N-acetyltransferase	2.89909e+07	1.38637e+08	1.62708e+08	7.46226	8.14188	8.21141	1.39664e+08	1.14168e+08	1.62331e+08	8.14508	8.05754	8.2104	7.56893	8.07852	8.13749	8.14922	8.05301	8.23419	7.92831	8.14547
SMUL_0875	putative cell division peptidoglycan synthetase FtsI	2.65234e+07	4.71684e+07	4.91863e+07	7.42363	7.67365	7.69184	6.82653e+07	63842964	7.21396e+07	7.8342	7.80511	7.85817	7.52974	7.61393	7.6226	7.83818	7.80072	7.88094	7.58876	7.83995
SMUL_0876	isonitrile hydratase	1.10023e+08	1.64896e+08	1.46903e+08	8.04148	8.21721	8.16703	147010304	124556743	1.20441e+08	8.16735	8.09537	8.08078	8.15643	8.15326	8.09351	8.1715	8.09081	8.10419	8.1344	8.12217
SMUL_0877	putative endoribonuclease		9.29453e+07	1.27328e+08		7.96823	8.10493	64993900	7.79081e+07	5.14935e+07	7.81287	7.89158	7.71175		7.90622	8.03197	7.81684	7.88714	7.7341	7.96909	7.81269
SMUL_0879	methionine--tRNA ligase	4.51087e+08	5.75927e+08	6.1454e+08	8.65426	8.76037	8.78855	5.64559e+08	6.19572e+08	5.05602e+08	8.75171	8.79209	8.70381	8.77797	8.69219	8.70944	8.75615	8.78714	8.72903	8.72653	8.75744
SMUL_0881	fructose-1,6-bisphosphatase, type I	3.20311e+08	6.58567e+08	7.68601e+08	8.50557	8.8186	8.8857	3.59328e+08	3.92231e+08	421017860	8.55549	8.59354	8.6243	8.62715	8.74997	8.80571	8.55984	8.58871	8.64929	8.72761	8.59928
SMUL_0882	putative ATP/GTP binding protein	1.51696e+08	3.37758e+08	474133352	8.18098	8.52861	8.6759	1.44619e+08	1.90787e+08	9.13331e+07	8.16023	8.28055	7.96063	8.29792	8.46223	8.5978	8.16437	8.27589	7.9837	8.45265	8.14132
SMUL_0883	hypothetical protein	1.64768e+08	1.13407e+08	1.97474e+08	8.21687	8.05464	8.29551	1.61596e+08	1.85759e+08	1.37415e+08	8.20843	8.26895	8.13803	8.33433	7.99196	8.22084	8.2126	8.2643	8.16162	8.18237	8.21284
SMUL_0884	lytic murein transglycosylase domain-containing protein	5.07511e+07	8.91008e+07	1.79871e+08	7.70545	7.94988	8.25496	4.10786e+07	65149585	4.50408e+07	7.61362	7.81391	7.65361	7.81559	7.88801	8.18065	7.61748	7.80952	7.67578	7.96142	7.70093
SMUL_0885	membrane protein, YggT-like		1.90734e+08	2.93948e+08		8.28043	8.46827	1.2579e+08		206490815	8.09965		8.3149		8.21599	8.39204	8.10376		8.33899	8.30401	8.22138
SMUL_0886	glutamate--tRNA ligase	4.81127e+07	8.14576e+07	9.78054e+07	7.68226	7.91093	7.99036	9.48287e+07	7.3711e+07	8.10371e+07	7.97694	7.86753	7.90868	7.79207	7.84937	7.91844	7.98099	7.86311	7.9316	7.85329	7.92523
SMUL_0887	glutamine--tRNA ligase	3.07816e+08	4.41408e+08	5.32796e+08	8.48829	8.64484	8.72656	3.99821e+08	381667883	329136573	8.60187	8.58169	8.51738	8.60962	8.57756	8.64801	8.60624	8.57686	8.54206	8.61173	8.57505
SMUL_0888	transcriptional regulator	1.78557e+08	1.6088e+08	2.07386e+08	8.25178	8.2065	8.31678	1.97252e+08	234622099	165829664	8.29502	8.37037	8.21966	8.36973	8.14264	8.24191	8.29924	8.36566	8.24348	8.25143	8.30279
SMUL_0889	cytochrome c nitrite reductase, small subunit NrfH		8.51665e+07			7.93027									7.86855					7.86855
SMUL_0890	cytochrome c552 NrfA	2.69972e+08	2.51814e+08	5.07467e+07	8.43132	8.40108	7.70541	1.57929e+08	1.93042e+08	2.05811e+08	8.19846	8.28565	8.31347	8.55184	8.3357	7.63605	8.20263	8.28099	8.33756	8.17453	8.27373
SMUL_0892	nitrite reductase cytochrome c biogenesis protein NrfJ	9.56338e+07	18120790	4.33644e+07	7.98061	7.25818	7.63713	4.23584e+08	2.2449e+08	1.62442e+08	8.62694	8.3512	8.2107	8.09469	7.20169	7.56839	8.63132	8.3465	8.23449	7.62159	8.4041
SMUL_0894	PilJ domain-containing protein			61951765			7.79205									7.72191				7.72191
SMUL_0895	putative alpha/beta hydrolase			1.43193e+08			8.15592	115276378			8.06174					8.0825	8.06584			8.0825	8.06584
SMUL_0901	5-methylthioribose kinase		17798897			7.25039		20929490	2.15318e+07	2.38597e+07	7.32076	7.33308	7.37766		7.19397		7.32448	7.32895	7.39904	7.19397	7.35082
SMUL_0902	hypothetical protein	2.06196e+08	7.29024e+08	3.88926e+08	8.31428	8.86274	8.58987	6.04708e+09	5.62489e+09	4.91733e+09	9.78155	9.75011	9.69173	8.43313	8.79377	8.51254	9.78652	9.74463	9.71981	8.57981	9.75032
SMUL_0904	putative 4Fe4S cluster binding protein		8.60682e+06			6.93484		7.94432e+07	9.77063e+07	76668769	7.90006	7.98992	7.88462		6.88087		7.90407	7.98543	7.90747	6.88087	7.93232
SMUL_0906	methyltransferase		1.28725e+08			8.10966		84049431	9.40619e+07	9.6188e+07	7.92453	7.97341	7.98312		8.04655		7.92856	7.96893	8.00625	8.04655	7.96791
SMUL_0908	ferredoxin	420486145	113609425	2.47514e+08	8.62375	8.05541	8.3936							8.74702	7.99272	8.31804				8.3526
SMUL_0909	putative nicotinate phosphoribosyltransferase	25166317		4.40374e+07	7.40082		7.64382	3.72625e+07	2.92964e+07		7.57127	7.46681		7.50661		7.57501	7.57512	7.46261		7.54081	7.51887
SMUL_0911	hypothetical protein		3.42409e+06	3882782		6.53455	6.58914								6.48369	6.52983				6.50676
SMUL_0912	putative HTH-type DNA-binding domain-containing acetyltransferase	4.90177e+07		6.39824e+07	7.69035		7.80606	8.75066e+07		8.41663e+07	7.94204		7.92514	7.80028		7.73579	7.94608		7.9481	7.76804	7.94709
SMUL_0913	alanyl-tRNA editing protein AlaX-M		1.14216e+08	24064135		8.05773	7.38137	1.34306e+08	98270231	1.20094e+08	8.1281	7.99242	8.07952		7.99502	7.31493	8.13222	7.98792	8.10293	7.65497	8.07436
SMUL_0926	outer membrane porin	1.61957e+10	20249333335	7713021146	10.2094	10.3064	9.88722							10.3553	10.2262	9.79822				10.1266
SMUL_0927	hypothetical protein	1.09201e+08	1.57614e+08	1.93273e+08	8.03823	8.19759	8.28617	1.17761e+08	1.04254e+08	1.00646e+08	8.071	8.01809	8.0028	8.15313	8.1338	8.21158	8.0751	8.01358	8.02598	8.16617	8.03822
SMUL_0930	type I restriction-modification system, restriction subunit R	21721184	8.58453e+07	8.83799e+08	7.33688	7.93372	8.94635	9.99736e+07	2.10843e+08	212364933	7.99989	8.32396	8.32708	7.44176	7.87197	8.86582	8.00395	8.31927	8.35121	8.05985	8.22481
SMUL_0931	putative cytoplasmic protein	1.39922e+07	367626133	125578513	7.14588	8.56541	8.09892	63767246	6.50472e+07	9.66575e+07	7.8046	7.81323	7.98524	7.24803	8.49875	8.02601	7.80856	7.80883	8.00837	7.92426	7.87526
SMUL_0933	type I restriction-modification system, DNA-methyltransferase subunit M	2.51476e+07	3.88163e+07	3.45942e+07	7.4005	7.58901	7.539	5.80158e+07	1.68834e+07	4.09817e+07	7.76355	7.22746	7.61259	7.50628	7.52995	7.47114	7.76749	7.22339	7.63465	7.50246	7.54184
SMUL_0934	nitrate reductase catalytic subunit NapA	6.7425e+07	7.82348e+07	283466208	7.82882	7.8934	8.4525	5.50796e+07	6.87078e+07	4.74677e+07	7.74099	7.83701	7.6764	7.94073	7.83197	8.37641	7.74492	7.8326	7.69864	8.0497	7.75872
SMUL_0937	nitrate reductase cytochrome c550-type subunit NapB	1.36305e+08	1.49268e+08	3.3135e+08	8.13451	8.17397	8.52029	1.92439e+08	1.40803e+08	120346905	8.28429	8.14861	8.08043	8.25079	8.11036	8.44359	8.2885	8.14403	8.10385	8.26824	8.17879
SMUL_0941	GTP-binding and nucleic acid-binding protein YchF	2.96729e+08	332236476	5.18334e+08	8.47236	8.52145	8.71461	6.24303e+08	6.32233e+08	5.69099e+08	8.7954	8.80088	8.75519	8.59347	8.45513	8.63616	8.79986	8.79593	8.78056	8.56159	8.79212
SMUL_0948	ferredoxin thioredoxin reductase-like protein	1.03327e+08	210401061	96554044	8.01421	8.32305	7.98477	3.50331e+08	3.36414e+08	4.35678e+08	8.54448	8.52687	8.63917	8.12877	8.25828	7.91289	8.54882	8.52208	8.6642	8.09998	8.57837
SMUL_0953	putative two-component regulator		2.56195e+07			7.40857									7.35092					7.35092
SMUL_0955	putative two-component sensor histidine kinase		6.62235e+07	6.24288e+07		7.82101	7.79538		3.61392e+06	4.48404e+06		6.55798	6.65167		7.76015	7.72521		6.55429	6.67094	7.74268	6.61262
SMUL_0961	outer membrane porin		230487196			8.36265									8.29757					8.29757
SMUL_0962	putative cyclic di-GMP phosphodiesterase	2.61247e+07	6.44495e+07	8.69217e+07	7.41705	7.80922	7.93913	2.45848e+07	3.39094e+07	2.73764e+07	7.39067	7.53032	7.43738	7.52307	7.74845	7.86766	7.39442	7.52608	7.45893	7.71306	7.45981
SMUL_0963	phosphatidylserine decarboxylase proenzyme	2.22903e+07	145735875	1.11289e+08	7.34812	8.16357	8.04645	8.48826e+07		6.05284e+07	7.92882		7.78196	7.45315	8.10004	7.97402	7.93285		7.80451	7.8424	7.86868
SMUL_0965	hypothetical protein	2.31627e+08	2.85791e+08	3.55888e+08	8.36479	8.45605	8.55131	3.62998e+08	3.21088e+08	3.38924e+08	8.5599	8.50662	8.5301	8.48436	8.39024	8.47434	8.56425	8.50184	8.55482	8.44964	8.5403
SMUL_0966	hypothetical protein	7.76929e+07	1.82027e+08	2.11917e+08	7.89038	8.26013	8.32617	1.06349e+08	9.66745e+07	1.39759e+08	8.02673	7.98531	8.14538	8.00317	8.19585	8.25122	8.03081	7.98082	8.16898	8.15008	8.0602
SMUL_0967	PAS domain-containing DNA-binding protein	37330778			7.57207									7.6803						7.6803
SMUL_0968	putative oxidoreductase	1.3167e+08	386524880	400752484	8.11949	8.58718	8.60288	2.40522e+08	2.50705e+08	1.16831e+08	8.38115	8.39916	8.06756	8.23555	8.52035	8.52544	8.38541	8.39444	8.09093	8.42711	8.29026
SMUL_0974	hypothetical protein	1.26006e+07	37964996	9.67695e+07	7.10039	7.57938	7.98574			1.77477e+07			7.24914	7.20188	7.5204	7.91385			7.27015	7.54538	7.27015
SMUL_0976	PAS/PAC sensor response regulator							1.16756e+07			7.06728						7.07087				7.07087
SMUL_0977	methyl-accepting chemotaxis protein	1.86359e+09	2.3641e+09	3.07722e+09	9.27035	9.37367	9.48816	2.0577e+09	2.10453e+09	1.99116e+09	9.31338	9.32316	9.29911	9.40286	9.30072	9.40275	9.31811	9.31791	9.32605	9.36878	9.32069
SMUL_0979	hypothetical protein	7.98336e+07	3.03649e+08	491549622	7.90219	8.48237	8.69157	2.69869e+08	3.6333e+08	2.49786e+08	8.43115	8.5603	8.39757	8.01514	8.41636	8.61333	8.43544	8.55548	8.4219	8.34828	8.47094
SMUL_0980	hypothetical protein	2.76324e+08	6.82408e+08	7.46339e+08	8.44142	8.83404	8.87294	4.49656e+08	398677640	4.26809e+08	8.65288	8.60062	8.63023	8.56208	8.7653	8.79306	8.65728	8.59578	8.65524	8.70681	8.6361
SMUL_0981	TRAP transporter solute receptor	4.70638e+08	6.90135e+08	5.09227e+08	8.67269	8.83893	8.70691	8.19153e+08	7.44643e+08	7.74013e+08	8.91337	8.87195	8.88875	8.79666	8.77015	8.62853	8.91789	8.86696	8.9145	8.73178	8.89978
SMUL_0986	heat shock protein 60 family chaperone GroEL	3.59434e+09	6.55026e+09	8081782983	9.55562	9.81626	9.90751	8.45232e+09	8.10989e+09	9.13054e+09	9.92698	9.90901	9.9605	9.69221	9.73987	9.81832	9.93202	9.90344	9.98936	9.75013	9.94161
SMUL_0987	heat shock protein 60 family co-chaperone GroES	4.65641e+08	1.42603e+09	2673946949	8.66805	9.15413	9.42715	3.9538e+09	4.25413e+09	4.4647e+09	9.59702	9.62881	9.64979	8.79195	9.08289	9.34229	9.60189	9.62339	9.67775	9.07238	9.63435
SMUL_1003	putative amidoligase	21353686		5.48953e+07	7.32947		7.73954	26857541			7.42907			7.43424		7.66987	7.43284			7.55205	7.43284
SMUL_1007	desuccinylase/aspartoacylase subfamily peptidase	4.11726e+07	94983968		7.61461	7.97765		4.26179e+07	5.72197e+07	4.52869e+07	7.62959	7.75755	7.65597	7.72345	7.91557		7.63347	7.75318	7.67816	7.81951	7.68827
SMUL_1008	desuccinylase/aspartoacylase subfamily peptidase	170535410		38169248	8.23181		7.58171	22453420		26446184	7.35128		7.42236	8.34948		7.51347	7.35502		7.44387	7.93147	7.39944
SMUL_1009	transglutaminase-like superfamily domain-containing protein		1.63824e+07	3.18427e+07		7.21438	7.50301		9.3668e+06			6.97159			7.15823	7.43547		6.96767		7.29685	6.96767
SMUL_1010	hypothetical protein	7.49607e+07	3.01943e+07	4.09901e+07	7.87483	7.47992	7.61268	7.10158e+07	4.24264e+07	9.4494e+07	7.85136	7.62764	7.9754	7.9874	7.42171	7.54415	7.85534	7.62334	7.99851	7.65109	7.82573
SMUL_1011	ATP-grasp family protein	8.65721e+07	1.25058e+08	1.42778e+08	7.93738	8.09711	8.15466	70020705	4.13761e+07	4.90878e+07	7.84523	7.61675	7.69097	8.05084	8.0341	8.08125	7.84921	7.61246	7.71326	8.0554	7.72498
SMUL_1015	hemerythrin-like metal-binding domain protein			15752652			7.19735									7.13257				7.13257
SMUL_1016	heavy metal resistance P-type ATPase	2.42553e+09	3.11193e+09	3.28285e+09	9.38481	9.49303	9.51625	7.6296e+07	8.18863e+07	5.63904e+07	7.8825	7.91321	7.75121	9.51896	9.41915	9.43059	7.88651	7.90876	7.77367	9.45623	7.85631
SMUL_1017	heavy metal efflux system accessory protein	3.71728e+08	2.30747e+09	2.68455e+09	8.57023	9.36314	9.42887	6.89498e+07	50545870	8.11987e+07	7.83853	7.70369	7.90955	8.69273	9.29027	9.344	7.84251	7.69935	7.93247	9.109	7.82478
SMUL_1020	serine hydroxymethyltransferase	2.14078e+08	2.81201e+08	2.69084e+08	8.33057	8.44902	8.42989							8.44965	8.38326	8.354				8.39564
SMUL_1021	methylated-DNA--protein-cysteine methyltransferase		2.26189e+07			7.35447									7.29724					7.29724
SMUL_1023	putative 4-carboxymuconolactone decarboxylase	1.27808e+08	6.59765e+07		8.10656	7.81939								8.22244	7.75854					7.99049
SMUL_1026	methyl-accepting chemotaxis protein	1784426418	2.38524e+09	3.12052e+09	9.2515	9.37753	9.49423	1985920972	2.01527e+09	1.93901e+09	9.29796	9.30433	9.28758	9.38374	9.30455	9.40876	9.30269	9.2991	9.31449	9.36569	9.30543
SMUL_1027	thiamine-phosphate synthase	4.68144e+07	7.00966e+07	1.01526e+08	7.67038	7.8457	8.00658	1.21588e+08	1.03448e+08	7.79299e+07	8.08489	8.01472	7.8917	7.78002	7.78464	7.9345	8.089	8.01021	7.91457	7.83305	8.00459
SMUL_1029	ferritin-like protein	9.48779e+09	1.63086e+10	8.78456e+09	9.97716	10.2124	9.94372	2.47898e+09	2.76422e+09	3.10382e+09	9.39427	9.44157	9.4919	10.1198	10.1329	9.85421	9.39905	9.43626	9.5194	10.0356	9.45157
SMUL_1031	hypothetical protein		2.8861e+07	3.23141e+07		7.46031	7.50939								7.40225	7.44179				7.42202
SMUL_1033	lactate utilization protein A	2.01846e+08	599835311	7.261e+08	8.30502	8.77803	8.861	3.93719e+08	5.04067e+08	5.23629e+08	8.59519	8.70249	8.71902	8.42373	8.70972	8.78123	8.59955	8.69759	8.74429	8.63823	8.68048
SMUL_1034	lactate utilization protein B	5.77613e+08	6.97509e+08	7.9282e+08	8.76164	8.84355	8.89917	6.79343e+08	6.5368e+08	5.86067e+08	8.83209	8.81537	8.76795	8.88688	8.77473	8.81907	8.83658	8.81041	8.79335	8.82689	8.81345
SMUL_1035	lactate utilization protein C	2.02879e+08	5.85869e+08	6.61512e+08	8.30724	8.7678	8.82054	4.3115e+08	4.95594e+08	3.4849e+08	8.63463	8.69513	8.54219	8.42598	8.69957	8.74114	8.63902	8.69023	8.56694	8.62223	8.63206
SMUL_1037	lysophospholipase L1-like protein			5.27499e+07			7.72222	9.88874e+07	8.56158e+07	7.65222e+07	7.99514	7.93255	7.88379			7.65271	7.9992	7.92809	7.90663	7.65271	7.94464
SMUL_1041	hypothetical protein	1.07744e+08	248977084	2.62461e+08	8.0324	8.39616	8.41907	1.47134e+08	1.52477e+08	1.29761e+08	8.16771	8.1832	8.11314	8.14721	8.33082	8.34328	8.17186	8.1786	8.13665	8.27377	8.16237
SMUL_1042	hypothetical protein		1.0483e+07			7.02048									6.96585					6.96585
SMUL_1043	PemK-like protein	2.13399e+07		60354861	7.32919		7.78071	1.30511e+08	1.20431e+08	1.67351e+08	8.11565	8.08074	8.22363	7.43396		7.71067	8.11977	8.07619	8.24746	7.57231	8.14781
SMUL_1044	putative AAA ATPase		38162484	6.76582e+07		7.58164	7.83032	23785771	1.99668e+07	2.06623e+07	7.37632	7.30031	7.31518		7.52263	7.75983	7.38006	7.2962	7.33638	7.64123	7.33755
SMUL_1045	5-methyltetrahydropteroyltriglutamate-- homocysteine methyltransferase	5.08342e+08	9.13864e+08	1.51813e+09	8.70616	8.96088	9.18131	2.14632e+09	2.16353e+09	2.0909e+09	9.33169	9.33516	9.32033	8.8306	8.89115	9.09866	9.33644	9.32991	9.34734	8.94014	9.3379
SMUL_1047	protease HtpX-like protein	101210472	116786964	1.02778e+08	8.00523	8.06739	8.0119	76782565	5.88855e+07	6.54487e+07	7.88526	7.77001	7.8159	8.11965	8.00461	7.93978	7.88927	7.76564	7.83855	8.02135	7.83115
SMUL_1048	RmlC-like domain-containing protein	6.32567e+08	9.66555e+08	577293530	8.80111	8.98523	8.7614	3.07862e+08	319084920	351299215	8.48836	8.50391	8.54568	8.92691	8.9153	8.68253	8.49267	8.49912	8.57044	8.84158	8.52074
SMUL_1050	isochorismatase family protein		1.82024e+07	4.86642e+07		7.26013	7.68721	4.15275e+07	7.987e+07		7.61834	7.90238			7.20363	7.61801	7.62221	7.89794		7.41082	7.76007
SMUL_1051	chemotaxis protein methyltransferase CheR	3.61892e+07	4.46567e+07	81028799	7.55858	7.64989	7.90864	9.95941e+07	82802203	1.29137e+08	7.99823	7.91804	8.11105	7.66662	7.59035	7.83745	8.0023	7.91359	8.13455	7.69814	8.01681
SMUL_1052	CheB-type methylesterase		2.91309e+07	6.50472e+07		7.46435	7.81323	2.51513e+07	5.13525e+07	1.74314e+07	7.40056	7.71056	7.24133		7.40626	7.7429	7.40432	7.70622	7.26232	7.57458	7.45762
SMUL_1053	cytosol aminopeptidase PepA	7.34736e+08	6.79435e+08	9.01973e+08	8.86613	8.83215	8.95519	9.81408e+08	1.06784e+09	9.51655e+08	8.99185	9.02851	8.97848	8.99287	8.76341	8.87458	8.99642	9.02343	9.0045	8.87695	9.00811
SMUL_1054	putative membrane protein		55361080	62593459		7.7432	7.79653			1.04444e+07			7.01888		7.68294	7.72635			7.03922	7.70465	7.03922
SMUL_1055	tryptophan synthase beta chain	9.06496e+07	1.36516e+08	3.79702e+08	7.95737	8.13518	8.57944	2.36043e+08	2.87936e+08	2.15261e+08	8.37299	8.4593	8.33296	8.07111	8.07187	8.50221	8.37724	8.45454	8.35711	8.21507	8.3963
SMUL_1056	adenine phosphoribosyltransferase	201071789	2.90291e+08	3.87898e+08	8.30335	8.46283	8.58872	3.13685e+08	3.06535e+08	3.63264e+08	8.49649	8.48648	8.56022	8.42204	8.39697	8.5114	8.50081	8.48171	8.58503	8.44347	8.52251
SMUL_1057	hypothetical protein	6.72043e+07	1.41266e+08	1.54887e+08	7.8274	8.15004	8.19002	1.41461e+08	1.85169e+08	1.79365e+08	8.15064	8.26757	8.25374	7.93928	8.08661	8.11629	8.15478	8.26292	8.27766	8.0474	8.23178
SMUL_1058	ribose 5-phosphate isomerase B	5.63254e+07	1.69446e+08	2.21122e+08	7.7507	8.22903	8.34463	1.76521e+08	1.71049e+08	1.40189e+08	8.2468	8.23312	8.14671	7.86149	8.16499	8.26952	8.25098	8.22849	8.17032	8.09867	8.2166
SMUL_1060	signal peptidase I	5.27182e+07	2.79427e+08	3.9569e+08	7.72196	8.44627	8.59736	1.96352e+08	1.56814e+08	2.41502e+08	8.29303	8.19538	8.38292	7.83234	8.38054	8.51996	8.29725	8.19077	8.40721	8.24428	8.29841
SMUL_1061	bifunctional protein FolD	2.04279e+08	465384118	6.18163e+08	8.31022	8.66781	8.7911	4.97935e+08	4.43943e+08	4.95557e+08	8.69717	8.64733	8.69509	8.42901	8.60036	8.71197	8.70159	8.64246	8.72029	8.58045	8.68811
SMUL_1065	hypothetical protein		65321142	62157766		7.81505	7.7935	9.82333e+06		34631018	6.99226		7.53947		7.75423	7.72334	6.99581		7.56131	7.73879	7.27856
SMUL_1069	hypothetical protein		5.59933e+07	7.40014e+07		7.74814	7.86924	7.77387e+07	46122239	6.495e+07	7.89064	7.66391	7.81258		7.68784	7.7984	7.89465	7.6596	7.83522	7.74312	7.79649
SMUL_1082	cytochrome-like protein			44777303			7.65106									7.58219				7.58219
SMUL_1083	glutamate-1-semialdehyde 2,1-aminomutase	9.56182e+08	1.2551e+09	1070446799	8.98054	9.09868	9.02957	6.36306e+08	6.82373e+08	6.13672e+08	8.80367	8.83402	8.78794	9.10891	9.02787	8.94828	8.80814	8.82905	8.8134	9.02836	8.81686
SMUL_1084	putative membrane protein		9.79253e+07	1.00709e+08		7.9909	8.00307	4.55697e+07			7.65868				7.92871	7.93103	7.66257			7.92987	7.66257
SMUL_1086	de-hypoxanthine futalosine synthase	9.82537e+07	1.91199e+08	2.69622e+08	7.99235	8.28149	8.43075	146147011	1.33925e+08	1.76654e+08	8.16479	8.12686	8.24712	8.10659	8.21704	8.35486	8.16894	8.12229	8.27102	8.22616	8.18742
SMUL_1087	zinc protease-like protein	3.1985e+08	5.79903e+08	6.99787e+08	8.50495	8.76336	8.84497	3.6583e+08	4.53986e+08	4.34478e+08	8.56328	8.65704	8.63797	8.62652	8.69516	8.76535	8.56763	8.65217	8.663	8.69567	8.6276
SMUL_1089	putative ribosomal subunit interface protein	8.21065e+08	2.29764e+09	2509031906	8.91438	9.36128	9.39951	1.50504e+09	1.85495e+09	1.9582e+09	9.17755	9.26833	9.29186	9.0418	9.28843	9.31489	9.18221	9.26312	9.31878	9.21504	9.2547
SMUL_1091	hypothetical protein		4.80184e+07	7.42947e+07		7.68141	7.87096	49238694	6.26847e+07	7.04251e+07	7.69231	7.79716	7.84773		7.62163	7.80011	7.69621	7.79277	7.87047	7.71087	7.78649
SMUL_1093	hypothetical protein		5.27886e+07	2.61046e+07		7.72254	7.41672	4.18521e+07	5.27968e+07	3.59555e+07	7.62172	7.72261	7.55577		7.66244	7.34995	7.62559	7.71826	7.57766	7.5062	7.6405
SMUL_1094	flagellar assembly factor FliW		1.75741e+08	2.74193e+08		8.24487	8.43806	2.84159e+08	1.00449e+08	68699356	8.45356	8.00194	7.83695		8.18071	8.3621	8.45786	7.99744	7.85966	8.2714	8.10499
SMUL_1095	outer membrane protein assembly factor BamD	6.88943e+08	1.16478e+09	1.69032e+09	8.83818	9.06624	9.22797	1287120812	1.24027e+09	1.2126e+09	9.10962	9.09352	9.08372	8.96452	8.99569	9.1449	9.11425	9.0884	9.11004	9.03504	9.10423
SMUL_1096	Lon protease	591141879	9.08092e+08	1.17712e+09	8.77169	8.95813	9.07082	9.69151e+08	9.17092e+08	6.94441e+08	8.98639	8.96241	8.84164	8.89708	8.88842	8.98917	8.99096	8.95737	8.86726	8.92489	8.93853
SMUL_1097	SSU ribosomal protein S18p	1.32281e+09	2.45227e+09	3.7074e+09	9.1215	9.38957	9.56907	4.50964e+09	4.40151e+09	4.19588e+09	9.65414	9.6436	9.62282	9.25188	9.3165	9.48293	9.65905	9.63818	9.65071	9.35044	9.64931
SMUL_1098	single-stranded DNA-binding protein	7.95786e+08	8.53529e+08	1.00431e+09	8.9008	8.93122	9.00187	1.17586e+09	1.22038e+09	9.4493e+08	9.07036	9.0865	8.9754	9.02803	8.86171	8.92084	9.07496	9.08138	9.00141	8.93686	9.05259
SMUL_1099	SSU ribosomal protein S6p	1014088299	1.26163e+09	1.48201e+09	9.00608	9.10093	9.17085	1491326548	1.40113e+09	1.63331e+09	9.17357	9.14648	9.21307	9.13481	9.03011	9.0883	9.17823	9.14133	9.23977	9.0844	9.18644
SMUL_1100	DNA polymerase III subunit delta	3.51289e+07	61640468	60788106	7.54566	7.78987	7.78382	1.81129e+07	2.65449e+07	4.31059e+07	7.25799	7.42398	7.63454	7.65352	7.72924	7.71375	7.26167	7.4198	7.65666	7.69884	7.44605
SMUL_1101	ribonuclease R	6.68448e+07	3.66646e+08	2.33469e+08	7.82507	8.56425	8.36823	1.60688e+08	1.27432e+08	1.83709e+08	8.20598	8.10528	8.26413	7.93692	8.4976	8.2929	8.21015	8.10072	8.28808	8.24247	8.19965
SMUL_1102	putative signal transduction hydrolase	6.50856e+08	1.64624e+10	1.6762e+10	8.81348	10.2165	10.2243	8.32576e+08	8.3334e+08	8.42647e+08	8.92042	8.92082	8.92565	8.93947	10.137	10.1323	8.92496	8.9158	8.95151	9.73625	8.93076
SMUL_1103	ketol-acid reductoisomerase	3.21293e+09	4042496982	4.24326e+09	9.5069	9.60665	9.6277	3.67429e+09	3.66196e+09	3.34773e+09	9.56517	9.56371	9.52475	9.64279	9.53189	9.54103	9.57003	9.55833	9.55235	9.57191	9.56024
SMUL_1104	septum site-determining protein MinD	2.34259e+08	4.20681e+08	605218292	8.3697	8.62395	8.78191	3.1389e+08	3.67133e+08	3.69408e+08	8.49678	8.56482	8.56751	8.48933	8.55684	8.70286	8.50109	8.56	8.59233	8.58301	8.55114
SMUL_1105	cell division topological specificity factor MinE		87319676	9.55345e+07		7.94111	7.98016	4.39928e+07	4.70682e+07	4.84473e+07	7.64338	7.67273	7.68527		7.87931	7.90832	7.64726	7.66841	7.70754	7.89382	7.6744
SMUL_1106	divergent polysaccharide deacetylase family protein	6.24209e+07	1.23315e+08	1.60143e+08	7.79533	8.09102	8.20451	1.47752e+08	4.18096e+08	4.2778e+08	8.16953	8.62128	8.63122	7.90676	8.02805	8.13065	8.17368	8.61642	8.65623	8.02182	8.48211
SMUL_1107	SMF protein	4.95637e+07	1.16683e+08	118770109	7.69516	8.06701	8.07471	6.51664e+07	68912630	7.69766e+07	7.81402	7.8383	7.88636	7.80516	8.00423	8.00202	7.81799	7.83389	7.90921	7.93714	7.8537
SMUL_1113	putative Holliday junction resolvase	1.85831e+07		60846866	7.26912		7.78424	12170368		3.0035e+07	7.0853		7.47763	7.37302		7.71417	7.0889		7.4993	7.54359	7.2941
SMUL_1115	acetylornithine aminotransferase	6.29213e+08	1.02691e+09	1150728559	8.7988	9.01153	9.06097	9.09374e+08	9.04347e+08	8.71322e+08	8.95874	8.95634	8.94018	8.92457	8.9414	8.97941	8.96329	8.9513	8.96608	8.94846	8.96022
SMUL_1119	flagellar biosynthesis protein FliL	2.8499e+08	5.93202e+08	9.12871e+08	8.45483	8.7732	8.96041	4.39698e+08	5.51806e+08	3.76505e+08	8.64315	8.74179	8.57577	8.57569	8.70493	8.87975	8.64755	8.73687	8.60062	8.72012	8.66168
SMUL_1120	DNA repair protein RadA	7.75586e+07	8.22312e+07	8.7193e+07	7.88963	7.91504	7.94048	4.92649e+07	38140751	7.81774e+07	7.69254	7.58139	7.89308	8.00241	7.85344	7.869	7.69645	7.57712	7.91595	7.90828	7.72984
SMUL_1121	signal recognition particle receptor protein FtsY	1.30861e+08	1.80686e+08	177090858	8.11681	8.25693	8.2482	1.43302e+08	1.59915e+08	1.54068e+08	8.15625	8.20389	8.18771	8.23283	8.19267	8.17395	8.1604	8.19927	8.21144	8.19982	8.19037
SMUL_1122	thiol-disulfide oxidoreductase ResA-like protein	8.36586e+07	252756742	3.59555e+08	7.92251	8.4027	8.55577	2.84947e+08	3.03742e+08	3.21555e+08	8.45476	8.4825	8.50726	8.03576	8.33731	8.47875	8.45906	8.47773	8.53191	8.28394	8.48957
SMUL_1123	putative 5-formyltetrahydrofolate cyclo-ligase	9.95178e+07	1.58495e+08	181063706	7.9979	8.20002	8.25783	8.91545e+07	7.44107e+07	8.60463e+07	7.95014	7.87164	7.93473	8.11222	8.1362	8.1835	7.95418	7.86721	7.95772	8.14397	7.92637
SMUL_1124	ribonuclease Y	3.33122e+08	3.95752e+08	5.48344e+08	8.5226	8.59742	8.73905	4.43788e+08	3.69361e+08	4.42261e+08	8.64718	8.56745	8.64568	8.64443	8.53052	8.66039	8.65157	8.56263	8.67073	8.61178	8.62831
SMUL_1125	lipid A export ATP-binding/permease protein MsbA		5.37926e+07	3.93038e+07		7.73072	7.59443	39989512	24900826	2.50803e+07	7.60195	7.39621	7.39933		7.67056	7.52607	7.60581	7.39205	7.42077	7.59832	7.47288
SMUL_1126	SYLF family lipoprotein	1.79073e+08	4.10996e+08	3.65788e+08	8.25303	8.61384	8.56323	256657175	2.54833e+08	3.12704e+08	8.40935	8.40626	8.49513	8.371	8.5468	8.48615	8.41363	8.40153	8.51975	8.46798	8.44497
SMUL_1128	phage repressor protein	1.6694e+07			7.22256			30294076		1.66233e+07	7.48136		7.22072	7.3258			7.48516		7.24164	7.3258	7.3634
SMUL_1130	peptidyl-prolyl cis-trans isomerase	6.93732e+08	1.89196e+09	2.21081e+09	8.84119	9.27691	9.34455	1.52879e+09	1.54069e+09	1.74687e+09	9.18435	9.18772	9.24226	8.96757	9.20472	9.26043	9.18901	9.18255	9.26904	9.14424	9.21353
SMUL_1133	sensory box/GGDEF domain protein		2.56084e+07			7.40838			2.67539e+07			7.42739			7.35073			7.42321		7.35073	7.42321
SMUL_1134	response regulator receiver domain protein (CheY-like)	31087998	8.27534e+07	1.20631e+08	7.49259	7.91779	8.08146	4.9841e+07	5.7565e+07	61840890	7.69759	7.76016	7.79128	7.59969	7.85617	8.00871	7.7015	7.75579	7.81385	7.82152	7.75705
SMUL_1135	response regulator		1.10938e+08	1.26006e+08		8.04508	8.10039	36643171	4.33069e+07	4.73669e+07	7.56399	7.63656	7.67548		7.98247	8.02747	7.56784	7.63226	7.69772	8.00497	7.6326
SMUL_1136	histidine kinase	3.0508e+07	4.89554e+07	5.74788e+07	7.48441	7.6898	7.75951		5.22227e+07	4.58654e+07		7.71786	7.66149	7.5914	7.62996	7.68966		7.71352	7.68369	7.637	7.6986
SMUL_1138	putative FIST domain-containing signal transduction protein	1.08008e+07		2.46111e+07	7.03346		7.39113		3.4239e+07	1.56413e+07		7.53452	7.19427	7.13399		7.3246		7.53028	7.21512	7.2293	7.3727
SMUL_1139	transcriptional regulator	1.28925e+08	2.9386e+08	3.28602e+08	8.11034	8.46814	8.51667	6.83438e+07	1.85993e+08	7.31379e+07	7.8347	8.2695	7.86414	8.22627	8.40224	8.44001	7.83868	8.26484	7.88693	8.35617	7.99682
SMUL_1140	CRISPR-associated endoribonuclease Cas6		7.34878e+07	7.93648e+07		7.86622	7.89963	5.02265e+07		6.16861e+07	7.70093		7.79019		7.805	7.82852	7.70484		7.81276	7.81676	7.7588
SMUL_1141	CRISPR-associated protein		1.45112e+09	1.47943e+08		9.1617	8.17009	9.49204e+07	1.15016e+08	1.03605e+08	7.97736	8.06076	8.01538		9.09041	8.09655	7.98141	8.05622	8.03861	8.59348	8.02541
SMUL_1142	CRISPR-associated protein Cas7	3.42884e+08	8.50576e+08	6.82921e+08	8.53515	8.92971	8.83437	4.00597e+08	3.49945e+08	5.27082e+08	8.60271	8.544	8.72188	8.65715	8.86022	8.75485	8.60708	8.53919	8.74715	8.75741	8.63114
SMUL_1143	CRISPR-associated protein, Cas5, TM1800 family	2.62128e+07	9.93593e+07	1.01266e+08	7.41851	7.99721	8.00546	2.89614e+07	2.74734e+07	4.52697e+07	7.46182	7.43891	7.65581	7.52456	7.93497	7.9334	7.46561	7.43473	7.67799	7.79764	7.52611
SMUL_1144	CRISPR-associated helicase Cas3		1.06342e+07	1.23016e+07		7.0267	7.08996								6.97202	7.02614				6.99908
SMUL_1145	prophage antirepressor-like protein	5.49875e+07	4.14381e+08	4.16181e+08	7.74026	8.6174	8.61928	4.20763e+07	4.06369e+07	5.0864e+07	7.62404	7.60892	7.70641	7.8509	8.55034	8.54169	7.62791	7.60464	7.72874	8.31431	7.65376
SMUL_1146	CRISPR-associated RecB family exonuclease Cas4a		9.23464e+06	1.40151e+07		6.96542	7.1466			18289949			7.26221		6.91121	7.08226			7.28326	6.99674	7.28326
SMUL_1150	hypothetical protein	5.41292e+07	1.01102e+08	1.43701e+08	7.73343	8.00476	8.15746	8.93927e+07	9.98501e+07	7.75009e+07	7.9513	7.99935	7.88931	7.84397	7.94246	8.08403	7.95534	7.99485	7.91217	7.95682	7.95412
SMUL_1153	hypothetical protein			126585000			8.10238		93199048			7.96941				8.02945		7.96493		8.02945	7.96493
SMUL_1156	hypothetical protein			8.95201e+06			6.95192	2.43535e+08	3.91479e+08	3.67994e+08	8.38656	8.59271	8.56584			6.88934	8.39082	8.58787	8.59066	6.88934	8.52312
SMUL_1160	hypothetical protein			1.7462e+07			7.24209	87203112			7.94053					7.1769	7.94457			7.1769	7.94457
SMUL_1161	hypothetical protein	1.33567e+08	3.56805e+08	3.58878e+08	8.1257	8.55243	8.55495	2.06508e+08	2.07101e+08	1.99112e+08	8.31494	8.31618	8.2991	8.24185	8.48587	8.47794	8.31916	8.3115	8.32315	8.40189	8.31794
SMUL_1163	hypothetical protein	3.94242e+07	8.91632e+07	1.80652e+08	7.59576	7.95019	8.25684	7.53903e+07	6.39776e+07	9.33915e+07	7.87732	7.80603	7.97031	7.70434	7.88832	8.18252	7.88132	7.80164	7.9934	7.92506	7.89212
SMUL_1181	3,4-dihydroxy-2-butanone 4-phosphate synthase RibB	4.5813e+08	1.159e+09	8.80151e+08	8.66099	9.06408	8.94456	5.72808e+08	6.78949e+08	6.9737e+08	8.75801	8.83184	8.84346	8.78479	8.99354	8.86404	8.76246	8.82687	8.86909	8.88079	8.81947
SMUL_1182	glutathione-regulated potassium-efflux system protein KefC		4.25392e+07			7.62879		1.07564e+07	2.23446e+07	1.29943e+07	7.03167	7.34917	7.11375		7.56942		7.03524	7.34504	7.13437	7.56942	7.17155
SMUL_1190	exonuclease	56846844	8.03268e+07	6.66005e+08	7.75471	7.90486	8.82348	50932854	8.91931e+07	7.35344e+07	7.707	7.95033	7.86649	7.86555	7.84334	8.74405	7.71091	7.94586	7.88928	8.15098	7.84869
SMUL_1192	VapC toxin protein	74258848			7.87075				187989277	78659658		8.27413	7.89575	7.98325				8.26948	7.91863	7.98325	8.09405
SMUL_1198	putative kinase	2.3846e+07	2.32374e+07	4.48007e+07	7.37742	7.36619	7.65129							7.48287	7.30886	7.58241				7.45805
SMUL_1200	hypothetical protein		6.35046e+07	81748549		7.8028	7.91248	2.08837e+07	53027672	3.81342e+07	7.31981	7.7245	7.58131		7.74208	7.84125	7.32353	7.72016	7.60328	7.79167	7.54899
SMUL_1201	thioredoxin domain-containing protein	5.96509e+07			7.77562				1.11571e+08	8.88805e+07		8.04755	7.94881	7.88676				8.04302	7.97184	7.88676	8.00743
SMUL_1202	peptide deformylase			4.6014e+07			7.66289	1.77745e+07		3.13296e+07	7.2498		7.49595			7.59391	7.25348		7.51768	7.59391	7.38558
SMUL_1203	thioesterase family protein							23994299	2.0693e+07	2.1049e+07	7.38011	7.31582	7.32323				7.38386	7.31171	7.34445		7.34667
SMUL_1204	putative periplasmic protein	1.80458e+08	3.49517e+08	4.3061e+08	8.25638	8.54347	8.63408	2.9052e+08	2.73794e+08	2.90778e+08	8.46318	8.43742	8.46356	8.37439	8.47698	8.55636	8.46748	8.43268	8.48809	8.46925	8.46275
SMUL_1205	putative uracil-DNA glycosylase, family 4	4.25937e+07	9.36209e+07	83379396	7.62935	7.97137	7.92106	9.7224e+07	8.4419e+07	9.80063e+07	7.98777	7.92644	7.99125	7.7384	7.90934	7.84976	7.99183	7.92198	8.01441	7.8325	7.97607
SMUL_1206	leucine rich repeat domain-containing protein		19403890	2.96518e+07		7.28789	7.47205								7.23117	7.40479				7.31798
SMUL_1210	HD/GAF domain-containing response regulator	7.04775e+06	36658074	6.42308e+07	6.84805	7.56417	7.80774	2.95492e+07	2.56384e+07	2.98476e+07	7.47055	7.40889	7.47491	6.94594	7.5053	7.73746	7.47434	7.40472	7.49657	7.39623	7.45854
SMUL_1211	OmpR like DNA-binding response regulator	1.55595e+08	2.93696e+08	2.42647e+08	8.192	8.4679	8.38497	1.03639e+08	1.34898e+08	1.2476e+08	8.01552	8.13001	8.09608	8.30909	8.402	8.30949	8.0196	8.12543	8.11954	8.3402	8.08819
SMUL_1212	GGDEF/EAL domain containing response regulator receiver		5.03912e+07	1.38719e+08		7.70235	8.14214								7.64241	8.06884				7.85563
SMUL_1213	putative histidine kinase		3.69247e+08	14658959		8.56732	7.1661								8.50064	7.1016				7.80112
SMUL_1220	homocysteine S-methyltransferase	73767405	6.17481e+07	4.38817e+07	7.86786	7.79062	7.64228	4.71235e+07	3.97798e+07	49516914	7.67324	7.59966	7.69475	7.98033	7.73	7.57349	7.67714	7.59539	7.71705	7.76127	7.66319
SMUL_1221	lactaldehyde dehydrogenase	3.23669e+08	5.81911e+08	2.7484e+08	8.5101	8.76486	8.43908	307843839	3.00879e+08	2.8806e+08	8.48833	8.47839	8.45948	8.63175	8.69665	8.36311	8.49264	8.47362	8.484	8.56384	8.48342
SMUL_1222	small conductance mechanosensitive ion channel (MscS) family protein	6.57778e+07	7.71748e+07	9.45668e+07	7.81808	7.88748	7.97574	5.99641e+07	6.59041e+07	5.13336e+07	7.77789	7.81891	7.7104	7.92983	7.82609	7.90394	7.78184	7.81451	7.73274	7.88662	7.77637
SMUL_1234	hypothetical protein	211939261	2.15912e+08	1.4678e+08	8.32621	8.33428	8.16667	8.98864e+07		5.72102e+07	7.95369		7.75747	8.44523	8.26942	8.09315	7.95773		7.77995	8.26927	7.86884
SMUL_1235	ferredoxin		7.33796e+07	1.20653e+08		7.86558	8.08154	7.68129e+07	2.34673e+08		7.88543	8.37046			7.80436	8.00879	7.88944	8.36575		7.90658	8.1276
SMUL_1240	putative nuclease			1.30145e+07			7.11443			35026266			7.54439			7.05039			7.56626	7.05039	7.56626
SMUL_1241	hypothetical protein	1.74172e+07	3.34914e+07	4.03519e+07	7.24098	7.52493	7.60586	1.76649e+07	5.63944e+06		7.24711	6.75124		7.34448	7.46637	7.5374	7.25079	6.74744		7.44942	6.99911
SMUL_1243	hypothetical protein		1.68815e+07	2.53801e+07		7.22741	7.40449								7.17117	7.33784				7.2545
SMUL_1244	DNA-damage-inducible protein D	3.39694e+07	25188103	4.5562e+07	7.53109	7.4012	7.6586	1.55936e+08			8.19295			7.63874	7.3436	7.58966	8.19711			7.524	8.19711
SMUL_1245	putative metalloprotein			1.92932e+07			7.2854									7.21982				7.21982
SMUL_1246	hypothetical protein	3.58968e+07	7.45205e+07	9.1831e+07	7.55506	7.87228	7.96299	3.90231e+07	3.15245e+07	2.0578e+07	7.59132	7.49865	7.3134	7.66305	7.81101	7.89131	7.59518	7.49443	7.3346	7.78846	7.47473
SMUL_1247	RNR/PFL superfamily protein		4.1787e+07	40287274		7.62104	7.60517								7.56173	7.53671				7.54922
SMUL_1249	beta-lactamase			1.8465e+07			7.26635			9.61896e+06			6.98313			7.20094			7.00336	7.20094	7.00336
SMUL_1250	GGDEF/EAL domain-containing signaling protein	3.6322e+07	9.17904e+07	3.55846e+08	7.56017	7.9628	8.55126	6.62366e+07	41233779	8.94745e+07	7.8211	7.61525	7.9517	7.66824	7.90083	8.47429	7.82507	7.61097	7.97474	8.01445	7.80359
SMUL_1252	putative outer membrane protein	2.35839e+08	4.87448e+08	3.50119e+08	8.37262	8.68793	8.54422	1.47162e+08	1.44798e+08	1.17349e+08	8.16779	8.16076	8.06948	8.4923	8.62032	8.4673	8.17194	8.15617	8.09286	8.52664	8.14033
SMUL_1253	membrane protein	7.105e+08	1125925023	1.06677e+09	8.85156	9.05151	9.02807	5.25093e+08	4.91771e+08	5.27319e+08	8.72024	8.69176	8.72207	8.97809	8.98107	8.9468	8.72467	8.68687	8.74735	8.96865	8.71963
SMUL_1254	CHAD domain-containing protein	3.54869e+07	3.29369e+07	3.27867e+07	7.55007	7.51768	7.5157			5.04976e+07			7.70327	7.65799	7.45918	7.44804			7.72559	7.52174	7.72559
SMUL_1258	putative isomerase	4.06213e+07		6.49947e+07	7.60875		7.81288	35254266		4.15716e+07	7.54721		7.6188	7.71751		7.74255	7.55105		7.64087	7.73003	7.59596
SMUL_1259	FecR domain-containing protein		94544341	1.81215e+08		7.97564	8.25819	138708923	1.57768e+08	46588295	8.1421	8.19802	7.66828		7.91357	8.18386	8.14624	8.19341	7.6905	8.04871	8.01005
SMUL_1260	OmpA domain-containing protein	1.77776e+08	1.53333e+08	9.54355e+07	8.24987	8.18564	7.97971	1.44478e+08	160159504	1.44721e+08	8.1598	8.20455	8.16053	8.3678	8.12193	7.90788	8.16395	8.19994	8.18418	8.13254	8.18269
SMUL_1267	putative diguanylate cyclase	3.86334e+07			7.58696									7.69541						7.69541
SMUL_1269	putative FMN-binding protein		40218716			7.60443		74097070		74513060	7.8698		7.87223		7.54525		7.8738		7.89504	7.54525	7.88442
SMUL_1270	putative pyridoxamine 5'-phosphate oxidase	8.70938e+07	1.11999e+08	127688029	7.93999	8.04921	8.10615	113631791	122938559	124296088	8.0555	8.08969	8.09446	8.05348	7.98657	8.03318	8.05959	8.08514	8.11791	8.02441	8.08755
SMUL_1271	hypothetical protein	2.6085e+08	6.32323e+08	1.07915e+09	8.41639	8.80094	9.03308	2.07535e+08	2.2864e+08	1.49336e+08	8.31709	8.35915	8.17416	8.5367	8.73245	8.95177	8.32132	8.35445	8.19785	8.7403	8.29121
SMUL_1272	D-alanine aminotransferase	5.11007e+09	7.01054e+08	9.32317e+08	9.70843	8.84575	8.96956	6.08098e+08	7.71166e+08	672993325	8.78397	8.88715	8.82801	9.8472	8.77691	8.88882	8.78844	8.88215	8.85359	9.17098	8.84139
SMUL_1273	hypothetical protein	4.70203e+07			7.67229			59037633	7.15519e+07	84165100	7.77113	7.85462	7.92513	7.78195			7.77508	7.8502	7.9481	7.78195	7.85779
SMUL_1274	hypothetical protein	1.38873e+08	7.21279e+07	6.16413e+07	8.14262	7.8581	7.78987	1.97482e+08	1.33693e+08	1.26886e+08	8.29553	8.12611	8.10341	8.25901	7.79695	7.71975	8.29974	8.12154	8.12689	7.92524	8.18272
SMUL_1282	endoribonuclease L-PSP	1.35205e+08	2.27411e+08	86094576	8.13099	8.35681	7.93498	1.27743e+08	1.21401e+08	1.33181e+08	8.10634	8.08422	8.12444	8.24722	8.29178	7.86355	8.11045	8.07967	8.14798	8.13418	8.1127
SMUL_1283	putative acetyltransferase	13403228			7.12721			6.96954e+07	6.37775e+07	6.78127e+07	7.8432	7.80467	7.83131	7.22909			7.84719	7.80028	7.854	7.22909	7.83382
SMUL_1288	nitrogenase (molybdenum-iron) beta chain			2.67279e+06			6.42696	2.30025e+06	1.67152e+06	3.12018e+06	6.36177	6.22311	6.49418			6.36911	6.36501	6.21961	6.513	6.36911	6.36587
SMUL_1293	putative hydrolase		2.634e+07	4.59564e+07		7.42062	7.66235	2.72798e+07	3.78097e+07		7.43584	7.5776			7.36287	7.59337	7.43962	7.57334		7.47812	7.50648
SMUL_1306	soluble, cytoplasmic ECH-like hydrogenase, 4Fe-4S cluster ferredoxin subunit CooF-like	3.56627e+07			7.55221			9.48607e+06	8.09663e+06		6.97709	6.9083		7.66017			6.98063	6.90442		7.66017	6.94252
SMUL_1307	soluble, cytoplasmic ECH-like hydrogenase large subunit CooH-like	1.98339e+08	9.06068e+07	1.4917e+08	8.29741	7.95716	8.17368							8.41601	7.89524	8.10011				8.13712
SMUL_1309	soluble, cytoplasmic ECH-like hydrogenase FeS protein CooX-like			6.5486e+07			7.81615									7.74579				7.74579
SMUL_1311	HDIG domain protein	1.29073e+08		6.8059e+07	8.11084		7.83289	5.32083e+07	2.63519e+06	6.06662e+07	7.72598	6.42081	7.78295	8.22677		7.76238	7.7299	6.4172	7.8055	7.99457	7.31753
SMUL_1312	LabA-like regulatory protein	5.69612e+07	7.39387e+07	6.08008e+07	7.75558	7.86887	7.78391			2.16241e+07			7.33494	7.86644	7.80763	7.71384			7.35619	7.79597	7.35619
SMUL_1314	hypothetical protein	4.25167e+07	1.63232e+08	1.11748e+08	7.62856	8.2128	8.04824			1.21755e+07			7.08549	7.7376	8.14889	7.97579			7.10602	7.95409	7.10602
SMUL_1316	hypothetical protein	22554674	3.46936e+07	4.23981e+07	7.35324	7.54025	7.62735	34016466	4.80519e+07	3.68951e+07	7.53169	7.68171	7.56697	7.45834	7.48157	7.55869	7.53552	7.67739	7.5889	7.49953	7.6006
SMUL_1317	YkgG-like protein	5055353881	4.83022e+09	4.3478e+09	9.70375	9.68397	9.63827	3.69988e+09	4.1903e+09	3.325e+09	9.56819	9.62225	9.52179	9.84246	9.6086	9.55151	9.57305	9.61683	9.54938	9.66752	9.57975
SMUL_1318	putative oxidoreductase, YkgE/YkgF-like	5.58081e+09	6.80431e+09	5.88793e+09	9.7467	9.83278	9.76996	3.78248e+09	3.32675e+09	3.05165e+09	9.57778	9.52202	9.48454	9.88602	9.75626	9.68202	9.58264	9.51666	9.51202	9.77477	9.53711
SMUL_1319	putative aspartate aminotransferase	12130337			7.08387				5.13762e+06			6.71076		7.18513				6.70699		7.18513	6.70699
SMUL_1320	ABC transporter membrane fusion protein, PltH-like	4.52246e+07	3.30023e+07	5.76501e+07	7.65537	7.51854	7.7608	4.76024e+07	2.67986e+07	129228769	7.67763	7.42811	8.11136	7.7648	7.46003	7.69094	7.68153	7.42393	8.13486	7.63859	7.74678
SMUL_1321	ABC transporter, ATP-binding subunit, PltI-like	1.8217e+07	70936784	34939344	7.26048	7.85087	7.54331							7.36426	7.78977	7.47541				7.54315
SMUL_1322	ABC transporter, ATP-binding subunit, PltJ-like		5.17546e+07	3.44427e+07		7.71395	7.5371								7.65392	7.46925				7.56158
SMUL_1323	putative antitoxin protein, VagC family			4.84983e+07			7.68573	28959760			7.46179					7.61654	7.46559			7.61654	7.46559
SMUL_1324	putative toxin protein, VapC-like			124756952			8.09606	5.2806e+07	82236538	58168411	7.72268	7.91506	7.76469			8.02319	7.72661	7.91061	7.78719	8.02319	7.80813
SMUL_1330	succinate dehydrogenase flavoprotein subunit-like protein			9722415			6.98777		148687588	6.20678e+06		8.17227	6.79287			6.92487		8.16768	6.81255	6.92487	7.49011
SMUL_1332	response regulator		108325152	1.50972e+07		8.03473	7.17889								7.9722	7.11427				7.54324
SMUL_1333	hypothetical protein		17429456	24800242		7.24128	7.39446								7.18493	7.32789				7.25641
SMUL_1334	putative superoxide reductase	231375461	5.93098e+08	7.29557e+08	8.36432	8.77313	8.86306	1.26081e+09	1.25093e+09	1.20987e+09	9.10065	9.09723	9.08274	8.48388	8.70485	8.78328	9.10527	9.09211	9.10906	8.65734	9.10215
SMUL_1335	hypothetical protein	9.84077e+07	3.32286e+08	4.24109e+08	7.99303	8.52151	8.62748	2.89939e+08	3.47095e+08	3.29381e+08	8.46231	8.54045	8.5177	8.10728	8.45519	8.54982	8.4666	8.53564	8.54238	8.37076	8.51488
SMUL_1336	hypothetical protein	4.60175e+08	616453993	8.61096e+08	8.66292	8.7899	8.93505	8.20192e+08	7.97467e+08	6.16808e+08	8.91392	8.90171	8.79015	8.78675	8.7215	8.85462	8.91844	8.8967	8.81562	8.78762	8.87692
SMUL_1337	thiamine-monophosphate kinase	1.48703e+07	3.78928e+07	1.13302e+08	7.17232	7.57856	8.05424	3.71873e+07	67220968	4.15609e+07	7.57039	7.8275	7.61869	7.27484	7.51958	7.98173	7.57424	7.8231	7.64076	7.59205	7.67937
SMUL_1338	tRNA pseudouridine 13 synthase	1.53048e+08	2.28519e+08	229169925	8.18483	8.35892	8.36016	2.32999e+08	2.56099e+08	1.65546e+08	8.36735	8.40841	8.21892	8.30182	8.29387	8.2849	8.3716	8.40368	8.24274	8.29353	8.33934
SMUL_1344	hydroxymethylpyrimidine/phosphomethylpyrimidine kinase	1.4951e+08	277690835	2.32048e+08	8.17467	8.44356	8.36558	7.38594e+07	1.02711e+08	1.05013e+08	7.86841	8.01162	8.02124	8.29152	8.37785	8.29027	7.8724	8.00711	8.04449	8.31988	7.97467
SMUL_1346	hydroxyethylthiazole kinase	1.47848e+08	2.27673e+08	1.3531e+08	8.16981	8.35731	8.13133	50570720	71655175	4.78361e+07	7.7039	7.85525	7.67976	8.2866	8.29227	8.05813	7.70781	7.85083	7.70201	8.21233	7.75355
SMUL_1347	ferritin-like protein	3.98435e+09	1.16349e+10	7.7934e+09	9.60036	10.0658	9.89173	3.4071e+09	3.41309e+09	3.61085e+09	9.53239	9.53315	9.55761	9.73759	9.98743	9.80268	9.53723	9.52778	9.5853	9.84257	9.55011
SMUL_1350	HD/GGDEF regulatory protein		2.20978e+07	9.62917e+06		7.34435	6.98359		47311943	3.79423e+07		7.67497	7.57912		7.28719	6.92072		7.67065	7.60109	7.10396	7.63587
SMUL_1351	methyl-accepting chemotaxis protein	1.86636e+09	2.3641e+09	3.07722e+09	9.27099	9.37367	9.48816	2.05388e+09	2.09043e+09	1.982e+09	9.31258	9.32024	9.2971	9.40352	9.30072	9.40275	9.31731	9.31499	9.32404	9.36899	9.31878
SMUL_1352	methyl-accepting chemotaxis protein	1.86082e+09	2.49789e+09	3.4019e+09	9.2697	9.39757	9.53172	2.23306e+09	2.05653e+09	2166045094	9.3489	9.31314	9.33567	9.40221	9.32444	9.44592	9.35365	9.3079	9.36272	9.39086	9.34142
SMUL_1355	ABC transporter, ATP-binding protein	2.31066e+07	6.43233e+07	1.05512e+08	7.36374	7.80837	8.0233	6.39903e+07	2.51113e+07	1.62018e+07	7.80611	7.39987	7.20956	7.46899	7.7476	7.95108	7.81008	7.39571	7.23045	7.72256	7.47875
SMUL_1356	flagellar motor rotation protein MotB	2.58698e+08	3.56166e+08	4.7893e+08	8.41279	8.55165	8.68027	2.36016e+08	2.78424e+08	2.81028e+08	8.37294	8.44471	8.44875	8.53305	8.4851	8.60213	8.37719	8.43996	8.47323	8.54009	8.43013
SMUL_1357	flagellar motor rotation protein MotA	3.3389e+08	5.75602e+08	7.34025e+08	8.5236	8.76012	8.86571	2.57232e+08	3.51839e+08	2.96183e+08	8.41033	8.54634	8.47156	8.64544	8.69195	8.7859	8.4146	8.54154	8.49611	8.70776	8.48408
SMUL_1358	transcriptional regulator, TetR family	1.19273e+08	2.41619e+08	2.09811e+08	8.07654	8.38313	8.32183	2.26624e+08	1.17707e+08	1.33391e+08	8.35531	8.0708	8.12513	8.19199	8.31789	8.24692	8.35955	8.06626	8.14867	8.25227	8.1915
SMUL_1359	RND efflux system, membrane fusion protein CmeA	4.23972e+08	8.35063e+08	1.13047e+09	8.62734	8.92172	9.05326	1.17304e+09	1.09187e+09	1.13994e+09	9.06931	9.03817	9.05688	8.75066	8.85229	8.97176	9.07392	9.03308	9.08313	8.85824	9.06338
SMUL_1360	RND efflux system, inner membrane transporter CmeB	1.72618e+08	3.18716e+08	4.9122e+08	8.23709	8.5034	8.69128	5.01229e+08	4.53441e+08	4.1608e+08	8.70004	8.65652	8.61918	8.35483	8.43723	8.61304	8.70446	8.65165	8.64415	8.46837	8.66675
SMUL_1361	RND efflux system, outer membrane lipoprotein, CmeC	1.44346e+08	3.29423e+08	5.2043e+08	8.1594	8.51775	8.71636	4.69956e+08	5.50693e+08	6.07781e+08	8.67206	8.74091	8.78375	8.27604	8.45147	8.6379	8.67646	8.73599	8.8092	8.45513	8.74055
SMUL_1364	putative NAD(P)H nitroreductase	3.07771e+08	797803411	9.43177e+08	8.48823	8.9019	8.97459	2.38887e+08	2.45055e+08	2.71425e+08	8.37819	8.38926	8.43365	8.60956	8.83262	8.89381	8.38245	8.38454	8.45809	8.77866	8.40836
SMUL_1365	putative NAD(P)H nitroreductase	1.53932e+07	35665373	5.76566e+07	7.18733	7.55225	7.76085	1.85379e+08	1.80372e+08	2.10176e+08	8.26806	8.25617	8.32258	7.29007	7.49347	7.69099	8.27226	8.25152	8.3467	7.49151	8.29016
SMUL_1366	putative protein kinase		24361289	320532562		7.3867	8.50587	151850021	9.60399e+06		8.18141	6.98245			7.32921	8.4293	8.18557	6.97852		7.87926	7.58205
SMUL_1372	putative DNA-binding protein		70651530	7.00148e+07		7.84912	7.84519		5.21093e+07			7.71692			7.78804	7.77457		7.71257		7.7813	7.71257
SMUL_1373	phenylacetate-coenzyme A ligase			4.02903e+07			7.6052	1.22371e+07	3.57915e+07	2.11024e+07	7.08768	7.55378	7.32433			7.53674	7.09128	7.54953	7.34556	7.53674	7.32879
SMUL_1374	ACT domain-containing protein			7.36707e+07			7.86729	1.44865e+08	1.31152e+08	1.01444e+08	8.16096	8.11777	8.00623			7.79648	8.16511	8.11321	8.02943	7.79648	8.10258
SMUL_1376	indolepyruvate oxidoreductase subunit IorB			2.58568e+07			7.41258	4.61356e+07	5.76682e+07	2.83446e+07	7.66404	7.76094	7.45247			7.34585	7.66793	7.75657	7.47407	7.34585	7.63285
SMUL_1377	indolepyruvate oxidoreductase subunit IorA	45283317	8.54543e+07	1.88647e+08	7.65594	7.93173	8.27565	1.37262e+08	214055327	1.38115e+08	8.13755	8.33053	8.14024	7.76537	7.87001	8.20115	8.14168	8.32584	8.16383	7.94551	8.21045
SMUL_1382	flagellar hook-associated protein FliD	1.83599e+07	5.54243e+07	4.74503e+07	7.26387	7.7437	7.67624	6.64245e+06			6.82233			7.3677	7.68344	7.60714	6.82579			7.55276	6.82579
SMUL_1383	flagellar protein FlaG	1.50044e+08	137156585	1.30788e+08	8.17622	8.13722	8.11657	1.57026e+08	2.66167e+08	1.46273e+08	8.19597	8.42515	8.16516	8.29309	8.07389	8.04351	8.20014	8.42041	8.18882	8.13683	8.26979
SMUL_1384	hypothetical protein		52461521			7.71984									7.65976					7.65976
SMUL_1385	putative rRNA methyltransferase	141051123	1.57994e+08	1.36276e+08	8.14938	8.19864	8.13442	1.01916e+08	9.44751e+07	9.82323e+07	8.00824	7.97532	7.99225	8.26587	8.13484	8.06119	8.01231	7.97083	8.01541	8.15397	7.99952
SMUL_1386	flagellar P-ring protein FlgI	3.94001e+07	5.07584e+07	5.60293e+07	7.5955	7.70551	7.74841	4.19365e+07	5.51739e+07	1.34891e+07	7.62259	7.74173	7.12998	7.70407	7.64554	7.67867	7.62646	7.73738	7.15064	7.67609	7.50483
SMUL_1389	hypothetical protein							5.64809e+07	3.56227e+06		7.7519	6.55173					7.75584	6.54804			7.15194
SMUL_1390	flagellar hook-associated protein FlgK		2.13121e+07	67387307		7.32863	7.82858	7.94186e+06	3.14405e+07	7.1656e+06	6.89992	7.49749	6.85525		7.27159	7.75811	6.90343	7.49327	6.87512	7.51485	7.09061
SMUL_1392	hypothetical protein			2.01478e+07			7.30423									7.23848				7.23848
SMUL_1393	putative sulfate permease	6.16908e+07	137859040	1.02833e+08	7.79022	8.13944	8.01213	8.86111e+07	1.44499e+08	1.07823e+08	7.94749	8.15986	8.03271	7.90158	8.07609	7.94001	7.95153	8.15527	8.05599	7.97256	8.05426
SMUL_1394	putative tautomerase		4.85136e+07	1.2854e+08		7.68586	8.10904	4.26093e+07	1.22404e+08	6.25754e+07	7.6295	8.0878	7.7964		7.62605	8.03604	7.63338	8.08325	7.81899	7.83105	7.84521
SMUL_1395	ATP synthase chain A	8.72088e+07	2.7996e+08	3.68563e+08	7.94056	8.4471	8.56651	7.61486e+07	1.1316e+07	1.30168e+08	7.88166	7.05369	8.11451	8.05406	8.38136	8.4894	7.88567	7.04972	8.13802	8.30827	7.69114
SMUL_1398	aspartyl/glutamyl-tRNA(Asn/Gln) amidotransferase subunit B	1.87038e+08	2.07075e+08	4.22641e+08	8.27193	8.31613	8.62597	3.25697e+08	3.88808e+08	3.73156e+08	8.51281	8.58974	8.57189	8.39017	8.25141	8.54832	8.51714	8.5849	8.59673	8.39663	8.56626
SMUL_1401	dihydroorotase	1.05066e+08	5.07978e+08	6.06502e+08	8.02146	8.70584	8.78283	3.03852e+08	4.25788e+08	1.51355e+08	8.48266	8.62919	8.18	8.13612	8.63809	8.70377	8.48697	8.62434	8.2037	8.49266	8.43834
SMUL_1405	hypothetical protein	2.18043e+07	32995576	2.19029e+07	7.33854	7.51846	7.3405			9.16179e+06			6.96198	7.44344	7.45995	7.27442			6.98215	7.3926	6.98215
SMUL_1406	coenzyme A biosynthesis bifunctional protein CoaBC	9.26553e+07	166263315	2.69443e+08	7.96687	8.2208	8.43047	1.32513e+08	1.50779e+08	1.29384e+08	8.12226	8.17834	8.11188	8.08075	8.15682	8.35458	8.12639	8.17374	8.13539	8.19738	8.14517
SMUL_1407	bifunctional protein GlmU	1.18573e+08	1.95454e+08	1.19866e+08	8.07399	8.29104	8.0787	1.52038e+08	1.63687e+08	1.67428e+08	8.18195	8.21401	8.22383	8.1894	8.22652	8.00597	8.18611	8.20939	8.24766	8.14063	8.21439
SMUL_1408	flagellar biosynthesis protein FliP		3.624e+07	31523718		7.55919	7.49864								7.50036	7.43114				7.46575
SMUL_1411	modulator of drug activity B	7.07513e+08	1.64131e+09	1.48333e+09	8.84973	9.21519	9.17124	2.95339e+08	421296130	3.69555e+08	8.47032	8.62459	8.56768	8.97623	9.14348	9.08868	8.47462	8.61973	8.5925	9.06946	8.56229
SMUL_1414	hypothetical protein		6.38386e+07			7.80508									7.74434					7.74434
SMUL_1418	glucose-6-phosphate isomerase	1.42995e+08	4.75926e+08	5.78197e+08	8.15532	8.67754	8.76208	256548135	2.48761e+08	3.15076e+08	8.40917	8.39578	8.49841	8.27189	8.61001	8.6832	8.41344	8.39106	8.52304	8.5217	8.44251
SMUL_1419	hypothetical protein		1.80062e+08	3.3822e+08		8.25542	8.5292	444623033	5.4442e+07	1.54136e+08	8.64799	7.73593	8.1879		8.19118	8.45242	8.65239	7.73158	8.21163	8.3218	8.19853
SMUL_1422	cytoplasmic uptake NiFe hydrogenase large subunit			1.05003e+07			7.0212									6.958				6.958
SMUL_1423	membrane-bound NiFe hydrogenase small chain precursor	24212186	7.75406e+07	1.26458e+09	7.38403	7.88953	9.10195	1.77618e+08	2.94902e+08	3.5296e+08	8.24949	8.46968	8.54773	7.48958	7.82813	9.02001	8.25368	8.46491	8.57249	8.11258	8.43036
SMUL_1424	membrane-bound NiFe hydrogenase large subunit	7.35562e+08	1.56141e+09	3.53394e+09	8.86662	9.19352	9.54826	2.53286e+09	2.42253e+09	2.80671e+09	9.40361	9.38427	9.4482	8.99336	9.12197	9.46231	9.40839	9.37899	9.47558	9.19255	9.42098
SMUL_1425	membrane-bound NiFe hydrogenase, cytochrome b subunit		2.1394e+08	555770000		8.33029	8.7449		8.09841e+07	1.31735e+08		7.9084	8.1197		8.26546	8.66618		7.90395	8.14323	8.46582	8.02359
SMUL_1426	NiFe hydrogenase maturation protease HydD	3.71887e+06	96200532	6.88587e+07	6.57041	7.98318	7.83796	182977971	148349676	8.27797e+07	8.2624	8.17129	7.91792	6.66433	7.92105	7.7674	8.2666	8.16669	7.94087	7.45093	8.12472
SMUL_1427	NiFe hydrogenase accessory protein HydE	2.83793e+07	77346138	1.0337e+08	7.453	7.88844	8.0144	4.52883e+07	2.27008e+07	6.49851e+07	7.65599	7.35604	7.81281	7.55954	7.82705	7.94225	7.65987	7.3519	7.83545	7.77628	7.61574
SMUL_1429	nickel responsive regulator NikR	1.93441e+08	3.14473e+08	281253574	8.28655	8.49758	8.4491	6.52636e+08	7.64697e+08	7.40623e+08	8.81467	8.88349	8.8696	8.405	8.43145	8.37304	8.81915	8.87849	8.8953	8.40316	8.86431
SMUL_1433	NiFe hydrogenase nickel incorporation protein HypB	698107163	6.88093e+08	754835836	8.84392	8.83765	8.87785	8.11774e+08	7.10901e+08	6.15299e+08	8.90943	8.85181	8.78909	8.97034	8.76887	8.79794	8.91396	8.84683	8.81455	8.84571	8.85845
SMUL_1434	NiFe hydrogenase metallocenter assembly protein HypC		3.88606e+07			7.58951		5.54444e+07	4.81444e+07	5.35331e+07	7.74386	7.68255	7.72862		7.53045		7.74779	7.67822	7.75102	7.53045	7.72568
SMUL_1435	NiFe hydrogenase metallocenter assembly protein HypD	1.10019e+08	1.48766e+08	1.05412e+08	8.04147	8.1725	8.02289	1.76146e+08	2.00083e+08	1.96236e+08	8.24587	8.30121	8.29278	8.15641	8.1089	7.95067	8.25006	8.29654	8.31681	8.072	8.2878
SMUL_1436	NiFe hydrogenase metallocenter assembly protein HypE	1.70389e+08	2.02366e+08	9.71456e+07	8.23144	8.30614	7.98742	2.29938e+08	2.42924e+08	236172864	8.36161	8.38547	8.37323	8.3491	8.2415	7.91552	8.36586	8.38075	8.39749	8.16871	8.38137
SMUL_1438	putative N-acetyltransferase	1.66096e+08	2.27405e+08	2.60057e+08	8.22036	8.3568	8.41507	3.82324e+08	3.50925e+08	3.27657e+08	8.58243	8.54521	8.51542	8.33786	8.29177	8.33932	8.58679	8.54041	8.54009	8.32298	8.55576
SMUL_1439	phosphoglycolate phosphatase	18521949	63188142	6.44682e+07	7.26769	7.80064	7.80935	2.57702e+07	61479475	2.42787e+08	7.41112	7.78873	8.38523	7.37157	7.73993	7.73905	7.41488	7.78435	8.40952	7.61685	7.86958
SMUL_1440	membrane-bound AsmA1 family protein	2.65671e+07	5.24788e+07	6.29703e+07	7.42434	7.71998	7.79914		2.41491e+07			7.3829		7.53047	7.65991	7.72893		7.37875		7.63977	7.37875
SMUL_1441	YceG-like protein	3.54389e+07		1.53276e+08	7.54948		8.18547		6.01996e+07	74782590		7.77959	7.8738	7.65739		8.11179		7.77522	7.89662	7.88459	7.83592
SMUL_1443	malate dehydrogenase	5.88535e+07	67494051	94641757	7.76977	7.82927	7.97608	9.97818e+07	6.19073e+07	1.03935e+08	7.99905	7.79174	8.01676	7.88084	7.76834	7.90428	8.00311	7.78736	8.03999	7.85115	7.94349
SMUL_1453	2-oxoglutarate oxidoreductase, alpha subunit	7.17154e+08	1.32907e+09	1.19752e+09	8.85561	9.12355	9.07828	1.27598e+09	1.15236e+09	1.3022e+09	9.10585	9.06159	9.11468	8.9822	9.05255	8.99656	9.11047	9.05649	9.14109	9.01043	9.10268
SMUL_1454	2-oxoglutarate oxidoreductase, beta subunit	1.03393e+09	1290828289	1233298119	9.01449	9.11087	9.09107	1.58854e+09	1532304605	1.52134e+09	9.201	9.18535	9.18222	9.14335	9.03997	9.00923	9.20567	9.18018	9.20883	9.06418	9.19823
SMUL_1455	2-oxoglutarate oxidoreductase, gamma subunit	1.55723e+08	4.61926e+08	5.21653e+08	8.19235	8.66457	8.71738	3.97307e+08	4.00722e+08	4.0512e+08	8.59913	8.60284	8.60758	8.30946	8.59714	8.63891	8.60349	8.598	8.63253	8.51517	8.61134
SMUL_1459	fumarate hydratase class II	4.39444e+07	6.90037e+07	3.91169e+07	7.6429	7.83887	7.59236	1.98114e+08	1.71858e+08	2.31606e+08	8.29692	8.23517	8.36475	7.75215	7.77787	7.52402	8.30113	8.23054	8.38899	7.68468	8.30688
SMUL_1463	hypothetical protein		1.41773e+07	3.94137e+07		7.15159	7.59565	9.63537e+07	1.02903e+08	92233072	7.98387	8.01243	7.96489		7.09594	7.52727	7.98792	8.00792	7.98797	7.31161	7.9946
SMUL_1464	hypothetical protein	1.33764e+08	4.29433e+08	1.56668e+08	8.12634	8.6329	8.19498	4.97107e+07	5.31556e+07	8.66033e+07	7.69645	7.72555	7.93753	8.2425	8.56571	8.12121	7.70036	7.7212	7.96053	8.30981	7.79403
SMUL_1466	type III pyridoxal 5-phosphate (PLP)-dependent protein	5.4572e+07	1.1127e+08	1.27363e+08	7.73697	8.04638	8.10504	7.56199e+07	68142599	6.2097e+07	7.87864	7.83342	7.79307	7.84756	7.98376	8.03208	7.88264	7.82901	7.81565	7.95447	7.84243
SMUL_1470	4-hydroxy-tetrahydrodipicolinate synthase	4.94515e+08	8.1142e+08	1.34995e+09	8.69418	8.90925	9.13032	8.09753e+08	759181644	8.69953e+08	8.90835	8.88035	8.9395	8.81846	8.83991	9.04813	8.91288	8.87535	8.9654	8.90217	8.91788
SMUL_1471	putative zinc protease	1.90633e+08	3.86021e+08	4.95987e+08	8.2802	8.58661	8.69547	3.24762e+08	3.36027e+08	3.8016e+08	8.51157	8.52637	8.57997	8.39856	8.51979	8.6172	8.51589	8.52158	8.60483	8.51185	8.54743
SMUL_1472	dihydroorotate dehydrogenase	1.56153e+08	2.80084e+08	3.67778e+08	8.19355	8.44729	8.56559	2.2697e+08	2.27581e+08	2.31917e+08	8.35597	8.35714	8.36533	8.31067	8.38155	8.48848	8.36021	8.35243	8.38957	8.39357	8.36741
SMUL_1473	putative lipid A export ATP-binding/permease protein	4.87292e+07	9.51578e+07	7.85801e+07	7.68779	7.97844	7.89531	2.73193e+07	9.46343e+07	101742911	7.43647	7.97605	8.0075	7.79768	7.91635	7.82424	7.44025	7.97156	8.03071	7.84609	7.81417
SMUL_1474	cysteinyl-tRNA synthetase	1.83931e+08	2.2041e+08	2.90516e+08	8.26465	8.34323	8.46317	2.05913e+08	1.95392e+08	2.25803e+08	8.31368	8.29091	8.35373	8.38279	8.2783	8.38699	8.31791	8.28624	8.37794	8.34936	8.32736
SMUL_1476	hypothetical protein	2.30878e+08	2.96213e+08	402618118	8.36338	8.4716	8.60489	2.07195e+08	1.97289e+08	2.13743e+08	8.31638	8.2951	8.32989	8.48293	8.40568	8.52743	8.3206	8.29043	8.35403	8.47201	8.32169
SMUL_1477	holliday junction DNA helicase RuvA		70541244			7.84844									7.78736					7.78736
SMUL_1478	D-alanine--D-alanine ligase	1.38252e+08	3.24216e+08	3.78317e+08	8.14067	8.51083	8.57786	1.65357e+08	1.78158e+08	1.82646e+08	8.21842	8.25081	8.26161	8.25704	8.4446	8.50064	8.2226	8.24616	8.28555	8.40076	8.25144
SMUL_1480	putative hydrolase	1.91834e+07	6.06768e+07	6.22106e+07	7.28292	7.78302	7.79386	3.82276e+07	3.30919e+07	4.06197e+07	7.58238	7.51972	7.60874	7.38703	7.72245	7.72371	7.58623	7.51549	7.63078	7.61106	7.5775
SMUL_1482	putative UDP-N-acetylmuramoyl-tripeptide--D-alanyl-D-alanine ligase	17591842	4.1277e+07	37814225	7.24531	7.61571	7.57766	1.58836e+07	1.89783e+07	1.71371e+07	7.20095	7.27826	7.23394	7.34888	7.55644	7.50944	7.20461	7.27416	7.2549	7.47159	7.24456
SMUL_1483	phosphate acetyltransferase	7.88031e+09	1.20761e+10	9.96887e+09	9.89654	10.0819	9.99865	4.69239e+09	4.78941e+09	4.39034e+09	9.67139	9.68028	9.6425	10.038	10.0035	9.90864	9.67631	9.67484	9.67044	9.98337	9.67386
SMUL_1484	acetate kinase	4.50887e+09	6507823529	6.40445e+09	9.65407	9.81344	9.80648	3.09164e+09	3.41958e+09	3.08705e+09	9.49019	9.53397	9.48954	9.79206	9.73706	9.71821	9.49501	9.52861	9.51704	9.74911	9.51355
SMUL_1485	YqeY-like protein	6.31689e+07	1.56626e+08	1.24657e+08	7.8005	8.19487	8.09572	1.07657e+08	1.18362e+08	7.67129e+07	8.03204	8.07321	7.88487	7.91201	8.13109	8.02284	8.03612	8.06867	7.90772	8.02198	8.00417
SMUL_1486	flagellar L-ring protein FlgH	1.21889e+08	1.4368e+08	1.26455e+08	8.08596	8.1574	8.10194	1.40125e+08	1.4416e+08	1.46862e+08	8.14651	8.15884	8.16691	8.20155	8.09391	8.02901	8.15065	8.15425	8.19057	8.10816	8.16516
SMUL_1487	hypothetical protein	257199632	6.65198e+07	2.3873e+08	8.41027	7.82295	8.37791	2.41551e+08	2.3696e+08	243446186	8.38301	8.37467	8.3864	8.53049	7.76207	8.30249	8.38727	8.36996	8.4107	8.19835	8.38931
SMUL_1488	type II secretion system protein F	4.21901e+07	2.0602e+08	1.92907e+08	7.62521	8.31391	8.28535	124800266	1.16717e+08	8.71756e+07	8.09622	8.06713	7.94039	7.73421	8.24921	8.21077	8.10033	8.06259	7.9634	8.06473	8.04211
SMUL_1489	type II secretion system protein E	8.5022e+07	2.93863e+08	2.82374e+08	7.92953	8.46814	8.45082	1.16325e+08	1.16171e+08	1.41625e+08	8.06567	8.0651	8.15114	8.04288	8.40224	8.37475	8.06977	8.06056	8.17476	8.27329	8.1017
SMUL_1490	putative transformation system protein	1.2124e+08	1.20529e+08	1.08615e+08	8.08364	8.08109	8.03589	8.83096e+07	84362269	8.54071e+07	7.94601	7.92615	7.93149	8.19919	8.0182	7.96355	7.95004	7.92169	7.95448	8.06032	7.94207
SMUL_1491	putative AAA ATPase	3.56277e+07	9.47276e+07	1.69043e+08	7.55179	7.97648	8.228	6.82504e+07	5.78619e+07	5.09752e+07	7.83411	7.76239	7.70736	7.65973	7.9144	8.15393	7.83808	7.75802	7.72969	7.90936	7.77527
SMUL_1492	type II secretion system protein D	5.09092e+08	1.13192e+09	8.26631e+08	8.7068	9.05381	8.91731	3.47264e+08	3.30944e+08	4.50905e+08	8.54066	8.51976	8.65409	8.83125	8.98335	8.83704	8.545	8.51496	8.67916	8.88388	8.57971
SMUL_1493	hypothetical protein	2.09589e+08	3.71784e+08		8.32137	8.57029		143175854	274539198	5.16702e+07	8.15587	8.4386	7.71324	8.44031	8.50359		8.16001	8.43386	7.73559	8.47195	8.10982
SMUL_1494	hypothetical protein	6.98342e+07	2.97456e+08	2.84081e+08	7.84407	8.47342	8.45344	1.05103e+08	9.89459e+07	1.23667e+08	8.02162	7.9954	8.09225	7.95619	8.40748	8.37735	8.02569	7.9909	8.1157	8.24701	8.0441
SMUL_1495	hypothetical protein	9.30499e+07	2.65525e+08	2.91605e+08	7.96872	8.4241	8.4648	1.05056e+08	1.07785e+08	99806242	8.02142	8.03256	7.99916	8.08262	8.35855	8.3886	8.02549	8.02804	8.02234	8.27659	8.02529
SMUL_1496	GTPase Era	35194902	2.63651e+08	3.5981e+08	7.54648	8.42103	8.55607	1.85112e+08	2.18195e+08	2.48013e+08	8.26744	8.33885	8.39447	7.65435	8.35549	8.47905	8.27164	8.33415	8.4188	8.16297	8.34153
SMUL_1497	ATP-dependent hsl protease ATP-binding subunit HslU	2.85795e+08	4.40248e+08	5.10893e+08	8.45606	8.6437	8.70833	3.07726e+08	3.2488e+08	3.12869e+08	8.48816	8.51172	8.49536	8.57693	8.57643	8.62994	8.49248	8.50693	8.51998	8.59443	8.50646
SMUL_1498	ATP-dependent protease HslV	7.32283e+08	1.00834e+09	6.23614e+08	8.86468	9.00361	8.79492	286739344	1.94815e+08	2.39951e+08	8.45749	8.28962	8.38012	8.99139	8.93354	8.71575	8.46178	8.28496	8.40441	8.88023	8.38372
SMUL_1499	LSU ribosomal protein L9p	1120285574	1.71849e+09	2004345550	9.04933	9.23515	9.30197	2.39092e+09	1.77805e+09	2.56663e+09	9.37857	9.24994	9.40936	9.17868	9.16328	9.21824	9.38333	9.24474	9.43663	9.18673	9.3549
SMUL_1500	rhodanese family protein			29012300			7.46258									7.39541				7.39541
SMUL_1501	argininosuccinate synthase	2.61409e+09	3.37133e+09	3675538972	9.41732	9.5278	9.56532	2.97048e+09	3.34192e+09	2.66903e+09	9.47283	9.524	9.42635	9.55193	9.45365	9.47922	9.47764	9.51864	9.45367	9.49493	9.48331
SMUL_1502	S4 RNA-binding domain-containing protein			8.81514e+07			7.94523									7.87371				7.87371
SMUL_1503	anthranilate phosphoribosyltransferase	2.86697e+08	5.4241e+08	7.81594e+08	8.45742	8.73433	8.89298	5.31736e+08	452189838	435990775	8.7257	8.65532	8.63948	8.57832	8.66636	8.81293	8.73013	8.65045	8.66451	8.68587	8.6817
SMUL_1504	ATPase YjeE/YdiB-like		4.50162e+07	1.20355e+08		7.65337	8.08047	4.28425e+07	3.51411e+07	5.95836e+07	7.63187	7.54582	7.77513		7.59381	8.00773	7.63575	7.54157	7.79766	7.80077	7.65833
SMUL_1505	lipopolysaccharide export system ATP-binding protein LptB	9.01493e+07	1.84924e+08	2.89978e+08	7.95496	8.26699	8.46236	1.9066e+08	1.63783e+08	1.91462e+08	8.28026	8.21427	8.28208	8.06867	8.20266	8.38619	8.28447	8.20965	8.30608	8.21917	8.26673
SMUL_1506	RNA polymerase sigma-54 factor RpoN	4.36565e+07	7.17999e+07	4.9783e+07	7.64005	7.85612	7.69708	53934982	6943944	3.76169e+07	7.73187	6.84161	7.57538	7.74926	7.79499	7.62779	7.7358	6.83776	7.59733	7.72401	7.3903
SMUL_1508	arginyl-tRNA--protein transferase		2.73616e+07	4.21364e+07		7.43714	7.62466	2.33034e+07	2.81167e+07	4.25396e+07	7.36742	7.44896	7.62879		7.37926	7.55602	7.37116	7.44477	7.6509	7.46764	7.48894
SMUL_1510	putative nuclease, SbcD-like		6.81098e+06	1.99144e+07		6.83321	7.29917								6.78003	7.23346				7.00675
SMUL_1511	putative nuclease, SbcC-like		2.67987e+07	4.93472e+07		7.42811	7.69326		1.07919e+07			7.0331			7.37031	7.62401		7.02914		7.49716	7.02914
SMUL_1512	PHP/AAA ATPase domain-containing protein	1.35812e+08	2.16771e+08	1.84409e+08	8.13294	8.336	8.26578	2.21463e+07	2.85761e+07	1.97507e+07	7.3453	7.456	7.29558	8.24919	8.27113	8.19138	7.34903	7.45181	7.31672	8.23723	7.37252
SMUL_1513	hypothetical protein	3.75261e+07		6.2799e+07	7.57433		7.79795	6.97569e+07	8.64252e+07		7.84359	7.93664		7.6826		7.72776	7.84757	7.93217		7.70518	7.88987
SMUL_1515	deoxyguanosinetriphosphate triphosphohydrolase	34133399		8.19251e+06	7.53318		6.91342			3.96285e+07			7.59801	7.64086		6.85118			7.62002	7.24602	7.62002
SMUL_1519	methyl-accepting chemotaxis protein	1795738485	2.28635e+09	3.00536e+09	9.25424	9.35914	9.4779	1968511985	2.00347e+09	1.90486e+09	9.29414	9.30178	9.27986	9.38652	9.28631	9.39258	9.29886	9.29655	9.30675	9.35514	9.30072
SMUL_1523	putative two-component regulator		1.74836e+07	3.23226e+07		7.24263	7.50951	1.06482e+07			7.02728				7.18627	7.44191	7.03085			7.31409	7.03085
SMUL_1529	6,7-dimethyl-8-ribityllumazine synthase RibH			4.433e+08			8.6467									8.56886				8.56886
SMUL_1531	tetrachloroethene reductive dehalogenase catalytic subunit PceA			2.50389e+07			7.39862	1.4942e+08	5.94139e+07	2.72114e+08	8.17441	7.77389	8.43475			7.33201	8.17856	7.76951	8.45919	7.33201	8.13576
SMUL_1539	two-component response regulator	8.0734e+09	9.48749e+08	4.47375e+08	9.90706	8.97715	8.65067	1.8206e+08	1.81364e+08	1.84092e+08	8.26021	8.25855	8.26504	10.0487	8.90729	8.5728	8.26441	8.2539	8.28898	9.17625	8.2691
SMUL_1547	nicotinate-nucleotide--dimethylbenzimidazole phosphoribosyltransferase CobT
SMUL_1565	lipid A export ATP-binding/permease protein MsbA-like		1.74984e+06	5.24555e+06		6.243	6.71979								6.19441	6.6593				6.42686
SMUL_1571	integrase catalytic region		1.47294e+08			8.16819									8.10462					8.10462
SMUL_1575	putative FMN-binding protein	3.21173e+07		6.57384e+07	7.50674		7.81782	7.6793e+07	5.50373e+07	9.62574e+07	7.88532	7.74066	7.98343	7.61404		7.74745	7.88933	7.7363	8.00657	7.68074	7.8774
SMUL_1593	phage CI repressor superfamily protein	5.17769e+07	1.55532e+07		7.71414	7.19182		4.16049e+07	8.29182e+07	8.18839e+07	7.61914	7.91865	7.9132	7.8244	7.13585		7.62302	7.91419	7.93613	7.48013	7.82445
SMUL_1597	DNA-binding protein HU-beta	1.18832e+10	27689871025	27996823228	10.0749	10.4423	10.4471	1.80499e+10	1.75021e+10	1.71308e+10	10.2565	10.2431	10.2338	10.2189	10.3611	10.3531	10.2617	10.2373	10.2634	10.311	10.2541
SMUL_1598	flagellar hook-associated protein FlgL	3.85047e+07	1.9002e+08	2.20928e+08	7.58551	8.2788	8.34425	9.30557e+07		6.45374e+07	7.96874		7.80981	7.69394	8.21437	8.26914	7.97279		7.83244	8.05915	7.90262
SMUL_1599	cell division protein FtsK	1.01389e+08	1.61096e+08	1.89563e+08	8.00599	8.20708	8.27775	1.25059e+08	1.14987e+08	1.0397e+08	8.09711	8.06065	8.01691	8.12043	8.14321	8.20324	8.10123	8.05611	8.04014	8.15563	8.06583
SMUL_1600	aconitate hydratase	2.42235e+09	2.17623e+09	1.77668e+09	9.38424	9.3377	9.24961	1.97939e+09	1.81552e+09	1.62861e+09	9.29653	9.259	9.21182	9.51838	9.26504	9.16635	9.30125	9.25379	9.23851	9.31659	9.26452
SMUL_1602	phosphoenolpyruvate synthase	4.15744e+07	1.21668e+08	4.20004e+07	7.61883	8.08518	7.62325			8.84326e+06			6.94661	7.72773	8.02226	7.55463			6.96674	7.76821	6.96674
SMUL_1606	putative membrane protein	1.5189e+08	1.72049e+08	2.25499e+08	8.18153	8.23565	8.35315	1.24791e+08	1.67413e+08	2.15631e+08	8.09618	8.22379	8.33371	8.29848	8.17156	8.27795	8.1003	8.21916	8.35786	8.24933	8.22577
SMUL_1607	tRNA (uracil-5-)-methyltransferase	2.52523e+07	146295163	5.02174e+07	7.4023	8.16523	7.70085	3.85971e+07	8.3686e+07	32429328	7.58655	7.92265	7.51094	7.50811	8.10169	7.63153	7.59041	7.9182	7.5327	7.74711	7.68044
SMUL_1608	methyl-accepting chemotaxis protein	1.76852e+09	2.58366e+09	3.10211e+09	9.24761	9.41224	9.49166	1770800733	1.74297e+09	1.72721e+09	9.24817	9.24129	9.23734	9.3798	9.33899	9.40622	9.25287	9.23609	9.26411	9.375	9.25102
SMUL_1609	putative CoA-binding protein, YccU-like	4.63949e+07	69753308	1.37201e+08	7.66647	7.84356	8.13736	2.18763e+08	1.81692e+08	7.73767e+07	8.33997	8.25934	7.88861	7.77606	7.78252	8.06411	8.34421	8.25469	7.91147	7.87423	8.17012
SMUL_1610	threonine ammonia-lyase	1.21194e+09	1.67105e+09	2.86269e+09	9.08348	9.22299	9.45677	1.00522e+09	1.22097e+09	1.41728e+09	9.00226	9.08671	9.15145	9.21332	9.15121	9.37165	9.00683	9.08159	9.17797	9.24539	9.0888
SMUL_1612	amino acid ABC transporter, ATPase AapP		18709680	15311046		7.27207	7.185			1.97694e+07			7.29599		7.21547	7.12033			7.31714	7.1679	7.31714
SMUL_1615	amino acid ABC transporter, periplasmic binding protein AapJ	1.46377e+08	5.2182e+07	6.11126e+07	8.16547	7.71752	7.78613	1.37352e+08	1.26803e+08	1.25096e+08	8.13783	8.10313	8.09724	8.28219	7.65746	7.71604	8.14197	8.09857	8.12071	7.88523	8.12042
SMUL_1616	3-deoxy-7-phosphoheptulonate synthase	4.74836e+08	6.28896e+08	7.99835e+08	8.67654	8.79858	8.903	5.25109e+08	6.10484e+08	3.98063e+08	8.72025	8.78567	8.59995	8.80057	8.73011	8.82286	8.72468	8.78073	8.62487	8.78451	8.71009
SMUL_1620	superoxide reductase-like protein	9.28702e+07	2.83851e+08	48072205	7.96788	8.45309	7.68189	1.86498e+08	1.25522e+08	3.23763e+08	8.27067	8.09872	8.51023	8.08177	8.38731	7.61274	8.27488	8.09416	8.53489	8.02727	8.30131
SMUL_1622	gamma-glutamyl phosphate reductase	4.94746e+07	2.02506e+08	2.51914e+08	7.69438	8.30644	8.40125	1.11609e+08	5.77567e+07	1.3278e+08	8.0477	7.7616	8.12313	7.80437	8.2418	8.32563	8.05179	7.75724	8.14667	8.12393	7.98523
SMUL_1623	putative thioredoxin reductase	3.85496e+08	9.01289e+08	8.83416e+08	8.58602	8.95486	8.94617	3.86975e+08	3.83445e+08	5.95877e+08	8.58768	8.5837	8.77516	8.70875	8.88517	8.86563	8.59205	8.57887	8.80058	8.81985	8.65717
SMUL_1625	putative methyltransferase	3.21925e+07	4.11072e+07	9.07023e+07	7.50775	7.61392	7.95762	3.94011e+07	4.45848e+07	4.85287e+07	7.59551	7.64919	7.686	7.61507	7.55466	7.88599	7.59937	7.64488	7.70827	7.68524	7.65084
SMUL_1627	hypothetical protein	38039905	2.00965e+08	2.07695e+08	7.58024	8.30312	8.31743	7.42623e+07	8.61362e+07	1.09459e+08	7.87077	7.93519	8.03925	7.68859	8.2385	8.24256	7.87477	7.93072	8.06255	8.05655	7.95601
SMUL_1628	indole-3-glycerol phosphate synthase	1.40173e+08	1.41338e+08	1.96263e+08	8.14666	8.15026	8.29284	1.73549e+08	185180255	1.7894e+08	8.23942	8.26759	8.25271	8.26311	8.08683	8.21819	8.24361	8.26294	8.27662	8.18938	8.26106
SMUL_1629	HIT family hydrolase	73333079			7.8653			131610033			8.11929			7.97773			8.12341			7.97773	8.12341
SMUL_1631	putative periplasmic component of nickel/cobalt ECF transporter, NikK	1.65886e+10	2.62959e+10	2.07286e+10	10.2198	10.4199	10.3166	1.42336e+10	1.43015e+10	1.43849e+10	10.1533	10.1554	10.1579	10.3659	10.3388	10.2237	10.1585	10.1497	10.1873	10.3095	10.1652
SMUL_1632	putative substrate-specific component of nickel/cobalt ECF transporter, NikM			1.83167e+07			7.26285									7.19747				7.19747
SMUL_1633	putative membrane-bound component of nickel/cobalt ECF transporter, NikN-like	9.22607e+07	3.65048e+08	3.5536e+08	7.96502	8.56235	8.55067	183871942	1.09365e+08	2.83632e+08	8.26452	8.03888	8.45276	8.07887	8.49572	8.4737	8.26871	8.03435	8.47725	8.34943	8.26011
SMUL_1636	4-hydroxythreonine-4-phosphate dehydrogenase	7.34993e+07	1.95792e+08	3.16502e+08	7.86628	8.29179	8.50038	8.75357e+07	99130903	1.19422e+08	7.94219	7.99621	8.07708	7.97873	8.22727	8.42386	7.94622	7.99171	8.10049	8.20995	8.01281
SMUL_1637	pyridoxine 5'-phosphate synthase	2.23665e+07	1.63803e+08	1.78266e+08	7.3496	8.21432	8.25107	4.31966e+07	76222454	4.03241e+07	7.63545	7.88208	7.60556	7.45466	8.1504	8.17679	7.63933	7.87765	7.6276	7.92728	7.71486
SMUL_1639	cytochrome c	2.98558e+07	144578625	110361517	7.47503	8.1601	8.04282	8.27829e+08	7.63294e+08	7.06774e+08	8.91794	8.88269	8.84928	7.58188	8.0966	7.97042	8.92247	8.87769	8.87492	7.88297	8.8917
SMUL_1640	FAD-dependent oxidoreductase	6.59188e+07	2.97799e+08	1.52998e+08	7.81901	8.47392	8.18469	1.62839e+09	1.53024e+09	1.90959e+09	9.21176	9.18476	9.28094	7.93078	8.40798	8.11101	9.21644	9.17959	9.30783	8.14992	9.23462
SMUL_1643	acetolactate synthase large subunit	2.14507e+08	1.14373e+09	1205495560	8.33144	9.05832	9.08117	6.30657e+08	6.43212e+08	6.83676e+08	8.79979	8.80835	8.83485	8.45053	8.98783	8.99942	8.80426	8.8034	8.86045	8.81259	8.8227
SMUL_1644	acetolactate synthase small subunit	2.89114e+08	300433802	5.38084e+08	8.46107	8.47775	8.73085	7.48754e+08	7.49186e+08	7.57646e+08	8.87434	8.87459	8.87947	8.58201	8.41177	8.65226	8.87885	8.8696	8.9052	8.54868	8.88455
SMUL_1646	hypothetical protein		1.20583e+08	2.51976e+08		8.08129	8.40136	1.20298e+08	1.92424e+08	278838705	8.08026	8.28426	8.44535		8.0184	8.32573	8.08436	8.2796	8.46982	8.17206	8.27793
SMUL_1647	NADPH-dependent glutamate synthase subunit beta-like oxidoreductase	5.01369e+07	1.10916e+08	1.18844e+08	7.70016	8.045	8.07498	1.43792e+08	1.44146e+08	1.50759e+08	8.15774	8.1588	8.17828	7.81022	7.98239	8.00229	8.16188	8.15421	8.20198	7.93163	8.17269
SMUL_1648	aspartate aminotransferase	4.25828e+08	6.62423e+08	9.2048e+08	8.62923	8.82114	8.96401	4.33284e+08	4.93633e+08	4.0495e+08	8.63677	8.6934	8.6074	8.75258	8.75249	8.88332	8.64116	8.68851	8.63234	8.79613	8.65401
SMUL_1655	serine acetyltransferase	1.95268e+08	3.04292e+08	1.03564e+09	8.29063	8.48329	9.01521	1.94638e+08	1.30959e+08	1.97576e+08	8.28923	8.11713	8.29574	8.40914	8.41727	8.93406	8.29344	8.11257	8.31977	8.58682	8.24193
SMUL_1656	arginine decarboxylase	9.09583e+07	3.16086e+08	4.2107e+08	7.95884	8.4998	8.62435	2.09726e+08	3.01935e+08	2.11605e+08	8.32165	8.47991	8.32553	8.07261	8.43366	8.54672	8.32588	8.47514	8.34965	8.351	8.38356
SMUL_1657	histidine--tRNA ligase	1.14664e+08	1.95552e+08	297954927	8.05943	8.29126	8.47415	2.48407e+08	2.17562e+08	2.64336e+08	8.39516	8.33758	8.42216	8.17463	8.22674	8.39787	8.39943	8.33289	8.44656	8.26641	8.39296
SMUL_1658	thymidylate kinase	1.03924e+07	1.19818e+08	9.71562e+07	7.01672	8.07852	7.98747	5.4764e+08	4.82322e+07	7.81237e+07	8.73849	7.68334	7.89278	7.11701	8.01565	7.91557	8.74293	7.67901	7.91565	7.68274	8.11253
SMUL_1659	phosphopantetheine adenylyltransferase	2.83769e+07	1.20936e+08	1.07695e+08	7.45297	8.08256	8.03219	2.3752e+07	93045205	5.31537e+07	7.3757	7.96869	7.72553	7.5595	8.01966	7.95989	7.37945	7.96421	7.74792	7.84635	7.69719
SMUL_1660	putative 3-polyprenyl-4-hydroxybenzoate decarboxylase	1.99254e+07	7.04898e+07	9.00732e+07	7.29941	7.84813	7.9546	4.87524e+07	3.53411e+07	4.2532e+07	7.688	7.54828	7.62872	7.40375	7.78705	7.88299	7.6919	7.54403	7.65082	7.69126	7.62892
SMUL_1661	flagellar basal-body P-ring formation protein FlgA	7.05835e+06			6.8487			3.01921e+07	7.3318e+06	9.61392e+06	7.47989	6.86521	6.9829	6.9466			7.48369	6.86135	7.00313	6.9466	7.11606
SMUL_1663	methyl-accepting chemotaxis protein	1.80014e+09	2.38524e+09	3.12052e+09	9.25531	9.37753	9.49423	2.00871e+09	2.04255e+09	1.94319e+09	9.30292	9.31017	9.28852	9.3876	9.30455	9.40876	9.30764	9.30493	9.31543	9.36697	9.30934
SMUL_1664	molybdopterin molybdenumtransferase MoeA	1.15409e+08	287894518	347078276	8.06224	8.45923	8.54043	8.66787e+07	1.90704e+08	245698059	7.93791	8.28036	8.3904	8.17748	8.3934	8.46355	7.94195	8.2757	8.41471	8.34481	8.21079
SMUL_1665	UDP-N-acetylglucosamine 1-carboxyvinyltransferase	1.4014e+08	3.43999e+08	4.85042e+08	8.14656	8.53656	8.68578	238972180	2.57905e+08	2.67973e+08	8.37835	8.41146	8.42809	8.26301	8.47012	8.60759	8.3826	8.40673	8.45251	8.44691	8.41395
SMUL_1666	PilZ domain-containing protein	4.9078e+06	2.41603e+07	21735256	6.69089	7.3831	7.33716			9.75837e+06			6.98938	6.78653	7.32565	7.27112			7.00963	7.12776	7.00963
SMUL_1669	nitrogenase iron-molybdenum cofactor biosynthesis protein, NifX-like	6.66518e+07	1.42531e+08	57859632	7.82381	8.15391	7.76238		4.17875e+07			7.62105		7.93565	8.09045	7.6925		7.61676		7.9062	7.61676
SMUL_1671	iron-sulfur cluster-binding/ATPase domain protein, MinD superfamily	46895634		6.27752e+07	7.67113		7.79779	1.25306e+08	2.02207e+07	2.45765e+07	8.09797	7.3058	7.39052	7.78078		7.72759	8.10208	7.30169	7.41194	7.75419	7.60524
SMUL_1672	iron-sulfur cluster-binding/ATPase domain protein, MinD superfamily	1.25777e+07	3.63175e+07	3.99193e+07	7.0996	7.56012	7.60118	3.65439e+07	4.49884e+07	2.29969e+07	7.56281	7.6531	7.36167	7.20108	7.50128	7.53276	7.56666	7.64879	7.383	7.41171	7.53282
SMUL_1673	arginine-rich iron-sulfur binding protein	5.13261e+07			7.71034									7.82055						7.82055
SMUL_1674	putative DNA-binding protein		2.28662e+07			7.35919									7.30192					7.30192
SMUL_1676	ATP-utilizing enzyme of the PP-loop superfamily		4.86825e+07			7.68737		8.32214e+07	1.03083e+08	8.48721e+07	7.92023	8.01319	7.92876		7.62755		7.92426	8.00868	7.95174	7.62755	7.96156
SMUL_1677	hypothetical protein		47233118			7.67425		48334166	4.89118e+07	55018948	7.68425	7.68941	7.74051		7.61452		7.68816	7.68509	7.76294	7.61452	7.71206
SMUL_1678	hypothetical protein	6.41034e+07	104011168	7.60557e+07	7.80688	8.01708	7.88113	3.61387e+08	4.2242e+08	4.04867e+08	8.55797	8.62574	8.60731	7.91847	7.95469	7.81019	8.56232	8.62089	8.63225	7.89445	8.60515
SMUL_1679	fumarate hydratase / tartrate dehydratase class I, beta subunit	4.66196e+09	7.43928e+09	3.74234e+09	9.66857	9.87153	9.57314	1.11415e+10	1.16811e+10	1.00309e+10	10.0469	10.0675	10.0013	9.80677	9.79471	9.48697	10.052	10.0618	10.0303	9.69615	10.0481
SMUL_1680	fumarate hydratase class I / tartrate dehydratase, alpha subunit	2.17766e+09	4.06536e+09	2.31055e+09	9.33799	9.6091	9.36372	5.0136e+09	5.19151e+09	4.57225e+09	9.70015	9.71529	9.66013	9.47147	9.53432	9.27943	9.70508	9.70983	9.68812	9.4284	9.70101
SMUL_1681	anaerobic C4-dicarboxylate transporter	4.7702e+08	1.47252e+09	7.23862e+08	8.67854	9.16806	8.85966	9.89139e+08	1.10144e+09	7.39781e+08	8.99526	9.04196	8.8691	8.80259	9.09671	8.7799	8.99983	9.03688	8.8948	8.89307	8.97717
SMUL_1682	sensor kinase of two-component regulatory system		24177556	2.8221e+07		7.38341	7.45057	2.17192e+07	2.3257e+07	1.90233e+07	7.33684	7.36655	7.27929		7.32595	7.38351	7.34057	7.36241	7.30038	7.35473	7.33445
SMUL_1683	two component response regulator	1.17779e+08	6.81194e+07	8.09906e+07	8.07107	7.83327	7.90843	9.67687e+07	1.12823e+08	1.6613e+08	7.98574	8.0524	8.22045	8.18644	7.77231	7.83725	7.98979	8.04787	8.24427	7.932	8.09398
SMUL_1686	putative phosphohistidine phosphatase	3.926e+08	678196615	5.31026e+08	8.59395	8.83136	8.72512	320954007	3.08296e+08	3.85377e+08	8.50644	8.48897	8.58589	8.71679	8.76263	8.64657	8.51076	8.48419	8.61077	8.70867	8.53524
SMUL_1689	tRNA-guanine transglycosylase		8.88706e+07	1.00197e+08		7.94876	8.00085	1.12881e+08	1.14337e+08	1.20543e+08	8.05262	8.05819	8.08114		7.8869	7.92883	8.05671	8.05365	8.10456	7.90787	8.07164
SMUL_1690	hypothetical protein	7.36905e+07	1.56546e+08	1.54679e+08	7.86741	8.19464	8.18943	6.85965e+07	9.49642e+07	1.06165e+08	7.8363	7.97756	8.02598	7.97987	8.13087	8.11571	7.84028	7.97307	8.04924	8.07548	7.9542
SMUL_1691	3-dehydroquinate synthase	9.85941e+07	2.84218e+08	3.06253e+08	7.99385	8.45365	8.48608	1.36611e+08	1.43126e+08	1.66798e+08	8.13549	8.15572	8.22219	8.10812	8.38786	8.40969	8.13962	8.15113	8.24602	8.30189	8.17892
SMUL_1692	putative mechanosensitive ion channel			8.36809e+07			7.92263	6.03112e+07	3.76201e+07	1.32488e+08	7.7804	7.57542	8.12218			7.85131	7.78435	7.57116	8.14571	7.85131	7.83374
SMUL_1693	MiaB family protein	2.12004e+07	3.77483e+07	4.92286e+07	7.32634	7.5769	7.69222	2.19378e+07	4.68071e+07	4.36463e+07	7.34119	7.67031	7.63995	7.43107	7.51793	7.62297	7.34492	7.666	7.66209	7.52399	7.55767
SMUL_1694	ATP-dependent zinc metalloproteinase	40283610	1.31851e+08	9.13844e+07	7.60513	8.12008	7.96087	6.9349e+07	8.83719e+07	7.28011e+07	7.84104	7.94631	7.86214	7.71384	8.05689	7.88921	7.84502	7.94184	7.88492	7.88665	7.8906
SMUL_1695	hypothetical protein		4.87238e+07	91123377		7.68774	7.95963	3.18547e+07	3.53675e+07	2.796e+07	7.50317	7.5486	7.44654		7.62791	7.88798	7.50698	7.54436	7.46811	7.75795	7.50649
SMUL_1698	luciferase-like monooxygenase	1.10307e+07	6.64779e+07	4.51888e+07	7.0426	7.82268	7.65503	3.26142e+07	3.34595e+07		7.51341	7.52452		7.14327	7.7618	7.58612	7.51722	7.52029		7.49706	7.51875
SMUL_1709	transcriptional regulator, TetR family	224259326	7.90363e+07	1.21342e+08	8.35075	7.89783	8.08401	183269317	168135088	202321340	8.26309	8.22566	8.30604	8.47012	7.83636	8.01124	8.26729	8.22103	8.33011	8.10591	8.27281
SMUL_1710	outer membrane protein, TolC-like	4.45934e+08	4.8453e+08	5.86285e+08	8.64927	8.68532	8.76811	3.26167e+08	9.38634e+08	3.63981e+08	8.51344	8.9725	8.56108	8.7729	8.61773	8.68918	8.51777	8.96745	8.58589	8.69327	8.69037
SMUL_1711	putative RND family multidrug efflux pump	4.51684e+08	5.3381e+08	4.61733e+08	8.65483	8.72739	8.66439	4.06247e+08	3.60543e+08	4.66321e+08	8.60879	8.55696	8.66868	8.77855	8.65947	8.5864	8.61316	8.55214	8.6938	8.6748	8.6197
SMUL_1712	putative lipooligosaccharide nodulation factor exporter, NolG-like	1.69914e+08	3.37992e+08	4.54676e+08	8.23023	8.52891	8.6577	179789309	1.75565e+08	1.86323e+08	8.25476	8.24444	8.27027	8.34787	8.46253	8.57977	8.25896	8.2398	8.29423	8.46339	8.26433
SMUL_1715	methyl-accepting chemotaxis protein	1.78992e+09	2289034590	3013065006	9.25283	9.35965	9.47901	1.97236e+09	2.01266e+09	1.91572e+09	9.29499	9.30377	9.28233	9.38509	9.28681	9.39368	9.29971	9.29853	9.30923	9.3552	9.30249
SMUL_1720	hypothetical protein		9.52532e+07	6.28052e+07		7.97888	7.798	4.02167e+08	4.70337e+08	6.34398e+08	8.60441	8.67241	8.80236		7.91679	7.7278	8.60878	8.66753	8.82787	7.82229	8.70139
SMUL_1737	hypothetical protein	5.08956e+07	59089180	61663997	7.70668	7.77151	7.79003	1.00023e+08	1.02787e+08	30079285	8.0001	8.01194	7.47827	7.81684	7.71103	7.71991	8.00416	8.00743	7.49994	7.74926	7.83718
SMUL_1738	hypothetical protein		1.25619e+08	2.4456e+08		8.09905	8.38839	1.72227e+08	2.47873e+08	1.68213e+08	8.2361	8.39423	8.22586		8.03602	8.31288	8.24029	8.38951	8.2497	8.17445	8.29316
SMUL_1739	hypothetical protein		3.61298e+07	5.07442e+07		7.55787	7.70539			20268754			7.30683		7.49905	7.63602			7.328	7.56754	7.328
SMUL_1743	putative plasmid segregation protein ParM-like	5.23355e+07	7.67052e+07	4.8145e+07	7.7188	7.88483	7.68255	7.34804e+07	1.42973e+08	1.40748e+08	7.86617	8.15525	8.14844	7.82913	7.82346	7.61339	7.87017	8.15067	8.17205	7.75533	8.0643
SMUL_1749	TraH-like domain-containing protein	5.02463e+07			7.7011			5.58973e+07	7.13035e+07	57103012	7.74739	7.85311	7.75666	7.81119			7.75133	7.84869	7.77914	7.81119	7.79305
SMUL_1751	hypothetical protein		4.07962e+07	4.98457e+07		7.61062	7.69763	2.05581e+08	2.58623e+08	1.31234e+08	8.31298	8.41267	8.11805		7.55139	7.62834	8.31721	8.40793	8.14157	7.58986	8.2889
SMUL_1778	DNA-binding protein HU, epsilon-proteobacterial type	144283801	3.52446e+08	3.47969e+08	8.15922	8.54709	8.54154	4.68952e+08	4.67315e+08	4.26815e+08	8.67113	8.66961	8.63024	8.27585	8.48058	8.46465	8.67553	8.66473	8.65525	8.40703	8.66517
SMUL_1787	site-specific DNA-methyltransferase	8.63607e+07	148440322	2.13164e+08	7.93632	8.17155	8.32871	2.57014e+08	2.40035e+08	2.34542e+08	8.40996	8.38027	8.37022	8.04976	8.10796	8.25374	8.41423	8.37556	8.39447	8.13715	8.39475
SMUL_1788	Mu-like prophage protein gp29	44159804	66824583	1.14892e+08	7.64503	7.82494	8.06029	8.50912e+07	6.78247e+07	9.82777e+07	7.92988	7.83139	7.99245	7.75431	7.76404	7.98773	7.93391	7.82698	8.01561	7.83536	7.9255
SMUL_1790	hypothetical protein	1.13496e+08	1.31845e+08	8.07418e+07	8.05498	8.12006	7.9071	1.66336e+08	1.59756e+08	1.23859e+08	8.22099	8.20346	8.09293	8.17012	8.05687	7.83592	8.22516	8.19884	8.11638	8.02097	8.18013
SMUL_1795	radical SAM protein	2.62616e+07	3.534e+07	8.59707e+07	7.41932	7.54827	7.93435	4.97498e+07	7.21019e+07	39351423	7.69679	7.85795	7.59496	7.52537	7.48952	7.86293	7.7007	7.85353	7.61697	7.62594	7.72373
SMUL_1796	hypothetical protein	301651835	4.3163e+08	5.12073e+08	8.47951	8.63511	8.70933	5.64866e+08	5.79276e+08	5.42844e+08	8.75195	8.76289	8.73467	8.60071	8.56791	8.63093	8.75639	8.75795	8.75998	8.59985	8.75811
SMUL_1797	ISSpo3, transposase		2.95599e+07	6.30885e+07		7.4707	7.79995			23275999			7.36691		7.41256	7.72974			7.38826	7.57115	7.38826
SMUL_1819	retron-type reverse transcriptase	1.31102e+08			8.11761									8.23364						8.23364
SMUL_1845	hypothetical protein	2.74303e+08	8.50702e+08	1.33525e+09	8.43823	8.92978	9.12556	4.78452e+08	6.25078e+08	6.24631e+08	8.67984	8.79593	8.79562	8.55885	8.86028	9.04342	8.68425	8.79099	8.82111	8.82085	8.76545
SMUL_1846	hypothetical protein		1573172032			9.19678		5.38754e+07	3.1098e+07	6.94688e+07	7.73139	7.49273	7.84179		9.1252		7.73532	7.48852	7.86451	9.1252	7.69612
SMUL_1848	hypothetical protein			1.81392e+07			7.25862									7.19328				7.19328
SMUL_1854	hypothetical protein		84083752	1.16622e+07		7.92471	7.06678	1.20166e+08		1.01957e+08	8.07978		8.00842		7.86304	7.00317	8.08389		8.03162	7.4331	8.05776
SMUL_1875	TonB dependent/ligand-gated channel protein	1.99807e+07			7.30061			130734654	1.10608e+08	1.03985e+08	8.11639	8.04379	8.01697	7.40497			8.12051	8.03926	8.0402	7.40497	8.06666
SMUL_1876	hypothetical protein	3.89907e+07	5.31733e+07	1.56909e+07	7.59096	7.72569	7.19565	2.71188e+08	2.73256e+08	2.40932e+08	8.43327	8.43657	8.38189	7.69947	7.66557	7.13087	8.43755	8.43182	8.40618	7.49864	8.42519
SMUL_1877	hypothetical protein	554462089	7.96115e+08	1.23298e+09	8.74387	8.90098	9.09096	9.36007e+08	6.7897e+08	620919874	8.97128	8.83185	8.79304	8.86886	8.83171	9.00912	8.97584	8.82688	8.81851	8.90323	8.87374
SMUL_1899	rubrerythrin	8.14202e+08	2.32781e+09	1691631837	8.91073	9.36695	9.22831	6.24054e+08	1.29446e+09	1.01343e+09	8.79522	9.11209	9.00579	9.0381	9.29405	9.14524	8.79969	9.10696	9.03189	9.15913	8.97951
SMUL_1901	UbiD family protein	2.08061e+08	3.5257e+08	512610991	8.31819	8.54725	8.70979	2.70256e+08	2.69259e+08	2.45387e+08	8.43178	8.43017	8.38985	8.43709	8.48073	8.63138	8.43606	8.42543	8.41416	8.5164	8.42522
SMUL_1902	porphobilinogen deaminase	2.30983e+08	5.28781e+08	7.0837e+08	8.36358	8.72328	8.85026	3.28024e+08	3.11625e+08	3.88524e+08	8.51591	8.49363	8.58942	8.48313	8.65539	8.77059	8.52023	8.48885	8.61431	8.63637	8.54113
SMUL_1903	DsbA family protein	1.56841e+08	4.65714e+08	4.74566e+08	8.19546	8.66812	8.6763	2.33724e+08	2.30914e+08	2.22857e+08	8.3687	8.36345	8.34803	8.31261	8.60066	8.59819	8.37295	8.35874	8.37222	8.50382	8.36797
SMUL_1905	proline--tRNA ligase	4.97691e+08	8.01037e+08	8.28206e+08	8.69696	8.90365	8.91814	6.01932e+08	5.55811e+08	586395409	8.77955	8.74493	8.76819	8.82128	8.83436	8.83786	8.78401	8.74001	8.7936	8.83117	8.77254
SMUL_1906	glutamyl-tRNA reductase	2.8941e+08	6.60559e+08	8.09152e+08	8.46151	8.81991	8.90803	3.33011e+08	288010163	4.10511e+08	8.52246	8.45941	8.61332	8.58246	8.75127	8.82784	8.52679	8.45465	8.63828	8.72053	8.53991
SMUL_1907	short chain isoprenyl diphosphate synthase	1.56429e+08	4.09804e+08	4.71835e+08	8.19432	8.61258	8.67379	2.55742e+08	2.44343e+08	2.7112e+08	8.4078	8.388	8.43316	8.31145	8.54555	8.59571	8.41207	8.38328	8.4576	8.48424	8.41765
SMUL_1909	hypothetical protein	7.00982e+07	4.1669e+07	1.08495e+08	7.84571	7.61981	8.03541	8.41011e+07	1.04641e+08	1.75766e+08	7.9248	8.0197	8.24493	7.95785	7.56051	7.96308	7.92883	8.01519	8.26883	7.82715	8.07095
SMUL_1910	O-acetylhomoserine aminocarboxypropyltransferase-like protein	2.71559e+08	3.47316e+08	2.42424e+09	8.43386	8.54072	9.38458	1.096e+09	9.7925e+08	5.93693e+09	9.03981	8.99089	9.77356	8.55442	8.47426	9.3001	9.0444	8.98583	9.80188	8.77626	9.27737
SMUL_1911	HTH-type transcriptional regulator	4.49535e+06	6.33563e+07	5.06509e+08	6.65276	7.80179	8.70459	1.78071e+08	2.55751e+08	1.37437e+08	8.25059	8.40782	8.1381	6.74786	7.74107	8.62623	8.25478	8.40309	8.16168	7.70505	8.27318
SMUL_1912	cysteine synthase	7.62308e+08	1.28707e+09	4.91787e+09	8.88213	9.1096	9.69178	2.30737e+09	2000816295	1.83093e+09	9.36312	9.30121	9.26267	9.00909	9.03871	9.60453	9.36787	9.29597	9.28951	9.21744	9.31779
SMUL_1913	putative diguanylate cyclase			5.8928e+07			7.77032	2.9525e+07	4.74026e+07	1.33646e+07	7.47019	7.6758	7.12596			7.70037	7.47398	7.67148	7.1466	7.70037	7.43069
SMUL_1914	valine--tRNA ligase	8.11946e+07	1.34344e+08	2.37517e+08	7.90953	8.12822	8.37569	2.32874e+08	2.27138e+08	2.15905e+08	8.36712	8.35629	8.33426	8.02259	8.06496	8.3003	8.37137	8.35159	8.35841	8.12928	8.36046
SMUL_1915	periplasmic monocarboxylate binding protein of TRAP transport system	1.06269e+09	1.3792e+09	1.24913e+09	9.02641	9.13963	9.09661	1.11928e+09	1.19859e+09	1.03703e+09	9.04894	9.07867	9.01579	9.15543	9.0685	9.01472	9.05354	9.07356	9.04192	9.07955	9.05634
SMUL_1916	molybdopterin adenylyltransferase	2.54858e+08	4.3726e+08	4.3365e+08	8.4063	8.64074	8.63714	2.32479e+08	2.01692e+08	219961205	8.36638	8.30469	8.34235	8.52646	8.5735	8.55939	8.37063	8.30002	8.36652	8.55312	8.34572
SMUL_1917	putative 2-dehydropantoate 2-reductase		3.94481e+07	5.48004e+07		7.59603	7.73878	6.76811e+07	6.48684e+07	5.89758e+07	7.83047	7.81203	7.77067		7.53691	7.66912	7.83445	7.80764	7.79319	7.60302	7.81176
SMUL_1918	histidinol dehydrogenase	4.09339e+08	5.17494e+08	5.67851e+08	8.61208	8.71391	8.75423	3.84129e+08	3.42236e+08	3.78836e+08	8.58448	8.53433	8.57845	8.73519	8.64609	8.67543	8.58884	8.52952	8.60331	8.68557	8.57389
SMUL_1920	fructose-bisphosphate aldolase	6.69549e+08	8.71282e+08	8.35419e+08	8.82578	8.94016	8.9219	4.99332e+08	5.60734e+08	5.29341e+08	8.69839	8.74876	8.72374	8.95194	8.87058	8.84159	8.70281	8.74383	8.74901	8.88804	8.73189
SMUL_1921	peptidyl-prolyl cis-trans isomerase ppiD	1.82817e+09	2.51744e+09	3.09161e+09	9.26202	9.40096	9.49019	2.45108e+09	2.6187e+09	2.38875e+09	9.38936	9.41809	9.37817	9.39441	9.3278	9.40476	9.39413	9.41279	9.40535	9.37565	9.40409
SMUL_1922	endonuclease III	3.75949e+07	8.06509e+07	6.61564e+07	7.57513	7.90661	7.82057	5.91809e+07	5.51826e+07	5.90138e+07	7.77218	7.7418	7.77095	7.68341	7.84508	7.75017	7.77613	7.73745	7.79347	7.75955	7.76902
SMUL_1923	peroxiredoxin-like protein	8.47434e+07	4.22363e+08	4.20736e+08	7.92811	8.62569	8.62401	1.75008e+08	2.58527e+08	1.1995e+08	8.24306	8.41251	8.079	8.04143	8.55856	8.54638	8.24724	8.40777	8.10241	8.38212	8.25248
SMUL_1924	cytosol nonspecific dipeptidase	2.10178e+09	6.08659e+07	116259357	9.32259	7.78437	8.06543	1.04623e+08	1.21562e+08	1.27417e+08	8.01963	8.0848	8.10523	9.45585	7.72379	7.99283	8.0237	8.08025	8.12871	8.39082	8.07756
SMUL_1926	putative S-adenosylmethionine-dependent methyltransferase	2.23113e+08	4.88044e+07	6.79189e+07	8.34852	7.68846	7.83199	1.22345e+08	9.24954e+07	5.55091e+07	8.08759	7.96612	7.74436	8.46786	7.62863	7.76149	8.09169	7.96164	7.76681	7.95266	7.94005
SMUL_1927	hypothetical protein	1.19699e+08	2.39439e+08	5.18353e+08	8.07809	8.3792	8.71463	2.64617e+08	2.58523e+08	2.89048e+08	8.42262	8.4125	8.46097	8.19356	8.31399	8.63618	8.4269	8.40777	8.48549	8.38124	8.44005
SMUL_1928	hydrolase			3.79636e+07			7.57937	2.25431e+07		3.00406e+07	7.35301		7.47771			7.51114	7.35675		7.49938	7.51114	7.42806
SMUL_1929	NAD(+) synthase	7.66603e+08	1.90633e+09	1.78072e+09	8.88457	9.2802	9.2506	6.37813e+08	6.93486e+08	8.25391e+08	8.80469	8.84104	8.91666	9.01157	9.20798	9.16732	8.80917	8.83606	8.9425	9.12896	8.86258
SMUL_1930	3-amino-5-hydroxybenzoic acid synthase family protein	2.08547e+09	3.27286e+09	3.44808e+09	9.3192	9.51493	9.53758	1705692482	1.73604e+09	1.59436e+09	9.2319	9.23956	9.20259	9.45241	9.44088	9.45172	9.23659	9.23436	9.22925	9.44834	9.2334
SMUL_1931	tetraacyldisaccharide 4'-kinase		91057405	78625434		7.95932	7.89556	19822656	2.61041e+07	3.6485e+07	7.29716	7.41671	7.56211		7.89737	7.82449	7.30087	7.41254	7.58403	7.86093	7.43248
SMUL_1932	acetylglutamate kinase	2.07463e+08	2.27446e+08	4.84787e+08	8.31694	8.35688	8.68555	236955046	253037667	2.53468e+08	8.37467	8.40319	8.40392	8.43582	8.29184	8.60737	8.37892	8.39846	8.42827	8.44501	8.40188
SMUL_1933	threonine synthase	4.39887e+08	5.33456e+08	8.31264e+08	8.64334	8.7271	8.91974	6.04199e+08	6.5921e+08	5.04427e+08	8.78118	8.81902	8.7028	8.76689	8.65918	8.83945	8.78564	8.81406	8.72802	8.75517	8.77591
SMUL_1934	3-deoxy-manno-octulosonate cytidylyltransferase	1.25035e+08	1.22771e+08	2.49447e+08	8.09703	8.0891	8.39698	2.17962e+08	2.43681e+08	2.17816e+08	8.33838	8.38682	8.33809	8.21277	8.02614	8.32139	8.34262	8.3821	8.36225	8.18677	8.36232
SMUL_1935	hypothetical protein		1.90844e+06	3.04375e+07		6.28068	7.48341	2.6564e+07	2.56756e+07	2.71133e+07	7.42429	7.40952	7.43318		6.2318	7.41605	7.42806	7.40535	7.45472	6.82392	7.42938
SMUL_1936	hypothetical protein			1.94161e+08			8.28816	1.99469e+08	2.05527e+08	1.73345e+08	8.29988	8.31287	8.23891			8.21355	8.30409	8.30819	8.26279	8.21355	8.29169
SMUL_1937	protein-disulfide reductase	3.39745e+07	1.11048e+08	8.63081e+08	7.53115	8.04551	8.93605	8.0528e+07	1.01199e+08	1.13007e+08	7.90595	8.00518	8.05311	7.6388	7.9829	8.85561	7.90996	8.00067	8.07644	8.1591	7.99569
SMUL_1938	polyphosphate kinase 2			7.13097e+07			7.85315	1.37653e+08	1.54548e+08	1.29716e+08	8.13878	8.18906	8.11299			7.78246	8.14292	8.18446	8.1365	7.78246	8.15463
SMUL_1939	chaperone protein DnaK	5.61245e+09	7810744746	6.12985e+09	9.74915	9.89269	9.78745	5.19819e+09	4.97081e+09	4.79313e+09	9.71585	9.69643	9.68062	9.88851	9.8157	9.69935	9.72079	9.69097	9.70867	9.80119	9.70681
SMUL_1940	heat shock protein GrpE	5.19583e+08	6.91032e+08	7.51298e+08	8.71566	8.8395	8.87581	5.71371e+08	6.16389e+08	5.77614e+08	8.75692	8.78986	8.76164	8.84024	8.77071	8.79591	8.76137	8.78491	8.78703	8.80229	8.77777
SMUL_1941	heat-inducible transcription repressor HrcA	4.66851e+07	112560655	1.5526e+08	7.66918	8.05139	8.19106	3.37572e+07		42474657	7.52837		7.62813	7.7788	7.98873	8.11733	7.53219		7.65023	7.96162	7.59121
SMUL_1944	SSU ribosomal protein S15	9.80741e+08	1.64697e+09	2.42363e+09	8.99155	9.21668	9.38447	3.07966e+09	2922732006	2.65187e+09	9.4885	9.46579	9.42355	9.12008	9.14496	9.29999	9.49332	9.46046	9.45086	9.18834	9.46821
SMUL_1946	flagellar biosynthesis protein FlhA	3.77726e+07	2.87968e+07	5.98614e+07	7.57718	7.45934	7.77715	4.34553e+07	3.65399e+07	4.61397e+07	7.63804	7.56277	7.66407	7.68549	7.40129	7.70714	7.64192	7.55851	7.68628	7.59797	7.62891
SMUL_1947	putative oligoribonuclease	4.08642e+07	1.07949e+08	1.57876e+08	7.61134	8.03322	8.19832	1.91072e+07	7.92173e+07	6.42147e+07	7.2812	7.89882	7.80763	7.72014	7.9707	8.12452	7.2849	7.89438	7.83026	7.93845	7.66984
SMUL_1949	tRNA (cmo5U34)-methyltransferase		64148883			7.80719		7.60117e+07			7.88088				7.74643		7.88488			7.74643	7.88488
SMUL_1950	GGDEF domain-containing protein	6.37373e+07	1.23352e+08	1.42476e+08	7.80439	8.09115	8.15374	4.8806e+07	73652601	5.63161e+07	7.68847	7.86719	7.75063	7.91595	8.02818	8.08034	7.69238	7.86276	7.77309	8.00816	7.77608
SMUL_1951	riboflavin biosynthesis protein RibC	3.46622e+07			7.53986					4.62265e+07			7.66489	7.64763					7.6871	7.64763	7.6871
SMUL_1956	dihydropteroate synthase	3.70568e+07	8.55491e+07	5.49695e+07	7.56887	7.93222	7.74012	5.01274e+07	5.45783e+07	55572813	7.70008	7.73702	7.74486	7.67706	7.87048	7.67045	7.70399	7.73267	7.7673	7.73933	7.73465
SMUL_1957	DNA polymerase III subunit delta'	2.20213e+07		18608751	7.34284		7.26972							7.4478		7.20428				7.32604
SMUL_1958	DNA replication regulator	1.89961e+08	2.59098e+08	1.99639e+08	8.27866	8.41346	8.30024	1.77691e+08	2.66795e+08	1.61535e+08	8.24966	8.42618	8.20827	8.397	8.34799	8.22553	8.25386	8.42144	8.23205	8.32351	8.30245
SMUL_1959	aspartokinase	6.90266e+08	1.061e+09	1.15452e+09	8.83902	9.02571	9.0624	6.69581e+08	9.67664e+08	1.0479e+09	8.8258	8.98572	9.02032	8.96536	8.95547	8.98082	8.83029	8.98067	9.04646	8.96722	8.95247
SMUL_1960	RNA pyrophosphohydrolase	5.5508e+07	8.67039e+07	8.17788e+07	7.74436	7.93804	7.91264	6.71171e+07	123851686	8.24388e+07	7.82683	8.0929	7.91613	7.85506	7.87626	7.84141	7.83081	8.08835	7.93907	7.85758	7.95274
SMUL_1961	oxygen-independent coproporphyrinogen-III oxidase 2			35644967			7.552									7.48402				7.48402
SMUL_1962	glutathione-regulated potassium-efflux system protein KefB			8.87805e+07			7.94832									7.87677				7.87677
SMUL_1963	putative heat shock protein HspR	1.64058e+08	2.07691e+08	2.50319e+08	8.215	8.31742	8.39849	8.92232e+07	8.67116e+07	7.27462e+07	7.95048	7.93808	7.86181	8.33242	8.25269	8.32289	7.95452	7.93361	7.88459	8.30267	7.92424
SMUL_1964	curved DNA-binding protein CbpA	8.31055e+08	9.63745e+08	1030949941	8.91963	8.98396	9.01324	6.72626e+08	5.84741e+08	5.77966e+08	8.82777	8.76696	8.7619	9.04713	8.91405	8.9321	8.83226	8.76203	8.78729	8.96443	8.79386
SMUL_1965	putative periplasmic serine endoprotease	3.28686e+09	3.08275e+09	3.02507e+09	9.51678	9.48894	9.48073	1274605456	1.21974e+09	1.14698e+09	9.10538	9.08627	9.05956	9.65282	9.41509	9.39539	9.11	9.08116	9.08581	9.48777	9.09232
SMUL_1966	putative two-component regulator	5.53679e+07	5.33965e+07		7.74326	7.72751		3.84877e+07	3.7059e+07	4.82565e+07	7.58532	7.56889	7.68356	7.85394	7.66738		7.58918	7.56463	7.70582	7.76066	7.61988
SMUL_1967	putative two-component sensor		6.09965e+07			7.7853									7.72472					7.72472
SMUL_1968	nucleotidyl-binding protein	5.30266e+07	1.6726e+08	1.88451e+08	7.72449	8.22339	8.2752	1.18207e+07	7.8437e+07	3.66214e+07	7.07264	7.89452	7.56374	7.83491	8.1594	8.20071	7.07624	7.89008	7.58565	8.065	7.51732
SMUL_1969	lipoprotein releasing system transmembrane protein LolC		1.20371e+10	9.41996e+07		10.0805	7.97405	9.43599e+07	1682857230	9.08509e+07	7.97479	9.22605	7.95833		10.0021	7.90227	7.97884	9.22086	7.98139	8.95217	8.39369
SMUL_1970	protein translocase subunit SecA	3.85351e+08	7.01014e+08	9.19428e+08	8.58586	8.84573	8.96352	7.01745e+08	2.63687e+09	6.83516e+08	8.84618	9.42109	8.83475	8.70858	8.77689	8.88283	8.85067	9.41579	8.86035	8.78943	9.04227
SMUL_1971	outer membrane lipoprotein carrier protein LolA	5.45755e+07		6.38067e+07	7.737		7.80487	6.38672e+07	9.20756e+07	1.00448e+08	7.80528	7.96414	8.00194	7.84759		7.73461	7.80924	7.95966	8.02513	7.7911	7.93135
SMUL_1972	diguanylate cyclase		1.93859e+07	9.39469e+06		7.28749	6.97288		2.83253e+06			6.45218			7.23077	6.91011		6.44854		7.07044	6.44854
SMUL_1974	tRNA modification GTPase MnmE	2.3432e+07	6.04218e+07	71905203	7.36981	7.78119	7.85676	6.83458e+07	8.10782e+07	7.51383e+07	7.83471	7.9089	7.87586	7.47515	7.72064	7.78604	7.83869	7.90445	7.89868	7.66061	7.88061
SMUL_1975	RNA-binding domain-containing protein	4.46001e+08	3.33204e+08	3.81877e+08	8.64934	8.52271	8.58192	2.38053e+08	2.88351e+08	2.7361e+08	8.37667	8.45992	8.43713	8.77297	8.45638	8.50467	8.38093	8.45516	8.46158	8.57801	8.43256
SMUL_1976	inner membrane protein translocase component YidC, long form	4.16308e+08	7.58304e+08	1.1859e+09	8.61941	8.87984	9.07405	8.06553e+08	8.1658e+08	8.33415e+08	8.90663	8.912	8.92086	8.74262	8.81074	8.99237	8.91116	8.90698	8.94671	8.84858	8.92162
SMUL_1978	AMP-binding protein	4.56654e+08	5.82778e+08	4.56607e+08	8.65959	8.7655	8.65954	3.46199e+08	3.81753e+08	3.37118e+08	8.53933	8.58178	8.52778	8.78337	8.69729	8.58159	8.54366	8.57695	8.55249	8.68742	8.5577
SMUL_1979	hypothetical protein		6.85256e+07	7.69527e+07		7.83585	7.88622	7.74601e+07		9.18888e+07	7.88908		7.96326		7.77487	7.81523	7.89309		7.98634	7.79505	7.93971
SMUL_1980	methylaspartate mutase, E chain	9.937e+07	1.90605e+08	2.27753e+08	7.99726	8.28013	8.35746	1.33829e+08	9.16398e+07	1.23858e+08	8.12655	7.96208	8.09292	8.11157	8.2157	8.28223	8.13068	7.9576	8.11637	8.20317	8.06822
SMUL_1981	methylaspartate mutase, S chain		5.90175e+07			7.77098			7.97356e+07			7.90165			7.7105			7.89721		7.7105	7.89721
SMUL_2003	hypothetical protein		5.44078e+07			7.73566									7.67546					7.67546
SMUL_2004	ribonuclease E inhibitor RraA	2.4295e+08	4.50363e+08	5.04459e+08	8.38552	8.65356	8.70283	3.2623e+08	4.29225e+08	109940639	8.51352	8.63269	8.04116	8.50538	8.58622	8.62449	8.51785	8.62783	8.06446	8.57203	8.40338
SMUL_2006	hypothetical protein		42857119	4.15541e+07		7.63202	7.61861								7.57263	7.55003				7.56133
SMUL_2007	chaperone ClpB	5.99483e+08	1801420419	7.97056e+08	8.77778	9.25562	8.90149	4.08586e+08	3.55925e+08	3.92308e+08	8.61128	8.55136	8.59363	8.90325	9.18359	8.82136	8.61566	8.54655	8.61853	8.9694	8.59358
SMUL_2008	carboxy-terminal-processing protease	1.17522e+09	2.01152e+09	2.21356e+09	9.07012	9.30352	9.34509	1036302116	1.06121e+09	1.08886e+09	9.01549	9.0258	9.03697	9.19977	9.23112	9.26097	9.02007	9.02072	9.06316	9.23062	9.03465
SMUL_2009	phosphoribosylaminoimidazole-succinocarboxamide synthase	2.2563e+09	3.20437e+09	3.6458e+09	9.3534	9.50574	9.56179	1864035282	2.22148e+09	1617073188	9.27045	9.34664	9.20873	9.4871	9.43177	9.47572	9.27516	9.34138	9.23541	9.46486	9.28399
SMUL_2010	phosphoribosylformylglycinamidine synthase, PurS subunit	3.19647e+08	3.57006e+08	5.82401e+08	8.50467	8.55268	8.76522	9.77888e+08	1172252786	1.26207e+09	8.99029	9.06902	9.10108	8.62624	8.48612	8.68632	8.99486	9.06392	9.12746	8.59956	9.06208
SMUL_2011	phosphoribosylformylglycinamidine synthase	3.82628e+08	5.62379e+08	1.06839e+09	8.58278	8.75003	9.02873	5.86881e+08	6.60484e+08	7.13885e+08	8.76855	8.81986	8.85363	8.70546	8.68193	8.94745	8.773	8.8149	8.87928	8.77828	8.8224
SMUL_2012	putative periplasmic protein	7.95464e+07	2.70709e+08	3.1843e+08	7.90062	8.4325	8.50301	1.62084e+08	1.52522e+08	1.59778e+08	8.20974	8.18333	8.20352	8.01355	8.36688	8.42647	8.21391	8.17873	8.22729	8.26897	8.20664
SMUL_2013	1-acyl-sn-glycerol-3-phosphate acyltransferase	116708941	7.4828e+07	8.97369e+07	8.0671	7.87406	7.95297	8.78289e+07	8.43074e+07	7.93498e+07	7.94364	7.92587	7.89955	8.18242	7.81279	7.88138	7.94767	7.92141	7.92244	7.95886	7.93051
SMUL_2014	chaperone protein HtpG	3.53462e+09	6.55539e+09	3.75647e+09	9.54834	9.8166	9.57478	3.00185e+09	2.55242e+09	2.98422e+09	9.47739	9.40695	9.47483	9.68483	9.7402	9.48859	9.4822	9.40166	9.50229	9.63787	9.46205
SMUL_2015	putative hydrolase	7.46542e+07	59084338	7.5902e+07	7.87305	7.77147	7.88025			4.93031e+07			7.69287	7.98559	7.71099	7.80932			7.71517	7.8353	7.71517
SMUL_2016	hypothetical protein	2.5104e+08	3.81074e+08	2.85876e+08	8.39974	8.58101	8.45618	2.14428e+08	1.6907e+08	2.06886e+08	8.33128	8.22807	8.31573	8.51981	8.51423	8.38006	8.33551	8.22344	8.33983	8.47137	8.29959
SMUL_2017	DNA recombination-mediator protein A	1.61076e+08	2.82036e+08	2.25129e+08	8.20703	8.4503	8.35243	1.05286e+08	8.60596e+07	1.17029e+08	8.02237	7.9348	8.06829	8.32434	8.38454	8.27725	8.02645	7.93033	8.09167	8.32871	8.01615
SMUL_2019	thioredoxin domain-containing protein	8.4687e+06			6.92782			2.3169e+07	5620561	2.88473e+07	7.36491	6.74978	7.46011	7.02684			7.36865	6.74598	7.48172	7.02684	7.19878
SMUL_2020	rhodanese-like domain-containing protein	1.80036e+07		8.19412e+07	7.25536		7.9135	6.95309e+07	1.10115e+08	1.0694e+08	7.84218	8.04185	8.02914	7.35907		7.84227	7.84616	8.03732	8.05241	7.60067	7.97863
SMUL_2022	hypothetical protein	1.01246e+08	9.25372e+07	1.10887e+08	8.00538	7.96632	8.04488	2.14138e+08	1.95594e+08	2.57189e+08	8.33069	8.29136	8.41025	8.11981	7.90432	7.97246	8.33493	8.28669	8.43462	7.99886	8.35208
SMUL_2025	hypothetical protein	156024024	2.31028e+08		8.19319	8.36366		69680753	96625462	34964982	7.84311	7.98509	7.54363	8.31031	8.29858		7.8471	7.9806	7.56549	8.30444	7.79773
SMUL_2026	hypothetical protein	7.33936e+07	5.24853e+07	2.13099e+07	7.86566	7.72004	7.32858		6.63189e+07	70323150		7.82164	7.8471	7.97809	7.65996	7.26261		7.81724	7.86984	7.63355	7.84354
SMUL_2027	hypothetical protein	1.63253e+07	1.10488e+08	1.07665e+08	7.21286	8.04332	8.03208	3.35018e+07	3.52759e+07	7.71103e+07	7.52507	7.54748	7.88711	7.31596	7.98072	7.95977	7.52889	7.54323	7.90997	7.75215	7.6607
SMUL_2028	putative helicase	2.86028e+07	3.23462e+07	8.83745e+06	7.45641	7.50982	6.94633	1.17433e+07	3.23263e+07		7.06979	7.50956		7.56299	7.45138	6.8838	7.07338	7.50533		7.29939	7.28936
SMUL_2029	putative peptidase	1.81055e+07	6.58069e+07	9.69707e+07	7.25781	7.81827	7.98664	5.19892e+07	8.73079e+07	6.79881e+07	7.71591	7.94105	7.83243	7.36155	7.75743	7.91475	7.71983	7.93659	7.85513	7.67791	7.83718
SMUL_2031	hypothetical protein	4.20368e+07		89723308	7.62363		7.95291							7.7326		7.88132				7.80696
SMUL_2032	hypothetical protein			10952608			7.03952									6.97615				6.97615
SMUL_2033	putative thiol peroxidase			3.59472e+07			7.55567			7.75909e+07			7.88981			7.48765			7.91267	7.48765	7.91267
SMUL_2035	heavy metal transport/detoxification protein, chaperone	5.41859e+07	8.10342e+07	7.44018e+07	7.73389	7.90867	7.87158	1.20697e+08	1.05702e+08	61808428	8.0817	8.02408	7.79105	7.84444	7.84712	7.80073	8.0858	8.01957	7.81362	7.83076	7.973
SMUL_2036	lead, cadmium, zinc, copper and mercury transporting ATPase	3.01179e+06			6.47882			3.78798e+07	3.59122e+07	1.004e+07	7.57841	7.55524	7.00173	6.57143			7.58226	7.55099	7.02202	6.57143	7.38509
SMUL_2037	hypothetical protein	29638332	3.68391e+07	7.37879e+07	7.47185	7.56631	7.86799	7.0283e+07		14638377	7.84685		7.16549	7.57866	7.50743	7.79716	7.85084		7.18626	7.62775	7.51855
SMUL_2038	DNA recombination protein RmuC	1.19465e+08	1.66338e+08	1.29799e+08	8.07724	8.22099	8.11327	1.11029e+08	1.12669e+08	1.04742e+08	8.04544	8.05181	8.02012	8.1927	8.15701	8.04024	8.04953	8.04727	8.04336	8.12998	8.04672
SMUL_2040	16S rRNA (cytosine(1402)-N(4))-methyltransferase	6.93013e+06	4.25628e+07	4.97174e+07	6.84074	7.62903	7.69651	4.89657e+07		3.99307e+07	7.68989		7.60131	6.93852	7.56966	7.62723	7.6938		7.62333	7.37847	7.65857
SMUL_2041	adenosylmethionine-8-amino-7-oxononanoate aminotransferase		32320012	2.61148e+07		7.50947	7.41689			5.65332e+06			6.7523		7.45103	7.35012			6.77187	7.40058	6.77187
SMUL_2042	putative peptidyl-prolyl cis-trans isomerase	4.87386e+08	7.13005e+08	9.29959e+08	8.68787	8.85309	8.96846	5.73831e+08	6.15078e+08	5.65827e+08	8.75878	8.78893	8.75268	8.81206	8.7842	8.88773	8.76323	8.78399	8.77805	8.828	8.77509
SMUL_2043	cell division protein FtsA	3.20716e+08	8.84833e+08	8.45166e+08	8.50612	8.94686	8.92694	2.76789e+08	3.0903e+08	327976971	8.44215	8.49	8.51584	8.62771	8.87723	8.84658	8.44644	8.48522	8.54052	8.78384	8.49073
SMUL_2044	cell division protein FtsZ	1.70195e+08	2.60152e+08	1.93166e+08	8.23095	8.41523	8.28593	3.61651e+08	3.19641e+08	2.94728e+08	8.55829	8.50466	8.46942	8.3486	8.34974	8.21134	8.56264	8.49988	8.49396	8.30323	8.51883
SMUL_2046	release factor glutamine methyltransferase	2.22696e+07			7.34771			3.85954e+07	34586239	2.52712e+07	7.58653	7.5389	7.40263	7.45274			7.59039	7.53466	7.42408	7.45274	7.51638
SMUL_2047	protease	8.83877e+06		55997030	6.94639		7.74816		1.31869e+07			7.12014		7.04568		7.67842		7.11614		7.36205	7.11614
SMUL_2048	putative membrane protein			3.05782e+09			9.48541	1.96866e+09	2.0351e+09	1.90144e+09	9.29417	9.30859	9.27908			9.40003	9.29889	9.30335	9.30597	9.40003	9.30274
SMUL_2050	methyl-accepting chemotaxis protein	2.22454e+09	2.38524e+09	3.12052e+09	9.34724	9.37753	9.49423	2478770234	2.04697e+09	1.94036e+09	9.39424	9.31111	9.28788	9.48085	9.30455	9.40876	9.39901	9.30587	9.3148	9.39806	9.33989
SMUL_2055	bifunctional purine biosynthesis protein PurH	5.60755e+08	1.02267e+09	1.35886e+09	8.74877	9.00974	9.13317	1.09129e+09	1.31918e+09	1.13192e+09	9.03794	9.1203	9.05382	8.87383	8.93962	9.05096	9.04253	9.11517	9.08005	8.9548	9.07925
SMUL_2057	thioredoxin-like domain-containing protein	1.22583e+08	1.52505e+08	2.14403e+08	8.08843	8.18328	8.33123	2.02828e+08	1.21516e+08	1.93722e+08	8.30713	8.08463	8.28718	8.20405	8.1196	8.25623	8.31135	8.08008	8.31119	8.19329	8.23421
SMUL_2059	DnaJ-like protein DjlA		8.20384e+07	5.60586e+07		7.91402	7.74864	9.15788e+07	1.20364e+08	1.14285e+08	7.96179	8.0805	8.05799		7.85243	7.67889	7.96584	8.07595	8.08134	7.76566	8.04104
SMUL_2060	putative aminotransferase	1.39775e+07	7.28443e+07	1.18068e+08	7.14543	7.8624	8.07213	5.17688e+07	73144708	6.54241e+07	7.71407	7.86418	7.81574	7.24757	7.80121	7.99947	7.71799	7.85976	7.83839	7.68275	7.80538
SMUL_2061	hypothetical protein	39537844	5.05697e+07	53437376	7.59701	7.70389	7.72785	1.21824e+08	1.2411e+08	1.10848e+08	8.08573	8.09381	8.04473	7.70561	7.64394	7.65828	8.08984	8.08925	8.06804	7.66927	8.08238
SMUL_2064	phosphoribosylformylglycinamidine synthase, synthetase subunit	7.16395e+08	1.16481e+09	1.30547e+09	8.85515	9.06626	9.11577	8.36951e+08	8.76258e+08	8.21445e+08	8.9227	8.94263	8.91458	8.98173	8.9957	9.03371	8.92723	8.9376	8.94041	9.00371	8.93508
SMUL_2066	twin-arginine translocation protein TatB	1.66911e+07	45387427	7.19381e+07	7.22248	7.65694	7.85696	2.67709e+07	2.67344e+07	5.10561e+07	7.42766	7.42707	7.70805	7.32572	7.59735	7.78623	7.43144	7.42289	7.73038	7.56977	7.52824
SMUL_2070	SMI1/KNR4 family protein	1.4291e+07	8.5431e+07	122605669	7.15506	7.93162	8.08851	107907755	1.01735e+08	8.14417e+07	8.03305	8.00747	7.91085	7.25734	7.86989	8.0157	8.03713	8.00296	7.93377	7.71431	7.99129
SMUL_2074	RNA:NAD 2'-phosphotransferase			1.41724e+07			7.15144		4.42552e+06			6.64596				7.08707		6.64223		7.08707	6.64223
SMUL_2075	polar amino acid-binding periplasmic protein	2.74104e+08	5.18049e+08	7.36227e+08	8.43792	8.71437	8.86701	7.41132e+08	7.42655e+08	7.06577e+08	8.8699	8.87079	8.84916	8.55853	8.64655	8.78719	8.8744	8.8658	8.8748	8.66409	8.87167
SMUL_2078	putative extracellular solute-binding protein	1.18822e+07	2.51935e+07	1.61956e+07	7.0749	7.40129	7.2094	3.36646e+07	1.02536e+08	1.91276e+07	7.52717	8.01088	7.28166	7.17603	7.34369	7.1445	7.531	8.00637	7.30276	7.22141	7.61338
SMUL_2079	response regulator	34046454	5.56288e+07	105712430	7.53207	7.7453	8.02413	67211980	9.84711e+07	3.72884e+07	7.82745	7.99331	7.57157	7.63974	7.68502	7.95189	7.83142	7.98881	7.59351	7.75888	7.80458
SMUL_2080	putative response regulator	3.54501e+07	270781364	5.22968e+08	7.54962	8.43262	8.71847	2.92151e+08	276400712		8.46561	8.44154		7.65753	8.36699	8.63999	8.46991	8.43679		8.22151	8.45335
SMUL_2081	putative histidine kinase		5.25403e+07	6.14038e+07		7.72049	7.7882								7.66041	7.71809				7.68925
SMUL_2082	putative rRNA ribonuclease	1.03888e+08	7.39612e+07	9.19312e+07	8.01657	7.869	7.96346	1.97537e+07	2.43873e+07	1.21033e+08	7.29565	7.38716	8.0829	8.13116	7.80777	7.89178	7.29936	7.38301	8.10632	7.94357	7.59623
SMUL_2083	putative long-chain-fatty-acid--CoA ligase		3.62477e+07	5.19942e+07		7.55928	7.71595	6.69949e+06	5.88098e+06		6.82604	6.76945			7.50045	7.6465	6.82951	6.76564		7.57348	6.79757
SMUL_2085	outer membrane receptor	3.80672e+08	8.38024e+08	1.41315e+09	8.58055	8.92326	9.15019	1.63921e+09	1.73118e+09	1.19487e+09	9.21463	9.23834	9.07732	8.7032	8.85381	9.06782	9.21931	9.23314	9.10362	8.87495	9.18536
SMUL_2089	K+ Transporter family protein			9.72132e+06			6.98773									6.92482				6.92482
SMUL_2091	hypothetical protein	7.52796e+07	1.80715e+08	2.68656e+08	7.87668	8.25699	8.4292	1.68748e+08	2.01175e+08	1.74691e+08	8.22724	8.30357	8.24227	7.98927	8.19274	8.35332	8.23142	8.2989	8.26615	8.17844	8.26549
SMUL_2092	putative alpha-ribazole-5'-phosphate phosphatase	3.07486e+08	5.15606e+08	1.66153e+08	8.48782	8.71232	8.22051							8.60915	8.64452	8.14651				8.46673
SMUL_2093	glycosyltransferase	3.99486e+08	5.12875e+08		8.6015	8.71001								8.72445	8.64223					8.68334
SMUL_2094	putative xanthine dehydrogenase accessory protein	9.41779e+08	2.92812e+09	4.39028e+08	8.97395	9.46659	8.64249							9.10222	9.39292	8.5647				9.01995
SMUL_2095	phenylacetate-coenzyme A ligase	4.24568e+08	6.98717e+08	1.03788e+08	8.62795	8.8443	8.01615							8.75128	8.77547	7.94399				8.49025
SMUL_2096	putative FeS oxidoreductase	4.82402e+08	8.01328e+08	8.51616e+07	8.68341	8.90381	7.93024							8.80753	8.83452	7.85886				8.5003
SMUL_2097	hypothetical protein	7.97264e+08	1.89748e+09	4.31553e+08	8.9016	9.27818	8.63503			23997118			7.38016	9.02884	9.20597	8.5573			7.40154	8.93071	7.40154
SMUL_2098	putative methyltransferase	9.2604e+07	1.10841e+08		7.96663	8.0447								8.08051	7.98209					8.0313
SMUL_2099	hypothetical protein	3.83102e+07	148564348	51572001	7.58331	8.17191	7.71241							7.69171	8.10832	7.64299				7.81434
SMUL_2100	putative FeS oxidoreductase	3.45075e+08	1.01061e+09	4.09157e+08	8.53791	9.00458	8.61189							8.65996	8.93451	8.53437				8.70961
SMUL_2101	aldehyde oxidoreductase	21656789228	4.26185e+10	6.04749e+09	10.3356	10.6296	9.78158	1.65151e+08	1.36326e+08	7.85698e+07	8.21788	8.13458	7.89526	10.4833	10.5469	9.69352	8.22206	8.13	7.91813	10.2412	8.09006
SMUL_2102	histidine kinase			2.97678e+07			7.47375			32291590			7.50909			7.40647			7.53085	7.40647	7.53085
SMUL_2103	response regulator		37926891	3.03249e+07		7.57895	7.4818	3.13504e+07		2.81271e+07	7.49624		7.44913		7.51997	7.41445	7.50005		7.47071	7.46721	7.48538
SMUL_2108	putative response regulator	4.06691e+06	3.18306e+07	5.00268e+07	6.60926	7.50285	7.6992							6.70374	7.44446	7.6299				7.25936
SMUL_2109	transcriptional regulator			2.29482e+07			7.36075		1.24727e+07			7.09596				7.29449		7.09197		7.29449	7.09197
SMUL_2114	TonB-dependent receptor	124334593			8.09459									8.2103						8.2103
SMUL_2121	hypothetical protein		4.80209e+07	9.27492e+07		7.68143	7.96731	2.01818e+07	2.53035e+07	2.69085e+07	7.30496	7.40318	7.42989		7.62165	7.89559	7.30867	7.39901	7.45142	7.75862	7.38637
SMUL_2124	nitrous-oxide reductase	1.2966e+07	2.62559e+07	1.57208e+07	7.1128	7.41923	7.19648							7.21448	7.36149	7.13169				7.23589
SMUL_2127	NAD-dependent protein deacetylase of SIR2 family	1.90346e+07	48211598	4.91949e+07	7.27954	7.68315	7.69192			1.98187e+07			7.29708	7.3836	7.62336	7.62268			7.31822	7.54321	7.31822
SMUL_2128	alpha/beta hydrolase fold protein	35081561	1.23864e+08	1.03871e+08	7.54508	8.09295	8.01649		1.13776e+07			7.05605		7.65293	8.02996	7.94433		7.05208		7.87574	7.05208
SMUL_2129	methionine synthase	1.11736e+08	1.53118e+08	2.11321e+08	8.04819	8.18503	8.32494	236638270	190332131	1.85086e+08	8.37408	8.27951	8.26737	8.16324	8.12133	8.25	8.37834	8.27485	8.29133	8.17819	8.31484
SMUL_2130	FGE-sulfatase superfamily protein	4.92265e+07	6.38937e+07		7.6922	7.80546			30012995			7.47731		7.80215	7.74471			7.4731		7.77343	7.4731
SMUL_2131	putative branched-chain amino acid binding protein, LivJ-like	2.51809e+09	2.51084e+09	2.28779e+09	9.40107	9.39982	9.35942	2.34982e+09	2.77365e+09	2.3806e+09	9.37103	9.44305	9.37669	9.53545	9.32667	9.27517	9.37579	9.43774	9.40386	9.37909	9.4058
SMUL_2132	methyl-accepting chemotaxis protein	6.09353e+08	6.79328e+08	2.05069e+09	8.78487	8.83208	9.3119	3.46951e+08	3.48564e+08	3.43668e+08	8.54027	8.54228	8.53614	8.91044	8.76335	9.22808	8.54461	8.53748	8.56087	8.96729	8.54765
SMUL_2136	ammonia channel	82768699	238101562	188655234	7.91787	8.37676	8.27567							8.03105	8.31157	8.20117				8.18126
SMUL_2137	nitrogen regulatory protein P-II	4.71621e+08			8.67359			3.77305e+09	1.26598e+09		9.57669	9.10243		8.79757			9.58156	9.09731		8.79757	9.33943
SMUL_2138	McrBC superfamily protein			8.95799e+07			7.95221									7.88063				7.88063
SMUL_2140	hypothetical protein	2.45266e+07			7.38964									7.49527						7.49527
SMUL_2141	molybdopterin oxidoreductase	5.25816e+07	1.17049e+08	1.00262e+08	7.72083	8.06837	8.00114	3.74521e+07	1.12092e+08	78123916	7.57348	8.04957	7.89278	7.8312	8.00558	7.92911	7.57732	8.04504	7.91565	7.92196	7.84601
SMUL_2142	HD/GGDEF domain regulatory protein	3.13523e+07	83903387	79307956	7.49627	7.92378	7.89932	2.56194e+07	5.20926e+07	4.40734e+07	7.40857	7.71678	7.64418	7.60342	7.86211	7.82821	7.41233	7.71243	7.66633	7.76458	7.59703
SMUL_2143	glycine--tRNA ligase beta subunit	2.21889e+08	5.29471e+08	6.58786e+08	8.34614	8.72384	8.81874	3.0424e+08	3.41854e+08	3.35392e+08	8.48322	8.53384	8.52555	8.46544	8.65595	8.73936	8.48753	8.52904	8.55026	8.62025	8.52227
SMUL_2146	carbonic anhydrase	747664735	1.61119e+09	1.32365e+09	8.87371	9.20715	9.12177	6.42439e+08	4.70675e+08	6.54244e+08	8.80783	8.67272	8.81574	9.00055	9.13549	9.03966	8.81231	8.66784	8.84129	9.05857	8.77381
SMUL_2147	hypothetical protein	1.17615e+08	3.48821e+08	542136984	8.07046	8.5426	8.73411	5.11754e+08	4.12206e+08	570656846	8.70906	8.61511	8.75638	8.18582	8.47612	8.65549	8.71349	8.61027	8.78175	8.43914	8.70183
SMUL_2148	diguanylate cyclase	4.09808e+07	6.77574e+07	8.35132e+07	7.61258	7.83096	7.92176	2.04892e+07	2.89593e+07	2.71062e+07	7.31152	7.46179	7.43307	7.7214	7.77001	7.85045	7.31524	7.45759	7.45461	7.78062	7.40914
SMUL_2151	tRNA (cytidine(34)-2'-O)-methyltransferase			6.83553e+07			7.83477		5.63697e+07	4.41387e+07		7.75105	7.64482			7.76425		7.74668	7.66697	7.76425	7.70683
SMUL_2152	formyltetrahydrofolate deformylase	5.27757e+07	2.97227e+08	3.44795e+08	7.72243	8.47309	8.53756	1.99044e+08	1.85946e+08	2.0673e+08	8.29895	8.26939	8.3154	7.83282	8.40715	8.46071	8.30317	8.26473	8.3395	8.23356	8.30247
SMUL_2153	putative tRNA nucleotidyltransferase			1.32606e+07			7.12256									7.05845				7.05845
SMUL_2154	hypothetical protein	5.22538e+07	1.00711e+08	1.28227e+08	7.71812	8.00308	8.10798	5.00229e+07	1.00401e+08	5.39576e+07	7.69917	8.00174	7.73205	7.82844	7.9408	8.03499	7.70308	7.99724	7.75446	7.93474	7.81826
SMUL_2156	3-isopropylmalate dehydrogenase	3.11531e+08	8.77723e+08	9.83411e+08	8.4935	8.94336	8.99274	3.58119e+08	6.43544e+08	4.3006e+08	8.55403	8.80858	8.63353	8.61491	8.87376	8.91179	8.55837	8.80362	8.65855	8.80015	8.67351
SMUL_2157	3-isopropylmalate dehydratase small subunit	4.57687e+08	3.76162e+08	4.39661e+08	8.66057	8.57538	8.64312	5.39837e+08	5.09598e+08	5.10371e+08	8.73226	8.70723	8.70789	8.78436	8.50864	8.56531	8.7367	8.70233	8.73312	8.61944	8.72405
SMUL_2158	ATPase	4.5144e+07	3.33228e+07	4.01425e+07	7.6546	7.52274	7.6036							7.76402	7.4642	7.53516				7.58779
SMUL_2159	RND efflux system, inner membrane transporter CmeB	3.30368e+07	6.96848e+07	6.71308e+07	7.519	7.84314	7.82692	2.64716e+07		2.46652e+07	7.42278		7.39209	7.62648	7.7821	7.75647	7.42655		7.41351	7.72168	7.42003
SMUL_2161	transcriptional regulator, ArsR family		3.33918e+08	3.79442e+08		8.52364	8.57915	136268661	1.23848e+08	1.83351e+08	8.1344	8.09289	8.26328		8.45731	8.50192	8.13853	8.08834	8.28723	8.47961	8.17136
SMUL_2162	exodeoxyribonuclease III	1.53639e+08	1.24275e+08	2.2717e+08	8.1865	8.09438	8.35635	1.47504e+08	1.27285e+08	1.33134e+08	8.1688	8.10478	8.12429	8.30352	8.03139	8.28113	8.17295	8.10022	8.14783	8.20535	8.14033
SMUL_2165	methyl-accepting chemotaxis protein	2.01704e+09			9.30471				2.30647e+09			9.36295		9.43772				9.35768		9.43772	9.35768
SMUL_2166	NADH pyrophosphatase		6.38064e+07	1.04736e+08		7.80486	8.0201	50467351	2.7858e+07	4.72829e+07	7.70301	7.44495	7.6747		7.74412	7.9479	7.70692	7.44076	7.69694	7.84601	7.61488
SMUL_2167	sulfoxide reductase catalytic subunit YedY	4.53764e+07	9.44218e+07	6.92197e+07	7.65683	7.97507	7.84023	5.70824e+07	2.54052e+07	2.94278e+07	7.7565	7.40492	7.46876	7.76628	7.91301	7.76965	7.76044	7.40076	7.4904	7.81631	7.55053
SMUL_2170	cytochrome c552			9.22437e+07			7.96494									7.89324				7.89324
SMUL_2175	methyl-accepting chemotaxis protein	1.77769e+09	2.47006e+09	3.07722e+09	9.24986	9.39271	9.48816			1965330187			9.29344	9.38207	9.31961	9.40275			9.32036	9.36814	9.32036
SMUL_2177	hypothetical protein			25092621			7.39955									7.33294				7.33294
SMUL_2178	methyl-accepting chemotaxis protein	4.13278e+07	7.65891e+07	8.64642e+07	7.61624	7.88417	7.93684	7.76668e+07	6.84672e+07	7.7496e+07	7.89024	7.83548	7.88928	7.72511	7.82281	7.86539	7.89424	7.83107	7.91214	7.80444	7.87915
SMUL_2179	putative diguanylate-cyclase	8.18911e+07	5.68884e+07	3.42201e+07	7.91324	7.75502	7.53428	2.6237e+07	59396787	1.64368e+07	7.41891	7.77376	7.21582	8.02635	7.69467	7.46646	7.42268	7.76939	7.23673	7.72916	7.47627
SMUL_2180	phosphonate-binding periplasmic protein	1.21976e+08	1.7625e+08	1.15384e+08	8.08628	8.24613	8.06214	8.99643e+07	1.0174e+08	7.41491e+07	7.95407	8.00749	7.87011	8.20186	8.18196	7.98957	7.95811	8.00299	7.89291	8.12446	7.95134
SMUL_2182	ATP-dependent DNA helicase RecQ		13350402	2.12366e+07		7.12549	7.32708	35935141	2.83196e+07	2.70023e+07	7.55552	7.45209	7.4314		7.07004	7.26113	7.55936	7.44789	7.45293	7.16559	7.48673
SMUL_2183	hypothetical protein			6.70986e+07			7.82671	100302429	9.50438e+07	9.48895e+07	8.00131	7.97792	7.97722			7.75626	8.00538	7.97343	8.00033	7.75626	7.99305
SMUL_2184	hypothetical protein	6.60725e+07	1.51629e+08	2.05368e+08	7.82002	8.18078	8.31253	200762149	2.29592e+08	1.6859e+08	8.30268	8.36096	8.22683	7.9318	8.11712	8.2377	8.3069	8.35625	8.25067	8.09554	8.30461
SMUL_2185	ATP-dependent RNA helicase RhlE	2.64624e+08	3.19045e+08	4.49746e+08	8.42263	8.50385	8.65297	3.67155e+08	4.02582e+08	3.33413e+08	8.56485	8.60485	8.52298	8.54302	8.43767	8.57508	8.5692	8.60001	8.54768	8.51859	8.5723
SMUL_2192	diheme cytochrome c	268491159	1.69132e+07		8.42893	7.22823			6.9149e+06			6.83979		8.54941	7.17197			6.83594		7.86069	6.83594
SMUL_2193	monohem cytochrome c	2.65072e+07			7.42336									7.52947						7.52947
SMUL_2197	2-methylcitrate synthase			5.16836e+06			6.71335									6.65292				6.65292
SMUL_2199	hypothetical protein		5.95586e+07	6.8137e+07		7.77494	7.83338	8.25868e+07	4.90168e+07		7.91691	7.69034			7.71444	7.76287	7.92093	7.68602		7.73865	7.80348
SMUL_2200	alkylphosphonate utilization operon protein PhnA		45784796	6.34608e+07		7.66072	7.80251	73026844	5.45961e+07	1.33303e+08	7.86348	7.73716	8.12484		7.6011	7.73227	7.86748	7.73281	8.14838	7.66669	7.91622
SMUL_2204	flagellar basal-body rod protein FlgG	52757235	36123136		7.72228	7.55779		6.53178e+07	64755248	5.85356e+07	7.81503	7.81127	7.76742	7.83267	7.49897		7.819	7.80688	7.78993	7.66582	7.80527
SMUL_2206	RNA polymerase sigma factor RpoD	1.08856e+08	3.51856e+08	6.12134e+08	8.03685	8.54636	8.78685	419178758	4.57849e+08	4.06666e+08	8.6224	8.66072	8.60924	8.15173	8.47985	8.70775	8.62678	8.65585	8.63418	8.44645	8.63894
SMUL_2207	hypothetical protein	2.96875e+07	1.3032e+08	1.41606e+08	7.47257	8.11501	8.15108	4.55815e+07	79297315	1.39047e+08	7.65879	7.89926	8.14316	7.57939	8.05186	8.07771	7.66268	7.89481	8.16676	7.90298	7.90808
SMUL_2208	transcriptional regulator			8.24361e+06			6.91612									6.85386				6.85386
SMUL_2210	SapC-like S-layer protein	6.22713e+07	1.91678e+08	235611912	7.79429	8.28257	8.3722	1.18029e+08	2.04584e+08	1.16566e+08	8.07199	8.31087	8.06657	7.9057	8.21812	8.29683	8.07609	8.3062	8.08995	8.14022	8.15741
SMUL_2211	acetyl-coenzyme A synthetase		55730631	2.7688e+07		7.74609	7.44229	6.84927e+07	8.29364e+07	8.68466e+07	7.83564	7.91875	7.93875		7.68581	7.3753	7.83962	7.91429	7.96176	7.53055	7.90522
SMUL_2216	agmatine deiminase family protein	3.91572e+07	1.58409e+08	1.4252e+08	7.59281	8.19978	8.15388	7.68908e+07	4.00975e+07	1.01334e+08	7.88587	7.60312	8.00576	7.70134	8.13597	8.08048	7.88988	7.59884	8.02895	7.9726	7.83922
SMUL_2218	ferrous iron transport protein B	50371602	1.097e+08	1.68932e+08	7.70219	8.0402	8.22771	3.18454e+07	8.15506e+07	5.3381e+07	7.50305	7.91143	7.72739	7.81228	7.97763	8.15365	7.50686	7.90698	7.74978	7.98119	7.7212
SMUL_2220	putative N-carbamoylputrescine amidase	2.47703e+08	4.85631e+08	5.61692e+08	8.39393	8.68631	8.7495	4.18321e+08	1.83613e+08	4.47394e+08	8.62151	8.2639	8.65069	8.51392	8.61871	8.67074	8.62589	8.25925	8.67576	8.60112	8.5203
SMUL_2221	ATPase domain-containing protein	2.97233e+07	5.14901e+07	1.25778e+08	7.4731	7.71172	8.09961	5.37108e+07	3.59649e+07	6.81294e+07	7.73006	7.55588	7.83333	7.57992	7.65171	8.02669	7.73399	7.55163	7.85603	7.75277	7.71388
SMUL_2224	molybdenum-pterin binding protein	1.31814e+08	4.59394e+08	3.63814e+08	8.11996	8.66219	8.56088	4.35271e+07	4.71526e+07	5.11983e+07	7.63876	7.67351	7.70926	8.23603	8.59477	8.48382	7.64264	7.66919	7.73159	8.43821	7.68114
SMUL_2226	divalent cation transport protein CorA		5.5745e+07	7.15363e+07		7.74621	7.85453			3.07933e+07			7.48846		7.68592	7.78382			7.51016	7.73487	7.51016
SMUL_2227	putative metalloprotease	1.24093e+08	2.78869e+08	2.79331e+08	8.09375	8.4454	8.44612	3.07472e+08	2.8805e+08	3.05332e+08	8.4878	8.45947	8.48477	8.20944	8.37968	8.37009	8.49212	8.45471	8.50936	8.31973	8.48539
SMUL_2228	hypothetical protein	8.09904e+08	1.49016e+09	1.96074e+09	8.90843	9.17323	9.29242	1.46429e+09	1.47038e+09	1.60946e+09	9.16563	9.16743	9.20668	9.03577	9.10184	9.20877	9.17028	9.16227	9.23336	9.11546	9.18864
SMUL_2229	(S)-2-hydroxy-acid oxidase	2.1271e+08	3.75423e+08	6.36015e+08	8.32779	8.57452	8.80347	3.73608e+08	3.89827e+08	3.26378e+08	8.57242	8.59087	8.51372	8.44683	8.50779	8.72422	8.57677	8.58604	8.53839	8.55961	8.56707
SMUL_2232	putative endonuclease/helicase	8.65292e+07	1.72567e+08	1.96283e+08	7.93716	8.23696	8.29288	1.75999e+08	1.05711e+08	1.1575e+08	8.24551	8.02412	8.06352	8.05062	8.17286	8.21823	8.2497	8.01961	8.08689	8.14723	8.11873
SMUL_2233	(E)-4-hydroxy-3-methylbut-2-enyl-diphosphate synthase	1.17445e+08	2.17721e+08	3.03624e+08	8.06983	8.3379	8.48234	1.50952e+08	1.52049e+08	1.66477e+08	8.17884	8.18198	8.22135	8.18519	8.27301	8.40598	8.18299	8.17738	8.24518	8.28806	8.20185
SMUL_2234	primosomal protein N		3.82116e+07	4.76137e+07		7.58219	7.67773			2.20178e+07			7.34277		7.52319	7.60862			7.36405	7.5659	7.36405
SMUL_2236	N-terminal methylation protein	4.43698e+09	5.37934e+09	8.44195e+09	9.64709	9.73073	9.92644	6.72669e+09	6.81155e+09	6.47292e+09	9.8278	9.83325	9.8111	9.78498	9.655	9.83709	9.83279	9.82771	9.83953	9.75902	9.83335
SMUL_2238	hypothetical protein	9.63632e+06		3.84104e+07	6.98391		7.58445	3.24597e+07		3.52653e+07	7.51134		7.54735	7.08374		7.51618	7.51516		7.56922	7.29996	7.54219
SMUL_2239	UvrABC system protein B	4.95616e+07	6.29439e+07	6.09045e+07	7.69515	7.79895	7.78465	2.42381e+07	1.37013e+07	3.41961e+07	7.3845	7.13676	7.53398	7.80514	7.73826	7.71457	7.38825	7.13275	7.55581	7.75266	7.35893
SMUL_2241	polyphosphate kinase	1.6687e+08	2.50925e+08	3.63091e+08	8.22238	8.39954	8.56002	1.60641e+08	1.66379e+08	1.37073e+08	8.20586	8.2211	8.13695	8.33991	8.33418	8.48296	8.21002	8.21647	8.16053	8.38568	8.19568
SMUL_2243	DNA polymerase III subunit epsilon family exonuclease	1.30769e+07	3.33727e+07	52144262	7.11651	7.52339	7.71721	1.86953e+07			7.27173			7.21823	7.46484	7.64774	7.27543			7.4436	7.27543
SMUL_2244	phosphoribosylanthranilate isomerase	1.27528e+08		3.82466e+07	8.10561		7.58259	2.73974e+07	3.7432e+07	5.73836e+07	7.43771	7.57324	7.75879	8.22147		7.51434	7.44149	7.56898	7.78127	7.8679	7.59725
SMUL_2245	ribulose-phosphate 3-epimerase	9.85853e+07	422206893	4.53784e+08	7.99381	8.62553	8.65685	1.76668e+08	1.02694e+08	1.39155e+08	8.24716	8.01154	8.1435	8.10808	8.5584	8.57892	8.25135	8.00704	8.16709	8.41513	8.14183
SMUL_2247	arginine biosynthesis bifunctional protein ArgJ	1.40422e+08	2.50568e+08	3.6702e+08	8.14743	8.39893	8.56469	2.20042e+08	1.8959e+08	2.95761e+08	8.34251	8.27782	8.47094	8.2639	8.33356	8.48759	8.34674	8.27316	8.49549	8.36168	8.3718
SMUL_2248	hypothetical protein	47301879	9.76295e+07	1.98308e+08	7.67488	7.98958	8.29734	6.40477e+08	7.83656e+08	7.51661e+08	8.8065	8.89413	8.87602	7.78458	7.9274	8.22265	8.81098	8.88912	8.90174	7.97821	8.86728
SMUL_2249	putative endonuclease III		3.91408e+07	4.02007e+07		7.59263	7.60423	3.34471e+07	2.28202e+07	39734842	7.52436	7.35832	7.59917		7.53354	7.53578	7.52818	7.35418	7.62119	7.53466	7.50118
SMUL_2250	metallophosphatase domain-containing protein	4.67946e+07	8.64315e+07	1.07361e+08	7.6702	7.93667	8.03085	3.16589e+07	8.05997e+07	5.37566e+07	7.5005	7.90633	7.73043	7.77984	7.87491	7.95855	7.50431	7.90189	7.75283	7.8711	7.71967
SMUL_2251	transcription-repair coupling factor	21362588	4.27144e+07	9.32713e+07	7.32965	7.63057	7.96975	2.27098e+07	3.38842e+07	3.45626e+07	7.35621	7.53	7.53861	7.43443	7.57119	7.89801	7.35995	7.52576	7.56045	7.63454	7.48205
SMUL_2252	bactofilin domain-containing protein	4.99278e+08	5.60879e+08	9.59902e+08	8.69834	8.74887	8.98223	8.0935e+08	8.26223e+08	7.72156e+08	8.90814	8.9171	8.88771	8.82268	8.68078	8.90137	8.91266	8.91208	8.91346	8.80161	8.91273
SMUL_2253	putative zinc metallopeptidase	114081521	122269356	1.67246e+08	8.05722	8.08732	8.22336	1.83875e+08	9.59527e+07	120692653	8.26452	7.98206	8.08168	8.17239	8.02438	8.14933	8.26872	7.97757	8.1051	8.11537	8.11713
SMUL_2254	tetrahydrofolate synthase	7.17583e+07	2.39922e+08	2.85456e+08	7.85587	8.38007	8.45554	78207201	5.42165e+07	1.01111e+08	7.89325	7.73413	8.0048	7.96817	8.31485	8.37943	7.89726	7.72978	8.02799	8.22082	7.88501
SMUL_2255	putative diguanylate cyclase	3.0024e+08	4.66475e+08	5.03552e+08	8.47747	8.66883	8.70204	2.19292e+08	2.30934e+08	2.99547e+08	8.34102	8.36349	8.47647	8.59865	8.60136	8.62371	8.34526	8.35878	8.50103	8.60791	8.40169
SMUL_2256	putative lipopolysaccharide-assembly protein LptE	2.10958e+08	2.2561e+08	3.23607e+08	8.3242	8.35336	8.51002	1.07602e+08	2.63125e+08	1.79156e+08	8.03182	8.42016	8.25323	8.44318	8.28835	8.43341	8.0359	8.41542	8.27715	8.38832	8.24282
SMUL_2257	leucine--tRNA ligase	2.34866e+08	4.57133e+08	5.34486e+08	8.37082	8.66004	8.72794	2.81306e+08	3.19409e+08	2.36558e+08	8.44918	8.50435	8.37394	8.49047	8.59265	8.64937	8.45347	8.49956	8.3982	8.5775	8.45041
SMUL_2258	protein-export membrane protein SecF	1.42199e+08	2.52694e+08	4.54795e+08	8.1529	8.40259	8.65782	2.19793e+08	2.64153e+08	2.26309e+08	8.34201	8.42185	8.3547	8.26944	8.3372	8.57988	8.34625	8.41712	8.37891	8.39551	8.38076
SMUL_2259	protein-export membrane protein SecD	3.86194e+08	4.86883e+08	6.90531e+08	8.58681	8.68742	8.83918	5.03199e+08	5.33351e+08	4.895e+08	8.70174	8.72701	8.68975	8.70955	8.61982	8.75961	8.70616	8.7221	8.71493	8.69633	8.7144
SMUL_2260	preprotein translocase subunit YajC	346129634	5.30203e+08	1.23453e+09	8.53924	8.72444	9.0915	7.10485e+08	1.50647e+09	6.46183e+08	8.85155	9.17796	8.81036	8.6613	8.65655	9.00966	8.85605	9.1728	8.83589	8.77584	8.95491
SMUL_2261	apolipoprotein N-acyltransferase	4.63541e+06	2.84601e+07		6.66609	7.45424								6.76137	7.39622					7.0788
SMUL_2262	S-adenosylmethionine synthetase	9.41145e+08	1.30141e+09	1.2963e+09	8.97366	9.11441	9.11271	9.28328e+08	890507907	7.49631e+08	8.9677	8.94964	8.87485	9.10193	9.04348	9.03068	8.97226	8.9446	8.90056	9.0587	8.93914
SMUL_2265	ATP-dependent Clp protease ATP-binding subunit ClpA	250419666	413271336	5.89355e+08	8.39867	8.61624	8.77038	2.66572e+08	2.42869e+08	2.29026e+08	8.42581	8.38537	8.35988	8.51872	8.54918	8.69143	8.43009	8.38065	8.38411	8.58644	8.39829
SMUL_2267	putative periplasmic thioredoxin	2.48225e+08	4.88107e+08	5.72682e+08	8.39485	8.68852	8.75791	3.35406e+08	303858840	3.60039e+08	8.52557	8.48267	8.55635	8.51484	8.6209	8.67908	8.5299	8.4779	8.58114	8.60494	8.52965
SMUL_2269	4-(cytidine 5'-diphospho)-2-C-methyl-D-erythritol kinase			1.60242e+08			8.20478			40818875			7.61086			8.13092			7.63291	8.13092	7.63291
SMUL_2270	carbon storage regulator			4.2708e+07			7.63051	7.74066e+07	79768459	8.21144e+07	7.88878	7.90183	7.91442			7.56182	7.89279	7.89739	7.93735	7.56182	7.90917
SMUL_2271	tRNA pseudouridine(55) synthase		58550538	9.41051e+07		7.76753	7.97361								7.70708	7.90184				7.80446
SMUL_2272	ATP-dependent DNA helicase PcrA	57378782	9.84354e+07	1.2559e+08	7.75875	7.99315	8.09895	6.10135e+07	7.96642e+07	9.30697e+07	7.78543	7.90126	7.96881	7.86966	7.93095	8.02605	7.78938	7.89682	7.9919	7.94222	7.8927
SMUL_2273	transcriptional regulator	2.08125e+08	3.12043e+08	6.37537e+08	8.31832	8.49421	8.80451	2.94692e+08	249051821	2.55038e+08	8.46937	8.39629	8.4066	8.43723	8.42811	8.72525	8.47367	8.39157	8.43096	8.5302	8.43207
SMUL_2274	hypothetical protein			41671351			7.61984			9.53949e+07			7.97953			7.55125			8.00265	7.55125	8.00265
SMUL_2275	oligoendopeptidase F	6.27185e+07	4.11269e+08	4.18401e+08	7.7974	8.61413	8.62159	208705713	2.86896e+08	2.1495e+08	8.31953	8.45772	8.33234	7.90885	8.54709	8.54398	8.32376	8.45297	8.35648	8.33331	8.37774
SMUL_2276	putative aminodeoxychorismate lyase		11217366	1.75805e+07		7.04989	7.24503	8.00816e+06	1.08689e+07	9.31444e+06	6.90353	7.03619	6.96916		6.99503	7.17981	6.90704	7.03223	6.98935	7.08742	6.97621
SMUL_2278	aspartate carbamoyltransferase	4.70553e+08	1.82235e+09	669929989	8.67261	9.26063	8.82603	317565033	3.99737e+08	4.10835e+08	8.50183	8.60177	8.61367	8.79658	9.18856	8.74658	8.50615	8.59693	8.63863	8.91057	8.58057
SMUL_2279	YcfJ-like protein	3.33816e+08	5.70149e+08	2.83414e+08	8.52351	8.75599	8.45242	6.07374e+08	5.92213e+08	6.78368e+08	8.78346	8.77248	8.83147	8.64534	8.68785	8.37633	8.78792	8.76754	8.85706	8.56984	8.80417
SMUL_2280	dethiobiotin synthetase	6.40923e+07	1.20746e+08	1.46487e+08	7.80681	8.08187	8.1658	8.18347e+07	6.89135e+07	7.11815e+07	7.91294	7.8383	7.85237	7.9184	8.01898	8.09229	7.91696	7.83389	7.87512	8.00989	7.87532
SMUL_2283	aspartate aminotransferase family protein	6.36391e+07	1.5357e+08	1.37333e+08	7.80372	8.18631	8.13778	7.75185e+07	72664294	7.92771e+07	7.88941	7.86132	7.89915	7.91527	8.1226	8.06452	7.89341	7.8569	7.92204	8.03413	7.89078
SMUL_2285	hypothetical protein		91586942	4.99302e+07		7.96183	7.69836		4.27771e+07			7.63121			7.89987	7.62906		7.62692		7.76447	7.62692
SMUL_2286	LSU ribosomal protein L19p	9.96666e+08	1.66598e+09	2.89794e+09	8.99855	9.22167	9.46209	3.98977e+09	4.10785e+09	3.32027e+09	9.60095	9.61361	9.52117	9.12718	9.14991	9.37691	9.60582	9.6082	9.54876	9.218	9.5876
SMUL_2287	tRNA (guanine(37)-N(1))-methyltransferase	30155400	2.59198e+07	4.54601e+07	7.47937	7.41363	7.65763	2.24298e+07	2.58201e+07		7.35083	7.41196		7.58628	7.35594	7.5887	7.35456	7.40779		7.5103	7.38117
SMUL_2288	16S rRNA processing protein RimM	44480610		1.34111e+08	7.64817		8.12746		9.51195e+07	1.04056e+08		7.97827	8.01727	7.75749		8.0543		7.97378	8.0405	7.9059	8.00714
SMUL_2289	KH domain RNA binding protein YlqC	39797240	2.48717e+08	3.55673e+08	7.59985	8.39571	8.55105	210134583	2.15112e+08	2.12377e+08	8.3225	8.33267	8.32711	7.70849	8.33037	8.47408	8.32673	8.32798	8.35124	8.17098	8.33531
SMUL_2290	SSU ribosomal protein S16p	5.46965e+08	1.26946e+09	2325631681	8.73796	9.10362	9.36654	2.66007e+09	4220724654	2.53961e+09	9.42489	9.62539	9.40477	8.86286	9.03277	9.28223	9.42968	9.61997	9.43202	9.05929	9.49389
SMUL_2291	signal recognition particle, subunit Ffh	8.07552e+07	230796060	3.25509e+08	7.90717	8.36323	8.51256	2.46235e+08	2.41281e+08	2.67632e+08	8.39135	8.38252	8.42754	8.0202	8.29814	8.43593	8.39561	8.37781	8.45196	8.25142	8.40846
SMUL_2292	RNA pseudouridine synthase	2.96242e+08	4.65043e+08	5.98644e+08	8.47165	8.66749	8.77717	4.71551e+08	4.89086e+08	4.6951e+08	8.67353	8.68939	8.67164	8.59274	8.60004	8.69816	8.67793	8.6845	8.69677	8.63031	8.6864
SMUL_2293	3-deoxy-D-manno-octulosonic-acid transferase	3.26863e+07	8.41643e+07		7.51437	7.92513		3.96419e+07	2.611e+07	2.82721e+07	7.59815	7.41681	7.45136	7.62178	7.86345		7.60201	7.41263	7.47295	7.74261	7.49587
SMUL_2294	hypothetical protein	4.30394e+08	887038004	1.0429e+09	8.63387	8.94794	9.01824	1.20376e+09	1.42129e+09	1.45568e+09	9.08054	9.15268	9.16307	8.75728	8.87831	8.93706	9.08515	9.14753	9.18962	8.85755	9.14077
SMUL_2295	NIF3 family protein			106248157			8.02632		4.40958e+07			7.6444				7.95407		7.6401		7.95407	7.6401
SMUL_2296	glycine--tRNA ligase	29581355	2.65478e+08	3.93228e+08	7.47102	8.42403	8.59464	1.14389e+08	1.5589e+08	2.15948e+08	8.05839	8.19282	8.33435	7.57781	8.35847	8.51728	8.06248	8.18821	8.3585	8.15119	8.20306
SMUL_2297	hypothetical protein	95874760	1.88804e+08	1.54202e+08	7.9817	8.27601	8.18809	90367095	8.93562e+07	8.40798e+07	7.95601	7.95112	7.92469	8.0958	8.21161	8.11438	7.96005	7.94665	7.94765	8.14059	7.95145
SMUL_2298	5-(carboxyamino)imidazole ribonucleotide mutase	1.89179e+08		9.76746e+08	8.27687		8.98978	4.10951e+08	4.56164e+08	4.71303e+08	8.61379	8.65912	8.6733	8.39518		8.90886	8.61817	8.65425	8.69843	8.65202	8.65695
SMUL_2299	peptidase, U32 family	1.76418e+08	3.25037e+08	2.65167e+08	8.24654	8.51193	8.42352	1.20411e+08	1.48865e+08	1.5149e+08	8.08067	8.17279	8.18039	8.36442	8.44569	8.34769	8.08477	8.16819	8.20409	8.38594	8.15235
SMUL_2300	hypothetical protein	2.97483e+08	8.47437e+08	818166699	8.47346	8.92811	8.91284	2.9452e+08	3.35145e+08	3.17061e+08	8.46911	8.52523	8.50114	8.59458	8.85863	8.83261	8.47342	8.52044	8.52578	8.76194	8.50654
SMUL_2301	putative histidinol-phosphatase	6.52884e+06	6.84695e+07	105787229	6.81484	7.8355	8.02443	2.75676e+07	3.50424e+07	5.59603e+07	7.4404	7.54459	7.74788	6.91225	7.77452	7.9522	7.44418	7.54035	7.77033	7.54632	7.58495
SMUL_2302	glutamine synthetase	6.97061e+09	10469182928	8.12838e+09	9.84327	10.0199	9.91	5.48541e+09	5.82278e+09	5.13531e+09	9.73921	9.76513	9.71057	9.98397	9.94194	9.8208	9.74416	9.75964	9.7387	9.91557	9.7475
SMUL_2303	putative peptidoglycan glycosyltransferase	1.62097e+08	220119504	2.68017e+08	8.20977	8.34266	8.42816	2.88456e+08	2.32352e+08	2.61679e+08	8.46008	8.36615	8.41777	8.32713	8.27773	8.35229	8.46438	8.36144	8.44216	8.31905	8.42266
SMUL_2304	PepT family ABC transporter, ATPase	13926882	4.08064e+07	6.54998e+07	7.14385	7.61073	7.81624		4.53503e+07	1.66599e+07		7.65658	7.22167	7.24597	7.5515	7.74588		7.65227	7.2426	7.51445	7.44743
SMUL_2305	8-amino-7-oxononanoate synthase	4.4076e+07	38649866	5.82839e+07	7.6442	7.58715	7.76555	3.21781e+07	3.07673e+07	3.20611e+07	7.50756	7.48809	7.50598	7.75347	7.5281	7.69564	7.51137	7.48388	7.52773	7.65907	7.50766
SMUL_2306	Maf-like protein		1.51909e+08	8.71769e+07		8.18158	7.9404	37442491	3.91216e+07	1.06212e+08	7.57336	7.59242	8.02617		8.11791	7.86892	7.57721	7.58814	8.04943	7.99342	7.73826
SMUL_2307	hypothetical protein		1.82981e+08	282706588		8.26241	8.45134								8.1981	8.37526				8.28668
SMUL_2308	alanine--tRNA ligase	4.22489e+08	2.20165e+09	2.95654e+09	8.62582	9.34275	9.47078	4.57326e+08	4.89246e+08	4.46973e+08	8.66023	8.68953	8.65028	8.74911	9.27004	9.38553	8.66462	8.68464	8.67535	9.1349	8.67487
SMUL_2310	two component response regulator			1.46328e+07			7.16533									7.10083				7.10083
SMUL_2312	dimethylsulfoxide reductase DmsA	3.3466e+07	1.58404e+08	5.157e+07	7.5246	8.19977	7.7124							7.63216	8.13595	7.64297				7.8037
SMUL_2313	dimethylsulfoxide reductase DmsB	2.48965e+07			7.39614									7.50186						7.50186
SMUL_2319	ferrochelatase			9.94439e+07			7.99758	5.76322e+07	3.90286e+07	7.01285e+07	7.76067	7.59138	7.84589			7.92559	7.76461	7.58711	7.86863	7.92559	7.74012
SMUL_2320	penicillin binding protein / peptidoglycan glycosyltransferase			3.17909e+07			7.5023	1.81692e+07		1.88897e+07	7.25934		7.27623			7.43477	7.26302		7.29731	7.43477	7.28017
SMUL_2325	undecaprenyldiphospho-muramoylpentapeptide beta-N- acetylglucosaminyltransferase	4.27694e+07	9.98659e+07	1.08266e+08	7.63113	7.99942	8.03449	5.71377e+07	3.37098e+07	4.29012e+07	7.75692	7.52776	7.63247	7.74021	7.93716	7.96217	7.76086	7.52352	7.65459	7.87985	7.64632
SMUL_2326	putative acetyltransferase	577927959	1.10017e+09	5.99802e+08	8.76187	9.04146	8.77801	4.50022e+08	4.05323e+08	422280237	8.65323	8.6078	8.6256	8.88712	8.9711	8.69899	8.65763	8.60296	8.65059	8.8524	8.63706
SMUL_2336	prepilin-type n-terminal cleavage/methylation signal domain-containing protein	2.8625e+07			7.45674			6.99918e+07		7.08913e+07	7.84505		7.85059	7.56333			7.84903		7.87334	7.56333	7.86119
SMUL_2337	mannosyltransferase domain-containing membrane protein			1.92702e+06			6.28489									6.22831				6.22831
SMUL_2338	anthranilate synthase component II	9.48716e+07	2.47252e+08	2.70397e+08	7.97714	8.39314	8.432	1.70632e+08	1.5999e+08	2.05184e+08	8.23206	8.20409	8.31214	8.09116	8.32782	8.3561	8.23624	8.19948	8.33623	8.25836	8.25732
SMUL_2340	bifunctional protein Aas	9.59969e+06	9.31918e+07	1.01899e+08	6.98226	7.96938	8.00817	4.35666e+07	3.03504e+07	3.52975e+07	7.63915	7.48216	7.54774	7.08206	7.90736	7.93608	7.64303	7.47795	7.56961	7.64183	7.56353
SMUL_2341	putative repressor			7.72826e+07			7.88808	3.238e+07	3.65275e+07	3.68029e+07	7.51028	7.56262	7.56588			7.81708	7.51409	7.55836	7.58781	7.81708	7.55342
SMUL_2343	putative kinase		4.70913e+06	1.80338e+07		6.67294	7.25609	21349919			7.3294				6.62101	7.19077	7.33312			6.90589	7.33312
SMUL_2346	citrate lyase alpha chain	8.62612e+08	1.62948e+09	1.19881e+09	8.93582	9.21205	9.07875	3.55017e+08	4.47155e+08	4.42147e+08	8.55025	8.65046	8.64557	9.06355	9.14036	8.99703	8.55459	8.64559	8.67062	9.06698	8.6236
SMUL_2347	citrate lyase beta chain	1.33652e+09	1632564295	1.20414e+09	9.12598	9.21287	9.08068	6.43008e+08	673412177	5.69453e+08	8.80822	8.82828	8.75546	9.25642	9.14117	8.99894	8.81269	8.82331	8.78083	9.13218	8.80561
SMUL_2348	citrate lyase gamma chain, acyl carrier protein	1.98267e+08	275746987	1.5061e+08	8.29725	8.44051	8.17785	7.97545e+07	82654437	7.04714e+07	7.90176	7.91727	7.84801	8.41585	8.37482	8.10424	7.90577	7.91281	7.87075	8.29831	7.89644
SMUL_2351	outer membrane porin	2.57789e+08	3.07624e+08	4.1643e+08	8.41126	8.48802	8.61954	1.02148e+09	1.27741e+09	1256741236	9.00923	9.10633	9.09925	8.5315	8.42196	8.54195	9.01381	9.10121	9.12561	8.49847	9.08021
SMUL_2353	transcriptional regulatory protein CitB, DpiA	6.99981e+06		1.59433e+07	6.84509		7.20258		1.12394e+07			7.05074		6.94293		7.13774		7.04678		7.04034	7.04678
SMUL_2354	tricarboxylate transport membrane protein TctA		3286673			6.51676		101140069	7.36986e+07	1.48181e+08	8.00492	7.86746	8.17079		6.46604		8.00899	7.86303	8.19447	6.46604	8.02216
SMUL_2356	tricarboxylate transport protein TctC	8.03818e+08	1.04981e+09	9.90021e+08	8.90516	9.02111	8.99564	2.89361e+09	3.40296e+09	3.25353e+09	9.46144	9.53186	9.51235	9.03245	8.9509	8.91467	9.46625	9.52649	9.53992	8.96601	9.51089
SMUL_2357	response regulator receiver		3.53786e+07	2.16482e+07		7.54874	7.33542		12008424			7.07949			7.48999	7.26939		7.0755		7.37969	7.0755
SMUL_2358	response regulator		1.75885e+08	170657444		8.24523	8.23213								8.18106	8.15802				8.16954
SMUL_2360	putative nucleotide phosphoribosyltransferase	1.19364e+08	1.24532e+08	2.19229e+08	8.07687	8.09528	8.3409	4.63591e+08	4.67148e+08	4.57998e+08	8.66613	8.66945	8.66086	8.19233	8.03228	8.26582	8.67054	8.66458	8.68596	8.16347	8.67369
SMUL_2362	radical SAM protein	2.12227e+07	1.06782e+08	1.46889e+08	7.3268	8.0285	8.16699	1.67283e+08	1.63018e+08	8.67272e+07	8.22345	8.21223	7.93816	7.43153	7.96602	8.09347	8.22763	8.20761	7.96116	7.83034	8.13213
SMUL_2365	tryptophan synthase beta chain	501880532	2.88682e+08	4.08056e+08	8.7006	8.46042	8.61072	5.52557e+08	2.43865e+08	1.70132e+08	8.74238	8.38715	8.23079	8.82497	8.39458	8.53321	8.74682	8.38243	8.25464	8.58425	8.4613
SMUL_2369	putative diguanylate cyclase	1.47094e+08	2.1683e+08	2.09842e+08	8.1676	8.33612	8.32189	1.32233e+08	1.24116e+08	1.73124e+08	8.12134	8.09383	8.23836	8.28434	8.27125	8.24698	8.12547	8.08927	8.26223	8.26752	8.15899
SMUL_2371	HIT family hydrolase	4.5848e+07	54837000	1.16057e+08	7.66132	7.73907	8.06467	1.88092e+08	2.07137e+08	57912624	8.27437	8.31626	7.76277	7.77083	7.67885	7.99208	8.27857	8.31158	7.78527	7.81392	8.12514
SMUL_2372	putative periplasmic peptidase	1.75267e+07	27230496	9.4809e+07	7.2437	7.43506	7.97685	8.22563e+07	1.06476e+08	6.34564e+07	7.91517	8.02725	7.80248	7.34724	7.37719	7.90504	7.91919	8.02273	7.82508	7.54316	7.92234
SMUL_2373	EAL domain-containing regulatory protein	2.51227e+07	7.23326e+07	1.18912e+08	7.40007	7.85933	8.07523	2.81302e+07	2.76532e+07	3.74695e+07	7.44917	7.44175	7.57368	7.50584	7.79817	8.00254	7.45296	7.43756	7.59562	7.76885	7.49538
SMUL_2374	hypothetical protein	5.50637e+07	1.13691e+08	164377829	7.74087	8.05572	8.21584	8.8762e+07	9.26414e+07	74170894	7.94823	7.96681	7.87023	7.85151	7.99303	8.14189	7.95226	7.96232	7.89304	7.99548	7.93588
SMUL_2380	putative ATPase component of drug resistance ABC transport system	2.13404e+08	3.86446e+08	6.41186e+08	8.3292	8.58709	8.80698	5.4548e+08	1.38662e+09	1.61007e+09	8.73678	9.14196	9.20684	8.44826	8.52026	8.72771	8.74122	9.13681	9.23352	8.56541	9.03718
SMUL_2383	hydrogenase-4 component A, iron-sulfur cluster containing subunit	6.28965e+09	6.06465e+09	3.8837e+09	9.79863	9.78281	9.58925	5.18824e+08	5.81343e+08	5.09832e+08	8.71502	8.76443	8.70743	9.93869	9.70667	9.50293	8.71945	8.7595	8.73266	9.7161	8.7372
SMUL_2384	hydrogenase-4 component B, membrane subunit	6.98872e+08	2.2295e+09	1.11131e+09	8.8444	9.34821	9.04584	31996895	5.23757e+07	44733368	7.50511	7.71913	7.65063	8.97082	9.27546	8.96441	7.50892	7.71479	7.6728	9.07023	7.63217
SMUL_2385	hydrogenase-4 component C, membrane subunit	4.00417e+08	1.6945e+09	9.21411e+08	8.60251	9.22904	8.96445		54350069	1.13542e+08		7.7352	8.05516	8.72548	9.15722	8.88376		7.73085	8.0785	8.92215	7.90467
SMUL_2386	hydrogenase-4 component E, membrane-subunit	2.46347e+08	9.21451e+08	4.87752e+08	8.39155	8.96447	8.6882							8.5115	8.89471	8.60999				8.67207
SMUL_2387	hydrogenase-4 component F, membrane-subunit	1.02936e+08	6.91676e+08	4.8363e+08	8.01257	8.8399	8.68451			2.19171e+08			8.34078	8.1271	8.77111	8.60634			8.36495	8.50152	8.36495
SMUL_2388	hydrogenase-4 component G, large subunit	2.91254e+09	6.42392e+09	4.0779e+09	9.46427	9.8078	9.61044	8.07816e+08	7.93376e+08	6.37797e+08	8.90731	8.89948	8.80468	9.59956	9.73147	9.52393	8.91184	8.89447	8.8302	9.61832	8.87884
SMUL_2389	hydrogenase-4 component H	1345978466	3247634365	1.99358e+09	9.12904	9.51157	9.29963	1.32986e+08	1.52724e+08	155112645	8.12381	8.18391	8.19065	9.25953	9.43755	9.21592	8.12793	8.1793	8.21438	9.30433	8.17387
SMUL_2390	hydrogenase-4 component I, small subunit	1.84545e+09	4.24439e+09	2.9287e+09	9.2661	9.62782	9.46668	3.4757e+08	3.47879e+08	3.46024e+08	8.54104	8.54143	8.53911	9.39855	9.55289	9.38146	8.54538	8.53662	8.56385	9.4443	8.54862
SMUL_2391	hydrogenase 4 accessory protein	1.31573e+08	1.13376e+09	9.74006e+08	8.11917	9.05452	8.98856	9.33339e+07	7.25598e+07	8.78951e+07	7.97004	7.8607	7.94396	8.23522	8.98406	8.90765	7.97409	7.85627	7.96698	8.70898	7.93245
SMUL_2392	hydrogenase 4 maturation protease	8.99645e+08	1.01e+09	3.08134e+08	8.95407	9.00432	8.48874	190726990	1.57213e+08	1.29321e+08	8.28041	8.19649	8.11167	9.08206	8.93425	8.41233	8.28462	8.19188	8.13517	8.80955	8.20389
SMUL_2393	putative bacterial beta-(1,6)-glucosyltransferase		39603563	1.19979e+08		7.59773	8.07911	6.48667e+07	6.90649e+07	7.61524e+07	7.81202	7.83926	7.88168		7.53861	8.00638	7.81599	7.83485	7.90452	7.77249	7.85179
SMUL_2394	aldehyde ferredoxin oxidoreductase	4.45748e+09	4.97144e+09	3.11212e+09	9.64909	9.69648	9.49306	4.85135e+08	5.30225e+08	4.30089e+08	8.68586	8.72446	8.63356	9.78702	9.62102	9.4076	8.69027	8.71955	8.65858	9.60521	8.68947
SMUL_2397	putative molybdopterin-synthase adenylyltransferase	2.67104e+07	8.08459e+07	32153550	7.42668	7.90766	7.50723			1.148e+07			7.05994	7.53284	7.84612	7.43965			7.0804	7.6062	7.0804
SMUL_2398	putative diguanylate cyclase		22001501			7.34245									7.28531					7.28531
SMUL_2401	2,3,4,5-tetrahydropyridine-2,6-dicarboxylate N-succinyltransferase	1.64392e+09	2.58106e+09	3.02851e+09	9.21588	9.4118	9.48123	2.65712e+09	2.89417e+09	2.72502e+09	9.42441	9.46152	9.43537	9.34761	9.33855	9.39588	9.4292	9.4562	9.46271	9.36068	9.44937
SMUL_2402	Mrp-like protein	1.07904e+09	1.33189e+09	1.81363e+09	9.03304	9.12447	9.25855	2.41161e+09	2.67177e+09	2.36046e+09	9.38231	9.4268	9.373	9.16216	9.05346	9.17521	9.38707	9.4215	9.40016	9.13027	9.40291
SMUL_2403	bifunctional enzyme IspD/IspF	6.79641e+07	2.35123e+08	2.09588e+08	7.83228	8.3713	8.32137	193058212	1.79661e+08	1.85918e+08	8.28569	8.25445	8.26932	7.94424	8.30615	8.24646	8.2899	8.24981	8.29328	8.16561	8.27766
SMUL_2404	response regulator receiver	1.25037e+08	4.27838e+08	4.88185e+08	8.09704	8.63128	8.68858	312362529	3.93511e+08	3.8507e+08	8.49466	8.59496	8.58554	8.21278	8.56411	8.61037	8.49897	8.59012	8.61042	8.46242	8.5665
SMUL_2405	putative sulfate adenylyltransferase	3.00632e+08	1.42219e+09	779380187	8.47804	9.15296	8.89175	3.90638e+08	4.93955e+08	4.91515e+08	8.59177	8.69369	8.69154	8.59922	9.08173	8.81171	8.59614	8.6888	8.71672	8.83089	8.66722
SMUL_2407	phosphatidylglycerophosphatase A		2.30169e+07	2.9875e+07		7.36205	7.47531								7.30475	7.40802				7.35639
SMUL_2408	YceI family protein	1.15733e+08	167414243	5.97379e+07	8.06346	8.22379	7.77625	2.81152e+08	309183341	348123885	8.44894	8.49022	8.54173	8.17872	8.15979	7.70625	8.45323	8.48544	8.56649	8.01492	8.50172
SMUL_2410	molybdenum transport system protein ModD	5.21581e+07	1.52221e+08	1.40523e+08	7.71732	8.18247	8.14775	78950325	8.49501e+07	7.67681e+07	7.89735	7.92916	7.88518	7.82763	8.1188	8.0744	7.90137	7.9247	7.90803	8.00695	7.91137
SMUL_2412	molybdenum ABC transporter, periplasmic molybdenum-binding protein ModA		25019267			7.39827									7.3407					7.3407
SMUL_2416	molybdenum ABC transporter, periplasmic molybdenum-binding protein ModA	1.55773e+08	253107348	7.40052e+07	8.19249	8.4033	7.86926	7.94636e+07	2.83048e+08	8.29136e+07	7.90017	8.45186	7.91863	8.3096	8.33791	7.79843	7.90418	8.4471	7.94157	8.14864	8.09762
SMUL_2419	pyrroline-5-carboxylate reductase	1.56172e+08	1.18926e+08	2.03985e+08	8.1936	8.07528	8.3096	1.34392e+08	1.30117e+08	1.23321e+08	8.12837	8.11433	8.09104	8.31073	8.01243	8.2348	8.1325	8.10977	8.11448	8.18599	8.11892
SMUL_2421	macrolide export ABC transporter ATPase			5.23597e+07			7.719	49148476	48238900	41780795	7.69151	7.6834	7.62098			7.64951	7.69542	7.67907	7.64306	7.64951	7.67252
SMUL_2422	macrolide export ABC transporter, membrane fusion protein	5.97554e+07	120661138	1.1818e+08	7.77638	8.08157	8.07254	1.11883e+08	2.234e+09	7.48428e+07	8.04876	9.34908	7.87415	7.88753	8.01867	7.99988	8.05285	9.34382	7.89697	7.96869	8.43121
SMUL_2423	outer membrane efflux protein	1.59435e+07	4.59173e+07	7.66527e+07	7.20258	7.66198	7.88453	2.19283e+07	1.87513e+07	2.70322e+07	7.341	7.27303	7.43188	7.30554	7.60235	7.81355	7.34473	7.26894	7.45342	7.57381	7.3557
SMUL_2424	hypothetical protein	1.46851e+07			7.16688									7.26932						7.26932
SMUL_2426	MscS mechanosensitive ion channel	43871105			7.64218									7.75142						7.75142
SMUL_2427	hypothetical protein	1.08083e+08		4.85034e+07	8.03376		7.68577	3.71689e+07	2.05738e+08	4.75459e+07	7.57018	8.31331	7.67711	8.14859		7.61659	7.57403	8.30864	7.69936	7.88259	7.86067
SMUL_2431	Sel1 family protein	5.90663e+07			7.77134				38677092			7.58745		7.88242				7.58318		7.88242	7.58318
SMUL_2432	HTH putative regulatory protein	1.57826e+07	1.76344e+07	3.14602e+07	7.19818	7.24636	7.49776	15051984	1.72321e+07		7.17759	7.23634		7.30107	7.18997	7.43027	7.18124	7.23227		7.3071	7.20675
SMUL_2436	putative RND lipid exporter	1.85681e+07	49279553	52466974	7.26877	7.69267	7.71989							7.37267	7.6328	7.65039				7.55195
SMUL_2441	AsmA domain-containing protein	1.27724e+08	3.06368e+08	2.69253e+08	8.10627	8.48624	8.43016	8.20623e+07	111854569	1.23465e+08	7.91414	8.04865	8.09154	8.22214	8.4202	8.35427	7.91816	8.04413	8.11499	8.33221	8.02576
SMUL_2442	crotidine 5'-phosphate decarboxylase	1.14438e+08	1.90648e+08	2.23612e+08	8.05857	8.28023	8.3495	1.40644e+08	1.43219e+08	139212161	8.14812	8.156	8.14368	8.17376	8.21579	8.27434	8.15226	8.15141	8.16727	8.2213	8.15698
SMUL_2443	transcription termination protein NusB		7.91509e+07	2.74671e+08		7.89846	8.43881	1.62213e+08	2.05093e+08	2.72167e+08	8.21009	8.31195	8.43484		7.83699	8.36285	8.21426	8.30727	8.45928	8.09992	8.32694
SMUL_2444	6,7-dimethyl-8-ribityllumazine synthase RibH	1.11281e+09	1.61486e+09	2.13438e+09	9.04642	9.20813	9.32927	1.8209e+09	1.83434e+09	1.65486e+09	9.26029	9.26348	9.21876	9.17573	9.13647	9.24529	9.26499	9.25827	9.24547	9.18583	9.25624
SMUL_2445	YaaH family transporter	7.64563e+07	2.02456e+08	2.23487e+08	7.88341	8.30633	8.34925	5.1544e+07	3.7297e+07	3.05054e+07	7.71218	7.57167	7.48438	7.9961	8.24169	8.27409	7.7161	7.56741	7.50606	8.17063	7.59652
SMUL_2446	5-histidylcysteine sulfoxide synthase	1.55913e+08	8.71959e+07	1.07255e+08	8.19288	7.9405	8.03042	4.73751e+07	4.16402e+07	3.08371e+07	7.67555	7.61951	7.48907	8.30999	7.8787	7.95813	7.67945	7.61523	7.51078	8.04894	7.60182
SMUL_2447	3-deoxy-8-phosphooctulonate synthase	3.2865e+08	5.6821e+08	5.35495e+08	8.51673	8.75451	8.72876	4.35386e+08	4.76964e+08	4.62755e+08	8.63887	8.67849	8.66535	8.63847	8.68638	8.65018	8.64326	8.6736	8.69046	8.65834	8.66911
SMUL_2449	small-conductance mechanosensitive channel		34287210	33149174		7.53513	7.52047								7.47649	7.45278				7.46463
SMUL_2450	GTPase Der	2.0831e+08	3.15586e+08	4.08549e+08	8.31871	8.49912	8.61124	3.67727e+08	2.78621e+08	3.06736e+08	8.56553	8.44501	8.48677	8.43762	8.43297	8.53373	8.56988	8.44026	8.51136	8.46811	8.50717
SMUL_2451	shikimate kinase I	141631378	8.80135e+07	1.6466e+08	8.15116	7.94455	8.21659	1.43827e+08	9.85737e+07	8.11842e+07	8.15784	7.99376	7.90947	8.26767	7.88272	8.14262	8.16198	7.98926	7.93239	8.09767	8.02788
SMUL_2452	tryptophan--tRNA ligase	2.017e+08	4.76494e+08	5.10872e+08	8.30471	8.67806	8.70831	3.03616e+08	3.40822e+08	3.98278e+08	8.48232	8.53253	8.60019	8.42341	8.61052	8.62992	8.48663	8.52773	8.62511	8.55462	8.54649
SMUL_2453	serine--tRNA ligase	7.01104e+08	1009020131	1048766805	8.84578	9.0039	9.02068	7.27908e+08	7.63916e+08	7.45167e+08	8.86208	8.88305	8.87225	8.97223	8.93383	8.93948	8.86658	8.87805	8.89796	8.94851	8.88086
SMUL_2454	membrane-associated TPR containing protein							3.32395e+07	4.00067e+07	3.90218e+07	7.52165	7.60213	7.59131				7.52548	7.59785	7.6133		7.57888
SMUL_2455	2-isopropylmalate synthase	4.17399e+08	6.28866e+08	5.23293e+08	8.62055	8.79856	8.71875	5.55948e+08	5.48286e+08	5.19673e+08	8.74503	8.73901	8.71573	8.74377	8.73009	8.64026	8.74948	8.73409	8.74099	8.70471	8.74152
SMUL_2456	CDP-diacylglycerol--serine O-phosphatidyltransferase	2.48568e+07		135707803	7.39545		8.1326							7.50116		8.0594				7.78028
SMUL_2457	phosphatidylserine decarboxylase proenzyme	1.97951e+08	3.16744e+08	3.65153e+08	8.29656	8.50071	8.56247	2.60744e+08	2.53968e+08	2.96685e+08	8.41621	8.40478	8.4723	8.41515	8.43455	8.4854	8.42049	8.40005	8.49685	8.44503	8.43913
SMUL_2458	ATP-dependent zinc metalloprotease FtsH	8.04744e+08	1.23364e+09	1.82902e+09	8.90566	9.09119	9.26222	1.54319e+09	2.58102e+09	2.64297e+09	9.18842	9.41179	9.42209	9.03296	9.02044	9.17884	9.19309	9.4065	9.4494	9.07741	9.34966
SMUL_2459	ribosomal protein L11 methyltransferase	1.04924e+08	1.99103e+08	2.77114e+08	8.02087	8.29908	8.44266	9.30878e+07	1.45077e+08	1.99738e+08	7.96889	8.1616	8.30046	8.13553	8.23449	8.36666	7.97294	8.15701	8.32451	8.24556	8.15149
SMUL_2460	chemotaxis regulator CheY	3.24449e+08	7.13674e+08	1.32604e+09	8.51115	8.8535	9.12256	1.33199e+09	1.45622e+09	1.05517e+09	9.1245	9.16323	9.02332	8.63281	8.7846	9.04044	9.12914	9.15807	9.04947	8.81928	9.11223
SMUL_2461	1-(5-phosphoribosyl)-5- ((5-phosphoribosylamino)methylideneamino)imidazole-4-carboxamide isomerase	6.03898e+07	2.1584e+08	2.11759e+08	7.78096	8.33413	8.32584	1.67068e+08	1.32331e+08	1.66532e+08	8.22289	8.12166	8.2215	7.89219	8.26927	8.2509	8.22707	8.11709	8.24532	8.13745	8.19649
SMUL_2462	imidazole glycerol phosphate synthase subunit HisH	9.06885e+07	1.21816e+08	138299819	7.95755	8.0857	8.14082	8.1529e+07	9.27709e+07	8.49612e+07	7.91131	7.96741	7.92922	8.0713	8.02278	8.06754	7.91533	7.96293	7.9522	8.05387	7.94349
SMUL_2463	cache domain-containing membrane protein		1.38735e+08	1.63613e+08		8.14219	8.21382	8.44085e+07	9.15004e+07	5.9048e+07	7.92639	7.96142	7.77121		8.07882	8.13988	7.93041	7.95694	7.79372	8.10935	7.89369
SMUL_2464	putative oligosaccharyltransferase		57852502	5.8066e+07		7.76232	7.76392								7.70191	7.69403				7.69797
SMUL_2465	UDP-N-acetylglucosamine 4,6-dehydratase (configuration-retaining)	1.57968e+07	53911717	6.07611e+07	7.19857	7.73168	7.78363							7.30147	7.67151	7.71356				7.56218
SMUL_2467	UDP-glucose 4-epimerase	5.12667e+07	4.92956e+07	21977091	7.70984	7.69281	7.34197	58322545	3.83935e+07	6.32924e+07	7.76584	7.58426	7.80135	7.82004	7.63294	7.27588	7.76978	7.57999	7.82396	7.57629	7.72458
SMUL_2469	putative glucose transferase	1.28598e+07	3.22094e+08		7.10923	8.50798		1.87484e+07	2.56143e+07	3.7191e+07	7.27296	7.40848	7.57044	7.21086	8.44177		7.27666	7.40431	7.59237	7.82631	7.42445
SMUL_2471	glycosyltransferase	1.52313e+07	117833386	43579271	7.18274	8.07127	7.63928							7.28541	8.00846	7.57051				7.62146
SMUL_2472	UDP-N-acetylglucosamine 4-epimerase	1.39107e+08	2.49257e+08	3.71629e+08	8.14335	8.39665	8.57011	1.07371e+08	3.76211e+08	1.39277e+08	8.03089	8.57543	8.14388	8.25975	8.3313	8.49296	8.03497	8.57061	8.16748	8.36134	8.25768
SMUL_2473	O-acetyltransferase			66398844			7.82216	4.13371e+07	1.49821e+07	4.72752e+07	7.61634	7.17557	7.67463			7.75175	7.62021	7.17153	7.69687	7.75175	7.49621
SMUL_2474	glycosyl transferase, family 2			47166126			7.67363			7.94457e+07			7.90007			7.60455			7.92296	7.60455	7.92296
SMUL_2476	lipopolysaccharide biosynthesis protein RfbH	8.74216e+08	2.39492e+08	1.0661e+09	8.94162	8.37929	9.0278	2.60899e+08	2.99761e+08	2.77775e+08	8.41647	8.47677	8.44369	9.06943	8.31408	8.94653	8.42075	8.47201	8.46816	8.77668	8.45364
SMUL_2477	CDP-abequose synthase	2.25456e+07			7.35306				4.4627e+07	2.93271e+07		7.6496	7.46727	7.45817				7.64529	7.48891	7.45817	7.5671
SMUL_2478	CDP-glucose 4,6-dehydratase		3.66733e+07	5.65419e+07		7.56435	7.75237	3.92637e+07		34655733	7.59399		7.53978		7.50548	7.68259	7.59785		7.56162	7.59403	7.57974
SMUL_2479	glucose-1-phosphate cytidylyltransferase	6.08501e+07	1.94452e+08	3.24246e+08	7.78426	8.28881	8.51088	1.19691e+08	1.59933e+08	2.69973e+08	8.07806	8.20394	8.43132	7.89553	8.22431	8.43426	8.08216	8.19932	8.45575	8.1847	8.24575
SMUL_2480	GDP-L-fucose synthetase	1.51378e+08	3.7891e+08	4.33823e+08	8.18006	8.57854	8.63731	2.50968e+08	2.20519e+08	2.51668e+08	8.39962	8.34345	8.40083	8.29699	8.51178	8.55956	8.40388	8.33875	8.42517	8.45611	8.38927
SMUL_2481	NTP transferase domain-containing protein	4.74976e+07	3.95078e+08	4.03757e+08	7.67667	8.59668	8.60612	1.79091e+08	1.46324e+08	2.42223e+08	8.25307	8.16531	8.38422	7.7864	8.52978	8.52865	8.25727	8.16072	8.40851	8.28161	8.2755
SMUL_2482	GDP-mannose 4,6-dehydratase	4.51602e+08	6.24853e+08	5.47214e+08	8.65476	8.79578	8.73816	6.29716e+08	7.01521e+08	7.00511e+08	8.79914	8.84604	8.84541	8.77847	8.72733	8.6595	8.80361	8.84106	8.87105	8.72176	8.83857
SMUL_2483	bifunctional polysaccharide biosynthesis protein	4.84071e+06	3.46087e+08	1.56254e+08	6.68491	8.53919	8.19383	1.09735e+08	8.51984e+07	8.10699e+07	8.04035	7.93043	7.90886	6.78046	8.47273	8.12007	8.04443	7.92597	7.93178	7.79109	7.96739
SMUL_2484	UDP-glucose dehydrogenase	2.59239e+08	2.69246e+08	3.17886e+08	8.4137	8.43015	8.50227	2.91494e+08	2.68534e+08	2.47149e+08	8.46463	8.429	8.39296	8.53397	8.36454	8.42574	8.46893	8.42426	8.41728	8.44142	8.43682
SMUL_2486	dTDP-glucose 4,6-dehydratase	9.75383e+07	1.62022e+08	2.08115e+08	7.98917	8.20957	8.3183	104758443	1.18414e+08	1.30704e+08	8.02019	8.0734	8.11629	8.10337	8.14569	8.24342	8.02426	8.06886	8.13981	8.16416	8.07764
SMUL_2487	glucose-1-phosphate thymidylyltransferase	1.95236e+08	448032774	5.23365e+08	8.29056	8.65131	8.7188	3.4738e+08	3.85112e+08	3.8321e+08	8.5408	8.58559	8.58344	8.40907	8.58398	8.64032	8.54514	8.58076	8.60831	8.54446	8.57807
SMUL_2488	phosphomannomutase / phosphoglucomutase	4.71435e+08	7.80103e+08	9.08789e+08	8.67342	8.89215	8.95846	7.31997e+08	8.07883e+08	8.30001e+08	8.86451	8.90735	8.91908	8.7974	8.82295	8.87782	8.86901	8.90234	8.94492	8.83272	8.90542
SMUL_2489	putative 3'-5' exonuclease	6.74333e+07	1.37554e+08	3.65939e+08	7.82887	8.13847	8.56341	9.35407e+07	9.74568e+07	1.05661e+08	7.971	7.98881	8.02392	7.94078	8.07514	8.48632	7.97505	7.98432	8.04717	8.16741	8.00218
SMUL_2490	lipid A biosynthesis lauroyl acyltransferase	1.52509e+07	87017065	8.38813e+07	7.18329	7.9396	7.92367	6.70514e+07	6.77364e+07	5.84651e+07	7.82641	7.83082	7.7669	7.28597	7.87782	7.85234	7.83038	7.82642	7.7894	7.67204	7.8154
SMUL_2491	mito_fiss_Elm1 superfamily protein			8.51612e+07			7.93024	6.35321e+07		4.27752e+07	7.80299		7.63119			7.85886	7.80696		7.6533	7.85886	7.73013
SMUL_2492	glycosyltransferase	5.15443e+07	1.16385e+07	5.74703e+07	7.71218	7.0659	7.75944	1.52642e+08		1.19539e+08	8.18367		8.07751	7.82242	7.01091	7.6896	8.18783		8.10092	7.50764	8.14437
SMUL_2493	putative polysaccharide polymerase		4.26548e+07	2.23188e+08		7.62997	8.34867	4.86489e+07	1.28792e+08	4.97012e+07	7.68707	8.10989	7.69637		7.57059	8.27352	7.69098	8.10533	7.71867	7.92205	7.83832
SMUL_2494	glycosyltransferase	1.16906e+08	8.13034e+07	79628426	8.06784	7.91011	7.90107	1.07237e+07	3.85285e+07	4.08097e+07	7.03034	7.58578	7.61076	8.18316	7.84855	7.82994	7.03391	7.58151	7.63282	7.95389	7.41608
SMUL_2495	putative ADP-heptose-lps heptosyltransferase II	1.62661e+08	2.00424e+08	2.32186e+08	8.21128	8.30195	8.36584	1.67237e+08	1.24539e+08	1.35857e+08	8.22333	8.09531	8.13308	8.32866	8.23734	8.29053	8.22751	8.09075	8.15665	8.28551	8.1583
SMUL_2496	glycosyltransferase	3.62498e+07	8.78667e+07	5.85193e+07	7.55931	7.94382	7.7673		65239667	61879917		7.81451	7.79155	7.66736	7.882	7.69738		7.81011	7.81413	7.74891	7.81212
SMUL_2497	phosphoheptose isomerase 1	4.17917e+07	7.08287e+07	58512000	7.62109	7.85021	7.76724	3.87486e+07	4.47458e+07	4.69254e+07	7.58826	7.65075	7.67141	7.73003	7.78912	7.69733	7.59211	7.64645	7.69364	7.73882	7.64407
SMUL_2498	bifunctional protein HldE	1.3422e+08	2.33586e+08	2.46061e+08	8.12782	8.36845	8.39104	1.04954e+08	144920099	9.55923e+07	8.021	8.16113	7.98042	8.244	8.30332	8.31551	8.02507	8.15654	8.00355	8.28761	8.06172
SMUL_2501	cytochrome c-like protein	3.47675e+08	745974186	1.69992e+09	8.54117	8.87272	9.23043	2.41624e+09	2.15201e+09	2.66756e+09	9.38314	9.33284	9.42611	8.66326	8.80367	9.14734	9.38791	9.32759	9.45343	8.87142	9.38964
SMUL_2503	heavy-metal transporting P-type ATPase			34955751			7.54352									7.47561				7.47561
SMUL_2504	cyclic di-GMP phosphodiesterase		70874220	2.86355e+07		7.85049	7.45691	5.15119e+07	3.03622e+07	7.10057e+07	7.71191	7.48233	7.85129		7.78939	7.38978	7.71583	7.47812	7.87404	7.58959	7.68933
SMUL_2506	HD domain protein			4.55297e+06			6.6583									6.59836				6.59836
SMUL_2507	putative thiol peroxidase	1.8228e+09	3.90366e+09	2729005679	9.26074	9.59147	9.436	2.27975e+09	2.38828e+09	2.54101e+09	9.35789	9.37808	9.40501	9.39311	9.51683	9.35106	9.36264	9.37281	9.43226	9.42033	9.38924
SMUL_2510	riboflavin synthase	1.51296e+08	2.63042e+08	3.36688e+08	8.17983	8.42003	8.52723	2.15099e+08	2.027e+08	2.53115e+08	8.33264	8.30685	8.40332	8.29675	8.3545	8.45047	8.33687	8.30218	8.42767	8.36724	8.35557
SMUL_2512	allophanate hydrolase 2 subunit 2		19584167	5.39947e+07		7.29191	7.73235								7.23516	7.66275				7.44895
SMUL_2513	allophanate hydrolase 2 subunit 1	6.75649e+07	78375784	8.32571e+07	7.82972	7.89418	7.92042	6.62831e+07	3.89731e+07	6.61259e+07	7.8214	7.59077	7.82037	7.94164	7.83275	7.84912	7.82538	7.58649	7.84303	7.8745	7.75163
SMUL_2514	LamB-like protein	75591762	1.12154e+08	1.47678e+08	7.87847	8.04981	8.16932	1.25061e+08	9.42173e+07	93386084	8.09712	7.97413	7.97028	7.99109	7.98717	8.09578	8.10124	7.96964	7.99338	8.02468	8.02142
SMUL_2517	TRAP transporter solute receptor, unknown substrate 5	1.13851e+08	258627394	2.72565e+08	8.05634	8.41267	8.43547	1.97136e+08	1.8383e+08	1.84323e+08	8.29477	8.26442	8.26558	8.17149	8.3472	8.35954	8.29898	8.25977	8.28953	8.29275	8.28276
SMUL_2520	tRNA uridine 5-carboxymethylaminomethyl modification enzyme MnmG	9.08679e+07	1.6637e+08	2.26285e+08	7.95841	8.22108	8.35466	1.34606e+08	1.1671e+08	1.12975e+08	8.12907	8.06711	8.05298	8.07217	8.1571	8.27945	8.1332	8.06257	8.07632	8.16957	8.09069
SMUL_2521	ubiquinol-cytochrome c reductase iron-sulfur subunit	3.91039e+08	5.3862e+08	5.2155e+08	8.59222	8.73128	8.7173	2.71177e+08	2.98885e+08	2.21857e+08	8.43325	8.4755	8.34607	8.71504	8.66333	8.63883	8.43754	8.47074	8.37026	8.6724	8.42618
SMUL_2522	ubiquinol--cytochrome c reductase, cytochrome B subunit	1.13428e+08	2.50911e+08	2.03565e+08	8.05472	8.39952	8.3087		133069298	10857917		8.12408	7.03575	8.16986	8.33415	8.23391		8.11951	7.05613	8.24597	7.58782
SMUL_2523	ubiquinol cytochrome c oxidoreductase, cytochrome C1 subunit	2.62006e+08	2.66476e+08	7.1697e+07	8.41831	8.42566	7.8555	2.73409e+08	3.01789e+08	2.80563e+08	8.43681	8.4797	8.44803	8.53864	8.36009	7.78479	8.4411	8.47493	8.47251	8.22784	8.46285
SMUL_2524	putative periplasmic cytochrome c	9.24468e+07	82831710	8.22979e+07	7.96589	7.9182	7.91539	1.39327e+08	1.46936e+08	1.54654e+08	8.14403	8.16713	8.18936	8.07976	7.85658	7.84414	8.14817	8.16253	8.21309	7.92682	8.1746
SMUL_2525	acetyl-coenzyme A carboxyl transferase alpha chain	3.30802e+08	663270026	8.68686e+08	8.51957	8.82169	8.93886	6.61746e+08	7.80439e+08	6.35613e+08	8.82069	8.89234	8.80319	8.64135	8.75304	8.8584	8.82517	8.88734	8.8287	8.75093	8.84707
SMUL_2527	acyl carrier protein AcpP	3.81463e+08	1.37987e+09	1.77372e+09	8.58145	9.13984	9.24889	7.7223e+08	1.31192e+09	1.5065e+09	8.88775	9.11791	9.17797	8.70412	9.06871	9.16563	8.89226	9.11278	9.20456	8.97949	9.06987
SMUL_2529	phosphoglycerate mutase	1.6554e+08	2.19336e+08	2.59504e+08	8.2189	8.34111	8.41414	2.19637e+08	2.52143e+08	2.12804e+08	8.34171	8.40165	8.32798	8.33639	8.2762	8.3384	8.34594	8.39692	8.35211	8.317	8.36499
SMUL_2530	phospho-N-acetylmuramoyl-pentapeptide- transferase		4.15741e+07	1.34838e+08		7.61882	8.12981		7.48268e+07			7.87406			7.55953	8.05663		7.86963		7.80808	7.86963
SMUL_2531	UDP-N-acetylmuramoylalanine--D-glutamate ligase	1.56576e+08	3.68282e+08	335150014	8.19472	8.56618	8.52524	1.62644e+08	2.20901e+08	1.83493e+08	8.21124	8.3442	8.26362	8.31186	8.49952	8.4485	8.21541	8.3395	8.28757	8.41996	8.28083
SMUL_2533	undecaprenyl-phosphate galactosephosphotransferase		2.58212e+07	2.96473e+07		7.41198	7.47198								7.35429	7.40472				7.37951
SMUL_2537	short-chain dehydrogenase		25647253	4.39784e+07		7.40904	7.64324		25422047			7.40521			7.35138	7.57444		7.40104		7.46291	7.40104
SMUL_2538	putative oxidoreductase		2.20908e+07	6.86765e+07		7.34421	7.83681								7.28706	7.76626				7.52666
SMUL_2545	hypothetical protein	8.19609e+07	2.33157e+08	2.67859e+08	7.91361	8.36765	8.42791	1.33991e+08	1.36876e+08	1.41965e+08	8.12707	8.13633	8.15218	8.02673	8.30253	8.35204	8.1312	8.13175	8.17581	8.2271	8.14625
SMUL_2548	ATP binding protein	3.90202e+08	7.93823e+08	8.6575e+08	8.59129	8.89972	8.93739	4.76513e+08	603079170	5.34635e+08	8.67807	8.78037	8.72806	8.71409	8.83046	8.85694	8.68248	8.77543	8.75335	8.8005	8.73709
SMUL_2549	hypothetical protein			1.61963e+07			7.20942	7.56266e+07	33572207	6.38091e+07	7.87867	7.52598	7.80488			7.14452	7.88268	7.52175	7.8275	7.14452	7.74397
SMUL_2550	hypothetical protein		4.97826e+08	4.10521e+08		8.69708	8.61333	2.0555e+08	4.8707e+08	355321376	8.31292	8.68759	8.55062		8.62939	8.5358	8.31714	8.6827	8.5754	8.5826	8.52508
SMUL_2551	hypothetical protein	1.78605e+08	2.52341e+08	2.76078e+08	8.25189	8.40199	8.44103	2.75913e+08	2.62536e+08	1.47399e+08	8.44077	8.41919	8.16849	8.36985	8.3366	8.36505	8.44506	8.41445	8.19216	8.35717	8.35056
SMUL_2552	ADP-ribose 1''-phosphate phophatase-like protein	2.276e+08	3.30974e+08	3.25988e+08	8.35717	8.51979	8.5132	3.12772e+08	3.1335e+08	3.60474e+08	8.49523	8.49603	8.55687	8.47663	8.45349	8.43657	8.49954	8.49125	8.58167	8.45556	8.52415
SMUL_2553	hypothetical protein	1.07493e+08	217805369	2.17139e+08	8.03138	8.33807	8.33674	1.80751e+08	206131541	1.71419e+08	8.25708	8.31414	8.23406	8.14618	8.27318	8.26169	8.26127	8.30947	8.25792	8.22702	8.27622
SMUL_2554	putative acylneuraminate cytidylyltransferase	1.09731e+08	205690837	2.80348e+08	8.04033	8.31321	8.4477	2.02733e+08	2.02205e+08	1.81558e+08	8.30692	8.30579	8.25902	8.15526	8.24852	8.37165	8.31114	8.30112	8.28295	8.25848	8.2984
SMUL_2555	glycosyltransferase	2.11e+08	4.01734e+08	4.10975e+08	8.32428	8.60394	8.61382	2.31093e+08	3.91073e+08	3.48106e+08	8.36379	8.59226	8.54171	8.44327	8.53698	8.53628	8.36804	8.58742	8.56646	8.50551	8.50731
SMUL_2556	HpcH_HpaI superfamily domain-containing protein	1.0295e+08	2.57136e+08	2.42953e+08	8.01263	8.41016	8.38552	2.10411e+08	1.33645e+08	2.6544e+08	8.32307	8.12595	8.42397	8.12716	8.34471	8.31004	8.3273	8.12138	8.44838	8.26064	8.29902
SMUL_2557	hypothetical protein		6.33125e+07	1.07491e+08		7.80149	8.03137	5.6247e+07	6.65781e+07	9.00815e+07	7.7501	7.82333	7.95464		7.74078	7.95907	7.75404	7.81893	7.97769	7.84993	7.85022
SMUL_2558	teichoic acid export ATP-binding and carbohydrate-binding protein	1.33373e+08	1.75819e+08	3.57971e+08	8.12507	8.24506	8.55385	1.8067e+08	2.02603e+08	2.04532e+08	8.25689	8.30665	8.31076	8.24121	8.1809	8.47685	8.26108	8.30197	8.33484	8.29965	8.2993
SMUL_2559	hypothetical protein	9.51516e+07	3.26079e+08	3.19381e+08	7.97842	8.51332	8.50431	1.86461e+08	1.36937e+08	2.18161e+08	8.27059	8.13652	8.33878	8.09246	8.44707	8.42775	8.27479	8.13194	8.36294	8.32243	8.25656
SMUL_2561	hypothetical protein	8.63513e+07	280841824	2.34463e+08	7.93627	8.44846	8.37007	9.95708e+07	1.05899e+08	9.10099e+07	7.99813	8.02489	7.95909	8.04971	8.38271	8.29473	8.0022	8.02038	7.98215	8.24238	8.00157
SMUL_2562	teichoic acid translocation permease protein TagG			2.63378e+07			7.42058			1.79626e+07			7.25437			7.35378			7.27539	7.35378	7.27539
SMUL_2563	dTDP-glucose 4,6-dehydratase	3.04274e+08	7.71012e+08	7.74915e+08	8.48326	8.88706	8.88925	5.49556e+08	6.11793e+08	6.68482e+08	8.74001	8.7866	8.82509	8.60453	8.8179	8.80924	8.74445	8.78166	8.85066	8.74389	8.79226
SMUL_2564	dTDP-4-dehydrorhamnose reductase	2.88108e+08	4.27109e+08	6.66184e+08	8.45955	8.63054	8.82359	4.6577e+08	4.79657e+08	5.25123e+08	8.66817	8.68093	8.72026	8.58048	8.56337	8.74417	8.67257	8.67605	8.74553	8.62934	8.69805
SMUL_2565	dTDP-4-dehydrorhamnose 3,5-epimerase	6.29224e+08	7.8802e+08	8.95073e+08	8.79881	8.89654	8.95186	8.54806e+08	1.22643e+09	1.25668e+09	8.93187	9.08864	9.09922	8.92458	8.8273	8.87128	8.93641	9.08353	9.12559	8.87438	9.04851
SMUL_2566	glucose-1-phosphate thymidylyltransferase	5.42141e+08	1.10203e+09	1.27628e+09	8.73411	9.0422	9.10595	8.21129e+08	9.33788e+08	8.8726e+08	8.91441	8.97025	8.94805	8.85896	8.97183	9.02398	8.91894	8.9652	8.97398	8.95159	8.95271
SMUL_2567	UDP-glucose 4-epimerase	1.43701e+08	398751253	3.90182e+08	8.15746	8.6007	8.59127	3.23e+08	366031864	3.93336e+08	8.5092	8.56352	8.59476	8.27406	8.53377	8.51393	8.51353	8.5587	8.61967	8.44059	8.56397
SMUL_2571	two-component sensor		2.30327e+07	2.49304e+07		7.36234	7.39673								7.30505	7.33015				7.3176
SMUL_2572	two-component regulator	2.133e+07	4.44954e+07	4.42871e+07	7.32899	7.64832	7.64628	5.20668e+07	4.23669e+07	4.18807e+07	7.71656	7.62703	7.62201	7.43375	7.58879	7.57745	7.72048	7.62274	7.6441	7.53333	7.66244
SMUL_2575	putative periplasmic substrate-binding protein	9.54229e+07	179979866	1.73222e+08	7.97965	8.25522	8.2386	7.21386e+07	7.28254e+07	91480896	7.85817	7.86228	7.96133	8.09372	8.19098	8.16444	7.86216	7.85786	7.9844	8.14971	7.90147
SMUL_2577	2-oxoglutarate carboxylase	1.56097e+08	2.19437e+08	2.50496e+08	8.19339	8.34131	8.3988	1.40532e+08	1.62006e+08	1.41465e+08	8.14778	8.20953	8.15065	8.31051	8.2764	8.3232	8.15191	8.20491	8.17427	8.30337	8.17703
SMUL_2578	invasion antigen CiaB	9.34964e+07	2.03166e+08	2.09754e+08	7.97079	8.30785	8.32171	1.0088e+08	1.21366e+08	1.20034e+08	8.00381	8.0841	8.0793	8.08473	8.2432	8.2468	8.00787	8.07955	8.10271	8.19158	8.06338
SMUL_2579	hypothetical protein		1.1518e+08	6.85225e+07		8.06138	7.83583	5.29176e+07	6.17505e+07	1.06361e+08	7.7236	7.79064	8.02678		7.99864	7.7653	7.72752	7.78626	8.05004	7.88197	7.85461
SMUL_2580	putative phosphate permease	7.40511e+07	2.14899e+07	109167011	7.86953	7.33223	8.03809	4.69665e+06	7.95129e+07	1.43449e+07	6.67179	7.90044	7.1567	7.98202	7.27517	7.96573	6.67518	7.89599	7.17743	7.74098	7.24953
SMUL_2581	ATP-dependent RNA helicase RhlE	1.77491e+08	1.61387e+08	1.42853e+08	8.24918	8.20787	8.15489	1.93472e+08	1.79428e+08	1.57703e+08	8.28662	8.25389	8.19784	8.36709	8.14399	8.08148	8.29083	8.24925	8.22159	8.19752	8.25389
SMUL_2582	hypothetical protein	5.02774e+07			7.70137			45021911		36482842	7.65342		7.56209	7.81146			7.65731		7.584	7.81146	7.62066
SMUL_2587	phosphate ABC transporter, periplasmic phosphate-binding protein PstS	4.97608e+08	1.16961e+09	1.85784e+08	8.69689	9.06804	8.26901	27176381	1.50158e+07	4.51884e+07	7.43419	7.17655	7.65503	8.8212	8.99747	8.19457	7.43797	7.17251	7.67721	8.67108	7.42923
SMUL_2588	methyl-accepting chemotaxis protein	2123369991	2.66729e+09	3.64038e+09	9.32703	9.42607	9.56115	2095310302	2.1307e+09	2.00608e+09	9.32125	9.32852	9.30235	9.46035	9.35271	9.47508	9.32598	9.32327	9.3293	9.42938	9.32619
SMUL_2589	putative DOPA dioxygenase	9.32929e+07	2.1339e+08	1.69207e+08	7.96985	8.32917	8.22842	1.63288e+08	1.13733e+08	1.28691e+08	8.21295	8.05589	8.10955	8.08377	8.26435	8.15435	8.21713	8.05135	8.13305	8.16749	8.13384
SMUL_2594	methyl-accepting chemotaxis protein	1.82671e+09	2.34656e+09	3.09692e+09	9.26167	9.37043	9.49093	1.96565e+09	2033304932		9.29351	9.3082		9.39406	9.29751	9.4055	9.29823	9.30297		9.36569	9.3006
SMUL_2596	PhoU-like protein	5.32069e+07	1.84898e+08	2.15561e+08	7.72597	8.26693	8.33357	4.83522e+07	9.03478e+07	9.07251e+07	7.68442	7.95592	7.95773	7.8364	8.2026	8.25855	7.68832	7.95144	7.98079	8.09918	7.87352
SMUL_2597	two-component system response regulator	3.1518e+07			7.49856			4.57076e+07			7.65999			7.60574			7.66388			7.60574	7.66388
SMUL_2598	two-component system histidine kinase	21559037		6.66771e+06	7.33363		6.82398							7.43846		6.76255				7.1005
SMUL_2604	putative nucleotidyltransferase			2.48195e+07			7.39479	3.45992e+07	1.55725e+07	1.91757e+07	7.53907	7.19236	7.28275			7.32823	7.5429	7.18831	7.30385	7.32823	7.34502
SMUL_2605	putative transcriptional regulator		34617562	84199029		7.5393	7.92531	3.71731e+07	2.81934e+07	45107546	7.57023	7.45015	7.65425		7.48062	7.85397	7.57407	7.44596	7.67643	7.66729	7.56549
SMUL_2606	putative NAD(P)H oxidoreductase YrkL-like		145484511	1.11532e+08		8.16282	8.0474		1.07938e+08			8.03318			8.09929	7.97496		8.02866		8.03713	8.02866
SMUL_2607	multi-sensor signal transduction histidine kinase		5.38984e+07	3.68378e+07		7.73158	7.56629								7.67141	7.49818				7.5848
SMUL_2608	7-cyano-7-deazaguanine synthase	3.12218e+09	1.01643e+08	1.29252e+08	9.49446	8.00708	8.11144	7.34819e+07	171440007	8.09211e+07	7.86618	8.23411	7.90806	9.63017	7.94476	8.03842	7.87018	8.22948	7.93098	8.53779	8.01021
SMUL_2610	6-carboxy-5,6,7,8-tetrahydropterin synthase	48783482	5.94095e+07	101548614	7.68827	7.77386	8.00667	1.07325e+08	6.75778e+07	115056458	8.0307	7.8298	8.06091	7.79817	7.71336	7.9346	8.03478	7.8254	8.08427	7.81538	7.98148
SMUL_2611	dUTPase	1.00502e+08	3.11363e+08	5.11644e+08	8.00218	8.49327	8.70897	4.48195e+08	5.33938e+08	5.99461e+08	8.65147	8.72749	8.77776	8.11656	8.42717	8.63057	8.65586	8.72258	8.8032	8.39143	8.72721
SMUL_2614	PhoH family protein	5.08683e+07	1.03354e+08	1.92666e+08	7.70645	8.01433	8.28481	6.52351e+07	7.74109e+07	7.5972e+07	7.81448	7.8888	7.88065	7.8166	7.95196	8.21023	7.81845	7.88436	7.90349	7.99293	7.86877
SMUL_2619	multidrug efflux pump, inner membrane transporter EefB	4.44213e+07	7.07539e+07	7.35447e+07	7.64759	7.84975	7.86655	34468171	3.30029e+07	3.76067e+07	7.53742	7.51855	7.57527	7.75691	7.78866	7.79574	7.54125	7.51432	7.59722	7.78044	7.55093
SMUL_2620	multidrug efflux pump, lipoprotein precursor EefB	1.91734e+08	3.4425e+08	3.2527e+08	8.2827	8.53687	8.51224	1.78514e+08	2.24638e+08	1.60824e+08	8.25167	8.35148	8.20635	8.40109	8.47044	8.43562	8.25586	8.34678	8.23013	8.43572	8.27759
SMUL_2621	hemerythrin-like iron-binding protein	53375619	25117576	34131518	7.72734	7.39998	7.53316	59464327	48586644	4.48915e+07	7.77426	7.68652	7.65216	7.8378	7.34239	7.46534	7.77821	7.68219	7.67434	7.54851	7.71158
SMUL_2624	serine/threonine:Na+ symporter SstT	9.53301e+07	1.43921e+08	3.07219e+08	7.97923	8.15813	8.48745	8.90582e+07	1.68307e+08	1.05251e+08	7.94967	8.2261	8.02223	8.09329	8.09464	8.41105	7.95371	8.22147	8.04547	8.19966	8.07355
SMUL_2625	S-ribosylhomocysteine lyase	3.4396e+08	4.07384e+08	3.93515e+08	8.53651	8.61	8.59496	5.10611e+08	2.14636e+08	430342121	8.70809	8.3317	8.63381	8.65853	8.543	8.51759	8.71251	8.32701	8.65883	8.57304	8.56612
SMUL_2630	pyruvate-ferredoxin/flavodoxin oxidoreductase	1.31467e+10	1.75089e+10	1.47244e+10	10.1188	10.2433	10.168	8.10247e+09	7.05706e+09	6.42085e+09	9.90862	9.84862	9.80759	10.2635	10.1635	10.0765	9.91365	9.84308	9.83601	10.1678	9.86425
SMUL_2631	inorganic diphosphatase			4.15299e+07			7.61836	2.82436e+07	2.23426e+07	33537314	7.45092	7.34913	7.52553			7.54978	7.45471	7.345	7.54733	7.54978	7.44901
SMUL_2632	hypothetical protein	2.33065e+08	3.00558e+08	251491722	8.36748	8.47793	8.40052	208995662	2.13778e+08	1.62591e+08	8.32014	8.32996	8.2111	8.48708	8.41195	8.3249	8.32436	8.32528	8.23489	8.40798	8.29484
SMUL_2633	outer membrane peptidoglycan-binding protein	2.02453e+10	24954705641	1.84232e+10	10.3063	10.3972	10.2654	1.37785e+10	1.39691e+10	1.20025e+10	10.1392	10.1452	10.0793	10.4536	10.3162	10.173	10.1444	10.1395	10.1085	10.3143	10.1308
SMUL_2634	peptide uptake transporter (PepT) family, periplasmic peptide-binding protein	2.32715e+07	5.94305e+07	6.33885e+07	7.36682	7.77401	7.80201	2.90165e+07	2.37968e+07	3.03565e+07	7.46264	7.37652	7.48225	7.47213	7.71351	7.73178	7.46644	7.37237	7.50393	7.63914	7.44758
SMUL_2636	DNA-3-methyladenine glycosylase	2.02351e+08	4.65481e+08	246647980	8.3061	8.6679	8.39208	1.03113e+08	9.99856e+07	86711117	8.01331	7.99994	7.93807	8.42483	8.60045	8.31653	8.01738	7.99544	7.96108	8.44727	7.9913
SMUL_2637	MmcQ family protein	6.49875e+07		1.07496e+08	7.81283		8.03139							7.92451		7.9591				7.9418
SMUL_2638	putative NADH-dependent butanol dehydrogenase A	7.94508e+08	1566617944	1.04303e+09	8.9001	9.19496	9.0183	4.84008e+08	4.59469e+08	4.919e+08	8.68485	8.66226	8.69188	9.02732	9.12341	8.93712	8.68926	8.65738	8.71706	9.02928	8.6879
SMUL_2639	hypothetical protein	6.70656e+07	1.67664e+08	1.24109e+08	7.8265	8.22444	8.0938	142863672	1.26986e+08	1.34979e+08	8.15492	8.10376	8.13026	7.93837	8.16043	8.02094	8.15906	8.0992	8.15382	8.03992	8.13736
SMUL_2640	chloride channel protein	3.24619e+06	47400728	3.3999e+07	6.51137	7.67579	7.53147		2.451e+06			6.38934		6.60445	7.61605	7.46367		6.38575		7.22806	6.38575
SMUL_2641	phosphoribosylglycinamide formyltransferase 2	5.65403e+08	9.82388e+08	1.19015e+09	8.75236	8.99228	9.0756	5.25483e+08	7.75432e+08	7.32212e+08	8.72056	8.88954	8.86464	8.87747	8.9223	8.9939	8.72499	8.88454	8.89032	8.93122	8.83328
SMUL_2644	hypothetical protein		18691203	1.62075e+07		7.27164	7.20972								7.21505	7.14482				7.17993
SMUL_2645	SSU ribosomal protein S9p (S16e)	1.20277e+09	1.90908e+09	2552607593	9.08018	9.28082	9.40698	3.37284e+09	3.37896e+09	3.12002e+09	9.528	9.52878	9.49416	9.20998	9.2086	9.3223	9.53284	9.52342	9.52167	9.24696	9.52598
SMUL_2646	LSU ribosomal protein L13p (L13Ae)	1.77583e+09	2.76536e+09	2.41234e+09	9.2494	9.44175	9.38244	4.10016e+09	3.75427e+09	4.45192e+09	9.6128	9.57453	9.64855	9.38161	9.36827	9.29798	9.61768	9.56914	9.67651	9.34929	9.62111
SMUL_2647	UvrD/REP helicase		29006008	2.7827e+07		7.46249	7.44447								7.40441	7.37745				7.39093
SMUL_2648	Cas 4 domain-containing protein		2.41562e+07	3.41633e+07		7.38303	7.53356	5.94025e+06			6.7738				7.32557	7.46575	6.77725			7.39566	6.77725
SMUL_2649	FixH domain-containing protein		3.34191e+08	3.69714e+07		8.52399	7.56787								8.45766	7.49974				7.9787
SMUL_2650	putative membrane protein	5.15685e+07	1.63575e+08	6.11417e+07	7.71238	8.21372	7.78634	4.25352e+07	3.81089e+07	1.79715e+07	7.62875	7.58103	7.25458	7.82263	8.1498	7.71625	7.63262	7.57676	7.27561	7.89622	7.495
SMUL_2652	Cbb3-type cytochrome c oxidase subunit CcoP	1.59711e+09	2.32449e+09	7.57105e+08	9.20333	9.36633	8.87916	1.13528e+09	1.17617e+09	1.0877e+09	9.0551	9.07047	9.03651	9.33489	9.29344	8.79923	9.0597	9.06537	9.0627	9.14252	9.06259
SMUL_2654	Cbb3-type cytochrome c oxidase subunit CcoO	1.25597e+09	1.83781e+09	6.96156e+08	9.09898	9.2643	8.84271	5.62757e+08	767218669	7.63916e+08	8.75032	8.88492	8.88305	9.22904	9.1922	8.76311	8.75477	8.87992	8.90879	9.06145	8.84782
SMUL_2655	Cbb3-type cytochrome c oxidase subunit CcoN	3.7374e+08	4.933e+08	1.19557e+08	8.57257	8.69311	8.07757	9.99055e+07	1.5348e+08	1.49777e+08	7.99959	8.18605	8.17545	8.69511	8.62546	8.00486	8.00365	8.18145	8.19913	8.44181	8.12808
SMUL_2656	putative two-component response regulator	1.28585e+07	1.68938e+08	3.87072e+08	7.10919	8.22773	8.58779	1.13547e+08	2.00801e+08	1.23763e+08	8.05518	8.30277	8.09259	7.21081	8.1637	8.51049	8.05927	8.29809	8.11604	7.96166	8.1578
SMUL_2657	putative two-component sensor histidine kinase	67026650	9.77973e+07	1.07342e+08	7.82625	7.99033	8.03077	5.43047e+07	4.29138e+07	7.35009e+07	7.73484	7.6326	7.86629	7.93812	7.92814	7.95848	7.73877	7.6283	7.88909	7.94158	7.75205
SMUL_2659	carbamoyl-phosphate synthase small chain	8.29511e+08	1.24119e+09	1.23079e+09	8.91882	9.09384	9.09018	1.21131e+09	1079048846	1.09363e+09	9.08325	9.03304	9.03887	9.04631	9.02307	9.00836	9.08787	9.02796	9.06506	9.02591	9.0603
SMUL_2660	hypothetical protein	1.30889e+08	6.50766e+08	8.14217e+08	8.1169	8.81342	8.91074	3.70944e+08	3.88948e+08	5.33101e+08	8.56931	8.58989	8.72681	8.23293	8.74484	8.83053	8.57366	8.58506	8.7521	8.60276	8.63694
SMUL_2663	adenylosuccinate synthetase	9.92859e+08	1.1564e+09	1.22659e+09	8.99689	9.06311	9.0887	1.16579e+09	1.14572e+09	1.06832e+09	9.06662	9.05908	9.0287	9.12549	8.99257	9.00688	9.07123	9.05398	9.05486	9.04165	9.06002
SMUL_2664	ATP phosphoribosyltransferase regulatory subunit	2.04259e+08	4.04821e+08	4.76756e+08	8.31018	8.60726	8.6783	1.90071e+08	2.22061e+08	2.40847e+08	8.27892	8.34647	8.38174	8.42897	8.54028	8.60018	8.28312	8.34178	8.40603	8.52314	8.34364
SMUL_2665	aminotransferase	9.64564e+08	1.64752e+09	1.38052e+09	8.98433	9.21683	9.14004	1.00129e+09	1.00285e+09	1.16215e+09	9.00056	9.00124	9.06526	9.11275	9.1451	9.05777	9.00513	8.99617	9.09153	9.10521	9.03095
SMUL_2668	phosphoglycolate phosphatase	4.8458e+07	79068627	8.97484e+07	7.68537	7.898	7.95303	9.89433e+07	6.20852e+07	6.93285e+07	7.99539	7.79299	7.84091	7.79522	7.83654	7.88144	7.99945	7.7886	7.86363	7.83773	7.88389
SMUL_2669	transketolase	6.76333e+08	1.01009e+09	8.62621e+08	8.83016	9.00436	8.93582	8.81237e+08	9.13224e+08	8.29435e+08	8.94509	8.96058	8.91878	8.95638	8.93428	8.85538	8.94964	8.95554	8.94463	8.91535	8.94993
SMUL_2670	farnesyl diphosphate synthase	2.94662e+07	1.48184e+08	1.77028e+08	7.46932	8.1708	8.24804	7.39895e+07	1.58035e+09	9.82177e+07	7.86917	9.19875	7.99219	7.57609	8.10721	8.1738	7.87317	9.19358	8.01535	7.95237	8.3607
SMUL_2671	putative protease	3.05492e+08	3.61372e+08	3.53907e+08	8.485	8.55795	8.54889	2.99963e+08	3.15647e+08	2.88897e+08	8.47707	8.4992	8.46074	8.60629	8.49135	8.47193	8.48137	8.49442	8.48526	8.52319	8.48702
SMUL_2672	transcriptional regulatory protein			6.38794e+07			7.80536			112955192			8.05291			7.7351			8.07624	7.7351	8.07624
SMUL_2673	aspartate 1-decarboxylase	308838946	71239743	9.74279e+07	8.48973	7.85272	7.98868	2.25882e+08	2.9516e+08	2.76261e+08	8.35388	8.47006	8.44132	8.61109	7.79161	7.91677	8.35813	8.46529	8.46578	8.10649	8.42973
SMUL_2674	UDP-N-acetylmuramoylalanyl-D-glutamate--2,6- diaminopimelate ligase	3.81178e+07	8.32554e+07	1.16752e+08	7.58113	7.92041	8.06727	9.28416e+07	1.02972e+08	8.96703e+07	7.96774	8.01272	7.95265	7.68949	7.85877	7.99465	7.97179	8.00821	7.97569	7.84764	7.98523
SMUL_2676	NifU-like domain-containing protein	8.40449e+07	2.96929e+08	4.73329e+08	7.92451	8.47265	8.67516	4.082e+08	4.29836e+08	4.10381e+08	8.61087	8.6333	8.61319	8.03779	8.40672	8.59707	8.61525	8.62845	8.63815	8.34719	8.62728
SMUL_2677	LSU ribosomal protein L17p	4.85341e+08	1.13363e+09	1725830325	8.68605	9.05447	9.237	2.02601e+09	1.81687e+09	2.03797e+09	9.30664	9.25932	9.3092	8.81021	8.98401	9.15385	9.31137	9.25411	9.33617	8.98269	9.30055
SMUL_2678	DNA-directed RNA polymerase alpha subunit	1.96071e+09	3.96823e+09	4.42617e+09	9.29241	9.5986	9.64603	3.68621e+09	3.86922e+09	3.82648e+09	9.56658	9.58762	9.5828	9.42524	9.5239	9.5592	9.57144	9.58223	9.61057	9.50278	9.58808
SMUL_2679	SSU ribosomal protein S4p (S9e)	2.73609e+09	4.02259e+09	4.77107e+09	9.43713	9.60451	9.67862	6.46756e+09	6281177196	5.87371e+09	9.81074	9.79804	9.76891	9.57203	9.52976	9.59149	9.81572	9.79253	9.79722	9.56443	9.80182
SMUL_2680	SSU ribosomal protein S11p (S14e)	995036921	1.98903e+09	4.557e+09	8.99784	9.29864	9.65868	1.7499e+09	1.75681e+09	1.73154e+09	9.24301	9.24472	9.23843	9.12646	9.22628	9.57173	9.24771	9.23952	9.2652	9.30816	9.25081
SMUL_2681	SSU ribosomal protein S13p (S18e)	9.81031e+08	1428136691	1.75637e+09	8.99168	9.15477	9.24462	2.58991e+09	1.67011e+09	2.39293e+09	9.41328	9.22275	9.37893	9.12021	9.08352	9.1614	9.41807	9.21756	9.40611	9.12171	9.34724
SMUL_2683	translation initiation factor 1	26166260	1.81754e+08	2.60432e+08	7.41774	8.25948	8.41569	3.89001e+08	387552139	4.11619e+08	8.58995	8.58833	8.6145	7.52377	8.19521	8.33994	8.59431	8.5835	8.63946	8.01964	8.60576
SMUL_2684	methionine aminopeptidase	9.56507e+07	2.05268e+08	1.97173e+08	7.98069	8.31232	8.29485	1.86422e+08	1.99284e+08	2.52197e+08	8.2705	8.29947	8.40174	8.09477	8.24763	8.22018	8.2747	8.2948	8.42609	8.18753	8.33186
SMUL_2685	preprotein translocase secY subunit		1.69403e+08	2.79788e+08		8.22892	8.44683		52569156			7.72073			8.16488	8.37079		7.71639		8.26784	7.71639
SMUL_2686	LSU ribosomal protein L15p (L27Ae)	1.17685e+09	2.12315e+09	2.85775e+09	9.07072	9.32698	9.45602	3.36094e+09	3.54761e+09	3.22546e+09	9.52646	9.54994	9.50859	9.20038	9.2544	9.3709	9.5313	9.54456	9.53614	9.27523	9.53734
SMUL_2687	SSU ribosomal protein S5p (S2e)	2.54306e+09	2.93942e+09	3.89861e+09	9.40536	9.46826	9.59091	4.58901e+09	5.43939e+09	4.40356e+09	9.66172	9.73555	9.6438	9.5398	9.39458	9.50457	9.66663	9.73007	9.67175	9.47965	9.68948
SMUL_2688	LSU ribosomal protein L18p (L5e)	8.72465e+08	8.61658e+08	2.70459e+09	8.94075	8.93534	9.4321	2.86261e+09	2.93806e+09	2.98934e+09	9.45676	9.46806	9.47558	9.06855	8.8658	9.3472	9.46157	9.46273	9.50303	9.09385	9.47578
SMUL_2689	LSU ribosomal protein L6p (L9e)	2.86301e+09	3.93817e+09	4.92796e+09	9.45682	9.59529	9.69267	5590803596	5.51527e+09	5599476482	9.74747	9.74157	9.74815	9.592	9.52062	9.60542	9.75243	9.73609	9.77639	9.57268	9.75497
SMUL_2690	SSU ribosomal protein S8p (S15Ae)	1.02091e+09	1.42664e+09	3.18409e+09	9.00899	9.15431	9.50299	3.57596e+09	3.47706e+09	3245639389	9.55339	9.54121	9.5113	9.13776	9.08307	9.41744	9.55825	9.53584	9.53886	9.21276	9.54432
SMUL_2691	SSU ribosomal protein S14p (S29e), Zinc-independent	4.4228e+07	300106085	3.03926e+08	7.6457	8.47727	8.48277	525042546	5.20522e+08	7.31235e+08	8.72019	8.71644	8.86406	7.75499	8.4113	8.40641	8.72462	8.71154	8.88974	8.1909	8.7753
SMUL_2692	LSU ribosomal protein L5p (L11e)	1.62633e+09	2.90101e+09	4.50576e+09	9.21121	9.46255	9.65377	3.77274e+09	3.64315e+09	3.69731e+09	9.57666	9.56148	9.56789	9.34287	9.38891	9.56687	9.58152	9.5561	9.59561	9.43288	9.57774
SMUL_2693	LSU ribosomal protein L24p (L26e)	7.48478e+08	1.11145e+09	1.20181e+09	8.87418	9.04589	9.07984	2.73629e+09	2.03193e+09	1.70255e+09	9.43716	9.30791	9.2311	9.00103	8.97549	8.9981	9.44196	9.30267	9.25785	8.99154	9.33416
SMUL_2694	LSU ribosomal protein L14p (L23e)	6.78115e+08	1311863799	2.01304e+09	8.8313	9.11789	9.30385	2.40168e+09	2.86102e+09	2.13081e+09	9.38052	9.45652	9.32855	8.95754	9.04693	9.2201	9.38528	9.4512	9.35558	9.07486	9.39735
SMUL_2695	30S ribosomal protein S17	1.01076e+09	1.97211e+09	3319394414	9.00465	9.29493	9.52106	3.32454e+09	4.22214e+09	4.13968e+09	9.52173	9.62553	9.61697	9.13336	9.2226	9.43535	9.52657	9.62012	9.64483	9.26377	9.59717
SMUL_2696	LSU ribosomal protein L29p (L35e)	5.56157e+08	3.70614e+08	6.69211e+08	8.7452	8.56892	8.82556	1.22971e+09	1.56173e+09	1.41394e+09	9.0898	9.19361	9.15043	8.8702	8.50224	8.74612	9.09442	9.18843	9.17694	8.70619	9.15327
SMUL_2697	LSU ribosomal protein L16p (L10e)	1.44106e+09	3.42309e+09	4.74982e+09	9.15868	9.53442	9.67668	3.93832e+09	3953145065	3.87132e+09	9.59531	9.59694	9.58786	9.2896	9.46022	9.58957	9.60019	9.59154	9.61564	9.44646	9.60246
SMUL_2698	SSU ribosomal protein S3p (S3e)	626469753	989531087	1.65309e+09	8.7969	8.99543	9.2183	1.0142e+09	1.15476e+09	1.12168e+09	9.00612	9.06249	9.04987	8.92264	8.92542	9.13532	9.0107	9.05739	9.07609	8.99446	9.04806
SMUL_2699	LSU ribosomal protein L22p (L17e)	7.37567e+08	1.20157e+09	1.86719e+09	8.8678	9.07975	9.27119	2.91117e+09	4.03271e+09	2.96349e+09	9.46407	9.6056	9.4718	8.99456	9.00909	9.18773	9.46888	9.60019	9.49925	9.06379	9.52277
SMUL_2700	LSU ribosomal protein L2p (L8e)	2.93805e+09	2.97891e+09	4044876791	9.46806	9.47406	9.60691	5.65679e+09	5710185811	5.07165e+09	9.75257	9.75665	9.70515	9.6034	9.40033	9.52043	9.75752	9.75116	9.73327	9.50805	9.74732
SMUL_2701	LSU ribosomal protein L23p (L23Ae)	6.56421e+08	1.21458e+09	1.81652e+09	8.81718	9.08442	9.25924	2.47897e+09	1.58218e+09	2.38809e+09	9.39427	9.19925	9.37805	8.94322	9.01373	9.17589	9.39904	9.19408	9.40523	9.04428	9.33278
SMUL_2702	LSU ribosomal protein L4p (L1e)	2.02527e+09	3.13568e+09	4.53865e+09	9.30648	9.49633	9.65693	4.35099e+09	4.40148e+09	4.45765e+09	9.63859	9.6436	9.64911	9.43951	9.42243	9.57	9.64348	9.63817	9.67707	9.47731	9.65291
SMUL_2703	LSU ribosomal protein L3p (L3e)	2.31031e+09	3.38977e+09	3.98284e+09	9.36367	9.53017	9.60019	4.71453e+09	4.63434e+09	4984341736	9.67344	9.66599	9.69761	9.49752	9.456	9.51377	9.67835	9.66055	9.72571	9.4891	9.6882
SMUL_2704	SSU ribosomal protein S10p (S20e)	1.10429e+09	2.30786e+09	3.48772e+09	9.04308	9.36321	9.54254	3641537601	3603454335	3.4888e+09	9.56128	9.55672	9.54268	9.17235	9.29034	9.45664	9.56614	9.55134	9.57033	9.30644	9.5626
SMUL_2706	response regulator receiver domain protein	4.98629e+07	7.85052e+07	5.92619e+07	7.69778	7.8949	7.77278	1.84106e+07	3.03941e+07	2.42459e+07	7.26507	7.48279	7.38464	7.80781	7.83346	7.70281	7.26876	7.47858	7.40604	7.78136	7.38446
SMUL_2718	ferrous iron transport protein B			1.14041e+08			8.05706	195376416	2.57787e+07	3.68517e+07	8.29087	7.41126	7.56646			7.98453	8.29508	7.40709	7.58838	7.98453	7.76352
SMUL_2719	chorismate synthase	7.10398e+07	1.59537e+08	1.70872e+08	7.8515	8.20286	8.23267	81320421	6.8335e+07	9.30022e+07	7.9102	7.83464	7.96849	7.96373	8.13902	8.15856	7.91422	7.83024	7.99158	8.08711	7.91201
SMUL_2720	ribonuclease III	1.00382e+08	249725313	2.75803e+08	8.00166	8.39746	8.4406	1.72958e+08	1.07029e+08	1.09565e+08	8.23794	8.0295	8.03967	8.11603	8.33211	8.36462	8.24213	8.02499	8.06297	8.27092	8.11003
SMUL_2722	hypothetical protein	3.90794e+07	3.37221e+08	3.3498e+08	7.59195	8.52792	8.52502	1.08488e+08	1.04405e+08	1.31855e+08	8.03538	8.01872	8.1201	7.70047	8.46155	8.44828	8.03946	8.01421	8.14363	8.20343	8.06577
SMUL_2723	DNA primase	2.70772e+07	1.08648e+07	1.34569e+07	7.4326	7.03602	7.12894	5.10871e+06	1.52269e+07	3.62189e+06	6.70831	7.18261	6.55894	7.53885	6.98126	7.06477	6.71172	7.17857	6.57794	7.19496	6.82274
SMUL_2724	putative tRNA (5-methylaminomethyl-2-thiouridylate)-methyltransferase	4.06455e+07	49210114	5.80858e+07	7.60901	7.69205	7.76407	7.04595e+07	4.54466e+07	7.40196e+07	7.84794	7.6575	7.86935	7.71778	7.63219	7.69418	7.85193	7.65319	7.89215	7.68138	7.79909
SMUL_2725	response regulator CcdB	3.70632e+07	83231683	1.29588e+08	7.56894	7.92029	8.11257	142546574	1.39503e+08	1.32912e+08	8.15396	8.14458	8.12357	7.67713	7.85865	8.03954	8.1581	8.14	8.14711	7.85844	8.1484
SMUL_2726	CheY-P phosphatase CheC	4.3358e+07	8.33396e+07	1.25495e+08	7.63707	7.92085	8.09863	5.29731e+07	1.70075e+08	71947456	7.72406	8.23064	7.85702	7.74624	7.85921	8.02573	7.72798	8.22601	7.87978	7.87706	7.94459
SMUL_2727	diguanylate cyclase	7.73094e+07	3.00446e+08	273386802	7.88823	8.47777	8.43678	1.65829e+08	1.93706e+08	1.6814e+08	8.21966	8.28714	8.22567	8.00099	8.41179	8.36083	8.22384	8.28248	8.24951	8.25787	8.25194
SMUL_2728	putative response regulator	3.87978e+06			6.58881				1.53144e+06	1.90323e+06		6.1851	6.27949	6.68299				6.18162	6.29769	6.68299	6.23965
SMUL_2736	signal transduction histidine-protein kinase	1.1021e+08	173485790	1.62531e+08	8.04222	8.23926	8.21094	1.20833e+08	1.08917e+08	1.16154e+08	8.08218	8.03709	8.06503	8.15718	8.17514	8.13702	8.08629	8.03257	8.0884	8.15645	8.06909
SMUL_2737	chemotaxis protein CheW	51803413			7.71436									7.82463						7.82463
SMUL_2738	chemotaxis protein, CheY-like			79221583			7.89884			3.23777e+07			7.51025			7.82774			7.53201	7.82774	7.53201
SMUL_2745	putative cytidylate kinase	1.19091e+08	2.50234e+08	1.93919e+08	8.07588	8.39835	8.28762	1.4161e+08	1.34863e+08	1.13024e+08	8.15109	8.12989	8.05317	8.19132	8.33299	8.21302	8.15523	8.12532	8.07651	8.24577	8.11902
SMUL_2746	hypothetical protein	5.86669e+07	2.56967e+08	7.53407e+07	7.76839	8.40988	7.87703	6.38753e+07	144206159	9.30315e+07	7.80533	8.15898	7.96863	7.87944	8.34443	7.80612	7.8093	8.15439	7.99172	8.01	7.98514
SMUL_2748	cation-transporting ATPase	5.68236e+07	82135203	131488715	7.75453	7.91453	8.11889	97195872	8.94206e+07	1.05901e+08	7.98765	7.95144	8.0249	7.86537	7.85294	8.0458	7.99171	7.94696	8.04815	7.92137	7.99561
SMUL_2749	hypothetical protein	5.75489e+07	9.78251e+07	1.18012e+08	7.76004	7.99045	8.07193	1.62795e+08	1.91248e+08	2.23957e+08	8.21164	8.2816	8.35016	7.87096	7.92827	7.99927	8.21581	8.27694	8.37436	7.93283	8.28904
SMUL_2750	hypothetical protein	1.2867e+08	2.7347e+08	2.76227e+08	8.10948	8.43691	8.44127	4.03741e+08	386331033	3.91507e+08	8.6061	8.58696	8.59274	8.2254	8.37125	8.36528	8.61048	8.58213	8.61764	8.32064	8.60341
SMUL_2751	hypothetical protein	18424768	5.04657e+07	7.53359e+07	7.2654	7.703	7.877		1.11289e+08	1.65808e+08		8.04645	8.21961	7.36925	7.64305	7.8061		8.04192	8.24342	7.60613	8.14267
SMUL_2752	ferritin-like protein	1.05574e+08	2.97009e+08	2.68096e+08	8.02356	8.47277	8.42829	2.04412e+08	1.96219e+08	3.59432e+08	8.31051	8.29274	8.55562	8.13825	8.40683	8.35242	8.31473	8.28808	8.58041	8.29917	8.3944
SMUL_2753	hypothetical protein			8.98904e+06			6.95371	3.34784e+06	10127637	5.87028e+06	6.52476	7.00551	6.76866			6.89112	6.52808	7.00157	6.78827	6.89112	6.77264
SMUL_2756	hypothetical protein	5.56278e+07	8.73238e+07	1.88746e+08	7.74529	7.94113	8.27588	1.01884e+08	113271060	1.26617e+08	8.00811	8.05412	8.10249	7.856	7.87933	8.20138	8.01218	8.04959	8.12597	7.97891	8.06258
SMUL_2788	cell division inhibitor	6.14676e+07	94966747	8.7012e+07	7.78865	7.97757	7.93958	3.97437e+07	3.71664e+07	3.98744e+07	7.59927	7.57015	7.60069	7.89998	7.91549	7.86811	7.60313	7.56589	7.62272	7.89453	7.59725
SMUL_2791	ABC-type transporter, ATPase component	1.63255e+07		2.70414e+07	7.21287		7.43203	20204987		2.06991e+07	7.30546		7.31595	7.31597		7.36513	7.30917		7.33715	7.34055	7.32316
SMUL_2792	ABC transporter, permease	9.86395e+06			6.99405					1.5013e+07			7.17647	7.09402					7.19726	7.09402	7.19726
SMUL_2795	ArsC family protein		9.00412e+07			7.95444		9.99781e+07	8.4186e+07	81942488	7.9999	7.92524	7.91351		7.89254		8.00397	7.92078	7.93644	7.89254	7.95373
SMUL_2798	response regulator		7.68877e+07	9.18528e+07		7.88586	7.96309		1.5002e+07	16867500		7.17615	7.22705		7.82449	7.89141		7.17211	7.24799	7.85795	7.21005
SMUL_2799	histidine kinase		156403516	93385356		8.19425	7.97028								8.13048	7.89853				8.0145
SMUL_2805	response regulator		5.14601e+07	6.40921e+07		7.71147	7.8068	2.10956e+08	2.47323e+08	1.01513e+08	8.32419	8.39326	8.00652		7.65146	7.73653	8.32842	8.38854	8.02972	7.69399	8.24889
SMUL_2806	methyl-accepting chemotaxis sensory transducer	1.34954e+09	1.66305e+09	3300812326	9.13019	9.22091	9.51862	1.80604e+09	1874778696	1.80426e+09	9.25673	9.27295	9.2563	9.26069	9.14915	9.43294	9.26143	9.26773	9.28312	9.28093	9.27076
SMUL_2808	NifX_NifB superfamily domain-containing protein	1.67676e+08	3.12831e+08	7.28581e+07	8.22447	8.49531	7.86248	1.25645e+08	81479747	7.54407e+07	8.09915	7.91105	7.87761	8.34203	8.4292	7.7917	8.10326	7.9066	7.90043	8.18764	7.9701
SMUL_2811	putative 2-hydroxyglutaryl-CoA dehydratase	1.07106e+08	4.38659e+08	6.93075e+07	8.02981	8.64213	7.84078	1.93099e+09	1.84006e+09	2.12383e+09	9.28578	9.26483	9.32712	8.14459	8.57487	7.7702	9.2905	9.25962	9.35415	8.16322	9.30142
SMUL_2813	hypothetical protein			1.56999e+07			7.1959									7.13112				7.13112
SMUL_2816	aspartate ammonia-lyase	2.10252e+10	3.19483e+10	5.26243e+10	10.3227	10.5044	10.7212	1.13761e+10	1.37351e+10	1.1782e+10	10.056	10.1378	10.0712	10.4703	10.4227	10.6247	10.0611	10.1321	10.1004	10.5059	10.0979
SMUL_2817	aspartate ammonia-lyase	2.73411e+10	3.76586e+10	5.84775e+10	10.4368	10.5759	10.767	13462937421	1.53764e+10	1.34649e+10	10.1291	10.1869	10.1292	10.586	10.4936	10.6701	10.1343	10.1811	10.1586	10.5832	10.158
SMUL_2818	C4-dicarboxylate transporter DcuA	6.97064e+08	3.44284e+09	4.76089e+09	8.84327	9.53692	9.67769	4.51301e+08	5.33148e+08	5.38965e+08	8.65447	8.72685	8.73156	8.96968	9.4627	9.59057	8.65886	8.72194	8.75686	9.34098	8.71255
SMUL_2819	L-asparaginase	3.15033e+10	5.2673e+10	6.66142e+10	10.4984	10.7216	10.8236	1.03011e+10	1.21921e+10	1.10973e+10	10.0129	10.0861	10.0452	10.6484	10.6382	10.7261	10.018	10.0804	10.0743	10.6709	10.0576
SMUL_2820	histidine kinase	52861835	2.09501e+08	2.94804e+08	7.72314	8.32119	8.46953	5.37362e+07	4.33743e+07	4.53776e+07	7.73027	7.63723	7.65684	7.83354	8.25643	8.39329	7.73419	7.63294	7.67903	8.16109	7.68205
SMUL_2821	response regulator	2.14195e+08	5.26271e+08	5.61478e+08	8.33081	8.72121	8.74933	1.07133e+08	1.36849e+08	2.40866e+08	8.02992	8.13624	8.38178	8.44989	8.65334	8.67057	8.034	8.13166	8.40606	8.59127	8.19058
SMUL_2825	Fic family protein		2.1553e+07	4.45551e+07		7.33351	7.6489								7.27644	7.58004				7.42824
SMUL_2828	USP-like domain-containing protein	3.85935e+08	1.43142e+09	1.53116e+09	8.58651	9.15577	9.18502	4.12176e+08	517561081	5.21424e+08	8.61508	8.71396	8.71719	8.70925	9.08451	9.10234	8.61946	8.70906	8.74245	8.96537	8.69032
SMUL_2829	Na+/H+ or K+/H+ antiporter	3.06682e+07	1.47519e+08	1.32951e+08	7.48669	8.16885	8.12369	6.33228e+07	4.28586e+07	3.85963e+07	7.80156	7.63204	7.58655	7.5937	8.10528	8.05056	7.80552	7.62774	7.60853	7.91652	7.6806
SMUL_2844	methyl-accepting chemotaxis protein	1.35722e+09	1.74969e+09	2.32856e+09	9.13265	9.24296	9.36709	1.45388e+09	1447375109	1409124970	9.16253	9.16058	9.14895	9.26319	9.17103	9.28277	9.16718	9.15543	9.17546	9.239	9.16602
SMUL_2852	TonB-dependent receptor	2.76799e+08	4.17673e+08	9257186625	8.44216	8.62084	9.96648	3.25436e+08	3.26258e+08	2.71889e+08	8.51247	8.51356	8.43439	8.56284	8.55375	9.87676	8.51679	8.50877	8.45883	8.99778	8.4948
SMUL_2854	TolR-like protein			130103783			8.11429									8.04125				8.04125
SMUL_2855	TolQ proton channel family protein			145755880			8.16363									8.09014				8.09014
SMUL_2856	selenide, water dikinase	18053615		5.67739e+07	7.25656		7.75415	3.95361e+07	6.70832e+07	3.18669e+07	7.59699	7.82661	7.50334	7.36029		7.68435	7.60085	7.82221	7.52508	7.52232	7.64938
SMUL_2857	SirA-like domain-containing protein	3.35737e+08	3.57049e+08	3.28957e+08	8.526	8.55273	8.51714	1.12749e+09	1.12882e+09	9.61996e+08	9.05211	9.05263	8.98317	8.64787	8.48617	8.44047	9.05671	9.04753	9.0092	8.52484	9.03782
SMUL_2858	hypothetical protein	1.63679e+08	1071286514	1017641850	8.21399	9.02991	9.00759	5.00323e+08	1.19911e+09	1.53299e+09	8.69925	9.07886	9.18554	8.33141	8.95963	8.92651	8.70367	9.07375	9.21215	8.73918	8.99653
SMUL_2863	ABC-type tungstate transport system, ATP-binding protein	5.22152e+07	1.23494e+08	1.07343e+08	7.7178	8.09165	8.03077	1.09501e+08	1.05072e+08	1.05647e+08	8.03942	8.02149	8.02386	7.82812	8.02867	7.95848	8.0435	8.01697	8.04711	7.93842	8.03586
SMUL_2865	ABC-type tungstate transport system, periplasmic binding protein	1.81073e+09	3.31584e+09	1.26342e+09	9.25785	9.52059	9.10155	3.41863e+09	3.76149e+09	3.65391e+09	9.53385	9.57536	9.56276	9.39019	9.4465	9.01962	9.5387	9.56997	9.59047	9.28544	9.56638
SMUL_2866	molybdenum transport system permease protein ModB		63073012			7.79984									7.73914					7.73914
SMUL_2867	molybdenum transport ATP-binding protein ModC	3.85445e+07	3.97235e+08	44366444	7.58596	8.59905	7.64705	1.42204e+07	1.21091e+07		7.15291	7.08311		7.6944	8.53213	7.57822	7.15655	7.07912		7.93491	7.11784
SMUL_2868	extracellular solute-binding protein, family 1	2.96293e+09	5.95283e+09	1.031e+09	9.47172	9.77472	9.01326	6.85911e+08	7.23035e+08	7.38219e+08	8.83627	8.85916	8.86819	9.60711	9.69865	8.93212	8.84076	8.85417	8.89388	9.41263	8.86294
SMUL_2869	molybdenum-binding regulatory protein	1.92264e+08	273570269	2.14406e+08	8.2839	8.43707	8.33124	2.7602e+08	2.84085e+08	2.22963e+08	8.44094	8.45345	8.34823	8.40231	8.37141	8.25624	8.44523	8.44869	8.37242	8.34332	8.42211
SMUL_2870	formate dehydrogenase accessory protein FdhD	2.00523e+08	2.76097e+08	2.88985e+08	8.30216	8.44106	8.46088	1.79236e+08	2.20559e+08	2.09507e+08	8.25343	8.34353	8.3212	8.42084	8.37537	8.38471	8.25762	8.33883	8.34531	8.39364	8.31392
SMUL_2872	formate dehydrogenase, iron-sulfur subunit FdhB	5.8706e+08	6.54579e+08	3.34e+08	8.76868	8.81596	8.52375	2.1232e+09	2.13277e+09	2.06818e+09	9.32699	9.32894	9.31559	8.89402	8.74735	8.44702	9.33173	9.3237	9.34258	8.69613	9.33267
SMUL_2873	formate dehydrogenase, subunit alpha FdhA	4.4328e+08	7.84481e+08	3.5604e+08	8.64668	8.89458	8.5515	2.50858e+09	2.55536e+09	2.30375e+09	9.39943	9.40745	9.36244	8.77027	8.82536	8.47452	9.4042	9.40216	9.38957	8.69005	9.39864
SMUL_2886	ModE-like regulatory protein	8.6197e+07	1.76613e+08	2.08066e+08	7.93549	8.24702	8.3182	6.06419e+07	7.7713e+07	8.0948e+07	7.78277	7.89049	7.90821	8.04892	8.18284	8.24332	7.78673	7.88605	7.93112	8.15836	7.86797
SMUL_2891	methyltransferase	62408044	1.06488e+08	89208655	7.79524	8.0273	7.95041	8.11428e+07	8.62912e+07	1.00819e+08	7.90925	7.93597	8.00354	7.90667	7.96483	7.87884	7.91327	7.9315	8.02674	7.91678	7.95717
SMUL_2892	TOBE family protein			2.90973e+07			7.46385									7.39666				7.39666
SMUL_2894	hypothetical protein			5.41019e+07			7.73321									7.6636				7.6636
SMUL_2899	formate dehydrogenase, cytochrome B subunit		130594436			8.11592									8.05276					8.05276
SMUL_2900	formate dehydrogenase, iron-sulfur subunit FdhB	9.21094e+08	2.04276e+09	2.51331e+08	8.9643	9.31022	8.40025	592059778	5.96675e+08	6.44225e+08	8.77237	8.77574	8.80904	9.09244	9.23776	8.32463	8.77682	8.7708	8.83456	8.88494	8.79406
SMUL_2901	formate dehydrogenase, catalytic subunit alpha FdhA	4.07627e+09	5.60722e+09	936299191	9.61026	9.74875	8.97141	6.76313e+08	579480277	5.49013e+08	8.83015	8.76304	8.73958	9.74763	9.67288	8.89066	8.83463	8.75811	8.76491	9.43706	8.78588
SMUL_2902	formate dehydrogenase accessory protein FdhE	3.17439e+08			8.50166									8.62318						8.62318
SMUL_2904	polyferredoxin	3.68329e+07	1.33594e+08	4.24028e+07	7.56624	8.12579	7.62739	2.48678e+08	2.27557e+08	2.65088e+08	8.39564	8.35709	8.42339	7.67439	8.06255	7.55873	8.3999	8.35239	8.4478	7.76522	8.40003
SMUL_2905	putative selenocysteine binding receptor	8.43522e+07	101675436	7.13729e+07	7.9261	8.00722	7.85353	1.82102e+08	1.00788e+08	1.23058e+08	8.26031	8.00341	8.09011	8.03939	7.9449	7.78284	8.26451	7.9989	8.11355	7.92238	8.12566
SMUL_2906	histidine kinase	5.76111e+07		2.86295e+07	7.76051		7.45681			2.43144e+07			7.38586	7.87144		7.38969			7.40727	7.63056	7.40727
SMUL_2907	response regulator	1.89098e+08	1.84644e+08	1.81514e+08	8.27669	8.26633	8.25891	1.10542e+08	1.35888e+08	1.11115e+08	8.04353	8.13318	8.04577	8.395	8.202	8.18456	8.04761	8.1286	8.06909	8.26052	8.08177
SMUL_2908	L-seryl-tRNA(Sec) selenium transferase	4.48969e+08	214504438	2.287e+08	8.65222	8.33144	8.35927	1.00064e+08	1.02825e+08	1.13545e+08	8.00028	8.0121	8.05517	8.77589	8.2666	8.28402	8.00434	8.00759	8.07851	8.44217	8.03015
SMUL_2909	selenocysteine-specific translation elongation factor	115625086	1.87342e+08	8.81161e+07	8.06305	8.27264	7.94506	81074461	7.47095e+07	8.7782e+07	7.90888	7.87338	7.94341	8.17831	8.20826	7.87354	7.9129	7.86895	7.96642	8.0867	7.91609
SMUL_2912	YceI family protein	1.02746e+08	1.49551e+08	74249317	8.01176	8.17479	7.87069	2.19479e+08	1.56676e+08	2.02176e+08	8.34139	8.195	8.30573	8.12628	8.11117	7.79984	8.34563	8.19039	8.3298	8.01243	8.28861
SMUL_2913	pirin domain-containing protein		3.08339e+07	2.02811e+07		7.48903	7.30709								7.43075	7.24132				7.33603
SMUL_2914	iron-binding zinc finger CDGSH type	2.26178e+07			7.35445			5.01747e+07	5.67455e+07	5.21027e+07	7.70048	7.75393	7.71686	7.45958			7.7044	7.74957	7.73922	7.45958	7.73106
SMUL_2915	hypothetical protein		1.93086e+08	1.33153e+08		8.28575	8.12435	87207156	7.46379e+07		7.94055	7.87296			8.22127	8.05122	7.94459	7.86853		8.13624	7.90656
SMUL_2918	putative periplasmic thioredoxin domain-containing protein	6.85763e+08	1.28007e+09	1.81148e+09	8.83617	9.10723	9.25803	1.54542e+09	1.50835e+09	1.83247e+09	9.18905	9.1785	9.26304	8.96248	9.03636	9.17469	9.19372	9.17334	9.28988	9.05784	9.21898
SMUL_2919	putative diguanylate cyclase	1.49447e+07	1.29793e+08	1.22603e+08	7.17449	8.11325	8.0885	6.55771e+06	6.27623e+06	36233353	6.81675	6.7977	7.55911	7.27704	8.05011	8.01569	6.82021	6.79387	7.58101	7.78095	7.06503
SMUL_2920	response regulator BaeR-like		6.34888e+07	6.95336e+07		7.8027	7.84219		1.74234e+07			7.24113			7.74197	7.7716		7.23706		7.75679	7.23706
SMUL_2922	ThiJ/PfpI family protein	59195178			7.77229									7.88338						7.88338
SMUL_2923	hypothetical protein		17740586			7.24897									7.19255					7.19255
SMUL_2924	SAM-dependent methyltransferase			7.98602e+07			7.90233	3.30353e+07		3.53115e+07	7.51898		7.54792			7.8312	7.5228		7.56979	7.8312	7.54629
SMUL_2926	glycosyl transferase, group 2 family protein		5.66754e+07	5.762e+07		7.75339	7.76057	3.79768e+07		2.38121e+07	7.57952		7.3768		7.69306	7.69071	7.58337		7.39817	7.69189	7.49077
SMUL_2928	histidine ammonia-lyase		17092956	3.65454e+07		7.23282	7.56283			6.80732e+06			6.83298		7.17653	7.49475			6.85278	7.33564	6.85278
SMUL_2937	acyl carrier protein		1.25843e+07	3.17025e+07		7.09983	7.50109		1.11295e+07	1.38078e+07		7.04647	7.14013		7.04458	7.43357		7.04251	7.16082	7.23907	7.10166
SMUL_2938	DEAD-box ATP-dependent RNA helicase CshA	9.63325e+08	1.2583e+09	1.2716e+09	8.98377	9.09978	9.10435	1.39729e+09	1.2816e+09	1.28572e+09	9.14529	9.10775	9.10915	9.11219	9.02897	9.0224	9.14993	9.10263	9.13554	9.05452	9.12937
SMUL_2939	hypothetical protein	8.0601e+07	1.21028e+08	1.8051e+08	7.90634	8.08288	8.2565	7.97984e+07	6.26046e+07	1.04497e+08	7.90199	7.79661	8.0191	8.01935	8.01998	8.18218	7.90601	7.79222	8.04234	8.07384	7.91352
SMUL_2941	hypothetical protein		1.10722e+08	7.57535e+07		8.04423	7.8794	2.24682e+07	6.64867e+06	4.21033e+07	7.35157	6.82273	7.62432		7.98163	7.80847	7.3553	6.8189	7.64641	7.89505	7.27354
SMUL_2944	transglutaminase-like enzyme	1.24436e+08	3.30045e+08	4.46616e+08	8.09495	8.51857	8.64993	1.86041e+09	1.83214e+09	1.87875e+09	9.26961	9.26296	9.27387	8.21066	8.45228	8.57207	9.27432	9.25775	9.30074	8.41167	9.2776
SMUL_2947	chemotaxis regulator		4.6432e+07	6.19422e+07		7.66682	7.79199	5.55931e+07	3.20224e+07	5.17313e+07	7.74502	7.50545	7.71375		7.60715	7.72185	7.74896	7.50123	7.73611	7.6645	7.6621
SMUL_2956	histidine kinase								77651758			7.89015						7.88571			7.88571
SMUL_2965	DNA-binding response regulator KdpE			1.10876e+07			7.04484									6.98142				6.98142
SMUL_2973	histidine kinase
SMUL_2976	hypothetical protein	38148162	7.91644e+07	124196034	7.58147	7.89853	8.09411	1.29809e+08	1.13261e+08	1.62818e+08	8.1133	8.05408	8.2117	7.68984	7.83706	8.02125	8.11742	8.04955	8.2355	7.84938	8.13416
SMUL_2977	amidohydrolase	3.71072e+07	6.25754e+07	1.16061e+08	7.56946	7.7964	8.06469	8.15918e+07	8.42932e+07	8.4735e+07	7.91165	7.92579	7.92806	7.67766	7.73573	7.99209	7.91567	7.92133	7.95104	7.80183	7.92934
SMUL_2978	carboxynorspermidine decarboxylase	7.15788e+07	2.3891e+08	1.03541e+08	7.85478	8.37823	8.01511	7.43748e+07	5.48515e+07	56610162	7.87143	7.73919	7.75289	7.96706	8.31303	7.94296	7.87542	7.73483	7.77536	8.07435	7.79521
SMUL_2979	methyl-accepting chemotaxis protein		1.72918e+09	2.32922e+09		9.23784	9.36721								9.16595	9.28289				9.22442
SMUL_2980	putative NAD(P)-dependent oxidoreductase YbbO-like		3114093			6.49333			1.60488e+07			7.20544			6.4428			7.20139		6.4428	7.20139
SMUL_2981	DsrE-like family protein	98008462			7.99126			83763078			7.92305			8.10549			7.92708			8.10549	7.92708
SMUL_2982	saccharopine dehydrogenase, putative	405738016	6.9022e+08	7.05371e+08	8.60825	8.83899	8.84842	3.81268e+08	383615004	3.4626e+08	8.58123	8.5839	8.5394	8.73129	8.7702	8.76877	8.58559	8.57907	8.56415	8.75675	8.57627
SMUL_2983	nucleoside-triphosphate diphosphatase	22939686	7.39948e+07	7.33675e+07	7.36059	7.8692	7.8655	6.49149e+07	71183677	6.11367e+07	7.81234	7.85238	7.7863	7.4658	7.80796	7.7947	7.81631	7.84796	7.80886	7.68949	7.82438
SMUL_2986	multidrug efflux transporter YajR-like	2.12448e+07	89654694	1.24392e+08	7.32725	7.95257	8.09479			2.14613e+07			7.33166	7.43199	7.89068	8.02192			7.3529	7.78153	7.3529
SMUL_2989	hypothetical protein	8.34932e+07	1.83973e+08	2.30824e+08	7.92165	8.26475	8.36328	196019192	1.56088e+08	1.79641e+08	8.2923	8.19337	8.25441	8.03488	8.20044	8.288	8.29651	8.18876	8.27832	8.17444	8.25453
SMUL_2991	molybdopterin molybdenumtransferase	5.34038e+07	1.10604e+08	1.54094e+08	7.72757	8.04377	8.18779	4.6173e+07	9.75514e+07	102554423	7.66439	7.98923	8.01095	7.83803	7.98117	8.11408	7.66828	7.98474	8.03417	7.97776	7.89573
SMUL_2992	molybdopterin synthase catalytic subunit	3.31776e+07			7.52084			4.482e+07	6.28641e+07	6.68344e+07	7.65147	7.7984	7.825	7.62835			7.65536	7.79401	7.84767	7.62835	7.76568
SMUL_2994	iron-sulfur cluster assembly scaffold protein IscU/NifU-like	367115754	6.86372e+08	8.56564e+08	8.5648	8.83656	8.93276	6.20808e+08	7.77607e+08	7.05874e+08	8.79296	8.89076	8.84873	8.68723	8.76779	8.85235	8.79742	8.88576	8.87437	8.76912	8.85252
SMUL_2995	cysteine desulfurase	9.72884e+07	2.7553e+08	4.83761e+08	7.98806	8.44017	8.68463	3.17187e+08	316255767	2.66982e+08	8.50131	8.50004	8.42648	8.10224	8.37448	8.60645	8.50563	8.49526	8.4509	8.36106	8.48393
SMUL_2996	flagellum-specific ATP synthase FliI		4.87374e+07	6.50103e+07		7.68786	7.81298	3.89135e+07	3.31681e+07	4.17376e+07	7.5901	7.52072	7.62053		7.62803	7.74265	7.59396	7.51649	7.64261	7.68534	7.58435
SMUL_2997	GTP cyclohydrolase I	1.17939e+08	2.35496e+08	1.86749e+08	8.07166	8.37198	8.27126	1.19018e+08	1.01854e+08	1.13802e+08	8.07561	8.00798	8.05615	8.18704	8.30683	8.1968	8.07971	8.00347	8.07949	8.23022	8.05423
SMUL_2998	cell division trigger factor	1.00406e+09	1.71482e+09	2.75941e+09	9.00176	9.23422	9.44082	3.98749e+09	4.10263e+09	3.52666e+09	9.6007	9.61306	9.54736	9.13043	9.16236	9.35583	9.60558	9.60765	9.57503	9.21621	9.59609
SMUL_2999	ATP-dependent Clp protease proteolytic subunit	7.71884e+08	1.14015e+09	1.26907e+09	8.88755	9.05696	9.10349	1.13648e+09	1.0513e+09	1.10063e+09	9.05556	9.02173	9.04164	9.01459	8.98648	9.02154	9.06016	9.01665	9.06784	9.00754	9.04822
SMUL_3000	putative diguanylate cyclase		9.11444e+06			6.95973									6.90557					6.90557
SMUL_3002	competence protein ComM			2.14932e+07			7.3323	8.86143e+06			6.9475					7.2663	6.95103			7.2663	6.95103
SMUL_3003	bifunctional NAD(P)H-hydrate repair enzyme Nnr	3.79131e+07	2.33809e+07	2.38523e+07	7.57879	7.36886	7.37753							7.68712	7.31151	7.31112				7.43659
SMUL_3005	thiazole synthase ThiG	1.59781e+08	1.75093e+08	1.71501e+08	8.20352	8.24327	8.23427	3.1374e+08	3.14053e+08	3.24451e+08	8.49657	8.497	8.51115	8.32079	8.17912	8.16015	8.50089	8.49222	8.53581	8.22002	8.50964
SMUL_3013	porin	3.66176e+10	5.84758e+10	5.19739e+10	10.5637	10.767	10.7158	1.05703e+10	1.25397e+10	1.0243e+10	10.0241	10.0983	10.0104	10.7147	10.6832	10.6193	10.0292	10.0926	10.0394	10.6724	10.0537
SMUL_3018	fumarate reductase-like flavoprotein	163395709	39571247	2.3142e+07	8.21324	7.59738	7.3644	1.76273e+08	1.38241e+08	1.82357e+08	8.24619	8.14064	8.26092	8.33064	7.53825	7.29811	8.25037	8.13606	8.28486	7.72234	8.22376
SMUL_3019	electron transfer flavoprotein-quinone oxidoreductase FixC
SMUL_3022	phage integrase		1.71089e+07	25579211		7.23322	7.40789	44345776		3.95377e+07	7.64685		7.59701		7.17693	7.3412	7.65074		7.61902	7.25907	7.63488
SMUL_3031	Psr/DMSO reductase-like protein chain A	7.60177e+07		3.80507e+07	7.88091		7.58036							7.99357		7.51213				7.75285
SMUL_3033	transposase			55228090			7.74216		9.10536e+06	1.4542e+07		6.9593	7.16262			7.67247		6.95538	7.18338	7.67247	7.06938
SMUL_3037	acetaldehyde dehydrogenase	2.02085e+08	3.50348e+08	142134547	8.30553	8.5445	8.1527	8.43684e+08	7.85657e+08	8.61113e+08	8.92618	8.89523	8.93506	8.42425	8.478	8.07931	8.93071	8.89023	8.96095	8.32719	8.9273
SMUL_3039	hypothetical protein	1.49084e+08	3.83986e+08	3.9467e+08	8.17343	8.58432	8.59623	2.01363e+08	3.33555e+08	5.21863e+08	8.30398	8.52317	8.71756	8.29026	8.51751	8.51885	8.3082	8.51837	8.74282	8.44221	8.52313
SMUL_3040	D-3-phosphoglycerate dehydrogenase-like protein		69294620	63935110		7.8407	7.80574		6252780			6.79607			7.77968	7.73547		6.79225		7.75758	6.79225
SMUL_3041	hypothetical protein			5.15841e+07			7.71252	4.18955e+07	2.73808e+07	3.83178e+07	7.62217	7.43745	7.5834			7.64309	7.62604	7.43326	7.60538	7.64309	7.55489
SMUL_3042	putative membrane protein			3.80754e+07			7.58064		4.6392e+07	4.59649e+07		7.66644	7.66243			7.51241		7.66213	7.68463	7.51241	7.67338
SMUL_3043	transcriptional accessory protein			5.41761e+07			7.73381	26541027	29737750	3.69708e+07	7.42392	7.47331	7.56786			7.66419	7.42769	7.4691	7.58979	7.66419	7.49553
SMUL_3046	hypothetical protein	25850661		7.43227e+07	7.41247		7.87112	42327014	55493267		7.62662	7.74424		7.51843		7.80027	7.63049	7.73988		7.65935	7.68519
SMUL_3049	methyl-accepting chemotaxis protein			3.04081e+09			9.48299									9.39763				9.39763
SMUL_3059	RelA/SpoT		5.4925e+07	7.67669e+07		7.73977	7.88517	3.75773e+07	1.66374e+07	4.15756e+07	7.57493	7.22108	7.61884		7.67954	7.81419	7.57877	7.21702	7.64092	7.74687	7.4789
SMUL_3070	putative NADPH-dependent FMN reductase	14308651	118285806		7.1556	8.07293		8.5726e+07	8.1075e+07	8.5758e+07	7.93311	7.90889	7.93327	7.25788	8.01011		7.93714	7.90444	7.95626	7.63399	7.93261
SMUL_3073	hypothetical protein		5.12461e+07	5.23544e+07		7.70966	7.71895								7.64966	7.64947				7.64957
SMUL_3078	hypothetical protein	1.02358e+07	8.63204e+07	6.8539e+07	7.01012	7.93611	7.83594	6.81623e+07	9.95593e+07	7.59726e+07	7.83354	7.99808	7.88066	7.11033	7.87435	7.7654	7.83752	7.99358	7.90349	7.58336	7.91153
SMUL_3083	ferric iron ABC transporter, iron-binding protein
SMUL_3086	phosphoadenosine phosphosulfate reductase			1.37245e+08			8.1375	5.08469e+07	4.91173e+07	3.83583e+07	7.70626	7.69123	7.58386			8.06425	7.71018	7.68691	7.60584	8.06425	7.66764
SMUL_3087	sulfate adenylyltransferase subunit 2			3.13302e+08			8.49596	1.32101e+08	1.15384e+08	1.02997e+08	8.12091	8.06215	8.01282			8.41948	8.12503	8.05761	8.03604	8.41948	8.07289
SMUL_3088	sulfate adenylyltransferase subunit 1		4.63076e+07	6.61943e+08		7.66565	8.82082	7.16842e+07	6.70634e+07	9.34419e+07	7.85542	7.82649	7.97054		7.606	8.74142	7.85941	7.82208	7.99364	8.17371	7.89171
SMUL_3089	ThiS, thiamine-biosynthesis protein			150523956			8.17761			5.33066e+07			7.72678			8.10399			7.74917	8.10399	7.74917
SMUL_3090	sulfur carrier protein adenylyltransferase ThiF	28451014		5.00121e+08	7.4541		8.69908	4.92509e+08	4.44077e+08	4.2645e+08	8.69241	8.64746	8.62987	7.56065		8.62077	8.69683	8.64259	8.65487	8.09071	8.66477
SMUL_3091	MPN-family protein			1.47272e+08			8.16812	6.51339e+07	6.19633e+07	3.92138e+07	7.81381	7.79213	7.59344			8.09459	7.81778	7.78775	7.61544	8.09459	7.74032
SMUL_3092	ferredoxin--sulfite reductase	1.17495e+08	1.18311e+08	1.29896e+09	8.07002	8.07302	9.1136	7.45601e+08	6.42453e+08	4.39908e+08	8.87251	8.80784	8.64336	8.18537	8.0102	9.03156	8.87701	8.80289	8.66841	8.40904	8.78277
SMUL_3093	siroheme synthase			1.31259e+08			8.11813	5.77036e+07	66479469	2.61381e+07	7.7612	7.82269	7.41727			8.04505	7.76515	7.81829	7.43877	8.04505	7.67407
SMUL_3094	O-acetylhomoserine aminocarboxypropyltransferase	38201311	1.3101e+08	5.2553e+08	7.58208	8.11731	8.7206	1.70356e+08	1.75801e+08	2.01458e+08	8.23136	8.24502	8.30418	7.69046	8.05413	8.6421	8.23554	8.24038	8.32825	8.1289	8.26806
SMUL_3096	tRNA-specific 2-thiouridylase MnmA	1.2937e+07	6.1184e+07	2.80898e+08	7.11183	7.78664	8.44855	8.83365e+07	7.37215e+07	1.02506e+08	7.94614	7.86759	8.01075	7.21349	7.72604	8.3725	7.95018	7.86317	8.03396	7.77068	7.9491
SMUL_3102	C_GCAxxG_C_C family protein		83471809	104498859		7.92154	8.01911		1.89253e+07	31101697		7.27704	7.49278		7.85989	7.94693		7.27295	7.5145	7.90341	7.39372
SMUL_3103	diguanylate cyclase			3.94841e+07			7.59642		1.59871e+07	2.42285e+07		7.20377	7.38433			7.52804		7.19972	7.40572	7.52804	7.30272
SMUL_3125	molybdenum transport ATP-binding protein ModC		1.92448e+07	57185521		7.28431	7.75729	4.38934e+07		3.49805e+07	7.6424		7.54383		7.22762	7.68746	7.64628		7.56569	7.45754	7.60598
SMUL_3128	molybdenum ABC transporter, periplasmic molybdenum-binding protein ModA	132910799	6.00468e+07	1.37261e+08	8.12356	7.77849	8.13755	1.13385e+08	1.5119e+08	106005624	8.05456	8.17952	8.02533	8.23968	7.71796	8.0643	8.05865	8.17492	8.04858	8.00731	8.09405
SMUL_3136	putative type IIs restriction endonuclease	4.51482e+07	9.60061e+07	1.77901e+08	7.65464	7.9823	8.25018	8.29518e+07	7.40469e+07	1.13046e+08	7.91883	7.86951	8.05326	7.76406	7.92018	8.17591	7.92285	7.86508	8.07659	7.95338	7.95484
SMUL_3141	ABC transporter ATPase		44303623			7.64644				49487562			7.6945		7.58693				7.71679	7.58693	7.71679
SMUL_3142	two component transcriptional regulator	5.5e+06	7.23481e+07	7.03947e+07	6.74036	7.85943	7.84754	2.98852e+07	7.85635e+07	3.66915e+07	7.47546	7.89522	7.56457	6.83671	7.79826	7.7769	7.47925	7.89078	7.58649	7.47062	7.65217
SMUL_3144	periplasmic binding protein	7.74853e+07	6.80909e+07	68817011	7.88922	7.83309	7.8377	8.71474e+07	9.94867e+07	8.44909e+07	7.94025	7.99777	7.92681	8.00199	7.77213	7.76714	7.94429	7.99327	7.94978	7.84709	7.96244
SMUL_3146	arsenate reductase, chain A		2.60439e+07	2.24127e+07		7.41571	7.35049								7.358	7.28433				7.32116
SMUL_3147	arsenate reductase, chain B		6.43031e+07			7.80823									7.74747					7.74747
SMUL_3148	phosphate-binding protein
SMUL_3150	rod shape-determining protein MreB	7.95827e+07	1.9163e+08	2.26138e+08	7.90082	8.28246	8.35437	1.23063e+08	1.71351e+08	1.43925e+08	8.09013	8.23389	8.15814	8.01375	8.21801	8.27917	8.09424	8.22925	8.18178	8.17031	8.16842
SMUL_3151	membrane protein, TerC-like	1.50762e+07	122099742	1.12501e+08	7.17829	8.08671	8.05116	1.60533e+07	2.11493e+07	3.30018e+07	7.20556	7.3253	7.51854	7.2809	8.02378	7.97868	7.20923	7.32117	7.54032	7.76112	7.35691
SMUL_3152	menaquinone via futalosine step 1 protein		4.6327e+07	5.01062e+07		7.66583	7.69989	1.54114e+07		2.492e+07	7.18784		7.39655		7.60618	7.63058	7.19149		7.41798	7.61838	7.30474
SMUL_3153	NADP-specific glutamate dehydrogenase	1.56089e+08	3.64346e+08	2.60826e+08	8.19337	8.56151	8.41635	1.28961e+08	1.44591e+08	1.86566e+08	8.11046	8.16014	8.27083	8.31049	8.49489	8.34059	8.11458	8.15555	8.2948	8.38199	8.18831
SMUL_3157	uracil phosphoribosyltransferase	8.52407e+07	1.14162e+08	2.1132e+08	7.93065	8.05752	8.32494	5.65015e+08	5.29058e+08	529371256	8.75206	8.7235	8.72376	8.04401	7.99482	8.25	8.75651	8.7186	8.74904	8.09628	8.74138
SMUL_3158	NADP-dependent malic enzyme	4.2088e+09	4.94185e+09	3.84456e+09	9.62416	9.69389	9.58485	9.908e+08	1.16618e+09	1525785185	8.99599	9.06676	9.18349	9.76173	9.61845	9.49857	9.00056	9.06166	9.2101	9.62625	9.09077
SMUL_3159	glutamate--tRNA ligase	1.9742e+08	3.36281e+08	3.86964e+08	8.29539	8.5267	8.58767	1.02709e+09	1.08168e+09	943837312	9.01161	9.0341	8.9749	8.41397	8.46035	8.51037	9.01619	9.02901	9.0009	8.46156	9.01537
SMUL_3160	rotamase_2 superfamily protein	384498315	3.00382e+08	5.93743e+08	8.58489	8.47767	8.7736	7.0745e+08	6.90214e+08	6.64815e+08	8.8497	8.83898	8.8227	8.70761	8.4117	8.69462	8.85419	8.83401	8.84827	8.60464	8.84549
SMUL_3161	biotin carboxylase	7.22441e+08	1244980711	1.74242e+09	8.8588	9.09516	9.24115	1.33564e+09	1.32993e+09	1.33642e+09	9.12569	9.12383	9.12594	8.98543	9.02438	9.15797	9.13033	9.11869	9.15239	9.05593	9.1338
SMUL_3162	biotin carboxyl carrier protein of acetyl-CoA carboxylase	8.08165e+08	5.52795e+08	1.22423e+09	8.9075	8.74256	9.08786	2.29508e+09	2.08854e+09	2.0853e+09	9.3608	9.31984	9.31917	9.03483	8.67453	9.00606	9.36555	9.3146	9.34617	8.90514	9.34211
SMUL_3163	deoxycytidine triphosphate deaminase	1.39262e+08	3.36264e+08	4.14595e+08	8.14383	8.52668	8.61762	4.32828e+08	4.83591e+08	3.35919e+08	8.63631	8.68448	8.52623	8.26024	8.46032	8.54005	8.6407	8.67959	8.55094	8.42021	8.62374
SMUL_3166	RelE_StbE domain-containing protein			16403474			7.21494	6.1473e+06			6.78868					7.14999	6.79213			7.14999	6.79213
SMUL_3168	ribosomal RNA large subunit methyltransferase I	157364812		1.06282e+08	8.19691		8.02646	1.73367e+08	168236538	1.1292e+08	8.23897	8.22592	8.05277	8.31408		7.95421	8.24315	8.22129	8.07611	8.13414	8.18018
SMUL_3169	putative abhydrolase	4.17863e+07	1.18539e+08	1.01736e+08	7.62103	8.07386	8.00748	5.42514e+07	6.37747e+07	1.06858e+08	7.73441	7.80465	8.02881	7.72997	8.01103	7.93539	7.73834	7.80026	8.05207	7.89213	7.86356
SMUL_3172	UDP-N-acetylglucosamine 4,6-dehydratase (inverting)	8.47588e+07	1.82397e+08	236342953	7.92819	8.26102	8.37354	7.64596e+07	7.88248e+07	1.16465e+08	7.88343	7.89666	8.06619	8.04151	8.19673	8.29817	7.88744	7.89222	8.08957	8.1788	7.95641
SMUL_3173	UDP-4-amino-4,6-dideoxy-N-acetyl-beta-L-altrosamine transaminase	6.45037e+06	7.88652e+07	1.46253e+08	6.80958	7.89689	8.1651	6.04289e+07	4.39712e+07	7.10767e+07	7.78124	7.64317	7.85173	6.90692	7.83543	8.0916	7.7852	7.63887	7.87448	7.61132	7.76618
SMUL_3174	pseudaminic acid cytidylyltransferase			1.23646e+07			7.09218									7.02834				7.02834
SMUL_3176	pseudaminic acid synthase	4.22001e+07	78195470	50043398	7.62531	7.89318	7.69935	3.44603e+07	64716361	4.62087e+07	7.53732	7.81101	7.66472	7.73431	7.83175	7.63004	7.54115	7.80662	7.68693	7.73204	7.67823
SMUL_3177	putative acetyltransferase	1.10315e+08			8.04263				9.94754e+07	9.35036e+07		7.99772	7.97083	8.1576				7.99322	7.99393	8.1576	7.99357
SMUL_3178	hypothetical protein			1.20317e+08			8.08033									8.00759				8.00759
SMUL_3180	long-chain-fatty-acid--CoA ligase	6.09189e+07	1.46178e+08	1.55632e+08	7.78475	8.16488	8.1921	5.27247e+07	6.80764e+07	7.90032e+07	7.72201	7.833	7.89764	7.89603	8.10134	8.11836	7.72594	7.82859	7.92053	8.03857	7.82502
SMUL_3181	putative glycosyltransferase		2.82366e+07	5.98877e+07		7.45081	7.77734	2.27295e+07	51695199	3.40119e+07	7.35659	7.71345	7.53163		7.39283	7.70733	7.36033	7.70911	7.55345	7.55008	7.54096
SMUL_3182	UDP-galactopyranose mutase	6.26139e+07	7.47371e+07	1.93202e+08	7.79667	7.87354	8.28601	5.39428e+07	7.73168e+07	5.45673e+07	7.73193	7.88827	7.73693	7.90812	7.81226	8.21142	7.73586	7.88384	7.75935	7.97727	7.79302
SMUL_3183	putative hydrolase (HAD superfamily)	3.1751e+07	6.13166e+07	8.84361e+07	7.50176	7.78758	7.94663	15281132		3.31942e+07	7.18416		7.52106	7.60899	7.72697	7.8751	7.18781		7.54286	7.73702	7.36533
SMUL_3184	glycosyltransferase	1.80796e+07	4.87695e+07	3.74561e+07	7.25719	7.68815	7.57352		2.02152e+07	1.57333e+07		7.30568	7.19682	7.36092	7.62832	7.50535		7.30157	7.21767	7.4982	7.25962
SMUL_3185	glycosyltransferase / methyltransferase	1.49736e+08	209908179	4.51933e+08	8.17533	8.32203	8.65507	1.05336e+08	116121186	1.11507e+08	8.02258	8.06491	8.0473	8.29219	8.25727	8.57716	8.02665	8.06037	8.07062	8.37554	8.05255
SMUL_3186	acetyltransferase	28495138	6.64316e+08	225306319	7.45477	8.82237	8.35277	32842670	119530260	8.74446e+07	7.51644	8.07748	7.94173	7.56133	8.75372	8.27758	7.52026	8.07293	7.96475	8.19754	7.85265
SMUL_3187	sugartransferase		5.74279e+06	7.30981e+06		6.75912	6.86391								6.70652	6.80212				6.75432
SMUL_3188	glycosyltransferase	3.01601e+07	5.06547e+07	6.56469e+07	7.47943	7.70462	7.81721	3.00252e+07	2.56081e+07	3.40472e+07	7.47749	7.40838	7.53208	7.58635	7.64466	7.74685	7.48128	7.40421	7.55391	7.65928	7.4798
SMUL_3191	dTDP-4-amino-4,6-dideoxy-D-glucose transaminase		1.62909e+08			8.21195									8.14804					8.14804
SMUL_3193	hypothetical protein	1.30043e+08	2.65186e+08	1.73389e+08	8.11409	8.42355	8.23902	1.03223e+08	1.04274e+08	1.27384e+08	8.01378	8.01818	8.10512	8.23007	8.358	8.16486	8.01785	8.01366	8.1286	8.25097	8.05337
SMUL_3194	flagellin	1765078897	2.91543e+09	2438508888	9.24676	9.4647	9.38712	1.13465e+09	1.01757e+09	9.2798e+08	9.05486	9.00757	8.96754	9.37894	9.39105	9.30262	9.05946	9.0025	8.99352	9.35754	9.01849
SMUL_3195	DNA topoisomerase I	2.22967e+08	3.11496e+08	3.87684e+08	8.34824	8.49345	8.58848	3.50778e+08	5.24813e+08	3.44005e+08	8.54503	8.72	8.53656	8.46757	8.42735	8.51117	8.54937	8.7151	8.5613	8.4687	8.60859
SMUL_3196	biotin synthase	9.06141e+08	2.28485e+08	1.64193e+09	8.9572	8.35886	9.21535	3.30494e+09	2.95535e+09	3015046384	9.51916	9.47061	9.47929	9.08523	8.29381	9.1324	9.524	9.46528	9.50676	8.83715	9.49868
SMUL_3197	citrate synthase	4.82311e+08	7.53041e+08	6.95871e+08	8.68333	8.87682	8.84253	8.59222e+08	1.00921e+09	1.00981e+09	8.93411	9.00398	9.00424	8.80745	8.80774	8.76293	8.93864	8.99891	9.03033	8.79271	8.9893
SMUL_3198	AMIN family periplasmic protein	8.86271e+07	1.19526e+08	9.86549e+07	7.94757	8.07746	7.99412	1.14619e+08	8.94945e+07	117737305	8.05926	7.9518	8.07091	8.06117	8.0146	7.92216	8.06335	7.94732	8.0943	7.99931	8.03499
SMUL_3200	enolase	1.01145e+09	1.55522e+09	2.18553e+09	9.00494	9.19179	9.33956	1.90988e+09	2134852548	1.98117e+09	9.28101	9.32937	9.29692	9.13366	9.12026	9.25549	9.28572	9.32412	9.32386	9.1698	9.31123
SMUL_3201	RecA protein	1.55467e+08	6.50418e+08	5.31716e+08	8.19164	8.81319	8.72568	4.28435e+08	4.34585e+08	4.82534e+08	8.63188	8.63807	8.68353	8.30873	8.74461	8.64713	8.63627	8.63321	8.70869	8.56682	8.65939
SMUL_3202	menaquinone via futalosine step 4 protein	1.31918e+08	182547630	173634587	8.1203	8.26138	8.23964	1.40845e+08	1.5064e+08	1.50085e+08	8.14874	8.17794	8.17634	8.23638	8.19708	8.16547	8.15288	8.17334	8.20003	8.19964	8.17542
SMUL_3204	UDP-N-acetylmuramate dehydrogenase	6.02232e+06			6.77976									6.87668						6.87668
SMUL_3209	hypothetical protein		3.15275e+07			7.49869				3.52323e+07			7.54694		7.44033				7.56881	7.44033	7.56881
SMUL_3210	SAM-dependent methyltransferase			1.34622e+07			7.12912									7.06494				7.06494
SMUL_3212	putative metallophosphoesterase		5.8343e+07	106032280		7.76599	8.02544		5.0325e+06			6.70178			7.70555	7.9532		6.69801		7.82937	6.69801
SMUL_3213	sodium/alanine symporter	2.19806e+08	2.94856e+08	3.54091e+08	8.34204	8.46961	8.54911	1.60491e+08	1.88877e+08	1.95667e+08	8.20545	8.27618	8.29152	8.46128	8.4037	8.47216	8.20962	8.27152	8.31554	8.44571	8.26556
SMUL_3215	1-deoxy-D-xylulose 5-phosphate reductoisomerase	2.2363e+07	9.49128e+07	1.24724e+08	7.34953	7.97732	8.09595	9.83605e+07	1.21892e+08	1.22545e+08	7.99282	8.08598	8.08829	7.45459	7.91524	8.02307	7.99688	8.08143	8.11173	7.79763	8.06335
SMUL_3217	hypothetical protein		5.95821e+06	4.34448e+06		6.77512	6.63794	1.03128e+06	749628	1.39568e+06	6.01338	5.87485	6.14479		6.72239	6.57819	6.01643	5.87154	6.16259	6.65029	6.01686
SMUL_3218	hypothetical protein	4.44437e+07	65557138	9.59905e+07	7.64781	7.81662	7.98223			9665641			6.98523	7.75713	7.75579	7.91037			7.00547	7.80776	7.00547
SMUL_3219	glycerate kinase		7.30462e+07	5.94007e+07		7.8636	7.77379								7.8024	7.70381				7.75311
SMUL_3221	GCN5-related N-acetyltransferase	6.03132e+07	1.09106e+08	4.20158e+07	7.78041	8.03785	7.62341							7.89163	7.9753	7.55479				7.80724
SMUL_3225	alkyl hydroperoxide reductase protein C	4.94706e+08	1.00035e+09	1.39174e+08	8.69435	9.00015	8.14356	2.28356e+08	2.87352e+08	3.49618e+08	8.35861	8.45841	8.54359	8.81863	8.93011	8.07025	8.36286	8.45365	8.56835	8.60633	8.46162
SMUL_3228	3-isopropylmalate dehydratase large subunit	6.47548e+08	9.37901e+08	1.08983e+09	8.81127	8.97216	9.03736	7.66092e+08	2.29116e+09	7.6387e+08	8.88428	9.36006	8.88302	8.93722	8.90233	8.95601	8.88879	9.35479	8.90876	8.93185	9.05078
SMUL_3229	molybdenum cofactor guanylyltransferase MobA	2.57166e+07	31511645	6.03599e+07	7.41021	7.49847	7.78075	2.09256e+07	3.66432e+07	3.75944e+07	7.32068	7.56399	7.57512	7.51614	7.44012	7.71071	7.3244	7.55974	7.59707	7.55565	7.49374
SMUL_3232	NosL family protein	6.48314e+08	1.78497e+09	1.81253e+10	8.81179	9.25163	10.2583	4.11985e+08	522173374	4.20263e+08	8.61488	8.71781	8.62352	8.93774	9.17963	10.1659	8.61926	8.71291	8.64851	9.42777	8.66023
SMUL_3233	Dabb family protein	4.02087e+08	7.61967e+08	5.65291e+08	8.60432	8.88194	8.75227	6.62931e+08	905954213	6.13612e+08	8.82147	8.95711	8.78789	8.72731	8.81281	8.67349	8.82595	8.95207	8.81336	8.73787	8.86379
SMUL_3235	putative phospholipase A	6.93647e+07	9.96072e+07	1.24168e+08	7.84114	7.99829	8.09401	8.32311e+07	8.92722e+07	6.65857e+07	7.92029	7.95072	7.82338	7.95322	7.93605	8.02115	7.92431	7.94624	7.84605	7.97014	7.90553
SMUL_3236	RNP-1 like RNA-binding protein	3.87854e+08	7.45652e+08	1.196e+09	8.58867	8.87254	9.07773	1.70432e+09	2.68268e+09	2.31383e+09	9.23155	9.42857	9.36433	8.71144	8.80349	8.99601	9.23624	9.42326	9.39147	8.83698	9.35032
SMUL_3237	cyclic pyranopterin monophosphate synthase accessory protein MoaC	6.27286e+07	1.62603e+08	1.92749e+08	7.79747	8.21113	8.28499	131860545	93684171	1.69032e+08	8.12011	7.97167	8.22797	7.90892	8.14723	8.21041	8.12424	7.96718	8.25181	8.08885	8.11441
SMUL_3239	hypothetical protein	4.81286e+08	1293104250	1.26076e+09	8.6824	9.11163	9.10063	6.48693e+08	6.9392e+08	8.17339e+08	8.81204	8.84131	8.9124	8.80651	9.04072	9.01871	8.81652	8.83633	8.93823	8.95531	8.86369
SMUL_3249	hypothetical protein			42184069			7.62515		5.72084e+07	5.9639e+07		7.75746	7.77553			7.55651		7.7531	7.79806	7.55651	7.77558
SMUL_3260	hypothetical protein	4.68329e+09	9.80993e+09	4.49612e+09	9.67055	9.99167	9.65284	1.47559e+10	1.62319e+10	19141609245	10.169	10.2104	10.282	9.80878	9.91391	9.56595	10.1741	10.2046	10.3118	9.76288	10.2302
SMUL_3261	hypothetical protein	1.47095e+09	1.84772e+09	9.07798e+08	9.1676	9.26664	8.95799	5.15957e+09	6.54428e+09	6.29164e+09	9.71261	9.81586	9.79876	9.29864	9.19452	8.87735	9.71755	9.81034	9.82716	9.1235	9.78501
SMUL_3262	hypothetical protein	9.55581e+08	1.80999e+09	8.6638e+08	8.98027	9.25768	8.93771	2.74678e+09	2.92805e+09	3.10358e+09	9.43882	9.46658	9.49186	9.10863	9.18563	8.85725	9.44362	9.46125	9.51937	9.05051	9.47475
SMUL_3270	YccA-like membrane protein	179055872	219119226	106929288	8.25299	8.34068	8.0291	1.02424e+09	6.1911e+08	3.94561e+08	9.0104	8.79177	8.59611	8.37096	8.27577	7.95682	9.01498	8.78682	8.62102	8.20118	8.80761
SMUL_3273	putative polysulfide reductase, chain C		4.75379e+07			7.67704									7.61729					7.61729
SMUL_3274	putative polysulfide reductase, chain B	1.65517e+08	54169687		8.21884	7.73376		1.39534e+08	1.45241e+08	1.72447e+08	8.14468	8.16209	8.23665	8.33632	7.67357		8.14882	8.1575	8.26052	8.00495	8.18895
SMUL_3275	putative polysulfide reductase, chain A	152073230	1.81684e+08		8.18205	8.25932		4.79859e+07	8.18349e+07	5.07725e+07	7.68111	7.91294	7.70563	8.29901	8.19504		7.68502	7.90849	7.72796	8.24702	7.77382
SMUL_3276	hypothetical protein	103727702	257636078		8.01589	8.41101		7.34651e+07	7.54822e+07	8.78502e+07	7.86608	7.87784	7.94374	8.13048	8.34555		7.87008	7.87341	7.96676	8.23801	7.90342
SMUL_3277	transcriptional regulator	1.85998e+08	3.36724e+08	4.26294e+08	8.26951	8.52727	8.62971	1.95909e+08	1.8187e+08	185235262	8.29205	8.25976	8.26772	8.38772	8.46091	8.55203	8.29627	8.25511	8.29168	8.46688	8.28102
SMUL_3279	putative sulfurtransferase	2.48499e+09	3.62855e+09	2.48257e+09	9.39532	9.55973	9.3949	1.96884e+09	2.02249e+09	2.0804e+09	9.29421	9.30589	9.31815	9.52962	9.48534	9.31033	9.29893	9.30065	9.34515	9.44176	9.31491
SMUL_3281	putative polysulfide reductase / sulfide dehydrogenase, chain B	7.31375e+07	8.99818e+06	2.47401e+08	7.86414	6.95415	8.3934	2.20985e+08	1.11442e+08	2.1508e+08	8.34436	8.04705	8.3326	7.97655	6.90004	8.31785	8.3486	8.04252	8.35675	7.73148	8.24929
SMUL_3282	putative polysulfide reductase / sulfide dehydrogenase, chain A	1.01337e+08	2.11118e+08	2.48528e+08	8.00577	8.32453	8.39538	2.36416e+08	7.39245e+08	6.62885e+08	8.37368	8.86879	8.82144	8.12021	8.25974	8.3198	8.37793	8.8638	8.847	8.23325	8.69624
SMUL_3283	hypothetical protein	3.09745e+07		6.67443e+07	7.491		7.82441							7.59808		7.75398				7.67603
SMUL_3286	preprotein translocase subunit SecG	6.4853e+08	9.13218e+08	1.0716e+09	8.81193	8.96057	9.03003	9.48859e+08	1.05911e+09	1.00573e+09	8.9772	9.02494	9.00248	8.93789	8.89084	8.94875	8.98176	9.01986	9.02857	8.92583	9.01006
SMUL_3287	polysaccharide deacetylase family protein	4.95755e+07	49995922	45188147	7.69527	7.69893	7.65502			4.34169e+07			7.63766	7.80526	7.63902	7.58612			7.65979	7.6768	7.65979
SMUL_3288	ribosome recycling factor	440627377	1.42862e+09	1.48574e+09	8.64407	9.15492	9.17194	7.6818e+08	665693428	9.95266e+08	8.88546	8.82327	8.99794	8.76763	9.08367	9.08938	8.88998	8.81831	9.02401	8.98023	8.91077
SMUL_3289	orotate phosphoribosyltransferase	3.66157e+08	2.03773e+08	1.3951e+08	8.56367	8.30915	8.14461	5.19475e+08	522123669	4.3421e+08	8.71556	8.71777	8.6377	8.68608	8.24448	8.07129	8.71999	8.71287	8.66273	8.33395	8.69853
SMUL_3290	RDD domain-containing protein			31613485			7.49987	1.5869e+07		1.64505e+07	7.20055		7.21618			7.43236	7.20421		7.23709	7.43236	7.22065
SMUL_3292	putative basal body-associated protein FliL	1.70486e+08	121194247	1.17138e+08	8.23169	8.08348	8.0687	1.51963e+08	2.00444e+08	1.7439e+08	8.18174	8.30199	8.24152	8.34935	8.02057	7.99607	8.18589	8.29732	8.2654	8.122	8.24954
SMUL_3294	LemA protein	131211278	1.35179e+08	2.39622e+08	8.11797	8.13091	8.37953	1.32983e+08	8.48485e+07	1.0697e+08	8.1238	7.92864	8.02926	8.23401	8.06763	8.3041	8.12792	7.92418	8.05253	8.20191	8.03488
SMUL_3295	GTP-binding protein TypA/BipA	7.1126e+08	1.12985e+09	1.44945e+09	8.85203	9.05302	9.1612	1.0807e+09	1.18064e+09	1.02735e+09	9.0337	9.07212	9.01172	8.97856	8.98257	9.07874	9.03829	9.06701	9.03783	9.01329	9.04771
SMUL_3296	flagellar hook-length control protein FliK		4.17621e+07	3.20116e+07		7.62078	7.50531								7.56148	7.43775				7.49961
SMUL_3299	flagellar hook protein FlgE	1.71395e+08	330252354	321719636	8.234	8.51885	8.50748	3.26736e+08	2.72874e+08	2.85026e+08	8.5142	8.43596	8.45488	8.3517	8.45255	8.4309	8.51852	8.43122	8.47938	8.41171	8.47637
SMUL_3300	thymidylate synthase thyX	131319482	1.178e+08	1.47194e+08	8.11833	8.07115	8.16789	1.84566e+08	1.6521e+08	180620752	8.26615	8.21804	8.25677	8.23437	8.00833	8.09437	8.27035	8.21341	8.28069	8.11236	8.25482
SMUL_3301	crossover junction endodeoxyribonuclease RuvC		2.5499e+07	3.24379e+07		7.40652	7.51105		16245692	1.52442e+07		7.21074	7.1831		7.34888	7.44344		7.20668	7.20392	7.39616	7.2053
SMUL_1399	glycerol-3-phosphate dehydrogenase [NAD(P)+]	2.61701e+07	1.86132e+08	2.14518e+08	7.41781	8.26982	8.33146	1.02575e+08	1.31078e+08	1.06666e+08	8.01104	8.11753	8.02803	7.52384	8.20546	8.25647	8.01511	8.11296	8.05129	7.99526	8.05979
SMUL_1442	isocitrate dehydrogenase [NADP]	1.43189e+09	2144639244	1.69619e+09	9.15591	9.33135	9.22947	1311003250	1295989481	1.18785e+09	9.1176	9.1126	9.07476	9.28679	9.25874	9.14639	9.12224	9.10747	9.10106	9.23064	9.11026
SMUL_1450	succinyl-CoA ligase [ADP-forming] beta chain	5.51896e+08	7.11318e+08	7.20624e+08	8.74186	8.85206	8.85771	1.25357e+09	1.23952e+09	1.38864e+09	9.09815	9.09325	9.14259	8.86682	8.78317	8.77797	9.10277	9.08814	9.16908	8.80932	9.12
SMUL_1451	succinyl-CoA ligase [ADP-forming] alpha chain	1.62171e+08	4.37413e+08	4.54837e+08	8.20997	8.64089	8.65786	5.95204e+08	5.59078e+08	6.3461e+08	8.77467	8.74747	8.80251	8.32733	8.57365	8.57992	8.77912	8.74255	8.82801	8.49363	8.78323
SMUL_1645	UDP-3-O-[3-hydroxymyristoyl] glucosamine N-acyltransferase			6.23092e+08			8.79455	1.39649e+08	1.42026e+08	1.40517e+08	8.14504	8.15237	8.14773			8.71539	8.14918	8.14778	8.17134	8.71539	8.1561
SMUL_1703	pyruvate dehydrogenase [ubiquinone]	7.55793e+06	1.25095e+08	1.91929e+07	6.8784	8.09724	7.28314	1.84297e+08	1.63851e+08	1.66547e+08	8.26552	8.21445	8.22154	6.97672	8.03423	7.21758	8.26972	8.20983	8.24536	7.40951	8.24163
SMUL_2367	putative [Protein-PII] uridylyltransferase	12294066	5.08219e+07	58981324	7.0897	7.70605	7.77071			7.67975e+07			7.88535	7.19104	7.64608	7.70076			7.9082	7.51263	7.9082
SMUL_2368	glucosamine--fructose-6-phosphate aminotransferase [isomerizing]	8.65531e+07	2.3671e+08	3.6205e+08	7.93728	8.37422	8.55877	2.76189e+08	3.22423e+08	2.99735e+08	8.44121	8.50843	8.47674	8.05074	8.30905	8.48172	8.44549	8.50364	8.5013	8.2805	8.48348
SMUL_0245	3-hydroxyacyl-[acyl-carrier-protein] dehydratase	1.6942e+08	5.64424e+08	8.66234e+08	8.22896	8.75161	8.93764	5.58096e+08	564260050	7.03452e+08	8.74671	8.75148	8.84723	8.34659	8.6835	8.85718	8.75115	8.74656	8.87287	8.62909	8.79019
SMUL_0246	acyl-[acyl-carrier-protein]--UDP-N- acetylglucosamine O-acyltransferase	1.25107e+08	4.2171e+08	4.5867e+08	8.09728	8.62501	8.6615	3.77854e+08	3.03828e+08	3.39546e+08	8.57732	8.48263	8.5309	8.21303	8.55789	8.58353	8.58168	8.47785	8.55562	8.45148	8.53838
SMUL_0308	3-oxoacyl-[acyl-carrier-protein] synthase, KASIII	1.65506e+08	2.66332e+08	7.51198e+08	8.21881	8.42542	8.87575	6.6714e+08	1.83658e+08	297116541	8.82422	8.26401	8.47293	8.33629	8.35985	8.79586	8.8287	8.25936	8.49748	8.49734	8.52851
SMUL_3179	3-oxoacyl-[acyl-carrier-protein] reductase FabG	4.17081e+07	96620521	1.46562e+08	7.62022	7.98507	8.16602	5.35256e+07	3.5337e+07	4.46624e+07	7.72856	7.54823	7.64994	7.72915	7.92293	8.09251	7.73249	7.54398	7.67211	7.91486	7.64953
SMUL_0323	UDP-3-O-[3-hydroxymyristoyl] N-acetylglucosamine deacetylase	3.24743e+07		5.14492e+07	7.51154		7.71138	53298752	5.20984e+07	4.64481e+07	7.72672	7.71682	7.66697	7.61891		7.64196	7.73064	7.71248	7.68918	7.63044	7.71077
SMUL_0363	putative 3-oxoacyl-[acyl-carrier-protein] reductase FabG	9.27041e+07	1.9311e+08	205174212	7.9671	8.2858	8.31212	8.5721e+07	6.06877e+07	8.16546e+07	7.93309	7.7831	7.91198	8.08098	8.22132	8.2373	7.93712	7.77872	7.93491	8.17987	7.88358
SMUL_0529	superoxide dismutase [Fe]	1.20518e+09	2.31041e+09	1279966158	9.08105	9.36369	9.1072	2.1293e+09	1.99839e+09	1998517560	9.32824	9.30068	9.30071	9.21086	9.29082	9.02522	9.33298	9.29545	9.32766	9.17563	9.31869
SMUL_0701	glutamate synthase [NADPH] large chain	3.25013e+08	5.47184e+08	5.70169e+08	8.5119	8.73813	8.756	3.14441e+08	2.74233e+08	2.91086e+08	8.49754	8.43812	8.46402	8.63357	8.67013	8.67718	8.50186	8.43337	8.48855	8.6603	8.47459
SMUL_0702	glutamate synthase [NADPH] small chain	3.76817e+08	6.97238e+08	8.43956e+08	8.57613	8.84338	8.92632	3.13042e+08	330355640	2.90754e+08	8.4956	8.51898	8.46353	8.69872	8.77456	8.84597	8.49992	8.51419	8.48805	8.77308	8.50072
SMUL_0774	GMP synthase [glutamine-hydrolyzing]	7.86569e+08	8.76792e+08	1.01601e+09	8.89574	8.9429	9.0069	9.26165e+08	8.88644e+08	7.96688e+08	8.96669	8.94873	8.90129	9.02289	8.8733	8.92582	8.97124	8.94369	8.92708	8.94067	8.94734
SMUL_0791	phosphoenolpyruvate carboxykinase [ATP]	1582167482	1.59024e+09	1.97812e+09	9.19925	9.20146	9.29625	1.57119e+09	1.52297e+09	1.36415e+09	9.19623	9.18269	9.13486	9.33075	9.12986	9.21257	9.2009	9.17753	9.16133	9.22439	9.17992
SMUL_1118	holo-[acyl-carrier protein] synthase		78812836	1.51942e+08		7.8966	8.18168	129258256	139799714	68672665	8.11146	8.14551	7.83678		7.83514	8.10803	8.11558	8.14092	7.85949	7.97159	8.03866
SMUL_1304	oxidoreductase, glutamate synthase [NADPH] small chain-like protein	55288128	7.48625e+07	1.16924e+08	7.74263	7.87426	8.0679							7.85331	7.81298	7.99528				7.88719
SMUL_1953	DNA ligase [NAD(+)]		1.49734e+08	4.66613e+07		8.17532	7.66896	1.34238e+07	1.4578e+07	1.30742e+07	7.12788	7.1637	7.11642		8.1117	7.59992	7.1315	7.15967	7.13704	7.85581	7.14273
SMUL_2526	beta-ketoacyl-[acyl-carrier-protein] synthase II	8.89962e+08	1.55425e+09	2.02281e+09	8.94937	9.19152	9.30595	1.46663e+09	1.60124e+09	1.57593e+09	9.16632	9.20446	9.19754	9.0773	9.11999	9.22218	9.17098	9.19928	9.22419	9.13982	9.19815
SMUL_2528	3-oxoacyl-[acyl-carrier protein] reductase	3.56061e+08	9.68222e+08	8.86692e+08	8.55152	8.98598	8.94777	1.02373e+09	1.13151e+09	1.17754e+09	9.01018	9.05366	9.07098	8.67376	8.91604	8.86723	9.01476	9.04856	9.09726	8.81901	9.05353
SMUL_3050	putative FMN reductase [NAD(P)H]	4.15385e+07	6.13137e+07	5.88999e+07	7.61845	7.78756	7.77011	5.29689e+07	5.9482e+07	6.62985e+07	7.72402	7.77439	7.8215	7.72735	7.72695	7.70017	7.72794	7.77001	7.84417	7.71816	7.78071
SMUL_0580	enoyl-[acyl-carrier-protein] reductase [NADH]	4.26462e+08	8.12977e+08	9.03843e+08	8.62988	8.91008	8.95609	6.3968e+08	673088445	7.82179e+08	8.80596	8.82807	8.89331	8.75324	8.84074	8.87547	8.81044	8.8231	8.91908	8.82315	8.85087
SMUL_1469	putative enoyl-[acyl-carrier-protein] reductase [NADPH]	9.02179e+08	1.19194e+09	1.09591e+09	8.95529	9.07625	9.03977	1019298638	1.13157e+09	1.14145e+09	9.0083	9.05368	9.05746	9.0833	9.00562	8.9584	9.01288	9.04859	9.0837	9.01577	9.04839
SMUL_2349	[citrate [pro-3S]-lyase] ligase		53826205	3.62941e+07		7.73099	7.55984			1.28443e+07			7.10871		7.67083	7.49178			7.12931	7.58131	7.12931

## Sheet: S. cavolei
	Description	Area Pyr 1	Area Pyr 2	Area Pyr 3	LOG Area Pyr 1	LOG Area Pyr 2	LOG Area Pyr 3	Area Pyr/Fum 1	Area Pyr/Fum 2	Area Pyr/Fum 3	LOG Area Pyr/Fum 1	LOG Area Pyr/Fum 2	LOG Area Pyr/Fum 3	Norm_Pyr 1	Norm_Pyr 2	Norm_Pyr 3	Norm Pyr/Fum 1	Norm Pyr/Fum 2	Norm Pyr/Fum 3	Avg Pyr	Avg Pyr/Fum
SCA02S_RS14260	(S)-2-hydroxy-acid oxidase (EC 1.1.3.15)	437399344	5.21412e+08	4.51278e+08	8.64088	8.71718	8.65444	373001553	4.4854e+08	5.75104e+08	8.57171	8.6518	8.75975	8.75856	8.7291	8.62889	8.71161	8.55064	8.62121	8.70552	8.62782
SCA02S_RS14260	[Citrate [pro-3S]-lyase] ligase (EC 6.2.1.22)			2.27775e+07			7.35751									7.33579				7.33579
SCA02S_RS14260	[NiFe] hydrogenase metallocenter assembly protein HypD	137401319	9.34795e+07	1.58592e+08	8.13799	7.97072	8.20028	1.15779e+08	1.30339e+08	3.27442e+08	8.06363	8.11507	8.51513	8.24882	7.98162	8.17607	8.19524	8.02019	8.38047	8.1355	8.19863
SCA02S_RS14260	[NiFe] hydrogenase metallocenter assembly protein HypE	2.92002e+08	390879198	3.63995e+08	8.46539	8.59204	8.5611	2.34333e+08	4.2905e+08	4.66595e+08	8.36983	8.63251	8.66894	8.58067	8.6038	8.53582	8.50644	8.53157	8.53184	8.57343	8.52328
SCA02S_RS14260	[NiFe] hydrogenase nickel incorporation-associated protein HypB	5.63486e+08	7.5655e+08	8.45636e+08	8.75088	8.87884	8.92718	5.38819e+08	1.01193e+09	1.21858e+09	8.73144	9.00515	9.08585	8.87006	8.89098	8.90083	8.87395	8.89986	8.94216	8.88729	8.90532
SCA02S_RS14260	[Protein-PII] uridylyltransferase (EC 2.7.7.59)	8.75963e+07	1.08976e+08	7.50824e+07	7.94249	8.03733	7.87554	5.31682e+07	1.88516e+08	3.36492e+08	7.72565	8.27535	8.52697	8.05065	8.04832	7.85229	7.85174	8.17859	8.39212	7.98375	8.14082
SCA02S_RS14260	16S rRNA (guanine(966)-N(2))-methyltransferase (EC 2.1.1.171) ## SSU rRNA m(2)G966	9.32189e+07	7.67568e+07	1.2899e+08	7.9695	7.88512	8.11056	79757623	1.11523e+08	169483861	7.90177	8.04737	8.22913	8.07804	7.8959	8.08661	8.03074	7.95327	8.09898	8.02018	8.02767
SCA02S_RS14260	1-acyl-sn-glycerol-3-phosphate acyltransferase (EC 2.3.1.51)	24698679	3.6349e+07		7.39267	7.56049								7.49335	7.57083					7.53209
SCA02S_RS14260	1-acyl-sn-glycerol-3-phosphate acyltransferase (EC 2.3.1.51)	1.46253e+08	1.54527e+08	176868281	8.1651	8.189	8.24765	3.15711e+07	9.99064e+07	77110453	7.49929	7.99959	7.88711	8.2763	8.20021	8.2233	7.62169	7.90606	7.76238	8.23327	7.76337
SCA02S_RS14260	1-deoxy-D-xylulose 5-phosphate reductoisomerase (EC 1.1.1.267)	1.07243e+08	90536355	1.1629e+08	8.03037	7.95682	8.06554	6.59058e+07	4.45007e+08	1.4167e+08	7.81892	8.64837	8.15128	8.13973	7.96771	8.04173	7.94654	8.54725	8.02237	8.04972	8.17205
SCA02S_RS14260	1-deoxy-D-xylulose 5-phosphate synthase (EC 2.2.1.7)	6.13761e+07	8.76519e+07	1.15152e+08	7.788	7.94276	8.06127	1.00395e+08	1.05269e+08	1.79402e+08	8.00171	8.0223	8.25383	7.89406	7.95363	8.03747	8.13231	7.9285	8.12329	7.96172	8.06137
SCA02S_RS14260	1-hydroxy-2-methyl-2-(E)-butenyl 4-diphosphate synthase (EC 1.17.7.1)	1.02627e+08	1.37943e+08	1.34782e+08	8.01126	8.1397	8.12963	1.69228e+08	9.22699e+07	1.03662e+08	8.22847	7.96506	8.01562	8.12037	8.15084	8.10563	8.36277	7.87193	7.88885	8.12561	8.04118
SCA02S_RS14260	2,3,4,5-tetrahydropyridine-2,6-dicarboxylate N-succinyltransferase (EC 2.3.1.117)	1.00658e+09	1.22672e+09	1335520708	9.00285	9.08875	9.12565	1.02915e+09	1.80768e+09	2.0104e+09	9.01248	9.25712	9.30328	9.12546	9.10118	9.09871	9.15957	9.14888	9.15615	9.10845	9.15487
SCA02S_RS14260	2,3-bisphosphoglycerate-independent phosphoglycerate mutase (EC 5.4.2.1)	1.09194e+08	134324046	130691594	8.0382	8.12815	8.11625	8.44812e+07	9.96369e+07	3.03822e+08	7.92676	7.99842	8.48262	8.14767	8.13927	8.09229	8.05613	7.9049	8.34847	8.12641	8.10317
SCA02S_RS14260	23S rRNA (guanosine-2'-O-) -methyltransferase rlmB (EC 2.1.1.-)	2.46615e+09	86135504	9.69242e+07	9.39202	7.93518	7.98643	5.5146e+07	1.08765e+08	1.29998e+08	7.74151	8.03649	8.11394	9.51993	7.94604	7.96285	7.86786	7.94253	7.98561	8.47627	7.932
SCA02S_RS14260	2-acylglycerophosphoethanolamine acyltransferase (EC 2.3.1.40) / Acyl-[acyl-carrier-protein] synthetase (EC 6.2.1.20)	4.46076e+08	4.2123e+08	4.62824e+08	8.64941	8.62452	8.66542	2.93447e+08	5.66179e+08	5.43307e+08	8.46753	8.75295	8.73505	8.7672	8.63632	8.63983	8.60573	8.65061	8.5969	8.68112	8.61775
SCA02S_RS14260	2-amino-4-hydroxy-6-hydroxymethyldihydropteridine pyrophosphokinase (EC 2.7.6.3)	2.22032e+07	3.08321e+07	3.30048e+07	7.34642	7.489	7.51858			4.9821e+07			7.69741	7.44646	7.49925	7.49638			7.57568	7.4807	7.57568
SCA02S_RS14260	2-C-methyl-D-erythritol 4-phosphate cytidylyltransferase (EC 2.7.7.60) / 2-C-methyl-D-erythritol 2,4-cyclodiphosphate synthase (EC 4.6.1.12)	1.256e+08	2.46757e+08	1.65778e+08	8.09899	8.39227	8.21953	8.84193e+07	1.78837e+08	2.1722e+08	7.94655	8.25246	8.3369	8.20929	8.40375	8.19526	8.07624	8.15597	8.20505	8.26943	8.14575
SCA02S_RS14260	2-dehydropantoate 2-reductase (EC 1.1.1.169)	4.01297e+07	5.28066e+07	4.93837e+07	7.60347	7.72269	7.69358	27893735	5.91573e+07	6.48638e+07	7.44551	7.77201	7.812	7.70702	7.73325	7.67087	7.56703	7.68114	7.68846	7.70371	7.64554
SCA02S_RS14260	2-hydroxy-3-oxopropionate reductase (EC 1.1.1.60)	77923082	7.55405e+07	5.32738e+07	7.89167	7.87818	7.72651	2.87919e+07	1.03966e+08	108062801	7.45927	8.01689	8.03368	7.99914	7.88896	7.7037	7.58101	7.92316	7.90662	7.86393	7.8036
SCA02S_RS14260	2-hydroxy-6-oxohepta-2,4-dienoate hydrolase	1.67685e+07	71476075	73710754	7.22449	7.85416	7.86753		3.42814e+07	1.16455e+08		7.53506	8.06616	7.32288	7.8649	7.8443		7.44696	7.93859	7.67736	7.69277
SCA02S_RS14260	2-isopropylmalate synthase (EC 2.3.3.13)	1.47338e+08	1.33681e+09	1.29317e+08	8.16831	9.12607	8.11166	2.95922e+07	91436552	2.32633e+08	7.47118	7.96112	8.36667	8.27956	9.13855	8.08771	7.59311	7.86804	8.23435	8.50194	7.8985
SCA02S_RS14260	2-isopropylmalate synthase (EC 2.3.3.13)	1.676e+09	1.84621e+09	1.57077e+09	9.22427	9.26628	9.19611	6.43439e+08	9.29754e+08	1.35891e+09	8.80851	8.96837	9.13319	9.3499	9.27896	9.16896	8.95227	8.86351	8.98875	9.26594	8.93484
SCA02S_RS14260	2-keto-3-deoxy-D-arabino-heptulosonate-7-phosphate synthase II (EC 2.5.1.54)	750987154	8.81045e+08	8.67578e+08	8.87563	8.945	8.93831	5.9409e+08	9.49536e+08	1.31977e+09	8.77385	8.97751	9.1205	8.99651	8.95723	8.91192	8.91705	8.87254	8.97626	8.95522	8.92195
SCA02S_RS14260	2-Keto-3-deoxy-D-manno-octulosonate-8-phosphate synthase (EC 2.5.1.55)	9.77136e+08	1.1121e+09	1.16276e+09	8.98995	9.04614	9.06549	2.20827e+08	1.30709e+09	1.29361e+09	8.34405	9.11631	9.1118	9.11239	9.05852	9.03873	8.48024	9.00971	8.9677	9.06988	8.81922
SCA02S_RS14260	2-oxoglutarate oxidoreductase, alpha subunit (EC 1.2.7.3)	5.29936e+08	7.30476e+08	8.89102e+08	8.72422	8.86361	8.94895	4.83858e+08	8.62173e+08	1.08434e+09	8.68472	8.93559	9.03517	8.84304	8.87573	8.92253	8.82646	8.83112	8.89228	8.88043	8.84995
SCA02S_RS14260	2-oxoglutarate oxidoreductase, beta subunit (EC 1.2.7.3)	283843752	3.18723e+08	4.36972e+08	8.45308	8.50341	8.64045	6.32072e+08	3.90696e+08	4.81125e+08	8.80077	8.59184	8.68226	8.5682	8.51504	8.61495	8.9444	8.49138	8.54495	8.56606	8.66024
SCA02S_RS14260	2-oxoglutarate oxidoreductase, gamma subunit (EC 1.2.7.3)	3.5894e+08	5.77799e+08	4.64994e+08	8.55502	8.76178	8.66745	3.69939e+08	4.74114e+08	1.09769e+09	8.56813	8.67588	9.04048	8.67153	8.77376	8.64186	8.70797	8.57444	8.89751	8.69572	8.72664
SCA02S_RS14260	2-oxoglutarate/malate translocator	2.48229e+08	1.39898e+08	1.89954e+08	8.39485	8.14581	8.27865	5.19164e+09	7.50916e+09	9.6758e+09	9.7153	9.87559	9.98569	8.50918	8.15695	8.25421	9.87387	9.76012	9.82776	8.30678	9.82058
SCA02S_RS14260	3,4-dihydroxy-2-butanone 4-phosphate synthase (EC 4.1.99.12) / GTP cyclohydrolase II (EC 3.5.4.25)	1.10892e+08	1.3124e+08	1.94063e+08	8.0449	8.11806	8.28794	1.15463e+08	1.68461e+08	2.09304e+08	8.06244	8.2265	8.32078	8.15446	8.12917	8.26347	8.19403	8.13031	8.18919	8.18237	8.17118
SCA02S_RS14260	3-dehydroquinate dehydratase II (EC 4.2.1.10)	6.33362e+08	868697526	9.87598e+08	8.80165	8.93887	8.99458	427468828	9.3783e+08	1.17832e+09	8.6309	8.97212	9.07126	8.92152	8.9511	8.96803	8.77177	8.86722	8.9278	8.94688	8.8556
SCA02S_RS14260	3-dehydroquinate synthase (EC 4.2.3.4)	2.44841e+08	2.2918e+08	2.51783e+08	8.38888	8.36018	8.40103	1.79718e+08	3.14932e+08	418236894	8.25459	8.49822	8.62142	8.50313	8.37161	8.37622	8.38932	8.39885	8.48507	8.41699	8.42441
SCA02S_RS14260	3-deoxy-D-manno-octulosonate 8-phosphate phosphatase (EC 3.1.3.45)	1.61745e+08	1.95077e+08	202338239	8.20883	8.29021	8.30608	1.21847e+08	1.17014e+08	1.76169e+08	8.08582	8.06824	8.24593	8.32063	8.30155	8.28156	8.21779	7.9739	8.11552	8.30124	8.1024
SCA02S_RS14260	3-deoxy-manno-octulosonate cytidylyltransferase (EC 2.7.7.38)	1.67316e+08	2.02892e+08	1.54892e+08	8.22354	8.30727	8.19003	1.30497e+08	2.3463e+08	2.37167e+08	8.1156	8.37038	8.37505	8.33553	8.31863	8.16585	8.24805	8.27251	8.2426	8.27334	8.25439
SCA02S_RS14260	3-hydroxyacyl-[acyl-carrier-protein] dehydratase, FabZ form (EC 4.2.1.59)	4.77442e+08	512509499	5.44716e+08	8.67892	8.7097	8.73617	1.73774e+08	5.95589e+08	7.47725e+08	8.23998	8.77495	8.87374	8.79712	8.72162	8.71038	8.37447	8.67235	8.7334	8.74304	8.59341
SCA02S_RS14260	3-isopropylmalate dehydratase large subunit (EC 4.2.1.33)	7.01133e+08	9.5569e+08	9.21792e+08	8.8458	8.98032	8.96463	7.88573e+08	1.34323e+09	1.05655e+09	8.89684	9.12815	9.02389	8.96627	8.9926	8.93817	9.04205	9.02142	8.88118	8.96568	8.98155
SCA02S_RS14260	3-isopropylmalate dehydratase small subunit (EC 4.2.1.33)							5.00459e+07	81382771	8.07769e+07	7.69937	7.91053	7.90729				7.82503	7.81804	7.78223		7.80843
SCA02S_RS14260	3-isopropylmalate dehydratase small subunit (EC 4.2.1.33)	5.90185e+08	6.8952e+08	7.34985e+08	8.77099	8.83855	8.86628	6.08638e+08	1081006372	8.11761e+08	8.78436	9.03383	8.90943	8.89044	8.85064	8.8401	8.92773	8.9282	8.76853	8.86039	8.87482
SCA02S_RS14260	3-isopropylmalate dehydrogenase (EC 1.1.1.85)	8.81256e+08	1.273e+09	1.06917e+09	8.9451	9.10483	9.02905	4.67936e+08	1.03505e+09	1.54462e+09	8.67019	9.01496	9.18882	9.06692	9.11728	9.00239	8.81169	8.90956	9.0435	9.0622	8.92158
SCA02S_RS14260	3-methyl-2-oxobutanoate hydroxymethyltransferase (EC 2.1.2.11)	3.74277e+08	5.16047e+08	4.92361e+08	8.57319	8.71269	8.69228	292086237	479909424	4.55389e+08	8.46551	8.68116	8.65838	8.68995	8.72461	8.66662	8.60368	8.57966	8.52145	8.69373	8.56826
SCA02S_RS14260	3-oxoacyl-[acyl-carrier protein] reductase (EC 1.1.1.100)	3743710859	3.95247e+09	3812995985	9.5733	9.59687	9.58127	2.39688e+09	4.06776e+09	3.8139e+09	9.37965	9.60936	9.58137	9.70368	9.61	9.55298	9.53273	9.497	9.42984	9.62222	9.48652
SCA02S_RS14260	3-oxoacyl-[acyl-carrier protein] reductase (EC 1.1.1.100)	8.10903e+08	1.00932e+09	1.09868e+09	8.90897	9.00403	9.04087	5.87741e+08	1.11361e+09	1.36875e+09	8.76919	9.04673	9.13633	9.0303	9.01635	9.01418	8.91231	8.94096	8.99183	9.02027	8.94837
SCA02S_RS14260	3-oxoacyl-[acyl-carrier-protein] synthase, KASII (EC 2.3.1.179)	565728691	1.02765e+09	1.0542e+09	8.75261	9.01185	9.02292	6.10523e+08	1.28578e+09	1752865767	8.7857	9.10917	9.24375	8.87181	9.02417	8.99629	8.92909	9.00266	9.09756	8.96409	9.00977
SCA02S_RS14260	3-oxoacyl-[acyl-carrier-protein] synthase, KASIII (EC 2.3.1.180)	1.01091e+09	1.39404e+09	1.4794e+09	9.00471	9.14428	9.17009	4.45414e+08	1.04825e+09	1.14786e+09	8.64876	9.02046	9.05989	9.12734	9.15678	9.14301	8.78992	8.91499	8.91661	9.14238	8.87384
SCA02S_RS14260	3'-phosphoadenosine 5'-phosphosulfate sulfurtransferase DndC	7.16179e+07	1.01294e+08	1.08712e+08	7.85502	8.00559	8.03628	2.18273e+08	4.83834e+07	8.03939e+07	8.339	7.6847	7.90522	7.962	8.01654	8.01255	8.4751	7.59484	7.7802	7.99703	7.95005
SCA02S_RS14260	3-polyprenyl-4-hydroxybenzoate carboxy-lyase (EC 4.1.1.-)	2.44728e+08	338399617	3.97628e+08	8.38868	8.52943	8.59948	1.24818e+08	2.83723e+08	3.30352e+08	8.09628	8.4529	8.51898	8.50293	8.5411	8.57409	8.22842	8.35406	8.38425	8.53937	8.32224
SCA02S_RS14260	3-polyprenyl-4-hydroxybenzoate carboxy-lyase UbiX (EC 4.1.1.-)	6.0759e+07		195945257	7.78361		8.29213	2.7474e+07		5.48126e+07	7.43892		7.73888	7.88961		8.26765	7.56033		7.61649	8.07863	7.58841
SCA02S_RS14260	3'-to-5' exoribonuclease RNase R	1.57683e+08	2.05319e+08	2.08594e+08	8.19778	8.31243	8.3193	8.14113e+07	1.38289e+08	2.22284e+08	7.91068	8.14079	8.34691	8.30943	8.3238	8.29474	8.0398	8.0456	8.2149	8.30932	8.1001
SCA02S_RS14260	3'-to-5' oligoribonuclease B, Bacillus type	7.08327e+07	9.78914e+07	173244298	7.85023	7.99074	8.23866	1.09549e+08	1.2923e+08	119371027	8.03961	8.11136	8.0769	7.95714	8.00167	8.21434	8.17082	8.01652	7.94916	8.05772	8.0455
SCA02S_RS14260	4-diphosphocytidyl-2-C-methyl-D-erythritol kinase (EC 2.7.1.148)	71874823	81155665	7.08403e+07	7.85658	7.90932	7.85028		1.44233e+08	1.09191e+08		8.15906	8.03819	7.96357	7.92014	7.8271		8.06366	7.91106	7.90361	7.98736
SCA02S_RS14260	4-hydroxy-3-methylbut-2-enyl diphosphate reductase (EC 1.17.1.2)	6.18548e+07	7.16178e+07	84000803	7.79137	7.85502	7.92428	3.32726e+07	6.04428e+07	75888137	7.52209	7.78134	7.88017	7.89748	7.86577	7.90089	7.64486	7.69036	7.75555	7.88805	7.69692
SCA02S_RS14260	4-hydroxybenzoyl-CoA thioesterase family active site	8.3137e+07	8.29944e+07	7.41323e+07	7.91979	7.91905	7.87001	38994101	2.06514e+08	1.06103e+08	7.591	8.31495	8.02573	8.02765	7.92988	7.84677	7.71489	8.21773	7.8988	7.93477	7.94381
SCA02S_RS14260	4-hydroxy-tetrahydrodipicolinate reductase (EC 1.17.1.8)	9.28965e+08	1.17522e+09	1.29603e+09	8.968	9.07012	9.11261	6.63038e+08	1.16428e+09	1.5211e+09	8.82154	9.06606	9.18216	9.09013	9.08253	9.08571	8.96552	8.96005	9.03694	9.08612	8.9875
SCA02S_RS14260	4-hydroxy-tetrahydrodipicolinate synthase (EC 4.3.3.7)	4.46386e+09	5.70396e+09	4.99285e+09	9.64971	9.75618	9.69835	2099624970	3.89079e+09	4.99645e+09	9.32214	9.59004	9.69866	9.78113	9.76952	9.66972	9.47429	9.47791	9.54528	9.74012	9.49916
SCA02S_RS14260	4-hydroxythreonine-4-phosphate dehydrogenase (EC 1.1.1.262)	1.01066e+08	128259582	1.47832e+08	8.00461	8.10809	8.16977	4.22312e+07	1.19593e+08	1.39643e+08	7.62563	8.07771	8.14502	8.11362	8.11918	8.14565	7.75009	7.98326	8.01621	8.12615	7.91652
SCA02S_RS14260	4-methyl-5(B-hydroxyethyl)-thiazole monophosphate biosynthesis enzyme	6.26268e+07	1.06539e+08	6.63175e+07	7.79676	8.02751	7.82163	6.11316e+07	8.19301e+07	93629893	7.78627	7.91344	7.97141	7.90294	8.03849	7.79854	7.91335	7.82092	7.84535	7.91332	7.85987
SCA02S_RS14260	4-oxalocrotonate tautomerase (EC 5.3.2.-)	6.49541e+07	127233674	1.7046e+08	7.81261	8.1046	8.23162	80629714	44239611	1.41853e+08	7.9065	7.64581	8.15184	7.919	8.11569	8.20732	8.03554	7.55641	8.02292	8.08067	7.87162
SCA02S_RS14260	5,10-methylenetetrahydrofolate reductase (EC 1.5.1.20)	1.5671e+08	165949140	1.61491e+08	8.1951	8.21998	8.20815	7.06857e+07	2.21084e+08	2.02132e+08	7.84933	8.34456	8.30564	8.3067	8.23122	8.18392	7.97744	8.24699	8.17428	8.24061	8.1329
SCA02S_RS14260	5-Enolpyruvylshikimate-3-phosphate synthase (EC 2.5.1.19)	1.20551e+08	1.58865e+08	2.56129e+08	8.08117	8.20103	8.40846	100952575	154559376	2.21259e+08	8.00412	8.1891	8.3449	8.19122	8.21225	8.38364	8.13475	8.09335	8.21293	8.26237	8.14701
SCA02S_RS14260	5-methyltetrahydrofolate--homocysteine methyltransferase (EC 2.1.1.13)	1.30167e+08	1.23088e+08	134393263	8.1145	8.09022	8.12838	1.0926e+08	188112446	2.12976e+08	8.03846	8.27442	8.32833	8.22501	8.10128	8.10438	8.16966	8.17767	8.19662	8.14356	8.18132
SCA02S_RS14260	5-methyltetrahydropteroyltriglutamate--homocysteine methyltransferase (EC 2.1.1.14)	2.98909e+08	3.47326e+08	5.68778e+08	8.47554	8.54074	8.75494	1.94003e+08	3.34156e+08	3.76079e+08	8.28781	8.52395	8.57528	8.59097	8.55242	8.7291	8.42308	8.42428	8.43966	8.62416	8.42901
SCA02S_RS14260	5-nucleotidase SurE (EC 3.1.3.5)	1.52434e+08	2.31792e+08	1.97564e+08	8.18308	8.3651	8.29571	2.01079e+08	203245045	2.78947e+08	8.30337	8.30802	8.44552	8.29453	8.37654	8.27122	8.43889	8.21088	8.31196	8.31409	8.32057
SCA02S_RS14260	6,7-dimethyl-8-ribityllumazine synthase (EC 2.5.1.78)	2.11983e+09	2.56873e+09	2.56998e+09	9.3263	9.40972	9.40993	1869961084	2.78485e+09	2.80564e+09	9.27183	9.4448	9.44803	9.45331	9.42259	9.38215	9.42316	9.33437	9.29861	9.41935	9.35205
SCA02S_RS14260	6-carboxytetrahydropterin synthase (EC 4.1.2.50) @ Queuosine biosynthesis QueD, PTPS-I	1.07635e+08	107863974		8.03195	8.03288				4.16257e+07			7.61936	8.14134	8.04386				7.49886	8.0926	7.49886
SCA02S_RS14260	8-amino-7-oxononanoate synthase (EC 2.3.1.47)	7.59642e+07	1.32695e+08	9.69039e+07	7.88061	8.12285	7.98634	7.03916e+07	1.07533e+08	1.07839e+08	7.84752	8.03154	8.03278	7.98793	8.13396	7.96276	7.9756	7.93763	7.90574	8.02822	7.93966
SCA02S_RS14260	ABC transporter ATP-binding protein	3.34212e+07	3.99092e+07	4.51267e+07	7.52402	7.60107	7.65443		2.31589e+07	29813722		7.36472	7.47442	7.62649	7.61147	7.63184		7.27861	7.35621	7.62327	7.31741
SCA02S_RS14260	ABC transporter ATP-binding protein uup	4.08029e+08	4.39527e+08	3.99598e+08	8.61069	8.64299	8.60162	3.80759e+08	4.79567e+08	5.81e+08	8.58065	8.68085	8.76418	8.72796	8.65481	8.57623	8.7207	8.57935	8.62557	8.653	8.64187
SCA02S_RS14260	ABC transporter multidrug efflux pump, fused ATP-binding domains	1.20698e+08	1.61346e+08	1.508e+08	8.0817	8.20776	8.1784	124032143	1.98323e+08	2.472e+08	8.09353	8.29737	8.39305	8.19176	8.21898	8.15426	8.22563	8.20036	8.26031	8.18833	8.22877
SCA02S_RS14260	ABC TRANSPORTER, ATP-BINDING PROTEIN	1.9036e+08	1.68055e+08	2.15451e+08	8.27957	8.22545	8.33335	1.16826e+08		409507806	8.06754		8.61226	8.39233	8.2367	8.30875	8.19921		8.47606	8.31259	8.33764
SCA02S_RS14260	ABC transporter, ATP-binding protein	7.43332e+07	79995100	9.03268e+07	7.87118	7.90306	7.95582	6.04118e+07	7.52498e+07	9.05607e+07	7.78112	7.87651	7.95694	7.97838	7.91387	7.93233	7.90812	7.78441	7.8311	7.94153	7.84121
SCA02S_RS14260	ABC transporter, ATP-binding protein	3.60876e+07	228798250	134816045	7.55736	8.35945	8.12974	3.95975e+07	1.72042e+08	2.41482e+08	7.59767	8.23563	8.38288	7.66028	8.37089	8.10574	7.72167	8.13934	8.25031	8.04564	8.03711
SCA02S_RS14260	ABC transporter, solute-binding protein	81750371	129570667	1.52338e+08	7.91249	8.11251	8.18281	2.78824e+07	7.67879e+07	1.03038e+08	7.44533	7.88529	8.013	8.02025	8.1236	8.15865	7.56685	7.7931	7.88627	8.10083	7.74874
SCA02S_RS14260	ABC transporter, solute-binding protein	4.16407e+07	8.89033e+07		7.61952	7.94892		4.18883e+07	5.25591e+07	84727939	7.62209	7.72065	7.92803	7.72329	7.95979		7.74649	7.63038	7.80264	7.84154	7.7265
SCA02S_RS14260	ABC transporter-related protein	4.66197e+07	1.60443e+08	1.02447e+08	7.66857	8.20532	8.0105	4.25663e+07	7.07595e+07	1.50204e+08	7.62907	7.84979	8.17668	7.77301	8.21654	7.98685	7.75358	7.758	8.04737	7.99213	7.85298
SCA02S_RS14260	ABC-type multidrug transport system, permease component	93061784	1.00322e+08	7.7848e+07	7.96877	8.0014	7.89125							8.0773	8.01234	7.86795				7.98586
SCA02S_RS14260	abortive infection protein, putative	1.89727e+08	2.4293e+08	2.73627e+08	8.27813	8.38548	8.43716	1.71323e+08	2.76894e+08	2.24006e+08	8.23382	8.44231	8.35026	8.39087	8.39695	8.41225	8.3682	8.3436	8.2182	8.40002	8.31
SCA02S_RS14260	Acetate kinase (EC 2.7.2.1)	1.28135e+09	1.83675e+09	1.87597e+09	9.10767	9.26405	9.27323	3.89799e+08	7.74083e+08	7.65142e+08	8.59084	8.88879	8.88374	9.2317	9.27672	9.24585	8.73105	8.78486	8.74325	9.25143	8.75305
SCA02S_RS14260	Acetate permease ActP (cation/acetate symporter)	8.64289e+06	9.25764e+06		6.93666	6.9665								7.03113	6.97603					7.00358
SCA02S_RS14260	Acetoacetyl-CoA synthetase [leucine] (EC 6.2.1.16)	1.15379e+08	94217316	1.39506e+08	8.06213	7.97413	8.14459	59379477		1.10751e+08	7.77364		8.04435	8.17192	7.98504	8.12055	7.90051		7.91713	8.0925	7.90882
SCA02S_RS14260	Acetolactate synthase large subunit (EC 2.2.1.6)	2085644754	2.44259e+09	2.69064e+09	9.31924	9.38785	9.42986	1.65271e+09	3036702213	3.76525e+09	9.2182	9.4824	9.57579	9.44616	9.40069	9.40202	9.36865	9.37153	9.42435	9.41629	9.38818
SCA02S_RS14260	Acetolactate synthase small subunit (EC 2.2.1.6)	2.01712e+09	1.96932e+09	1.72699e+09	9.30473	9.29432	9.23729	1.8747e+09	3.13518e+09	3.23921e+09	9.27293	9.49626	9.51044	9.43145	9.30703	9.21002	9.42428	9.38523	9.36003	9.31617	9.38985
SCA02S_RS14260	Acetyl-coenzyme A carboxyl transferase alpha chain (EC 6.4.1.2)	3.19206e+08	4.01787e+08	5.09647e+08	8.50407	8.604	8.70727	3.22433e+08	4.64554e+08	4.49934e+08	8.50844	8.66704	8.65315	8.61989	8.61576	8.68156	8.64731	8.5657	8.5163	8.63907	8.57643
SCA02S_RS14260	Acetyl-coenzyme A carboxyl transferase beta chain (EC 6.4.1.2)	2.1298e+08	2.07926e+08	2.69348e+08	8.32834	8.31791	8.43031	1.14887e+08	2.84438e+08	3.64118e+08	8.06027	8.45399	8.56124	8.44176	8.32929	8.40543	8.19182	8.35514	8.42585	8.39216	8.32427
SCA02S_RS14260	Acetyl-coenzyme A synthetase (EC 6.2.1.1)	2.44257e+08	1.04655e+08	231753838	8.38785	8.01976	8.36503	48688372	1.26334e+08	1.46375e+08	7.68743	8.10152	8.16547	8.50208	8.03073	8.34033	7.81289	8.00679	8.03633	8.29105	7.952
SCA02S_RS14260	Acetylglutamate kinase (EC 2.7.2.8)	2.60144e+08	3.11245e+08	3.67333e+08	8.41521	8.4931	8.56506	1.71266e+08	3.36519e+08	3.57721e+08	8.23367	8.52701	8.55355	8.52982	8.50472	8.53977	8.36805	8.42731	8.41827	8.52477	8.40454
SCA02S_RS14260	Aconitate hydratase 2 (EC 4.2.1.3)	1.40175e+09	1.44805e+09	1.67396e+09	9.14667	9.16078	9.22374	1.37911e+09	2.31334e+09	2.54395e+09	9.1396	9.36424	9.40551	9.27124	9.17331	9.19651	9.28877	9.25475	9.25676	9.21369	9.26676
SCA02S_RS14260	Acriflavin resistance protein			27555368			7.44021	3.12705e+07	2.78513e+07	6.80292e+07	7.49513	7.44485	7.8327			7.41824	7.61746	7.3578	7.70882	7.41824	7.56136
SCA02S_RS14260	Acriflavin resistance protein / Multidrug efflux system CmeDEF	1.61594e+08	1.46356e+08	1.12535e+08	8.20843	8.16541	8.05129	9.58937e+07	1.84555e+08	1.79656e+08	7.98179	8.26613	8.25444	8.32021	8.17658	8.02752	8.11206	8.16948	8.1239	8.17477	8.13515
SCA02S_RS14260	acriflavin resistance protein, AcrA/AcrE family	1.15055e+07			7.0609			53919940	3.89531e+07	3.45377e+07	7.73175	7.59054	7.53829	7.15707			7.85794	7.50179	7.41908	7.15707	7.59294
SCA02S_RS14260	Acyl carrier protein	5.86645e+08	6.49494e+08	8.94246e+08	8.76838	8.81258	8.95146	5.13269e+08	1.3252e+09	2.18416e+09	8.71034	9.12228	9.33929	8.88779	8.82463	8.92503	8.85251	9.01562	9.19158	8.87915	9.0199
SCA02S_RS14260	Acyl-[acyl-carrier-protein]--UDP-N-acetylglucosamine O-acyltransferase (EC 2.3.1.129)	173006860	4.27571e+08	3.9956e+08	8.23806	8.63101	8.60158	8.26678e+07	1.1952e+08	2.60389e+08	7.91734	8.07744	8.41562	8.35026	8.64281	8.57619	8.04656	7.98299	8.28253	8.52309	8.10403
SCA02S_RS14260	Acyl-phosphate:glycerol-3-phosphate O-acyltransferase PlsY	3.16347e+08	3.0969e+08	530938180	8.50016	8.49093	8.72504	2.58274e+08	3.6136e+08	780407258	8.41208	8.55794	8.89232	8.61592	8.50254	8.69929	8.54938	8.45788	8.75169	8.60592	8.58631
SCA02S_RS14260	Additional periplasmic component NikK of nickel ECF transporter	1.35946e+10	1.60346e+10	1.6819e+10	10.1334	10.2051	10.2258	5.7417e+09	9.65992e+09	1.13564e+10	9.75904	9.98497	10.0552	10.2714	10.219	10.1956	9.91832	9.86823	9.89622	10.2287	9.89425
SCA02S_RS14260	Adenine phosphoribosyltransferase (EC 2.4.2.7)	162085799	1.94132e+08	2.23011e+08	8.20974	8.2881	8.34833	4.39888e+07	188734374	2.83244e+08	7.64334	8.27585	8.45216	8.32155	8.29943	8.32368	7.76809	8.17909	8.31849	8.31489	8.08856
SCA02S_RS14260	Adenosylmethionine-8-amino-7-oxononanoate aminotransferase (EC 2.6.1.62)	1.94285e+07	46592025	71094026	7.28844	7.66831	7.85183		4.45705e+07	1.07249e+08		7.64905	8.03039	7.3877	7.6788	7.82865		7.55961	7.90339	7.63172	7.7315
SCA02S_RS14260	Adenylate kinase (EC 2.7.4.3)	1.98564e+09	2.49248e+09	2.18093e+09	9.2979	9.39663	9.33864	2.13858e+09	3.39461e+09	3.6008e+09	9.33013	9.53079	9.5564	9.42453	9.40948	9.31107	9.4824	9.41935	9.40526	9.38169	9.43567
SCA02S_RS14260	Adenylosuccinate lyase (EC 4.3.2.2)	2.42182e+08	2.0916e+08	2.8211e+08	8.38414	8.32048	8.45042	201653419	4.23539e+08	5.65702e+08	8.30461	8.62689	8.75259	8.49832	8.33186	8.42547	8.44015	8.52602	8.61417	8.41855	8.52678
SCA02S_RS14260	Adenylosuccinate synthetase (EC 6.3.4.4)	8.03967e+08	8.56308e+08	9.79576e+08	8.90524	8.93263	8.99104	6.42192e+08	979563705	1.05281e+09	8.80766	8.99103	9.02235	9.02652	8.94485	8.96449	8.95142	8.88591	8.87966	8.97862	8.90566
SCA02S_RS14260	ADP-heptose synthase (EC 2.7.-.-) / D-glycero-beta-D-manno-heptose 7-phosphate kinase	51567764	7.06822e+07	75367842	7.71238	7.84931	7.87719	2.00629e+07		4.45873e+07	7.30239		7.64921	7.81741	7.86005	7.85393	7.42158		7.52824	7.8438	7.47491
SCA02S_RS14260	ADP-L-glycero-D-manno-heptose-6-epimerase (EC 5.1.3.20)	1.87688e+06	19559853	1.13123e+08	6.27344	7.29137	8.05355	6.03152e+07	111898672	3.53423e+07	7.78043	8.04882	7.5483	6.35887	7.30134	8.02978	7.90741	7.95472	7.42892	7.23	7.76368
SCA02S_RS14260	Agmatine deiminase (EC 3.5.3.12)	394464763	4.97134e+08	5.59703e+08	8.59601	8.69647	8.74796	2.27385e+08	379067022	5.85282e+08	8.35676	8.57872	8.76737	8.71308	8.70837	8.72213	8.49315	8.47841	8.62871	8.71453	8.53342
SCA02S_RS14260	Alanine racemase (EC 5.1.1.1)	2.01657e+08	1.96824e+08	2.4567e+08	8.30461	8.29408	8.39035	1.42371e+08	184565834	2.48251e+08	8.15342	8.26615	8.39489	8.41771	8.30542	8.36558	8.2865	8.1695	8.26213	8.36291	8.23937
SCA02S_RS14260	Alanyl-tRNA synthetase (EC 6.1.1.7)	6.98847e+08	7.82979e+08	9.12015e+08	8.84438	8.89375	8.96	5.33593e+08	9.01853e+08	1.30759e+09	8.72721	8.95514	9.11647	8.96483	8.90592	8.93355	8.86965	8.85043	8.9723	8.93477	8.89746
SCA02S_RS14260	Alcohol dehydrogenase (EC 1.1.1.1)	1.55453e+08	221923017	2.18013e+08	8.1916	8.3462	8.33848	5.24155e+07	1.63932e+08	1.22164e+08	7.71946	8.21466	8.08694	8.30316	8.35762	8.31387	7.84545	8.11861	7.95905	8.32488	7.97437
SCA02S_RS14260	Aldehyde dehydrogenase (EC 1.2.1.3)	1.80276e+09	2.26295e+09	2.90488e+09	9.25594	9.35468	9.46313	1.51675e+09	2.0592e+09	2.7023e+09	9.18091	9.3137	9.43173	9.38199	9.36747	9.43519	9.33076	9.2048	9.28257	9.39489	9.27271
SCA02S_RS14260	Aldehyde dehydrogenase (EC 1.2.1.3)	1.44936e+08	1.76623e+08	1.47499e+08	8.16118	8.24705	8.16879	9.40357e+07	2.14179e+08	226795378	7.97329	8.33078	8.35563	8.27232	8.25833	8.14467	8.10343	8.23337	8.22349	8.22511	8.18676
SCA02S_RS14260	Aliphatic amidase AmiE (EC 3.5.1.4)	5.77421e+07	6.11255e+07	9.06319e+07	7.76149	7.78622	7.95728	9.1487e+06	1.23584e+07	5.41096e+07	6.96136	7.09196	7.73327	7.86719	7.79687	7.93379	7.07498	7.00904	7.61097	7.86595	7.23166
SCA02S_RS14260	Alkaline phosphatase (EC 3.1.3.1)	13901711	1.55681e+08		7.14307	8.19224		39713282	3.8705e+07	42014074	7.59894	7.58777	7.62339	7.24035	8.20344		7.72296	7.49905	7.50283	7.72189	7.57495
SCA02S_RS14260	Alkanal monooxygenase alpha chain (EC 1.14.14.3)	1.33724e+08	1.58941e+08	2.53033e+08	8.12621	8.20124	8.40318	4.86582e+07	1.09241e+08	9.46075e+07	7.68716	8.03839	7.97593	8.23688	8.21245	8.37837	7.81262	7.9444	7.84979	8.2759	7.86893
SCA02S_RS14260	Alkyl hydroperoxide reductase and/or thiol-specific antioxidant family (AhpC/TSA) protein	1.58641e+08	2.00134e+08	2.39183e+08	8.20042	8.30132	8.37873	8.51016e+07	2.94724e+08	3.31564e+08	7.92994	8.46942	8.52057	8.3121	8.31268	8.35399	8.05936	8.37039	8.38581	8.32626	8.27186
SCA02S_RS14260	Alkyl hydroperoxide reductase protein C (EC 1.6.4.-)	6.89661e+07	169574687	1.806e+08	7.83864	8.22936	8.25672	3.88544e+07	231236460	2.43042e+08	7.58944	8.36406	8.38568	7.94539	8.24062	8.23234	7.71331	8.26626	8.25306	8.13945	8.07754
SCA02S_RS14260	Alkyl hydroperoxide reductase subunit C-like protein	1337725913	1.28786e+09	9.8075e+08	9.12637	9.10987	8.99156	6.4583e+08	1.21063e+09	1.49443e+09	8.81012	9.08301	9.17448	9.25066	9.12233	8.96501	8.95391	8.97681	9.02938	9.11267	8.9867
SCA02S_RS14260	Allophanate hydrolase 2 subunit 1 (EC 3.5.1.54)	5.07875e+07	8.07327e+07	7.77108e+07	7.70576	7.90705	7.89048	4.57122e+07	8.03029e+07	1.72401e+08	7.66003	7.90473	8.23654	7.8107	7.91787	7.86719	7.78505	7.81231	8.10628	7.86525	7.90121
SCA02S_RS14260	Allophanate hydrolase 2 subunit 2 (EC 3.5.1.54)	7.27178e+07	5.86192e+07	8.76279e+07	7.86164	7.76804	7.94264	5.35742e+07	6.29363e+07	5.2063e+07	7.72896	7.7989	7.71653	7.96871	7.77867	7.91919	7.8551	7.70771	7.59449	7.88886	7.7191
SCA02S_RS14260	Alternative dihydrofolate reductase 2 / Dihydropteroate synthase (EC 2.5.1.15)	4.662e+07	59966444	3.45897e+08	7.66857	7.77791	8.53895	41200008	2.41591e+07	14710282	7.6149	7.38308	7.16762	7.77301	7.78855	8.51374	7.73918	7.29675	7.05426	8.0251	7.3634
SCA02S_RS14260	Amidophosphoribosyltransferase (EC 2.4.2.14)	1.77814e+09	2117698974	2.1631e+09	9.24996	9.32586	9.33508	7.9627e+08	1668317880	1862220897	8.90106	9.22228	9.27003	9.37594	9.33862	9.30752	9.04634	9.11445	9.12343	9.34069	9.09474
SCA02S_RS14260	Amino acid ABC transporter, ATPase component	4.45505e+07	5.14223e+07	4.33588e+07	7.64885	7.71115	7.63708	1.18272e+08	106482512	106690597	8.07288	8.02728	8.02813	7.75302	7.7217	7.61453	8.20464	7.93342	7.90116	7.69642	8.01307
SCA02S_RS14260	AMINO ACID PERMEASE ATP-BINDING PROTEIN	2.08449e+08	2.67965e+08	3.0441e+08	8.319	8.42808	8.48346	2.56773e+08	4.86849e+08	476413534	8.40955	8.68739	8.67798	8.43229	8.43961	8.45841	8.5468	8.58582	8.54074	8.44344	8.55779
SCA02S_RS14260	Amino acid-binding ACT	5.09803e+08	5.78075e+08	8.48136e+08	8.7074	8.76198	8.92847	6.68291e+08	1.1954e+09	9.0531e+08	8.82497	9.07751	8.9568	8.82599	8.77397	8.90211	8.969	8.97138	8.81515	8.83402	8.91851
SCA02S_RS14260	Aminopeptidase YpdF (MP-, MA-, MS-, AP-, NP- specific)	4.88977e+07	4.14012e+07	172964924	7.68929	7.61701	8.23796	9.32909e+07	307947227	7.81234e+07	7.96984	8.48848	7.89278	7.79401	7.62743	8.21364	8.09992	8.38923	7.76796	7.87836	8.0857
SCA02S_RS14260	Ammonium transporter	316616463	5.67512e+08	89878552	8.50053	8.75398	7.95366	3.19272e+08	3.44189e+08	951474240	8.50416	8.5368	8.9784	8.6163	8.76595	7.93018	8.64296	8.43698	8.8364	8.43747	8.63878
SCA02S_RS14260	Anaerobic dimethyl sulfoxide reductase chain A (EC 1.8.5.3)	87108049	6.57055e+07	6.62968e+07	7.94006	7.8176	7.82149	2.10043e+09	3.59553e+09	3.46698e+09	9.32231	9.55576	9.53995	8.04819	7.8283	7.7984	9.47446	9.44403	9.38908	7.89163	9.43586
SCA02S_RS14260	Anthranilate phosphoribosyltransferase (EC 2.4.2.18)	4.625e+08	5.9185e+08	5.46972e+08	8.66511	8.77221	8.73797	7.01059e+08	6.76017e+08	7.78776e+08	8.84575	8.82996	8.89141	8.78312	8.78421	8.71217	8.99013	8.72672	8.75079	8.75983	8.82255
SCA02S_RS14260	Anthranilate synthase, amidotransferase component (EC 4.1.3.27) @ Para-aminobenzoate synthase, amidotransferase component (EC 2.6.1.85)	2.16076e+08	2.08145e+08	3.17138e+08	8.33461	8.31837	8.50125	9.63763e+07	2.78298e+08	3.21059e+08	7.98397	8.44451	8.50659	8.44811	8.32975	8.47615	8.11428	8.34577	8.37205	8.418	8.27737
SCA02S_RS14260	Anthranilate synthase, aminase component (EC 4.1.3.27)	1.44869e+08	2.25791e+08	242639501	8.16097	8.35371	8.38496	8.4944e+07	2.65982e+08	3.13279e+08	7.92913	8.42485	8.49593	8.27212	8.36513	8.36021	8.05854	8.32635	8.36157	8.33249	8.24882
SCA02S_RS14260	Arabinose 5-phosphate isomerase (EC 5.3.1.13)	1.30287e+08	1.28433e+08	178244098	8.1149	8.10868	8.25102	3.57666e+07	7.53162e+07	1.2489e+08	7.55348	7.87689	8.09653	8.22542	8.11977	8.22666	7.67676	7.78479	7.96848	8.19061	7.81001
SCA02S_RS14260	Arginine decarboxylase (EC 4.1.1.19)	1.08393e+08	2.29387e+08	2.99208e+08	8.035	8.36057	8.47597	9.64813e+07	1.57818e+08	241300562	7.98444	8.19816	8.38256	8.14443	8.37201	8.45095	8.11476	8.1023	8.24999	8.32246	8.15568
SCA02S_RS14260	Arginine/ornithine antiporter ArcD	6.66601e+06	9.02167e+06		6.82387	6.95529								6.9168	6.9648					6.9408
SCA02S_RS14260	Arginine/ornithine antiporter ArcD	64284950	1.36814e+07		7.80811	7.13613		13387555		4.64364e+08	7.1267		8.66686	7.91445	7.14589		7.24302		8.52979	7.53017	7.8864
SCA02S_RS14260	Arginine/ornithine antiporter ArcD	1.56082e+09	2.24581e+09	2.15994e+09	9.19335	9.35137	9.33444	1.09818e+09	2.01771e+09	2.2122e+09	9.04067	9.30486	9.34482	9.31855	9.36416	9.30688	9.18823	9.19606	9.19704	9.32987	9.19377
SCA02S_RS14260	Arginine/ornithine antiporter ArcD	3.81715e+08	4.25119e+08	4.72127e+08	8.58174	8.62851	8.67406	2.62981e+08	451650413	5.95171e+08	8.41993	8.6548	8.77464	8.69861	8.64031	8.64845	8.55735	8.55361	8.63587	8.66246	8.58228
SCA02S_RS14260	Arginine/ornithine antiporter ArcD	2.4928e+08	3.95106e+08	4.3513e+08	8.39669	8.59671	8.63862	2.5303e+08	408505158	5.01769e+08	8.40317	8.6112	8.7005	8.51104	8.60847	8.61312	8.54032	8.51051	8.5629	8.57754	8.53791
SCA02S_RS14260	Argininosuccinate lyase (EC 4.3.2.1)	554923749	4.84384e+08	7.4136e+08	8.74423	8.68519	8.87003	3.8328e+08	6.34019e+08	804901234	8.58352	8.8021	8.90574	8.86332	8.69707	8.84384	8.72361	8.69919	8.7649	8.80141	8.72923
SCA02S_RS14260	Argininosuccinate synthase (EC 6.3.4.5)	2.57017e+09	3.11662e+09	2.97465e+09	9.40996	9.49368	9.47344	1.82335e+09	3094480065	3716446753	9.26087	9.49059	9.57013	9.53811	9.50667	9.44547	9.41202	9.37962	9.41878	9.49675	9.40347
SCA02S_RS14260	Arginyl-tRNA synthetase (EC 6.1.1.19)	2.91614e+08	3.22929e+08	3.43875e+08	8.46481	8.50911	8.5364	3.4527e+08	5.6576e+08	5.29072e+08	8.53816	8.75263	8.72351	8.58009	8.52075	8.5112	8.67751	8.65029	8.58555	8.53734	8.63779
SCA02S_RS14260	Aromatic-amino-acid aminotransferase (EC 2.6.1.57)	6.07372e+07	7.79534e+07	5.95555e+07	7.78345	7.89184	7.77492	7.29615e+07	1.27717e+08	1.8601e+08	7.86309	8.10625	8.26954	7.88946	7.90263	7.75197	7.99143	8.01147	8.13875	7.84802	8.04722
SCA02S_RS14260	AsmA protein	180816250	2.50936e+08	2.44436e+08	8.25724	8.39956	8.38817	1.8468e+08	2.04907e+08	2.49625e+08	8.26642	8.31156	8.39729	8.36969	8.41105	8.3634	8.40134	8.21438	8.26449	8.38138	8.2934
SCA02S_RS14260	asparaginase	7.19106e+07	8.24827e+07	1.50317e+08	7.85679	7.91636	8.17701	164225261	143243521	2.45614e+08	8.21544	8.15607	8.39025	7.96379	7.92719	8.15287	8.34952	8.06071	8.25756	8.01462	8.2226
SCA02S_RS14260	Aspartate 1-decarboxylase (EC 4.1.1.11)	2.46014e+08	2.09756e+08	2.51848e+08	8.39096	8.32171	8.40114	2.16858e+08	3.45001e+08	4.29003e+08	8.33618	8.53782	8.63246	8.50523	8.3331	8.37634	8.47223	8.43799	8.49594	8.40489	8.46872
SCA02S_RS14260	Aspartate aminotransferase (EC 2.6.1.1)	2.1662e+09	2.06808e+09	2.00787e+09	9.3357	9.31557	9.30273	9.94386e+08	1501261884	2.08683e+09	8.99756	9.17646	9.31949	9.46284	9.32831	9.27527	9.1444	9.06916	9.1721	9.35547	9.12856
SCA02S_RS14260	Aspartate aminotransferase (EC 2.6.1.1)	1.1573e+09	1.40346e+09	1.38986e+09	9.06345	9.1472	9.14297	9.11492e+08	1.5038e+09	1.79314e+09	8.95975	9.17719	9.25361	9.18688	9.15971	9.11598	9.10599	9.06989	9.10727	9.15419	9.09438
SCA02S_RS14260	Aspartate ammonia-lyase (EC 4.3.1.1)	1091114061	4.4498e+08	439208816	9.03787	8.64834	8.64267	1.60235e+08	2.41545e+08	5.74669e+08	8.20476	8.383	8.75942	9.16095	8.66017	8.61716	8.33867	8.28498	8.62089	8.81276	8.41485
SCA02S_RS14260	Aspartate carbamoyltransferase (EC 2.1.3.2)	4.81041e+08	5.23496e+08	5.92125e+08	8.68218	8.71891	8.77241	7.34736e+08	5.07624e+08	1.46279e+09	8.86613	8.70554	9.16518	8.80042	8.73084	8.74652	9.01084	8.60375	9.02024	8.75926	8.87828
SCA02S_RS14260	Aspartate racemase (EC 5.1.1.13)	4.03783e+08	6.14541e+08	7.00399e+08	8.60615	8.78855	8.84535	3.14615e+08	6.22958e+08	6.4271e+08	8.49778	8.79446	8.80802	8.72335	8.80057	8.81923	8.63647	8.69163	8.66872	8.78105	8.66561
SCA02S_RS14260	Aspartate-semialdehyde dehydrogenase (EC 1.2.1.11)	1.23893e+09	1.38394e+09	1.55227e+09	9.09305	9.14112	9.19097	9.10993e+08	1.53891e+09	2.13024e+09	8.95952	9.18721	9.32843	9.21688	9.15362	9.16383	9.10574	9.07979	9.1809	9.17811	9.12215
SCA02S_RS14260	Aspartokinase (EC 2.7.2.4)	5.54591e+08	2.31344e+09	6.13482e+08	8.74397	9.36426	8.7878	4.68156e+08	8.71309e+08	1.04405e+09	8.67039	8.94017	9.01872	8.86305	9.37707	8.76186	8.8119	8.83564	8.87609	9.00066	8.84121
SCA02S_RS14260	Aspartyl-tRNA synthetase (EC 6.1.1.12) @ Aspartyl-tRNA(Asn) synthetase (EC 6.1.1.23)	5.81108e+08	630266156	6.35388e+08	8.76426	8.79952	8.80304	512762391	7.71926e+08	1.02994e+09	8.70992	8.88758	9.01281	8.88362	8.81156	8.77705	8.85207	8.78366	8.87027	8.82408	8.83533
SCA02S_RS14260	Aspartyl-tRNA(Asn) amidotransferase subunit A (EC 6.3.5.6) @ Glutamyl-tRNA(Gln) amidotransferase subunit A (EC 6.3.5.7)	3.12212e+08	4.38799e+08	4.83311e+08	8.49445	8.64227	8.68423	3.32553e+08	5.20131e+08	685422692	8.52186	8.71611	8.83596	8.61013	8.65409	8.65859	8.66095	8.6142	8.69622	8.64094	8.65712
SCA02S_RS14260	Aspartyl-tRNA(Asn) amidotransferase subunit B (EC 6.3.5.6) @ Glutamyl-tRNA(Gln) amidotransferase subunit B (EC 6.3.5.7)	3.862e+08	4.69743e+08	7.25155e+08	8.58681	8.67186	8.86043	2.6844e+08	4.90739e+08	3.6146e+09	8.42885	8.69085	9.55806	8.70375	8.68372	8.83427	8.56642	8.58923	9.4069	8.74058	8.85418
SCA02S_RS14260	ATP phosphoribosyltransferase (EC 2.4.2.17)	2.65557e+08	2.6451e+08	5.57765e+08	8.42416	8.42244	8.74645	1.82155e+08	3.23551e+08	4.10994e+08	8.26044	8.50994	8.61384	8.53888	8.43396	8.72063	8.39526	8.41044	8.47761	8.56449	8.42777
SCA02S_RS14260	ATP phosphoribosyltransferase regulatory subunit, divergent variant (EC 2.4.2.17)	1.87956e+08	193643164	1.81439e+08	8.27406	8.287	8.25873	1.19199e+08	1.53223e+08	2.32438e+08	8.07627	8.18532	8.36631	8.38674	8.29834	8.23435	8.20809	8.08962	8.23399	8.30648	8.17723
SCA02S_RS14260	ATP synthase alpha chain (EC 3.6.3.14)	6.41217e+09	6.85986e+09	7.1807e+09	9.80701	9.83632	9.85617	4.68682e+09	7.74632e+09	9.2676e+09	9.67088	9.8891	9.96697	9.94056	9.84977	9.82707	9.82872	9.77347	9.80934	9.87247	9.80384
SCA02S_RS14260	ATP synthase beta chain (EC 3.6.3.14)	9.45413e+09	1.03207e+10	1.09212e+10	9.97562	10.0137	10.0383	7204950781	1.1872e+10	1.41742e+10	9.85763	10.0745	10.1515	10.1115	10.0274	10.0086	10.0185	9.95673	9.99095	10.0492	9.98873
SCA02S_RS14260	ATP synthase delta chain (EC 3.6.3.14)	1.13984e+09	1.33583e+09	1.67163e+09	9.05684	9.12575	9.22314	8.46601e+08	1.56761e+09	1.77187e+09	8.92768	9.19524	9.24843	9.18019	9.13823	9.19591	9.07339	9.08772	9.10217	9.17144	9.08776
SCA02S_RS14260	ATP synthase epsilon chain (EC 3.6.3.14)	1.14089e+09	6.41184e+08	1.29895e+09	9.05725	8.80698	9.11359	8.4871e+08	1.37164e+09	1418086321	8.92876	9.13724	9.1517	9.18059	8.81903	9.08669	9.07449	9.0304	9.00697	9.02877	9.03729
SCA02S_RS14260	ATP synthase F0 sector subunit a	1.12759e+08	1.14006e+08	6.07398e+07	8.05215	8.05693	7.78347	1.67181e+07	5.64425e+07	1.36718e+08	7.22319	7.75161	8.13583	8.16181	8.06795	7.76049	7.34108	7.66097	8.00716	7.99675	7.66974
SCA02S_RS14260	ATP synthase F0 sector subunit b (EC 3.6.3.14)	9.58548e+08	8.0396e+08	1.48822e+09	8.98161	8.90523	9.17267	5.7696e+08	1.24588e+09	1.81679e+09	8.76115	9.09548	9.25931	9.10393	8.91742	9.14559	8.90414	8.98913	9.11287	9.05565	9.00205
SCA02S_RS14260	ATP synthase F0 sector subunit b' (EC 3.6.3.14)	9.6364e+08	1062997236	1.03705e+09	8.98391	9.02653	9.0158	1.25715e+09	1.75009e+09	1.52809e+09	9.09939	9.24306	9.18415	9.10626	9.03888	8.98918	9.2479	9.13499	9.0389	9.04478	9.14059
SCA02S_RS14260	ATP synthase gamma chain (EC 3.6.3.14)	1.20522e+09	1.42579e+09	1622803372	9.08107	9.15405	9.21027	8.21504e+08	1522803566	1.89748e+09	8.91461	9.18264	9.27818	9.20474	9.16658	9.18308	9.06011	9.07528	9.13144	9.1848	9.08894
SCA02S_RS14260	ATP synthase protein I-like membrane protein	4.08012e+07	42509349	6.52555e+07	7.61067	7.62848	7.81462							7.71432	7.63892	7.79155				7.71493
SCA02S_RS14260	ATP-dependent 23S rRNA helicase DbpA	1.64254e+07	2.79675e+07		7.21552	7.44665		3.65688e+07	4.75879e+07	2.07051e+08	7.56311	7.6775	8.31608	7.31378	7.45684		7.68655	7.58773	8.18456	7.38531	7.81961
SCA02S_RS14260	ATP-dependent Clp protease ATP-binding subunit ClpA	1.56201e+08	183311525	1.69118e+08	8.19368	8.26319	8.22819	1.11475e+08	167179922	1.87738e+08	8.04718	8.22318	8.27355	8.30527	8.27449	8.2039	8.17852	8.12704	8.1427	8.26122	8.14942
SCA02S_RS14260	ATP-dependent Clp protease ATP-binding subunit ClpX	2.14659e+08	2.6508e+08	2.66224e+08	8.33175	8.42338	8.42525	168585513	3.3083e+08	3.49641e+08	8.22682	8.5196	8.54362	8.44522	8.4349	8.40037	8.36109	8.41999	8.40851	8.42683	8.39653
SCA02S_RS14260	ATP-dependent Clp protease proteolytic subunit (EC 3.4.21.92)	1.07221e+09	1.15118e+09	1.0298e+09	9.03028	9.06114	9.01275	5.50414e+08	9.13473e+08	9.00612e+08	8.74069	8.9607	8.95454	9.15326	9.07354	8.98615	8.88335	8.85592	8.81292	9.07098	8.85073
SCA02S_RS14260	ATP-dependent DNA helicase UvrD/PcrA/Rep, epsilon proteobacterial type 2	3.74595e+08	3.62066e+08	3.31122e+08	8.57356	8.55879	8.51999	3.26201e+08	4.18732e+08	1.20509e+09	8.51349	8.62194	9.08102	8.69032	8.5705	8.49484	8.65244	8.52113	8.9374	8.58522	8.70365
SCA02S_RS14260	ATP-dependent hsl protease ATP-binding subunit HslU	3.03421e+08	3.13525e+08	314995260	8.48205	8.49627	8.4983	3.04095e+08	4.86735e+08	4.67984e+08	8.48301	8.68729	8.67023	8.59756	8.50789	8.47322	8.62146	8.58572	8.53311	8.52622	8.5801
SCA02S_RS14260	ATP-dependent protease HslV (EC 3.4.25.-)	3.76063e+08	4.12287e+08	4.6112e+08	8.57526	8.6152	8.66381	238403738	395222989	3.22934e+08	8.37731	8.59684	8.50911	8.69204	8.62698	8.63824	8.51404	8.49633	8.37454	8.65242	8.46164
SCA02S_RS14260	ATP-dependent protease La (EC 3.4.21.53) Type I	4.76696e+08	9.5434e+08	5.19217e+08	8.67824	8.9797	8.71535	2.64193e+08	459684636	4.96963e+08	8.42192	8.66246	8.69632	8.79643	8.99199	8.68962	8.55938	8.56118	8.55879	8.82601	8.55978
SCA02S_RS14260	ATP-dependent RNA helicase RhlE	1.12743e+08	79292193	133240620	8.05209	7.89923	8.12464	1.117e+08	151654976	13530227	8.04805	8.18086	7.13131	8.16175	7.91004	8.10065	8.17941	8.0852	7.01852	8.05748	7.76104
SCA02S_RS14260	ATP-dependent RNA helicase RhlE	5.09854e+08	5.26853e+08	5.35762e+08	8.70745	8.72169	8.72897	3.96848e+08	7.16274e+08	8.46425e+08	8.59862	8.85508	8.92759	8.82603	8.73362	8.7032	8.73896	8.75154	8.7864	8.75428	8.75897
SCA02S_RS14260	Bacterioferritin	2.85266e+09	3.63272e+09	4344433630	9.45525	9.56023	9.63793	1.06111e+09	2.80622e+09	3.53549e+09	9.02576	9.44812	9.54845	9.58402	9.57331	9.60948	9.17307	9.33765	9.39744	9.58894	9.30272
SCA02S_RS14260	BarA sensory histidine kinase (= VarS = GacS)	2.02756e+09	2.11989e+09	2.5564e+09	9.30697	9.32631	9.40763	1.20877e+09	1.88376e+09	2.24417e+09	9.08234	9.27503	9.35106	9.43372	9.33907	9.37986	9.23058	9.16658	9.20317	9.38422	9.20011
SCA02S_RS14260	Bem46 protein	2.76416e+07	4.13024e+07	3.76814e+07	7.44156	7.61598	7.57613		2.50479e+07	4.45659e+07		7.39877	7.649	7.54291	7.62639	7.55376		7.31226	7.52803	7.57435	7.42015
SCA02S_RS14260	beta-(1-3)-glucosyl transferase	97658840	9.26409e+07	9.3198e+07	7.98971	7.9668	7.96941	1.23277e+08	1.724e+08	2.60708e+08	8.09088	8.23654	8.41615	8.09852	7.9777	7.94588	8.22293	8.14023	8.28305	8.00737	8.21541
SCA02S_RS14260	Beta-hexosaminidase (EC 3.2.1.52)	9.68422e+07	7.29817e+07	6.88354e+07	7.98606	7.86321	7.83781	3.20483e+07	9.44553e+07	3.76667e+07	7.5058	7.97523	7.57596	8.09482	7.87397	7.81467	7.62831	7.88198	7.45614	7.92782	7.65548
SCA02S_RS14260	b-glycosyltransferase, glycosyltransferase family 2 protein	44589565	50947932	62676785	7.64923	7.70713	7.79711							7.75341	7.71767	7.77409				7.74839
SCA02S_RS14260	BINDING COMPONENT OF ABC TRANSPORTER	6.89209e+09	9.16718e+09	1.08319e+10	9.83835	9.96224	10.0347	4.14717e+09	8.12283e+09	9.5652e+09	9.61775	9.90971	9.98069	9.97234	9.97586	10.0051	9.77472	9.79384	9.82285	9.98443	9.79714
SCA02S_RS14260	Biopolymer transport protein ExbD/TolR	39486882			7.59645					25814975			7.41187	7.69991					7.29465	7.69991	7.29465
SCA02S_RS14260	Biopolymer transport protein ExbD/TolR	8.70101e+07	1.01866e+08	1.11178e+08	7.93957	8.00803	8.04602							8.0477	8.01898	8.02227				8.02965
SCA02S_RS14260	Biopolymer transport protein ExbD/TolR	103464166	1.2868e+08	9.9647e+07	8.01479	8.10951	7.99846	2.56215e+07	1.44124e+08	4.26186e+07	7.40861	8.15874	7.6296	8.12394	8.1206	7.97485	7.52952	8.06334	7.50894	8.07313	7.7006
SCA02S_RS14260	Biopolymer transport protein ExbD/TolR	1.27725e+08	8.01698e+07	2.30073e+08	8.10628	7.90401	8.36187	1.22214e+08	3.53002e+07	2.1443e+08	8.08712	7.54778	8.33129	8.21667	7.91482	8.33718	8.21911	7.45953	8.19953	8.15623	7.95939
SCA02S_RS14260	Biosynthetic Aromatic amino acid aminotransferase beta (EC 2.6.1.57) @ Histidinol-phosphate aminotransferase (EC 2.6.1.9)	4.53666e+08	904723514	9.34608e+08	8.65674	8.95652	8.97063	7.95901e+08	1.15975e+09	1.13659e+09	8.90086	9.06437	9.05561	8.77463	8.96877	8.94415	9.04613	8.95838	8.91239	8.89585	8.9723
SCA02S_RS14260	Biotin carboxyl carrier protein of acetyl-CoA carboxylase	1.45101e+09	2.38899e+09	2.24594e+09	9.16167	9.37821	9.3514	9.61532e+08	2.51237e+09	2.4286e+09	8.98296	9.40008	9.38536	9.28644	9.39104	9.32379	9.12958	9.29017	9.23693	9.33376	9.21889
SCA02S_RS14260	Biotin carboxylase of acetyl-CoA carboxylase (EC 6.3.4.14)	1.75394e+09	1.94156e+09	2.01688e+09	9.24401	9.28815	9.30468	1.15014e+09	2.04538e+09	2.30614e+09	9.06075	9.31077	9.36289	9.36991	9.30086	9.27721	9.20863	9.20191	9.21481	9.31599	9.20845
SCA02S_RS14260	Biotin carboxylase of acetyl-CoA carboxylase (EC 6.3.4.14)	1.32445e+09	1.4345e+09	1.14396e+09	9.12204	9.1567	9.05841	1.0117e+09	1.78141e+09	1.56898e+09	9.00505	9.25076	9.19562	9.24627	9.16923	9.03167	9.15202	9.1426	9.05019	9.14905	9.11494
SCA02S_RS14260	Biotin synthase (EC 2.8.1.6)	3.79949e+07	1.86158e+08	1.09622e+08	7.57972	8.26988	8.0399	3.5735e+07	1.58539e+08	2.67912e+08	7.55309	8.20014	8.42799	7.68295	8.28119	8.01616	7.67637	8.10426	8.2947	7.99344	8.02511
SCA02S_RS14260	blr6548; probable leucine/isoleucine/valine-binding protein precursor	87584728	8.9951e+07	5.82483e+07	7.94243	7.95401	7.76528							8.05059	7.96489	7.74236				7.91928
SCA02S_RS14260	Branched-chain amino acid ABC transporter, amino acid-binding protein (TC 3.A.1.4.1)	6.25615e+09	7.19775e+09	8.6819e+09	9.79631	9.8572	9.93861	4.34327e+09	7.17174e+09	7.51041e+09	9.63782	9.85562	9.87566	9.92972	9.87068	9.90927	9.79512	9.74039	9.71948	9.90322	9.75166
SCA02S_RS14260	Branched-chain amino acid ABC transporter, amino acid-binding protein (TC 3.A.1.4.1)	1.71878e+09	2.3539e+09	2.88385e+09	9.23522	9.37179	9.45997	2.54995e+09	3.90391e+09	4.6361e+09	9.40653	9.5915	9.66615	9.36099	9.38461	9.43204	9.56006	9.47935	9.51328	9.39255	9.51756
SCA02S_RS14260	Branched-chain amino acid aminotransferase (EC 2.6.1.42)	1.42472e+09	1.68506e+09	1.86573e+09	9.15373	9.22661	9.27085	1.34646e+09	2.41075e+09	3.05662e+09	9.12919	9.38215	9.48524	9.27839	9.23924	9.24348	9.27819	9.27245	9.33523	9.2537	9.29529
SCA02S_RS14260	Branched-chain amino acid transport ATP-binding protein LivF (TC 3.A.1.4.1)	1.95863e+08	2.58994e+08	2.71204e+08	8.29195	8.41329	8.4333	2.07263e+08	2.35214e+08	2.47404e+08	8.31652	8.37146	8.39341	8.40488	8.4248	8.4084	8.45226	8.27358	8.26066	8.41269	8.32883
SCA02S_RS14260	Branched-chain amino acid transport ATP-binding protein LivF (TC 3.A.1.4.1)	6.69394e+07	7.98693e+07	8.30786e+07	7.82568	7.90238	7.91949	6.09036e+07	130608301	2.59137e+08	7.78464	8.11597	8.41353	7.93226	7.91319	7.89611	7.9117	8.02108	8.28047	7.91385	8.07108
SCA02S_RS14260	Branched-chain amino acid transport ATP-binding protein LivG (TC 3.A.1.4.1)	1.98602e+08	2.0785e+08	2.09523e+08	8.29798	8.31775	8.32123	1.92322e+08	3.11221e+08	3.22418e+08	8.28403	8.49307	8.50842	8.41099	8.32913	8.29666	8.41923	8.39376	8.37386	8.34559	8.39562
SCA02S_RS14260	Branched-chain amino acid transport ATP-binding protein LivG (TC 3.A.1.4.1)		1.31435e+08	7.32652e+07		8.11871	7.8649	7.18379e+07	2.02341e+08	3.13947e+08	7.85635	8.30608	8.49686		8.12982	7.84168	7.98458	8.20897	8.36248	7.98575	8.18534
SCA02S_RS14260	C4 aminotransferase specific for PseB product (PseC, second step of pseudaminic acid biosynthesis)	5.94136e+07	7.27448e+07	1.0142e+08	7.77389	7.8618	8.00612	7.72951e+07	1.12782e+08	104417802	7.88815	8.05224	8.01877	7.87976	7.87256	7.98249	8.01689	7.95809	7.89196	7.9116	7.95565
SCA02S_RS14260	C4-type zinc finger protein, DksA/TraR family	3.32178e+08	4.28986e+08	5.01363e+08	8.52137	8.63244	8.70015	2.2673e+08	5.61171e+08	7.13026e+08	8.35551	8.7491	8.85311	8.63742	8.64425	8.67447	8.49188	8.6468	8.71309	8.65205	8.61726
SCA02S_RS14260	Campylobacter invasion antigen B (CiaB)	2.7981e+08	3.10879e+08	226998661	8.44686	8.49259	8.35602	1.85486e+08	2.16252e+08	2.71234e+08	8.26831	8.33496	8.43334	8.5619	8.50421	8.33135	8.40326	8.23751	8.29997	8.46582	8.31358
SCA02S_RS14260	Carbamoyl-phosphate synthase large chain (EC 6.3.5.5)	1.0006e+09	7.81772e+08	9.44636e+08	9.00026	8.89308	8.97526	5.62386e+08	1.10436e+09	9.21083e+08	8.75003	9.04311	8.9643	9.12283	8.90524	8.94877	8.89284	8.93738	8.82253	8.99228	8.88425
SCA02S_RS14260	Carbamoyl-phosphate synthase small chain (EC 6.3.5.5)	7.24872e+08	7.77493e+08	6.93828e+08	8.86026	8.8907	8.84125	5.65054e+08	8.9874e+08	8.6685e+08	8.75209	8.95363	8.93794	8.98093	8.90286	8.81515	8.89493	8.84895	8.79659	8.89965	8.84682
SCA02S_RS14260	Carbon monoxide-induced hydrogenase iron-sulfur protein CooX	43757721			7.64105									7.74512						7.74512
SCA02S_RS14260	Carbon monoxide-induced hydrogenase large subunit CooH	5.8461e+07	7.87869e+07	9.9012e+07	7.76687	7.89645	7.99569	4.55725e+07	2.21602e+08	6.98934e+07	7.6587	8.34557	7.84444	7.87264	7.90726	7.97208	7.7837	8.24799	7.72038	7.91733	7.91736
SCA02S_RS14260	Carbon monoxide-induced hydrogenase NuoC-like protein CooU	221785289	108500933	3.99212e+07	8.34593	8.03543	7.6012	1.70145e+08	4.52309e+07	5.30892e+07	8.23082	7.65544	7.72501	8.45959	8.04642	7.57876	8.36516	7.56593	7.60283	8.02826	7.84464
SCA02S_RS14260	Carbon monoxide-induced hydrogenase small subunit CooL	3.36927e+07		72772432	7.52754		7.86197							7.63005		7.83876				7.7344
SCA02S_RS14260	Carbon starvation protein A paralog	1284613128	1.67999e+09	1.17191e+09	9.10877	9.22531	9.0689	3.34706e+08	5.06848e+08	6.41038e+08	8.52466	8.70488	8.80688	9.23282	9.23793	9.04212	8.6638	8.6031	8.6676	9.17096	8.64483
SCA02S_RS14260	Carbon storage regulator	2.38839e+07	2.92521e+07		7.37811	7.46616		7.65193e+07	1.07224e+08	1.34182e+08	7.88377	8.03029	8.12769	7.47859	7.47637		8.01244	7.9364	7.99916	7.47748	7.98267
SCA02S_RS14260	Carbonic anhydrase (EC 4.2.1.1)	1.70748e+09	2.22193e+09	2.4798e+09	9.23236	9.34673	9.39442	9.5952e+08	1.79588e+09	2.3305e+09	8.98205	9.25428	9.36745	9.35809	9.35951	9.36668	9.12865	9.14607	9.2193	9.36143	9.16468
[truncated: 1,164 more rows]
