# Supplementary material for: Hydrogen production by Sulfurospirillum species enables syntrophic interactions of Epsilonproteobacteria
Source: Nat Commun. 2018 Nov 19;9:4872. doi: 10.1038/s41467-018-07342-3 (PMC6242987; doi:10.1038/s41467-018-07342-3)
Supplement: Supplementary file 5 — Supplementary Data 2 [file 41467_2018_7342_MOESM5_ESM.xlsx]

## Sheet: Manual
This table contains an overview of the fermentative (Pyr) compared to the respirative proteome (Pyr/Fum) of S. multivorans (sheet 2) and S. cavolei (sheet 3)
Values given are averages (Avg) of the logarithmized and normalized data derived from the top 3 peptide areas of each protein.
Only quantified proteins (identified in at least two of the three replicates) were taken into account

## Sheet: Sulfurospirillum multivorans
Locus tag	Description	Avg Pyr	Avg Pyr/Fum	Ratio Pyr:Pyr/Fum	p-value
SMUL_0001	chromosomal replication initiator protein DnaA	8.21228	8.17641	1.0861	0.81497
SMUL_0002	DNA polymerase III beta subunit	9.11245	8.92113	1.55354	0.014398
SMUL_0003	DNA gyrase subunit B	8.7548	8.83973	0.822384	0.116409
SMUL_0004	GGDEF & EAL domain-containing protein	7.088	7.0882	0.999527	0.877203
SMUL_0005	PreQ(1) synthase	8.38149	8.61799	0.580098	0.0142571
SMUL_0006	putative HD superfamily hydrolase	7.99859	7.50679	3.10315	0.167552
SMUL_0008	uracil-DNA glycosylase, family 1	7.62922	7.80778	0.662891	0.0403293
SMUL_0011	L-proline glycine betaine ABC transport system ATP-binding protein ProV	8.73133	9.19999	0.339894	0.000131773
SMUL_0012	L-proline glycine betaine ABC transport system permease protein ProW	8.14838	8.43241	0.519959	0.0363147
SMUL_0013	L-proline glycine betaine binding ABC transporter protein ProX	9.32901	9.54952	0.601848	0.00588838
SMUL_0017	transcriptional regulator, GntR family	8.25927	8.25449	1.01106	0.790289
SMUL_0019	3-isopropylmalate dehydratase small subunit	7.64054	7.93485	0.507802	0.00169583
SMUL_0020	hypothetical protein	7.86201	7.86273	0.998357	0.827379
SMUL_0021	hcp beta-lactamase family protein	7.93613
SMUL_0023	hypothetical protein		8.08627
SMUL_0024	hypothetical protein	7.81436	8.44738	0.232798	0.000685549
SMUL_0026	hypothetical protein		8.25929
SMUL_0030	hypothetical protein	8.11989	8.53368	0.385665	0.00165078
SMUL_0042	putative integrase	7.71585	7.86152	0.715036	0.0120204
SMUL_0044	methyl-accepting chemotaxis protein	9.39086	9.33222	1.14454	0.324888
SMUL_0046	aspartate:alanine exchanger (AAEx) family protein	7.31789	7.66319	0.451544	0.00287507
SMUL_0058	hypothetical protein	7.77863	7.40751	2.3503	0.00182214
SMUL_0059	putative D-2-hydroxyacid dehydrogenase	7.96526	7.59677	2.33608	0.000726819
SMUL_0060	isochorismatase family protein	7.85832	7.25114	4.04744	0.000476659
SMUL_0061	HTH-type transcriptional regulator		7.72855
SMUL_0063	HTH-type transcriptional regulator	7.89378
SMUL_0068	putative methyltransferase		8.15978
SMUL_0071	ammeMemoRadiSam system protein A, AMMECR1	7.8062
SMUL_0073	putative periplasmic protein	8.03225	8.30062	0.539049	0.00396783
SMUL_0076	esterase	8.42011	8.35014	1.17481	0.412337
SMUL_0077	putative FAD-dependent dehydrogenase	7.89519	7.99338	0.797646	0.301041
SMUL_0079	cytoplasmic formate dehydrogenase	7.60274	7.62137	0.958026	0.533783
SMUL_0082	HipA domain-containing protein	7.7376	7.55874	1.50959	0.297026
SMUL_0089	dihydroxy-acid dehydratase	8.88068	8.66339	1.64925	0.0193277
SMUL_0093	iron chelate uptake transporter (FeCT) family, ATPase	8.31172	8.29479	1.03975	0.97902
SMUL_0095	iron chelate uptake transporter (FeCT) family, periplasmic substrate binding protein	8.52371	8.65093	0.74607	0.0673899
SMUL_0096	methyltransferase domain-containing protein	8.05057	8.09411	0.904616	0.47794
SMUL_0097	methyl-accepting chemotaxis protein	9.26793	9.20258	1.16241	0.365853
SMUL_0098	UTP-glucose-1-phosphate uridylyltransferase	8.54644	8.56416	0.960019	0.554259
SMUL_0099	CTP synthase	8.90498	8.86974	1.08453	0.834124
SMUL_0100	single-stranded-DNA-specific exonuclease RecJ	7.62847	7.93926	0.488894	0.102927
SMUL_0101	protein-L-isoaspartate O-methyltransferase	7.74687	7.5173	1.69659	0.256323
SMUL_0102	putative hydrolase	7.57464	7.73581	0.689968	0.0409211
SMUL_0103	ribonucleotide reductase of class Ia (aerobic), beta subunit	8.37776	8.51504	0.728994	0.0283404
SMUL_0105	ribonucleotide reductase of class III (anaerobic), activating protein	7.84079	8.29665	0.350063	0.0100269
SMUL_0107	ribonucleotide reductase of class III (anaerobic), large subunit	8.80714	8.85293	0.899945	0.3101
SMUL_0108	putative aspartate racemase	7.72553	7.73269	0.98365	0.858193
SMUL_0109	ribonucleotide reductase of class Ia (aerobic), alpha subunit	8.28698	8.39634	0.777399	0.0598253
SMUL_0110	adenylosuccinate lyase	8.59637	8.66278	0.858199	0.158621
SMUL_0112	fumarylacetoacetate hydrolase family protein	7.57339	8.32949	0.175348	0.000440933
SMUL_0113	dual-specificity RNA methyltransferase RlmN	7.64871	7.53456	1.30062	0.445195
SMUL_0114	putative nucleoside phosphorylase	7.99095	7.05495	8.62969	0.0157409
SMUL_0115	imidazole glycerol phosphate synthase cyclase subunit	8.13423	8.14221	0.981778	0.944806
SMUL_0116	dimethyladenosine transferase	7.97075	7.76913	1.59084	0.0255449
SMUL_0117	ribonuclease J	8.83221	8.8492	0.96162	0.523394
SMUL_0118	arabinose 5-phosphate isomerase	8.3702	8.46224	0.80901	0.0885801
SMUL_0119	putative ribosomal pseudouridine synthase	8.34	8.39511	0.880825	0.360841
SMUL_0120	ATPase, AAA family	8.0402	7.84797	1.5568	0.142243
SMUL_0121	hypothetical protein	7.7899	7.87895	0.814616	0.377947
SMUL_0123	hypothetical protein	8.05649	7.72621	2.13936	0.0164899
SMUL_0124	phosphoribosylformylglycinamidine cyclo-ligase	8.91637	8.96479	0.894505	0.281229
SMUL_0125	dephospho-CoA kinase	8.30111	8.18838	1.29638	0.162166
SMUL_0126	diaminopimelate epimerase	8.2526	8.33632	0.824668	0.445885
SMUL_0127	FlgJ/Bax-like protein	7.79657	7.77517	1.05049	0.998598
SMUL_0128	peptide chain release factor 1	8.3402	8.42808	0.816804	0.108904
SMUL_0129	SSU ribosomal protein S20p	9.10668	9.08083	1.06131	0.953514
SMUL_0132	phosphoglucosamine mutase / phosphomannomutase	8.69544	8.61009	1.21718	0.206876
SMUL_0133	lipoprotein signal peptidase	6.71317
SMUL_0135	threonyl-tRNA synthetase	8.7304	9.00924	0.526221	0.00977305
SMUL_0136	translation initiation factor 3	8.67282	8.73798	0.860673	0.165403
SMUL_0138	LSU ribosomal protein L20p	9.14352	9.46084	0.481594	0.000669589
SMUL_0139	FixG-like membrane-integral 4Fe4S cluster protein	8.54009	8.139	2.51814	0.0312473
SMUL_0140	recombinase-like protein	7.95423	7.77513	1.51043	0.423804
SMUL_0141	SSU ribosomal protein S21p	8.91789	9.19339	0.530274	0.0149126
SMUL_0142	HTH domain-containing protein	8.18355	8.03403	1.411	0.225682
SMUL_0143	lipoprotein	8.5233	8.73326	0.616648	0.00904412
SMUL_0144	glutathionylspermidine synthetase	8.55377	8.42992	1.33001	0.317382
SMUL_0145	YajQ-like protein	8.9662	8.91832	1.11654	0.658594
SMUL_0148	malate synthase G	8.01252	8.32229	0.490043	0.04739
SMUL_0149	membrane protein	8.34263
SMUL_0150	cytochrome c domain-containing integral membrane protein	8.98284	8.07552	8.07824	0.0263848
SMUL_0153	two-component system histidine kinase DccS	8.02559
SMUL_0156	putative lipoprotein	8.63064	8.55612	1.18719	0.487695
SMUL_0157	phospholipid ABC transporter, periplasmic substrate-binding protein MlaD	7.95158	7.65141	1.99604	0.0354854
SMUL_0158	phospholipid ABC transporter, ATP-binding protein MlaF	7.422	7.26009	1.45182	0.0253905
SMUL_0159	phospholipid ABC transporter, nucleotide-binding domain permease MlaE	7.58596	6.99297	3.91732	0.00828492
SMUL_0160	peptide methionine sulfoxide reductase MsrA		7.59483
SMUL_0168	putative periplasmic leucine/isoleucine/valine-binding protein	7.71805	7.36723	2.24295	0.0378451
SMUL_0170	putative two-component response regulator	8.12276	7.6538	2.94416	0.00117374
SMUL_0171	peptidyl-prolyl cis-trans isomerase	8.42823	8.62525	0.635299	0.00411622
SMUL_0172	nitrogen regulatory protein P-II	9.33872	9.54434	0.622849	0.0174444
SMUL_0176	aldo-keto reductase	8.31487	8.39196	0.837366	0.130961
SMUL_0177	dihydroorotase	7.46797	7.46433	1.00843	0.333646
SMUL_0178	two-component response regulator	8.158	7.97173	1.53555	0.117217
SMUL_0180	hypothetical protein	7.52719	7.85152	0.47388	0.0137169
SMUL_0181	glutamine transport system permease GlnP	7.92578	7.85051	1.18924	0.627783
SMUL_0182	glutamine-binding periplasmic protein	9.58988	9.40382	1.53484	0.0133752
SMUL_0183	glutamine transport system ATP-binding protein	8.00592	8.0685	0.865808	0.751822
SMUL_0188	manganese/zinc/iron chelate uptake transporter (MZT) family, periplasmic-binding protein	9.18845	8.23529	8.97757	2.01344e-06
SMUL_0191	endonuclease IV	8.03126	7.97849	1.1292	0.654378
SMUL_0192	putative outer membrane protein	8.25217	8.93245	0.208793	0.000332512
SMUL_0193	long-chain-fatty-acid--CoA ligase		7.76166
SMUL_0194	AAA family ATPASE	8.20334	8.53714	0.463665	0.0036342
SMUL_0195	NADH ubiquinone oxidoreductase chain A	8.09604	8.48616	0.407269	0.000458583
SMUL_0196	NADH-ubiquinone oxidoreductase chain B	8.3706	8.84131	0.338294	5.29971e-05
SMUL_0197	NADH-ubiquinone oxidoreductase chain C	8.39628	8.78851	0.405299	0.00106845
SMUL_0198	NADH-ubiquinone oxidoreductase chain D	8.56233	8.90323	0.456144	0.00164156
SMUL_0200	epsilonproteobacterial nuoF-like protein	8.05393	8.68988	0.231236	6.05914e-05
SMUL_0201	NADH-ubiquinone oxidoreductase chain G	8.41253	8.74503	0.465052	0.00138485
SMUL_0202	NADH-ubiquinone oxidoreductase chain H	8.19236	8.15488	1.09012	0.876752
SMUL_0203	NADH-ubiquinone oxidoreductase chain I	8.24384	8.69343	0.355153	0.010691
SMUL_0206	NADH-ubiquinone oxidoreductase chain L		7.43098
SMUL_0209	PflA domain protein		8.11521
SMUL_0213	aldehyde dehydrogenase	7.72127	7.57244	1.40873	0.149668
SMUL_0214	tRNA delta(2)-isopentenylpyrophosphate transferase	7.66739	7.48019	1.53888	0.0309547
SMUL_0215	4-hydroxybenzoate polyprenyltransferase		7.07623
SMUL_0216	hypothetical protein	7.99259	7.83609	1.43385	0.631545
SMUL_0217	putative periplasmic protein	8.2446	8.23489	1.02261	0.913667
SMUL_0218	methyl-accepting chemotaxis protein	9.3689	9.3093	1.14709	0.427599
SMUL_0219	signal transduction protein CetB-like	8.05596	8.2692	0.612007	0.0792596
SMUL_0220	cyclic pyranopterin monophosphate synthase MoaA	8.33259	8.23971	1.23845	0.410046
SMUL_0221	molybdopterin molybdenumtransferase MoeA	7.58844
SMUL_0223	ribosomal RNA small subunit methyltransferase E	7.55169	7.55087	1.0019	0.76813
SMUL_0224	LSU ribosomal protein L31p	8.44229	9.05121	0.246079	0.00176904
SMUL_0225	rRNA small subunit methyltransferase I		7.82759
SMUL_0226	rRNA methylase	8.27754	8.21931	1.14346	0.507408
SMUL_0227	membrane protein	8.50834	8.45945	1.11914	0.673414
SMUL_0228	putative periplasmic protein	8.44189	8.3239	1.31218	0.266631
SMUL_0229	aspartate aminotransferase	9.17668	9.07841	1.25392	0.17205
SMUL_0230	homoserine dehydrogenase	8.71981	9.44621	0.187759	0.000133888
SMUL_0232	thioredoxin	9.73646	9.97743	0.574154	0.0241228
SMUL_0233	thioredoxin reductase	8.7803	8.81487	0.923487	0.504727
SMUL_0234	dihydrodipicolinate reductase	8.76251	8.73052	1.07643	0.837427
SMUL_0235	amidophosphoribosyltransferase	8.59813	8.61507	0.961756	0.646013
SMUL_0236	putative Fe-S oxidoreductase	7.16357	7.50203	0.458716	0.000238234
SMUL_0237	hypothetical protein	7.78552	7.92519	0.724981	0.208158
SMUL_0238	hypothetical protein	7.69391	7.67274	1.04995	0.629776
SMUL_0239	histidine biosynthesis bifunctional protein HisIE	8.15603	7.93177	1.67595	0.0941963
SMUL_0240	membrane protease subunit, stomatin/prohibitin-like protein	9.29512	9.33599	0.910196	0.349076
SMUL_0241	branched-chain amino acid aminotransferase	9.20574	9.18936	1.03845	0.995981
SMUL_0242	peroxiredoxin	8.17857	8.18935	0.975471	0.853038
SMUL_0243	hypothetical protein	8.02578	7.79418	1.70452	0.0305041
SMUL_0244	hypothetical protein	7.93695	7.71611	1.66279	0.00374696
SMUL_0245	3-hydroxyacyl-[acyl-carrier-protein] dehydratase	8.62909	8.79019	0.690076	0.185042
SMUL_0246	acyl-[acyl-carrier-protein] UDP-N- acetylglucosamine O-acyltransferase	8.45148	8.53838	0.81865	0.335938
SMUL_0247	ATP-dependent Clp protease ATP-binding subunit ClpX	8.33864	8.59463	0.554636	0.00238695
SMUL_0248	rod shape-determining protein MreB	9.10975	9.10692	1.00653	0.876731
SMUL_0249	rod shape-determining protein MreC	8.01114	7.99225	1.04446	0.411597
SMUL_0250	carbamoyl-phosphate synthase large chain	8.98451	8.99488	0.976409	0.603651
SMUL_0253	hypothetical protein	7.69753
SMUL_0255	putative dinucleotide-utilizing enzyme	7.94023	7.88961	1.12363	0.608695
SMUL_0256	5'-nucleotidase SurE	8.3055	8.25275	1.12915	0.845725
SMUL_0257	lipid-A-disaccharide synthase	8.02803	7.75591	1.87118	0.014679
SMUL_0262	hypothetical protein		8.14328
SMUL_0268	radical SAM family protein	7.54054
SMUL_0273	molybdopterin oxidoreductase, chain B	8.70665	8.55206	1.42752	0.0522486
SMUL_0274	molybdopterin oxidoreductase, chain A	8.60927	7.89367	5.1952	0.000217862
SMUL_0277	transcription elongation factor GreA	8.24635	8.3789	0.73697	0.160255
SMUL_0278	N-acetyl-gamma-glutamyl-phosphate reductase	8.62813	8.46993	1.43945	0.0293487
SMUL_0280	chemotaxis protein CheV	9.05884	8.95042	1.28358	0.180017
SMUL_0281	signal transduction histidine kinase CheA	9.30941	9.2511	1.14369	0.413431
SMUL_0282	chemotaxis protein CheW	9.17227	9.05804	1.30086	0.108913
SMUL_0283	5,10-methylenetetrahydrofolate reductase	8.11671	8.06315	1.13126	0.717715
SMUL_0284	phosphoserine phosphatase	8.32114	8.26232	1.14506	0.470134
SMUL_0285	transaldolase	8.61096	8.56344	1.11564	0.751978
SMUL_0290	LSU ribosomal protein L25p	9.45846	9.67084	0.613226	0.0194508
SMUL_0291	peptidyl-tRNA hydrolase	7.63216
SMUL_0293	diaminopimelate decarboxylase	8.39403	8.36385	1.07197	0.84499
SMUL_0294	bifunctional P-protein, chorismate mutase/prephenate dehydratase	8.25549	8.1023	1.42295	0.0512882
SMUL_0295	histidinol-phosphate aminotransferase	8.91403	8.82741	1.22074	0.325608
SMUL_0296	flagellar M-ring protein FliF	7.94439	7.93652	1.01827	0.893275
SMUL_0297	flagellar motor switch protein FliG	7.98215	7.91303	1.17252	0.613318
SMUL_0298	flagellar assembly protein FliH	8.11966	8.13748	0.959779	0.773852
SMUL_0299	1-deoxy-D-xylulose 5-phosphate synthase	8.32492	8.29297	1.07634	0.871168
SMUL_0300	peroxide-responsive repressor PerR	7.92545	7.37076	3.58667	0.00468627
SMUL_0301	putative peroxiredoxin	9.79392	9.88739	0.806359	0.225776
SMUL_0302	methyl-accepting chemotaxis protein	9.39261	9.34311	1.12075	0.527421
SMUL_0303	ferredoxin	9.33364	8.52127	6.4918	0.00817803
SMUL_0304	nucleoside diphosphate kinase	9.02452	9.19787	0.670883	0.0538046
SMUL_0306	LSU ribosomal protein L32p	8.00575	8.82734	0.150804	6.75153e-05
SMUL_0307	phosphate acyltransferase	8.39164	8.5019	0.775792	0.105155
SMUL_0308	3-oxoacyl-[acyl-carrier-protein] synthase, KASIII	8.49734	8.52851	0.930728	0.800013
SMUL_0309	putative prephenate dehydrogenase	8.06884	8.01439	1.13358	0.582404
SMUL_0310	outer membrane protein assembly factor	9.03802	9.06261	0.944932	0.480002
SMUL_0311	putative exopolyphosphatase	7.28742	7.45559	0.678949	0.110384
SMUL_0313	putative sensor histidine kinase	7.8972	7.67007	1.68708	0.309955
SMUL_0314	putative two-component system response regulator	9.5361	9.64911	0.770883	0.0285592
SMUL_0315	putative dihydroneopterin aldolase	7.89607	7.98369	0.8173	0.16225
SMUL_0316	glycerol-3-phosphate acyltransferase	8.52896	8.57157	0.906543	0.166437
SMUL_0317	quinolinate synthetase A	8.32885	8.3763	0.896499	0.327774
SMUL_0318	nicotinate-nucleotide pyrophosphorylase (carboxylating)	7.89226	7.8345	1.14224	0.786076
SMUL_0320	putative bifunctional oligoribonuclease and PAP phosphatase	8.21948	8.23017	0.975665	0.64855
SMUL_0321	putative periplasmic peptidase	8.85405	8.92357	0.85207	0.154547
SMUL_0322	putative septum site-determining protein minC	8.24801	8.16452	1.21194	0.377151
SMUL_0323	UDP-3-O-[3-hydroxymyristoyl] N-acetylglucosamine deacetylase	7.63044	7.71077	0.831127	0.0950142
SMUL_0325	homoserine kinase	8.1776	8.00407	1.4912	0.276589
SMUL_0327	translation initiation factor 2	8.87639	8.87776	0.996865	0.753964
SMUL_0328	ribosome-binding factor A	8.10073	8.28385	0.655972	0.307545
SMUL_0329	ribosome maturation factor RimP	8.41882	8.61755	0.632807	0.144234
SMUL_0330	putative riboflavin biosynthesis protein RibD		7.33235
SMUL_0331	hypothetical protein	7.87417	8.07592	0.628426	0.0104933
SMUL_0333	cold shock protein CspA	9.40083	9.85861	0.348514	0.00124514
SMUL_0337	cytochrome c family protein	7.47821	7.62548	0.71241	0.131609
SMUL_0342	polysulfide reductase, subunit A	8.25057	7.83129	2.62594	0.0156124
SMUL_0343	polysulfide reductase, subunit B	8.18924	7.89315	1.9774	0.0242361
SMUL_0346	polysulfide reductase-like protein, subunit A	7.52274	7.47232	1.1231	0.745711
SMUL_0351	methyl-accepting chemotaxis sensory transducer		7.31654
SMUL_0352	putative oxygen-independent coproporphyrinogen III oxidase	8.39672	7.65805	5.47863	0.00019246
SMUL_0354	manganese-dependent inorganic pyrophosphatase	9.03365	8.93731	1.24835	0.226696
SMUL_0355	hypothetical protein	7.21278
SMUL_0356	putative TraT complement resistance protein	9.28409	9.27423	1.02297	0.908415
SMUL_0357	demethylmenaquinone methyltransferase	8.47797	8.50839	0.932347	0.518553
SMUL_0358	exodeoxyribonuclease VII large subunit	7.54521
SMUL_0362	adenosine deaminase	7.66478	7.78216	0.763165	0.060307
SMUL_0363	putative 3-oxoacyl-[acyl-carrier-protein] reductase FabG	8.17987	7.88358	1.97827	0.00609062
SMUL_0368	glutathione peroxidase	8.18261	8.06853	1.30042	0.37118
SMUL_0370	hypothetical protein	7.99936	7.74437	1.79883	0.134934
SMUL_0371	RelE domain-containing protein		7.60249
SMUL_0373	putative protease IV	7.85822	7.91302	0.881449	0.51456
SMUL_0374	deaminase family protein	7.71833	7.74808	0.933796	0.38964
SMUL_0375	3-dehydroquinate dehydratase II	8.93625	9.01529	0.833602	0.47266
SMUL_0376	aminopeptidase	8.19087	8.17506	1.03708	0.983725
SMUL_0378	flagellar biosynthesis protein FlhF	8.12051	7.9817	1.3766	0.115525
SMUL_0379	flagellar synthesis regulator FleN	7.9857	7.81824	1.47047	0.2252
SMUL_0381	RNA polymerase sigma factor for flagellar operon	7.7207	8.30962	0.257676	0.140459
SMUL_0382	flagellar motor switch protein FliM	7.69418	7.72804	0.924999	0.571647
SMUL_0383	putative flagellar motor switch phosphatase FliY	8.03253	7.63221	2.51374	0.014626
SMUL_0384	putative phosphoribohydrolase	7.59058	7.76827	0.66422	0.104248
SMUL_0387	hypothetical protein	8.17434	7.5702	4.01925	0.0607869
SMUL_0388	lipopolysaccharide biosynthesis protein RffA	8.30578	8.20205	1.26978	0.247629
SMUL_0390	hypothetical protein	7.67153	7.99763	0.47195	0.0278759
SMUL_0391	hypothetical protein	8.27924	7.47054	6.43722	1.07946e-05
SMUL_0392	ribose-phosphate pyrophosphokinase	9.19103	9.16914	1.05169	0.917215
SMUL_0393	translation elongation factor LepA	8.32417	8.41722	0.807155	0.30332
SMUL_0397	DNA gyrase subunit A	8.79838	8.75446	1.10642	0.641437
SMUL_0398	hypothetical protein	8.9735	9.19382	0.602115	0.0608495
SMUL_0400	signal-transduction regulatory protein	8.48462	8.53806	0.884214	0.654423
SMUL_0401	aspartate-semialdehyde dehydrogenase	9.36067	9.36611	0.987557	0.746608
SMUL_0403	uroporphyrinogen III decarboxylase	8.56666	8.59945	0.927279	0.356948
SMUL_0404	radical SAM family protein	7.4956	7.36486	1.35124	0.663341
SMUL_0405	TRAP-type uncharacterized transport system, fused permease component	7.98788	7.24664	5.5111	0.0130604
SMUL_0406	TRAP transporter solute receptor, TAXI family precursor	9.48775	9.5973	0.777062	0.0424677
SMUL_0411	hypothetical protein	7.24581
SMUL_0417	hypothetical protein	7.59471	7.66141	0.857627	0.901327
SMUL_0422	hypothetical protein	8.59233	8.25014	2.19884	0.00260113
SMUL_0423	hypothetical protein	7.62228
SMUL_0428	hypothetical protein		7.5703
SMUL_0429	hypothetical protein	8.00513	8.11546	0.77567	0.289951
SMUL_0431	putative endo/exonuclease ATPase	7.76138
SMUL_0440	putative phosphoketolase	7.68032
SMUL_0441	NG,NG-dimethylarginine dimethylaminohydrolase 1	8.42894	8.54341	0.768307	0.375283
SMUL_0443	putative protease	8.11125	8.36321	0.559812	0.00274588
SMUL_0448	hypothetical protein		8.22576
SMUL_0449	diguanylate cyclase	7.98203	7.6436	2.17987	0.00415204
SMUL_0451	hypothetical protein	8.62294	8.45619	1.4681	0.390954
SMUL_0452	thioredoxin	8.60278	8.39606	1.60958	0.0153042
SMUL_0453	hypothetical protein	8.25268	8.18151	1.17807	0.485409
SMUL_0454	hypothetical protein	8.19444	7.64932	3.50849	0.176171
SMUL_0456	hypothetical protein	7.83871	8.07688	0.577862	0.00559656
SMUL_0457	hypothetical protein	8.46076	8.478	0.961089	0.515141
SMUL_0460	short-chain dehydrogenase/reductase subgroup 5 family protein	8.90198	8.68022	1.66631	0.0184902
SMUL_0463	amino acid ABC transporter, amino acid-binding protein LivJ/LivK-like	8.79197	8.76198	1.07149	0.88779
SMUL_0470	hypothetical protein	8.13157	8.6238	0.321934	0.0537072
SMUL_0476	translation elongation factor Tu	10.301	10.3403	0.913492	0.30248
SMUL_0477	LSU ribosomal protein L33p	8.57576	9.15791	0.261729	0.000938378
SMUL_0480	transcription antitermination protein NusG	8.99599	9.1561	0.691669	0.00927813
SMUL_0481	LSU ribosomal protein L11p (L12e)	9.53359	9.76642	0.585019	0.00272167
SMUL_0482	LSU ribosomal protein L1p (L10Ae)	9.4357	9.60597	0.675661	0.0196049
SMUL_0483	LSU ribosomal protein L10p (P0)	9.3569	9.57449	0.605922	0.00568459
SMUL_0484	LSU ribosomal protein L7/L12 (P1/P2)	9.50413	9.74847	0.569724	0.00249635
SMUL_0485	DNA-directed RNA polymerase beta subunit	9.23172	9.32547	0.805848	0.0817301
SMUL_0486	DNA-directed RNA polymerase beta' subunit	9.12227	9.24294	0.757407	0.0689477
SMUL_0487	SSU ribosomal protein S12p (S23e)	8.80811	8.92529	0.763512	0.223028
SMUL_0488	SSU ribosomal protein S7p (S5e)	9.7236	9.81816	0.804349	0.200551
SMUL_0489	translation elongation factor G	9.64335	9.73815	0.803905	0.0590251
SMUL_0490	methionine ABC transporter ATP-binding protein	7.79955	8.24503	0.358523	0.0227766
SMUL_0492	methionine ABC transporter substrate-binding protein	8.94206	9.19081	0.563964	0.0807153
SMUL_0497	aldo-keto reductase family protein		7.36323
SMUL_0500	trimethylamine-N-oxide reductase-like protein	7.43621
SMUL_0502	putative two-component response regulator	7.8002	7.42586	2.36778	0.0180654
SMUL_0504	putative two-component sensor histidine kinase		6.96173
SMUL_0505	putative methyl-accepting chemotaxis protein	9.36336	9.32564	1.09073	0.698644
SMUL_0506	putative signal-transduction sensor protein	8.1872	8.64941	0.344977	6.71844e-05
SMUL_0507	hypothetical protein	7.84694	7.64167	1.60423	0.062219
SMUL_0508	NADH-ubiquinone oxidoreductase chain G		7.45646
SMUL_0509	NADH-ubiquinone oxidoreductase chain H	7.3227	7.16897	1.42471	0.436007
SMUL_0516	hypothetical protein	7.5074	7.52626	0.957515	0.289316
SMUL_0517	NADH-ubiquinone oxidoreductase chain F	7.54064	7.8675	0.471131	0.0139292
SMUL_0518	NADH-ubiquinone oxidoreductase chain E		7.7824
SMUL_0519	NADH-ubiquinone oxidoreductase chain C / NADH-ubiquinone oxidoreductase chain D	7.69009	7.74789	0.875386	0.544036
SMUL_0520	NADH-ubiquinone oxidoreductase chain B	7.6905	7.90179	0.61477	0.0191194
SMUL_0522	putative periplasmic protein	7.99307	8.38904	0.401815	0.023672
SMUL_0524	alanine racemase	7.89296	8.2005	0.492564	0.0397623
SMUL_0525	putative diguanylate cyclase	8.05199	7.79735	1.79738	0.0371022
SMUL_0526	hypothetical protein	8.32708	8.1548	1.48688	0.114178
SMUL_0528	16S rRNA (guanine527-N7)-methyltransferase	7.82262	7.8381	0.964985	0.612062
SMUL_0529	superoxide dismutase [Fe	9.17563	9.31869	0.719347	0.120644
SMUL_0530	large-conductance mechanosensitive channel	7.95016	7.73736	1.63227	0.192027
SMUL_0532	GTP cyclohydrolase II	8.08211	8.29559	0.611669	0.23107
SMUL_0533	delta-aminolevulinic acid dehydratase	8.34608	8.56232	0.607808	0.0197576
SMUL_0534	ornithine carbamoyltransferase	8.69063	8.74815	0.875948	0.424331
SMUL_0536	oxygen-independent coproporphyrinogen-III oxidase 1	8.50393	8.43023	1.18492	0.293398
SMUL_0537	oxidoreductase ferredoxin-type protein	7.9237	8.10623	0.656865	0.0529491
SMUL_0546	cyclic AMP receptor-like protein	7.30854
SMUL_0547	heat shock protein Hsp20	10.1433	9.40003	5.53645	0.00400232
SMUL_0548	putative diguanylate cyclase	7.17975
SMUL_0550	fumarate reductase cytochrome b subunit	8.74371	8.7984	0.881684	0.782647
SMUL_0551	fumarate reductase flavoprotein subunit	9.94938	9.99733	0.89548	0.28472
SMUL_0552	fumarate reductase iron-sulfur protein	9.81273	9.87503	0.866355	0.213362
SMUL_0553	dynamin-like domain-containing protein	8.39815	8.37767	1.04829	0.965123
SMUL_0554	dynamin-like domain-containing protein	8.28611	8.47926	0.640981	0.00526188
SMUL_0556	holliday junction DNA helicase RuvB	7.48889	7.54044	0.888069	0.205655
SMUL_0557	3-methyl-2-oxobutanoate hydroxymethyltransferase	8.32223	7.53648	6.10589	0.062595
SMUL_0558	hypothetical protein	8.06265	7.87904	1.5262	0.299044
SMUL_0559	tryptophan synthase alpha chain	8.54743	8.30555	1.74532	0.213614
SMUL_0560	putative periplasmic phospholipid-binding protein	7.77505	7.99962	0.596264	0.108328
SMUL_0561	putative outer membrane lipoprotein	8.32234	8.45636	0.734491	0.289126
SMUL_0562	SSU ribosomal protein S2p (SAe)	9.36513	9.52117	0.698171	0.0187277
SMUL_0563	translation elongation factor Ts	9.18405	9.32536	0.722261	0.168098
SMUL_0566	hypothetical protein	9.08025	8.92089	1.44331	0.11036
SMUL_0567	guanylate kinase	8.10966	7.99128	1.31335	0.333821
SMUL_0568	twin-arginine translocation protein TatA	8.92933	8.74994	1.51147	0.262089
SMUL_0569	arginin-tRNA ligase	8.44446	8.43941	1.01171	0.885625
SMUL_0573	outer membrane protein	7.62606	7.46955	1.4339	0.144864
SMUL_0575	cytochrome c551 peroxidase	8.21933	7.66885	3.55201	0.000339789
SMUL_0576	nicotinate-nucleotide adenylyltransferase	8.16975	8.36045	0.644604	0.24538
SMUL_0577	NAD-dependent glyceraldehyde-3-phosphate dehydrogenase	9.05199	8.94934	1.26664	0.297828
SMUL_0578	phosphoglycerate kinase	8.89496	8.81318	1.20719	0.275975
SMUL_0579	triosephosphate isomerase	8.28819	8.36525	0.837424	0.138172
SMUL_0580	enoyl-[acyl-carrier-protein] reductase [NADH]	8.82315	8.85087	0.93816	0.428975
SMUL_0583	transcription termination protein NusA	8.71899	8.99828	0.525667	0.00115509
SMUL_0584	hypothetical protein	8.00273	8.86454	0.137464	0.0250734
SMUL_0585	(dimethylallyl)adenosine tRNA methylthiotransferase MiaB	8.13336	8.41093	0.527758	0.00719344
SMUL_0587	hypothetical protein		7.47718
SMUL_0588	putative membrane protein	7.82443	7.80102	1.05539	0.961131
SMUL_0589	hypothetical protein	8.11732	8.12101	0.991542	0.852263
SMUL_0591	ribosomal protein S12 methylthiotransferase RimO	7.88985	8.0202	0.740718	0.0310768
SMUL_0592	pantothenate synthetase		7.5992
SMUL_0593	peptide chain release factor 2	8.4908	8.50045	0.978008	0.604977
SMUL_0594	hypothetical protein	9.02631	9.16982	0.718613	0.0921577
SMUL_0595	hypothetical protein	8.93589	8.68523	1.78097	0.0168202
SMUL_0597	putative asparaginase	8.34301	8.38229	0.913539	0.493379
SMUL_0598	DNA polymerase III subunits gamma and tau	7.99294	8.16969	0.665651	0.0125958
SMUL_0599	transcription termination factor Rho	8.88817	8.91118	0.948394	0.544513
SMUL_0600	isoprenyl transferase	7.48557	7.18443	2.0005	0.353138
SMUL_0605	hypothetical protein	6.88375
SMUL_0607	hypothetical protein		7.92057
SMUL_0616	ATP-dependent RNA helicase RhlE		7.40746
SMUL_0617	putative D-glycerate transporter	8.4244	7.91315	3.24522	0.001403
SMUL_0619	putative periplasmic protein	8.47688	8.15449	2.10081	0.0390312
SMUL_0621	Putative two-component response regulator	7.71118	8.18987	0.33213	0.000289226
SMUL_0622	TRAP-type C4-dicarboxylate transport system, periplasmic component	8.43275	9.52227	0.0813723	6.18118e-06
SMUL_0626	hypothetical protein	7.72466	7.93477	0.616442	0.00331724
SMUL_0627	putative outer membrane porin	10.37	10.6739	0.496705	0.00602535
SMUL_0628	antitoxin Phd_YefM-like protein	7.19149
SMUL_0632	CopG-like DNA-binding protein	7.75967	8.25704	0.318153	0.00228484
SMUL_0633	RelE-like protein		6.28698
SMUL_0636	putative outer membrane porin	9.98638	10.1649	0.662947	0.0224994
SMUL_0639	amino acid ABC transporter, amino acid-binding protein LivJ/LivK-like	9.88019	9.76278	1.31041	0.169148
SMUL_0642	amino acid ABC transporter, ATP-binding protein LivG-like	8.4401	8.58879	0.710095	0.019821
SMUL_0643	amino acid ABC transporter, ATP-binding protein LivF-like	8.04697	8.34895	0.498911	0.237294
SMUL_0644	NrfI-like protein	8.47905	8.147	2.1481	0.000497849
SMUL_0645	putative membrane-bound protein	7.92444	7.58033	2.20859	0.0565781
SMUL_0652	competence/damage-inducible protein CinA family	7.95281	7.83078	1.32445	0.814713
SMUL_0653	isoleucine--tRNA ligase	8.63347	8.70399	0.85012	0.156901
SMUL_0655	glutamyl-tRNA(Gln) amidotransferase subunit A	8.52938	8.55442	0.943982	0.591212
SMUL_0656	inosine-5'-monophosphate dehydrogenase	9.108	9.08107	1.06396	0.85262
SMUL_0657	homoserine O-acetyltransferase	7.84967	7.5676	1.91455	0.565394
SMUL_0659	nitrilase superfamily protein	8.13432	8.0024	1.35492	0.357655
SMUL_0660	sulfur carrier protein adenylyltransferase ThiF-like		7.42047
SMUL_0661	L,L-diaminopimelate aminotransferase	8.39166	8.43014	0.915221	0.755173
SMUL_0662	UDP-N-acetylmuramate--alanine ligase	7.95796	8.2367	0.526335	0.0376893
SMUL_0664	recombination inhibitory protein MutS2	7.85325	7.6284	1.67824	0.485762
SMUL_0665	succinyl-diaminopimelate desuccinylase	8.11446	8.29524	0.659508	0.151093
SMUL_0666	putative enamine/imine deaminase	8.46365	9.08376	0.239821	0.00140875
SMUL_0667	malate:quinone oxidoreductase	8.65847	8.98043	0.476475	0.00258647
SMUL_0669	hypothetical protein	7.50151	7.79324	0.510824	0.00568769
SMUL_0670	putative N-acetyltransferase	7.57818	7.69453	0.764978	0.0412448
SMUL_0671	carboxy-terminal processing protease	7.2766	7.73305	0.349582	0.00186969
SMUL_0672	hypothetical protein	8.07711	7.93963	1.37241	0.137044
SMUL_0673	pyruvate kinase	9.16454	8.95656	1.61427	0.0157363
SMUL_0674	LSU ribosomal protein L21p	9.24864	9.30618	0.875922	0.410781
SMUL_0675	LSU ribosomal protein L27p	8.80915	9.17323	0.432428	0.000369481
SMUL_0676	GTPase Obg	8.58296	8.74969	0.681188	0.0133251
SMUL_0677	glutamate 5-kinase	8.53311	8.5502	0.961412	0.646119
SMUL_0678	methionyl-tRNA formyltransferase		7.78105
SMUL_0680	chromosome-partitioning protein ParA	8.56971	8.6277	0.875006	0.221203
SMUL_0681	chromosome-partitioning protein ParB	8.85998	8.81789	1.10177	0.756986
SMUL_0682	ATP synthase B' chain	8.70655	9.02609	0.479138	0.00222333
SMUL_0683	ATP synthase B chain	8.75578	9.03684	0.523532	0.0107208
SMUL_0684	ATP synthase delta chain	8.93198	8.98772	0.87955	0.300436
SMUL_0685	ATP synthase alpha chain	9.82492	9.74296	1.2077	0.204438
SMUL_0686	ATP synthase gamma chain	9.2754	9.1549	1.31977	0.125716
SMUL_0687	ATP synthase beta chain	9.98094	10.0237	0.906309	0.328812
SMUL_0688	ATP synthase epsilon chain	8.80029	8.90024	0.794422	0.533962
SMUL_0690	putative biopolymer transport protein ExbD-like	7.89009	7.93734	0.896921	0.459944
SMUL_0691	TonB-like protein	7.9911	7.9489	1.10203	0.768882
SMUL_0692	protein TolB	9.15751	9.15811	0.998623	0.758119
SMUL_0693	outer membrane lipoprotein omp16-like	10.4766	10.2557	1.66286	0.00836149
SMUL_0694	TPR repeat containing periplasmic protein	9.00368	8.77096	1.70895	0.00314324
SMUL_0695	FKBP-type peptidyl-prolyl cis-trans isomerase SlyD	9.41262	9.80911	0.401333	0.000892768
SMUL_0696	hypothetical protein	8.25869	8.2717	0.970496	0.730881
SMUL_0697	malonyl CoA-acyl carrier protein transacylase	8.45393	8.42496	1.06897	0.9455
SMUL_0698	MTA/SAH nucleosidase	8.42369	8.64974	0.594219	0.0747228
SMUL_0699	tRNA(Cytosine32)-2-thiocytidine synthetase	7.84274	7.91593	0.844909	0.501237
SMUL_0700	RecO domain-containing protein	7.49242
SMUL_0701	glutamate synthase [NADPH] large chain	8.6603	8.47459	1.53357	0.0148864
SMUL_0702	glutamate synthase [NADPH] small chain	8.77308	8.50072	1.87225	0.00224142
SMUL_0704	acetyl-coenzyme A carboxyl transferase beta chain	8.5511	8.54224	1.02062	0.919701
SMUL_0706	putative RNA polymerase-binding transcription factor DksA	8.40917	8.88642	0.333231	0.0686985
SMUL_0707	putative membrane protein	8.92376	8.86013	1.15779	0.429793
SMUL_0708	putative tRNA dihydrouridine synthase B	7.76352	7.65279	1.2904	0.440307
SMUL_0711	membrane protein	8.33191	8.27012	1.1529	0.579356
SMUL_0712	flagellar motor switch protein FliN	7.59555	8.02779	0.369625	0.0387588
SMUL_0721	hypothetical protein	7.3982	7.64256	0.569696	0.00226084
SMUL_0724	thiamin biosynthesis protein ThiC	8.54288	8.443	1.25857	0.782444
SMUL_0729	UvrABC system protein A, excinuclease	8.08006	8.30514	0.595545	0.217759
SMUL_0732	metal-dependent hydrolase domain-containing protein	8.37095	7.89161	3.01538	0.00019389
SMUL_0733	DNA polymerase I	8.17596	7.69234	3.04521	0.0395977
SMUL_0736	chaperone protein DnaJ	8.61611	8.41831	1.5769	0.0670226
SMUL_0737	putative periplasmic protein	8.3326	8.05197	1.90822	0.0732119
SMUL_0742	cytochrome d ubiquinol oxidase subunit II	7.30464	6.87343	2.69904	0.000113817
SMUL_0743	two-component system response regulator	8.06586	7.99137	1.1871	0.628509
SMUL_0744	two-component system histidine kinase	7.3741	7.4944	0.758065	0.302661
SMUL_0745	recombination protein RecR	7.51399
SMUL_0748	putative long-chain-fatty-acid--CoA ligase	8.08516	8.0248	1.1491	0.686334
SMUL_0749	shikimate 5-dehydrogenase I alpha	7.94372	8.11009	0.681755	0.154236
SMUL_0750	anthranilate synthase, aminase component	8.19522	8.162	1.07949	0.820176
SMUL_0751	membrane protein	9.19883	9.21798	0.95685	0.756606
SMUL_0752	hypothetical protein	8.08524	8.01022	1.18855	0.50055
SMUL_0753	serine hydroxymethyltransferase	9.37973	9.35726	1.05309	0.922059
SMUL_0754	lysine--tRNA ligase	8.73972	8.65266	1.22199	0.264497
SMUL_0755	ferric uptake regulation protein FUR	8.32504	8.47769	0.703636	0.205421
SMUL_0756	colicin V production protein-like	7.4314	7.94634	0.305531	0.242576
SMUL_0757	putative diguanylate cyclase	8.39636	8.34213	1.133	0.725562
SMUL_0758	twitching motility protein PilT	8.61397	8.40467	1.6192	0.0573581
SMUL_0759	aspartyl/glutamyl-tRNA(Asn/Gln) amidotransferase subunit C		8.35354
SMUL_0760	hypothetical protein	8.62866	8.77914	0.707163	0.0332549
SMUL_0761	hypothetical protein	8.98979	8.79713	1.55831	0.307583
SMUL_0763	pantothenate kinase type III CoaX	8.24405	8.39579	0.705114	0.18269
SMUL_0764	ATP phosphoribosyltransferase	8.33345	8.62898	0.506379	0.00241648
SMUL_0765	chemotaxis regulator CheY	7.84834	7.96372	0.766697	0.574162
SMUL_0766	signal transduction histidine kinase	8.82267	8.45039	2.35655	0.000777382
SMUL_0768	hypothetical protein	7.9832	7.41398	3.70868	0.00433005
SMUL_0772	L-aspartate oxidase	8.21705	7.96025	1.80636	0.101657
SMUL_0774	GMP synthase [glutamine-hydrolyzing	8.94067	8.94734	0.984765	0.720529
SMUL_0775	uroporphyrinogen-III synthase	7.84466	7.93655	0.809303	0.678236
SMUL_0776	phosphoribosylamine--glycine ligase	8.69372	8.68689	1.01586	0.914131
SMUL_0778	organic solvent tolerance protein OstA	8.02567	8.09616	0.85019	0.513207
SMUL_0779	polyribonucleotide nucleotidyltransferase	9.05236	9.20566	0.70258	0.0411542
SMUL_0780	ATP synthase C chain	6.96966	6.88026	1.22857	0.600505
SMUL_0782	hypothetical protein		7.86199
SMUL_0783	two component sensor kinase	7.89267	7.82933	1.157	0.72587
SMUL_0784	two component response regulator	7.47641	7.25834	1.65225	0.790172
SMUL_0787	FAD/FMN-dependent dehydrogenase	9.51468	9.79909	0.519505	0.00177455
SMUL_0789	putative oxaloacetate decarboxylase alpha chain	9.35007	9.20215	1.4058	0.0594195
SMUL_0790	putative oxaloacetate decarboxylase beta chain	8.30156	8.04214	1.81726	0.0778964
SMUL_0791	phosphoenolpyruvate carboxykinase [ATP	9.22439	9.17992	1.10783	0.713745
SMUL_0792	argininosuccinate lyase	8.65057	8.61912	1.07511	0.848219
SMUL_0793	HIT-family protein	8.76719	8.9773	0.616435	0.0132722
SMUL_0794	phenylalanyl-tRNA synthetase alpha chain	8.60874	8.59839	1.02412	0.914572
SMUL_0795	phenylalanyl-tRNA synthetase beta chain	8.80959	8.87631	0.857588	0.132667
SMUL_0796	3-phosphoshikimate 1-carboxyvinyltransferase	7.97787	7.97696	1.00209	0.773407
SMUL_0797	4-hydroxy-3-methylbut-2-enyl diphosphate reductase	8.33353	8.37742	0.903891	0.310897
SMUL_0798	SSU ribosomal protein S1p	9.21658	9.26589	0.892674	0.306931
SMUL_0800	D-3-phosphoglycerate dehydrogenase	9.38721	9.21404	1.48996	0.0343444
SMUL_0802	RND family protein	7.55749	8.22367	0.215682	0.0104663
SMUL_0804	RND family protein	7.04902	7.6728	0.237801	0.000497118
SMUL_0807	translation elongation factor P	8.5619	8.712	0.707783	0.0469658
SMUL_0808	putative methyl-accepting chemotaxis protein	9.35861	9.29864	1.14807	0.428791
SMUL_0809	YajL-like protein	8.70593	8.46427	1.74446	0.102624
SMUL_0810	putative methyl-accepting chemotaxis protein	9.57521	9.45736	1.31175	0.0940229
SMUL_0814	putative RNA-bindining protein	7.01676
SMUL_0818	putative diguanylate cyclase	7.03344	7.09232	0.873219	0.258266
SMUL_0819	putative membrane protein	7.40133	7.03569	2.32078	0.0868092
SMUL_0825	NADPH dehydrogenase	8.4834	8.10787	2.37425	0.0531356
SMUL_0826	RND efflux system, outer membrane lipoprotein CmeC	7.93713	8.05858	0.756038	0.0466128
SMUL_0829	RND efflux system, periplasmic fusion protein CmeA	8.89874	8.65202	1.76491	0.0203544
SMUL_0830	PAS sensor domain-containing protein	7.47131	7.56773	0.800898	0.115554
SMUL_0831	methyl-accepting chemotaxis protein	7.82246	8.2372	0.384827	0.000540497
SMUL_0833	DNA polymerase III alpha subunit	7.67865	7.88926	0.615735	0.0126677
SMUL_0834	putative signal-transduction protein with 2 CBS domains	7.88261	7.7649	1.31135	0.675421
SMUL_0838	putative selenocysteine lyase/cysteine desulfurase	7.98704	7.62391	2.30745	0.0649196
SMUL_0840	potassium uptake protein TrkA	7.89387	7.72987	1.45881	0.124706
SMUL_0841	hypothetical protein	8.61552	8.79981	0.654209	0.0888126
SMUL_0844	RNA pseudouridine synthase	7.40351
SMUL_0845	putative fibronectin domain-containing lipoprotein	9.28499	9.18142	1.26931	0.238916
SMUL_0846	tRNA (guanine46-N7-)-methyltransferase	7.896	7.68512	1.6251	0.244728
SMUL_0847	putative cell division transporter, ATP-binding protein FtsE	8.31209	8.26646	1.11078	0.750615
SMUL_0848	putative cell division protein FtsX	7.88874	7.77683	1.29393	0.22834
SMUL_0849	putative periplasmic protein	7.74336	7.77923	0.920726	0.418297
SMUL_0850	uridylate kinase	8.73364	8.80003	0.858238	0.24641
SMUL_0851	DNA-directed RNA polymerase omega subunit	8.18825	8.794	0.247888	0.00399549
SMUL_0852	guanosine-3',5'-bis(diphosphate) 3'-pyrophosphohydrolase	8.142	8.11576	1.06228	0.940306
SMUL_0853	tyrosine--tRNA ligase	8.6036	8.81589	0.613343	0.00654357
SMUL_0854	putative dioxygenase	8.8024	8.83187	0.934399	0.445089
SMUL_0855	putative amidase	7.97716	8.20764	0.588194	0.053449
SMUL_0857	adenylate kinase	9.16398	9.23819	0.842921	0.246909
SMUL_0858	aspartate--tRNA ligase	8.82023	8.7347	1.21767	0.210659
SMUL_0859	putative diguanylate cyclase	7.73651	7.30186	2.72047	0.024631
SMUL_0860	putative lipoprotein	8.83304	8.74266	1.23134	0.565123
SMUL_0862	DNA repair protein RecN	8.48709	7.96362	3.33792	0.00441257
SMUL_0863	L-lactate permease	9.15478	9.51163	0.43969	0.00154074
SMUL_0864	putative two-component response regulator	8.27932	7.995	1.92451	0.0304073
SMUL_0865	putative deoxyribonuclease	8.08886	7.83207	1.80631	0.0186927
SMUL_0867	RlpA-like lipoprotein	8.24638	8.55372	0.492779	0.00327298
SMUL_0868	imidazoleglycerol-phosphate dehydratase	8.24304	8.30223	0.872592	0.780547
SMUL_0869	3-deoxy-D-manno-octulosonate 8-phosphate phosphatase	8.31392	8.62384	0.489864	0.0542064
SMUL_0871	putative LPS-export porin	8.29972	8.36739	0.855707	0.328747
SMUL_0872	GTP-binding protein EngB	8.03263	8.26321	0.588068	0.0371045
SMUL_0873	putative N-acetyltransferase	7.92831	8.14547	0.60651	0.148807
SMUL_0875	putative cell division peptidoglycan synthetase FtsI	7.58876	7.83995	0.560805	0.00138052
SMUL_0876	isonitrile hydratase	8.1344	8.12217	1.02857	0.920501
SMUL_0877	putative endoribonuclease	7.96909	7.81269	1.4335	0.328017
SMUL_0879	methionine--tRNA ligase	8.72653	8.75744	0.931298	0.435486
SMUL_0881	fructose-1,6-bisphosphatase, type I	8.72761	8.59928	1.3438	0.0891841
SMUL_0882	putative ATP/GTP binding protein	8.45265	8.14132	2.04801	0.026625
SMUL_0883	hypothetical protein	8.18237	8.21284	0.932257	0.639851
SMUL_0884	lytic murein transglycosylase domain-containing protein	7.96142	7.70093	1.82176	0.0432052
SMUL_0885	membrane protein, YggT-like	8.30401	8.22138	1.20958	0.607097
SMUL_0886	glutamate--tRNA ligase	7.85329	7.92523	0.847342	0.159762
SMUL_0887	glutamine--tRNA ligase	8.61173	8.57505	1.08813	0.729029
SMUL_0888	transcriptional regulator	8.25143	8.30279	0.888453	0.43034
SMUL_0890	cytochrome c552 NrfA	8.17453	8.27373	0.795798	0.639791
SMUL_0892	nitrite reductase cytochrome c biogenesis protein NrfJ	7.62159	8.4041	0.165	0.0166342
SMUL_0901	5-methylthioribose kinase		7.35082
SMUL_0902	hypothetical protein	8.57981	9.75032	0.0675296	2.07288e-05
SMUL_0904	putative 4Fe4S cluster binding protein		7.93232
SMUL_0906	methyltransferase		7.96791
SMUL_0908	ferredoxin	8.3526
SMUL_0909	putative nicotinate phosphoribosyltransferase	7.54081	7.51887	1.05183	0.841229
SMUL_0911	hypothetical protein	6.50676
SMUL_0912	putative HTH-type DNA-binding domain-containing acetyltransferase	7.76804	7.94709	0.662136	0.0165904
SMUL_0913	alanyl-tRNA editing protein AlaX-M	7.65497	8.07436	0.380724	0.0901582
SMUL_0926	outer membrane porin	10.1266
SMUL_0927	hypothetical protein	8.16617	8.03822	1.3426	0.0780606
SMUL_0930	type I restriction-modification system, restriction subunit R	8.05985	8.22481	0.683973	0.612579
SMUL_0931	putative cytoplasmic protein	7.92426	7.87526	1.11945	0.907099
SMUL_0933	type I restriction-modification system, DNA-methyltransferase subunit M	7.50246	7.54184	0.913302	0.6994
SMUL_0934	nitrate reductase catalytic subunit NapA	8.0497	7.75872	1.95427	0.0858307
SMUL_0937	nitrate reductase cytochrome c550-type subunit NapB	8.26824	8.17879	1.22872	0.493213
SMUL_0941	GTP-binding and nucleic acid-binding protein YchF	8.56159	8.79212	0.588127	0.00680153
SMUL_0948	ferredoxin thioredoxin reductase-like protein	8.09998	8.57837	0.332365	0.00354899
SMUL_0955	putative two-component sensor histidine kinase	7.74268	6.61262	13.4916	7.89092e-07
SMUL_0962	putative cyclic di-GMP phosphodiesterase	7.71306	7.45981	1.79164	0.0260541
SMUL_0963	phosphatidylserine decarboxylase proenzyme	7.8424	7.86868	0.941293	0.843166
SMUL_0965	hypothetical protein	8.44964	8.5403	0.811599	0.1016
SMUL_0966	hypothetical protein	8.15008	8.0602	1.22992	0.370395
SMUL_0968	putative oxidoreductase	8.42711	8.29026	1.37041	0.345176
SMUL_0974	hypothetical protein	7.54538
SMUL_0977	methyl-accepting chemotaxis protein	9.36878	9.32069	1.11708	0.565893
SMUL_0979	hypothetical protein	8.34828	8.47094	0.753939	0.353717
SMUL_0980	hypothetical protein	8.70681	8.6361	1.17683	0.453099
SMUL_0981	TRAP transporter solute receptor	8.73178	8.89978	0.679195	0.0451932
SMUL_0986	heat shock protein 60 family chaperone GroEL	9.75013	9.94161	0.643468	0.00690405
SMUL_0987	heat shock protein 60 family co-chaperone GroES	9.07238	9.63435	0.274178	0.00327718
SMUL_1003	putative amidoligase	7.55205
SMUL_1007	desuccinylase/aspartoacylase subfamily peptidase	7.81951	7.68827	1.35282	0.0686244
SMUL_1008	desuccinylase/aspartoacylase subfamily peptidase	7.93147	7.39944	3.40431	0.0523461
SMUL_1009	transglutaminase-like superfamily domain-containing protein	7.29685
SMUL_1010	hypothetical protein	7.65109	7.82573	0.668888	0.319017
SMUL_1011	ATP-grasp family protein	8.0554	7.72498	2.14002	0.00636665
SMUL_1016	heavy metal resistance P-type ATPase	9.45623	7.85631	39.8035	3.06503e-07
SMUL_1017	heavy metal efflux system accessory protein	9.109	7.82478	19.2407	0.000280341
SMUL_1020	serine hydroxymethyltransferase	8.39564
SMUL_1023	putative 4-carboxymuconolactone decarboxylase	7.99049
SMUL_1026	methyl-accepting chemotaxis protein	9.36569	9.30543	1.14884	0.413109
SMUL_1027	thiamine-phosphate synthase	7.83305	8.00459	0.673689	0.0360331
SMUL_1029	ferritin-like protein	10.0356	9.45157	3.83773	0.000966735
SMUL_1031	hypothetical protein	7.42202
SMUL_1033	lactate utilization protein A	8.63823	8.68048	0.907299	0.545471
SMUL_1034	lactate utilization protein B	8.82689	8.81345	1.03144	0.945409
SMUL_1035	lactate utilization protein C	8.62223	8.63206	0.977609	0.776255
SMUL_1037	lysophospholipase L1-like protein		7.94464
SMUL_1041	hypothetical protein	8.27377	8.16237	1.2924	0.174989
SMUL_1043	PemK-like protein	7.57231	8.14781	0.265772	0.000234744
SMUL_1044	putative AAA ATPase	7.64123	7.33755	2.01227	0.108385
SMUL_1045	5-methyltetrahydropteroyltriglutamate-- homocysteine methyltransferase	8.94014	9.3379	0.400167	0.000875831
SMUL_1047	protease HtpX-like protein	8.02135	7.83115	1.54952	0.0823548
SMUL_1048	RmlC-like domain-containing protein	8.84158	8.52074	2.09333	0.0152643
SMUL_1050	isochorismatase family protein	7.41082	7.76007	0.447453	0.0212638
SMUL_1051	chemotaxis protein methyltransferase CheR	7.69814	8.01681	0.480097	0.00566895
SMUL_1052	CheB-type methylesterase	7.57458	7.45762	1.30906	0.683017
SMUL_1053	cytosol aminopeptidase PepA	8.87695	9.00811	0.739333	0.0909561
SMUL_1054	putative membrane protein	7.70465
SMUL_1055	tryptophan synthase beta chain	8.21507	8.3963	0.658823	0.129825
SMUL_1056	adenine phosphoribosyltransferase	8.44347	8.52251	0.833602	0.11284
SMUL_1057	hypothetical protein	8.0474	8.23178	0.654052	0.0125834
SMUL_1058	ribose 5-phosphate isomerase B	8.09867	8.2166	0.762199	0.213331
SMUL_1060	signal peptidase I	8.24428	8.29841	0.882814	0.69086
SMUL_1061	bifunctional protein FolD	8.58045	8.68811	0.780425	0.130094
SMUL_1065	hypothetical protein	7.73879	7.27856	2.88553	0.0164545
SMUL_1069	hypothetical protein	7.74312	7.79649	0.884369	0.184683
SMUL_1083	glutamate-1-semialdehyde 2,1-aminomutase	9.02836	8.81686	1.62739	0.0281494
SMUL_1084	putative membrane protein	7.92987
SMUL_1086	de-hypoxanthine futalosine synthase	8.22616	8.18742	1.09333	0.764047
SMUL_1087	zinc protease-like protein	8.69567	8.6276	1.1697	0.355803
SMUL_1089	putative ribosomal subunit interface protein	9.21504	9.2547	0.912723	0.516096
SMUL_1091	hypothetical protein	7.71087	7.78649	0.840199	0.0719084
SMUL_1093	hypothetical protein	7.5062	7.6405	0.733996	0.377461
SMUL_1094	flagellar assembly factor FliW	8.2714	8.10499	1.46696	0.374417
SMUL_1095	outer membrane protein assembly factor BamD	9.03504	9.10423	0.85272	0.179469
SMUL_1096	Lon protease	8.92489	8.93853	0.969077	0.633123
SMUL_1097	SSU ribosomal protein S18p	9.35044	9.64931	0.502489	0.00246288
SMUL_1098	single-stranded DNA-binding protein	8.93686	9.05259	0.766079	0.106104
SMUL_1099	SSU ribosomal protein S6p	9.0844	9.18644	0.790608	0.0801982
SMUL_1100	DNA polymerase III subunit delta	7.69884	7.44605	1.78975	0.0506608
SMUL_1101	ribonuclease R	8.24247	8.19965	1.10363	0.851395
SMUL_1102	putative signal transduction hydrolase	9.73625	8.93076	6.38985	0.0449122
SMUL_1103	ketol-acid reductoisomerase	9.57191	9.56024	1.02723	0.938492
SMUL_1104	septum site-determining protein MinD	8.58301	8.55114	1.07614	0.807979
SMUL_1105	cell division topological specificity factor MinE	7.89382	7.6744	1.65735	0.014385
SMUL_1106	divergent polysaccharide deacetylase family protein	8.02182	8.48211	0.346503	0.00962283
SMUL_1107	SMF protein	7.93714	7.8537	1.21182	0.325667
SMUL_1113	putative Holliday junction resolvase	7.54359	7.2941	1.77621	0.106143
SMUL_1115	acetylornithine aminotransferase	8.94846	8.96022	0.973273	0.557018
SMUL_1118	holo-[acyl-carrier protein] synthase	7.97159	8.03866	0.856883	0.195418
SMUL_1119	flagellar biosynthesis protein FliL	8.72012	8.66168	1.14404	0.6198
SMUL_1120	DNA repair protein RadA	7.90828	7.72984	1.50814	0.173071
SMUL_1121	signal recognition particle receptor protein FtsY	8.19982	8.19037	1.02199	0.87173
SMUL_1122	thiol-disulfide oxidoreductase ResA-like protein	8.28394	8.48957	0.622835	0.0671861
SMUL_1123	putative 5-formyltetrahydrofolate cyclo-ligase	8.14397	7.92637	1.65045	0.00818289
SMUL_1124	ribonuclease Y	8.61178	8.62831	0.962646	0.597446
SMUL_1125	lipid A export ATP-binding/permease protein MsbA	7.59832	7.47288	1.33487	0.380664
SMUL_1126	SYLF family lipoprotein	8.46798	8.44497	1.05443	0.927875
SMUL_1128	phage repressor protein		7.3634
SMUL_1130	peptidyl-prolyl cis-trans isomerase	9.14424	9.21353	0.852522	0.322404
SMUL_1134	response regulator receiver domain protein (CheY-like)	7.82152	7.75705	1.16005	0.622488
SMUL_1135	response regulator	8.00497	7.6326	2.35704	0.000483406
SMUL_1136	histidine kinase	7.637	7.6986	0.867766	0.215118
SMUL_1138	putative FIST domain-containing signal transduction protein	7.2293	7.3727	0.718778	0.21226
SMUL_1139	transcriptional regulator	8.35617	7.99682	2.28745	0.0305685
SMUL_1140	CRISPR-associated endoribonuclease Cas6	7.81676	7.7588	1.14276	0.414297
SMUL_1141	CRISPR-associated protein	8.59348	8.02541	3.69882	0.0812845
SMUL_1142	CRISPR-associated protein Cas7	8.75741	8.63114	1.33741	0.206756
SMUL_1143	CRISPR-associated protein, Cas5, TM1800 family	7.79764	7.52611	1.86867	0.0726165
SMUL_1144	CRISPR-associated helicase Cas3	6.99908
SMUL_1145	prophage antirepressor-like protein	8.31431	7.65376	4.57666	0.0109775
SMUL_1146	CRISPR-associated RecB family exonuclease Cas4a	6.99674
SMUL_1150	hypothetical protein	7.95682	7.95412	1.00625	0.816687
SMUL_1156	hypothetical protein		8.52312
SMUL_1161	hypothetical protein	8.40189	8.31794	1.21325	0.372026
SMUL_1163	hypothetical protein	7.92506	7.89212	1.07879	0.891934
SMUL_1181	3,4-dihydroxy-2-butanone 4-phosphate synthase RibB	8.88079	8.81947	1.15165	0.536625
SMUL_1182	glutathione-regulated potassium-efflux system protein KefC		7.17155
SMUL_1190	exonuclease	8.15098	7.84869	2.00584	0.267236
SMUL_1192	VapC toxin protein		8.09405
SMUL_1198	putative kinase	7.45805
SMUL_1200	hypothetical protein	7.79167	7.54899	1.74855	0.103484
SMUL_1202	peptide deformylase		7.38558
SMUL_1203	thioesterase family protein		7.34667
SMUL_1204	putative periplasmic protein	8.46925	8.46275	1.01508	0.850399
SMUL_1205	putative uracil-DNA glycosylase, family 4	7.8325	7.97607	0.718495	0.0344374
SMUL_1206	leucine rich repeat domain-containing protein	7.31798
SMUL_1210	HD/GAF domain-containing response regulator	7.39623	7.45854	0.866343	0.667422
SMUL_1211	OmpR like DNA-binding response regulator	8.3402	8.08819	1.78652	0.0068406
SMUL_1212	GGDEF/EAL domain containing response regulator receiver	7.85563
SMUL_1213	putative histidine kinase	7.80112
SMUL_1220	homocysteine S-methyltransferase	7.76127	7.66319	1.25337	0.562431
SMUL_1221	lactaldehyde dehydrogenase	8.56384	8.48342	1.20342	0.582205
SMUL_1222	small conductance mechanosensitive ion channel (MscS) family protein	7.88662	7.77637	1.28901	0.189613
SMUL_1234	hypothetical protein	8.26927	7.86884	2.51433	0.0176616
SMUL_1235	ferredoxin	7.90658	8.1276	0.601148	0.0505714
SMUL_1241	hypothetical protein	7.44942	6.99911	2.82035	0.0147189
SMUL_1243	hypothetical protein	7.2545
SMUL_1244	DNA-damage-inducible protein D	7.524
SMUL_1246	hypothetical protein	7.78846	7.47473	2.05931	0.0156505
SMUL_1247	RNR/PFL superfamily protein	7.54922
SMUL_1250	GGDEF/EAL domain-containing signaling protein	8.01445	7.80359	1.62501	0.363935
SMUL_1252	putative outer membrane protein	8.52664	8.14033	2.43396	0.00170705
SMUL_1253	membrane protein	8.96865	8.71963	1.77429	0.00404978
SMUL_1254	CHAD domain-containing protein	7.52174
SMUL_1258	putative isomerase	7.73003	7.59596	1.36167	0.0540577
SMUL_1259	FecR domain-containing protein	8.04871	8.01005	1.09311	0.705959
SMUL_1260	OmpA domain-containing protein	8.13254	8.18269	0.890941	0.612557
SMUL_1269	putative FMN-binding protein		7.88442
SMUL_1270	putative pyridoxamine 5'-phosphate oxidase	8.02441	8.08755	0.864699	0.169223
SMUL_1271	hypothetical protein	8.7403	8.29121	2.81254	0.00547931
SMUL_1272	D-alanine aminotransferase	9.17098	8.84139	2.13593	0.317624
SMUL_1273	hypothetical protein		7.85779
SMUL_1274	hypothetical protein	7.92524	8.18272	0.552728	0.145732
SMUL_1282	endoribonuclease L-PSP	8.13418	8.1127	1.05069	0.988466
SMUL_1283	putative acetyltransferase		7.83382
SMUL_1288	nitrogenase (molybdenum-iron) beta chain		6.36587
SMUL_1293	putative hydrolase	7.47812	7.50648	0.936786	0.157754
SMUL_1304	oxidoreductase, glutamate synthase [NADPH] small chain-like protein	7.88719
SMUL_1306	soluble, cytoplasmic ECH-like hydrogenase, 4Fe-4S cluster ferredoxin subunit CooF-like		6.94252
SMUL_1307	soluble, cytoplasmic ECH-like hydrogenase large subunit CooH-like	8.13712
SMUL_1311	HDIG domain protein	7.99457	7.31753	4.7538	0.148895
SMUL_1312	LabA-like regulatory protein	7.79597
SMUL_1314	hypothetical protein	7.95409
SMUL_1316	hypothetical protein	7.49953	7.6006	0.792382	0.0691365
SMUL_1317	YkgG-like protein	9.66752	9.57975	1.22397	0.474997
SMUL_1318	putative oxidoreductase, YkgE/YkgF-like	9.77477	9.53711	1.72845	0.027
SMUL_1320	ABC transporter membrane fusion protein, PltH-like	7.63859	7.74678	0.7795	0.518725
SMUL_1321	ABC transporter, ATP-binding subunit, PltI-like	7.54315
SMUL_1322	ABC transporter, ATP-binding subunit, PltJ-like	7.56158
SMUL_1324	putative toxin protein, VapC-like		7.80813
SMUL_1330	succinate dehydrogenase flavoprotein subunit-like protein		7.49011
SMUL_1332	response regulator	7.54324
SMUL_1333	hypothetical protein	7.25641
SMUL_1334	putative superoxide reductase	8.65734	9.10215	0.359077	0.000739352
SMUL_1335	hypothetical protein	8.37076	8.51488	0.71761	0.173743
SMUL_1336	hypothetical protein	8.78762	8.87692	0.814141	0.129987
SMUL_1337	thiamine-monophosphate kinase	7.59205	7.67937	0.81787	0.546869
SMUL_1338	tRNA pseudouridine 13 synthase	8.29353	8.33934	0.899898	0.378376
SMUL_1344	hydroxymethylpyrimidine/phosphomethylpyrimidine kinase	8.31988	7.97467	2.21419	0.00202799
SMUL_1346	hydroxyethylthiazole kinase	8.21233	7.75355	2.87597	0.00396657
SMUL_1347	ferritin-like protein	9.84257	9.55011	1.96093	0.0123588
SMUL_1350	HD/GGDEF regulatory protein	7.10396	7.63587	0.293826	0.00203665
SMUL_1351	methyl-accepting chemotaxis protein	9.36899	9.31878	1.12257	0.54174
SMUL_1352	methyl-accepting chemotaxis protein	9.39086	9.34142	1.12056	0.549543
SMUL_1355	ABC transporter, ATP-binding protein	7.72256	7.47875	1.75312	0.252529
SMUL_1356	flagellar motor rotation protein MotB	8.54009	8.43013	1.28815	0.120494
SMUL_1357	flagellar motor rotation protein MotA	8.70776	8.48408	1.67373	0.00873577
SMUL_1358	transcriptional regulator, TetR family	8.25227	8.1915	1.15019	0.662746
SMUL_1359	RND efflux system, membrane fusion protein CmeA	8.85824	9.06338	0.623533	0.0100252
SMUL_1360	RND efflux system, inner membrane transporter CmeB	8.46837	8.66675	0.633305	0.0189953
SMUL_1361	RND efflux system, outer membrane lipoprotein, CmeC	8.45513	8.74055	0.518302	0.0112668
SMUL_1364	putative NAD(P)H nitroreductase	8.77866	8.40836	2.34586	0.00283579
SMUL_1365	putative NAD(P)H nitroreductase	7.49151	8.29016	0.158982	6.93052e-05
SMUL_1366	putative protein kinase	7.87926	7.58205	1.9825	0.466307
SMUL_1372	putative DNA-binding protein	7.7813
SMUL_1373	phenylacetate-coenzyme A ligase		7.32879
SMUL_1374	ACT domain-containing protein		8.10258
SMUL_1376	indolepyruvate oxidoreductase subunit IorB		7.63285
SMUL_1377	indolepyruvate oxidoreductase subunit IorA	7.94551	8.21045	0.543327	0.0401709
SMUL_1382	flagellar hook-associated protein FliD	7.55276
SMUL_1383	flagellar protein FlaG	8.13683	8.26979	0.736272	0.210573
SMUL_1385	putative rRNA methyltransferase	8.15397	7.99952	1.42708	0.143004
SMUL_1386	flagellar P-ring protein FlgI	7.67609	7.50483	1.48342	0.378427
SMUL_1389	hypothetical protein		7.15194
SMUL_1390	flagellar hook-associated protein FlgK	7.51485	7.09061	2.6561	0.679195
SMUL_1393	putative sulfate permease	7.97256	8.05426	0.828506	0.23542
SMUL_1394	putative tautomerase	7.83105	7.84521	0.96792	0.340662
SMUL_1395	ATP synthase chain A	8.30827	7.69114	4.14131	0.0759269
SMUL_1398	aspartyl/glutamyl-tRNA(Asn/Gln) amidotransferase subunit B	8.39663	8.56626	0.676671	0.048513
SMUL_1399	glycerol-3-phosphate dehydrogenase [NAD(P)+	7.99526	8.05979	0.86192	0.672951
SMUL_1401	dihydroorotase	8.49266	8.43834	1.13325	0.829855
SMUL_1405	hypothetical protein	7.3926
SMUL_1406	coenzyme A biosynthesis bifunctional protein CoaBC	8.19738	8.14517	1.12775	0.626323
SMUL_1407	bifunctional protein GlmU	8.14063	8.21439	0.843811	0.310231
SMUL_1408	flagellar biosynthesis protein FliP	7.46575
SMUL_1411	modulator of drug activity B	9.06946	8.56229	3.21497	0.000240927
SMUL_1418	glucose-6-phosphate isomerase	8.5217	8.44251	1.20002	0.559221
SMUL_1419	hypothetical protein	8.3218	8.19853	1.32821	0.684171
SMUL_1423	membrane-bound NiFe hydrogenase small chain precursor	8.11258	8.43036	0.481077	0.39964
SMUL_1424	membrane-bound NiFe hydrogenase large subunit	9.19255	9.42098	0.590966	0.0703648
SMUL_1425	membrane-bound NiFe hydrogenase, cytochrome b subunit	8.46582	8.02359	2.76841	0.0113943
SMUL_1426	NiFe hydrogenase maturation protease HydD	7.45093	8.12472	0.211939	0.0702472
SMUL_1427	NiFe hydrogenase accessory protein HydE	7.77628	7.61574	1.44722	0.346875
SMUL_1429	nickel responsive regulator NikR	8.40316	8.86431	0.345821	9.34247e-05
SMUL_1433	NiFe hydrogenase nickel incorporation protein HypB	8.84571	8.85845	0.971107	0.718197
SMUL_1434	NiFe hydrogenase metallocenter assembly protein HypC		7.72568
SMUL_1435	NiFe hydrogenase metallocenter assembly protein HypD	8.072	8.2878	0.608405	0.027202
SMUL_1436	NiFe hydrogenase metallocenter assembly protein HypE	8.16871	8.38137	0.612829	0.123061
SMUL_1438	putative N-acetyltransferase	8.32298	8.55576	0.585084	0.00303218
SMUL_1439	phosphoglycolate phosphatase	7.61685	7.86958	0.558811	0.309015
SMUL_1440	membrane-bound AsmA1 family protein	7.63977
SMUL_1441	YceG-like protein	7.88459	7.83592	1.1186	0.685199
SMUL_1442	isocitrate dehydrogenase [NADP	9.23064	9.11026	1.31942	0.170367
SMUL_1443	malate dehydrogenase	7.85115	7.94349	0.808468	0.240101
SMUL_1450	succinyl-CoA ligase [ADP-forming] beta chain	8.80932	9.12	0.489018	0.00129108
SMUL_1451	succinyl-CoA ligase [ADP-forming] alpha chain	8.49363	8.78323	0.513337	0.00537564
SMUL_1453	2-oxoglutarate oxidoreductase, alpha subunit	9.01043	9.10268	0.808633	0.0890597
SMUL_1454	2-oxoglutarate oxidoreductase, beta subunit	9.06418	9.19823	0.734436	0.0544043
SMUL_1455	2-oxoglutarate oxidoreductase, gamma subunit	8.51517	8.61134	0.801361	0.226089
SMUL_1459	fumarate hydratase class II	7.68468	8.30688	0.238669	0.000592163
SMUL_1463	hypothetical protein	7.31161	7.9946	0.207492	0.0014129
SMUL_1464	hypothetical protein	8.30981	7.79403	3.27925	0.0104571
SMUL_1466	type III pyridoxal 5-phosphate (PLP)-dependent protein	7.95447	7.84243	1.2943	0.156397
SMUL_1469	putative enoyl-[acyl-carrier-protein] reductase [NADPH]	9.01577	9.04839	0.927653	0.449161
SMUL_1470	4-hydroxy-tetrahydrodipicolinate synthase	8.90217	8.91788	0.964473	0.646647
SMUL_1471	putative zinc protease	8.51185	8.54743	0.92133	0.412186
SMUL_1472	dihydroorotate dehydrogenase	8.39357	8.36741	1.06209	0.87212
SMUL_1473	putative lipid A export ATP-binding/permease protein	7.84609	7.81417	1.07627	0.93376
SMUL_1474	cysteinyl-tRNA synthetase	8.34936	8.32736	1.05196	0.951091
SMUL_1476	hypothetical protein	8.47201	8.32169	1.41359	0.0464662
SMUL_1478	D-alanine--D-alanine ligase	8.40076	8.25144	1.41033	0.0823992
SMUL_1480	putative hydrolase	7.61106	7.5775	1.08034	0.865726
SMUL_1482	putative UDP-N-acetylmuramoyl-tripeptide--D-alanyl-D-alanine ligase	7.47159	7.24456	1.68667	0.0123138
SMUL_1483	phosphate acetyltransferase	9.98337	9.67386	2.03944	0.00283269
SMUL_1484	acetate kinase	9.74911	9.51355	1.72012	0.00545061
SMUL_1485	YqeY-like protein	8.02198	8.00417	1.04186	0.997511
SMUL_1486	flagellar L-ring protein FlgH	8.10816	8.16516	0.876991	0.338025
SMUL_1487	hypothetical protein	8.19835	8.38931	0.644227	0.313797
SMUL_1488	type II secretion system protein F	8.06473	8.04211	1.05346	0.963643
SMUL_1489	type II secretion system protein E	8.27329	8.1017	1.48455	0.152238
SMUL_1490	putative transformation system protein	8.06032	7.94207	1.31295	0.302124
SMUL_1491	putative AAA ATPase	7.90936	7.77527	1.36172	0.332986
SMUL_1492	type II secretion system protein D	8.88388	8.57971	2.01454	0.00712669
SMUL_1493	hypothetical protein	8.47195	8.10982	2.30215	0.0889072
SMUL_1494	hypothetical protein	8.24701	8.0441	1.59554	0.157392
SMUL_1495	hypothetical protein	8.27659	8.02529	1.78361	0.0240298
SMUL_1496	GTPase Era	8.16297	8.34153	0.662883	0.363911
SMUL_1497	ATP-dependent hsl protease ATP-binding subunit HslU	8.59443	8.50646	1.22453	0.171308
SMUL_1498	ATP-dependent protease HslV	8.88023	8.38372	3.13697	0.00341498
SMUL_1499	LSU ribosomal protein L9p	9.18673	9.3549	0.678943	0.0264134
SMUL_1501	argininosuccinate synthase	9.49493	9.48331	1.02712	0.93585
SMUL_1503	anthranilate phosphoribosyltransferase	8.68587	8.6817	1.00965	0.856574
SMUL_1504	ATPase YjeE/YdiB-like	7.80077	7.65833	1.38817	0.925054
SMUL_1505	lipopolysaccharide export system ATP-binding protein LptB	8.21917	8.26673	0.896275	0.428784
SMUL_1506	RNA polymerase sigma-54 factor RpoN	7.72401	7.3903	2.15633	0.233908
SMUL_1508	arginyl-tRNA--protein transferase	7.46764	7.48894	0.952134	0.220208
SMUL_1510	putative nuclease, SbcD-like	7.00675
SMUL_1511	putative nuclease, SbcC-like	7.49716
SMUL_1512	PHP/AAA ATPase domain-containing protein	8.23723	7.37252	7.32338	1.12697e-05
SMUL_1513	hypothetical protein	7.70518	7.88987	0.653592	0.00469838
SMUL_1515	deoxyguanosinetriphosphate triphosphohydrolase	7.24602
SMUL_1519	methyl-accepting chemotaxis protein	9.35514	9.30072	1.13349	0.492767
SMUL_1523	putative two-component regulator	7.31409
SMUL_1531	tetrachloroethene reductive dehalogenase catalytic subunit PceA		8.13576	0.15713	0.0215521
SMUL_1539	two-component response regulator	9.17625	8.2691	8.07521	0.0532174
SMUL_1565	lipid A export ATP-binding/permease protein MsbA-like	6.42686
SMUL_1575	putative FMN-binding protein	7.68074	7.8774	0.635834	0.0377257
SMUL_1593	phage CI repressor superfamily protein	7.48013	7.82445	0.452565	0.100175
SMUL_1597	DNA-binding protein HU-beta	10.311	10.2541	1.13992	0.495631
SMUL_1598	flagellar hook-associated protein FlgL	8.05915	7.90262	1.43395	0.358268
SMUL_1599	cell division protein FtsK	8.15563	8.06583	1.2297	0.207944
SMUL_1600	aconitate hydratase	9.31659	9.26452	1.12737	0.759758
SMUL_1602	phosphoenolpyruvate synthase	7.76821	6.96674	6.33088	0.0214524
SMUL_1606	putative membrane protein	8.24933	8.22577	1.05574	0.950864
SMUL_1607	tRNA (uracil-5-)-methyltransferase	7.74711	7.68044	1.16594	0.793955
SMUL_1608	methyl-accepting chemotaxis protein	9.375	9.25102	1.33038	0.061508
SMUL_1609	putative CoA-binding protein, YccU-like	7.87423	8.17012	0.505949	0.0598264
SMUL_1610	threonine ammonia-lyase	9.24539	9.0888	1.43415	0.0870726
SMUL_1612	amino acid ABC transporter, ATPase AapP	7.1679
SMUL_1615	amino acid ABC transporter, periplasmic binding protein AapJ	7.88523	8.12042	0.581857	0.204349
SMUL_1616	3-deoxy-7-phosphoheptulonate synthase	8.78451	8.71009	1.18691	0.416617
SMUL_1620	superoxide reductase-like protein	8.02727	8.30131	0.532065	0.235839
SMUL_1622	gamma-glutamyl phosphate reductase	8.12393	7.98523	1.37626	0.45507
SMUL_1623	putative thioredoxin reductase	8.81985	8.65717	1.4544	0.106107
SMUL_1625	putative methyltransferase	7.68524	7.65084	1.08243	0.857993
SMUL_1627	hypothetical protein	8.05655	7.95601	1.26049	0.579313
SMUL_1628	indole-3-glycerol phosphate synthase	8.18938	8.26106	0.847855	0.218163
SMUL_1631	putative periplasmic component of nickel/cobalt ECF transporter, NikK	10.3095	10.1652	1.39413	0.0843143
SMUL_1633	putative membrane-bound component of nickel/cobalt ECF transporter, NikN-like	8.34943	8.26011	1.22835	0.631863
SMUL_1636	4-hydroxythreonine-4-phosphate dehydrogenase	8.20995	8.01281	1.5745	0.124717
SMUL_1637	pyridoxine 5'-phosphate synthase	7.92728	7.71486	1.63088	0.340594
SMUL_1639	cytochrome c	7.88297	8.8917	0.0980098	0.000133447
SMUL_1640	FAD-dependent oxidoreductase	8.14992	9.23462	0.0822808	7.88824e-05
SMUL_1643	acetolactate synthase large subunit	8.81259	8.8227	0.976988	0.868164
SMUL_1644	acetolactate synthase small subunit	8.54868	8.88455	0.46146	0.0021168
SMUL_1645	UDP-3-O-[3-hydroxymyristoyl] glucosamine N-acyltransferase		8.1561
SMUL_1646	hypothetical protein	8.17206	8.27793	0.783675	0.203979
SMUL_1647	NADPH-dependent glutamate synthase subunit beta-like oxidoreductase	7.93163	8.17269	0.57404	0.00353898
SMUL_1648	aspartate aminotransferase	8.79613	8.65401	1.38716	0.0553506
SMUL_1655	serine acetyltransferase	8.58682	8.24193	2.21256	0.0613615
SMUL_1656	arginine decarboxylase	8.351	8.38356	0.927765	0.687244
SMUL_1657	histidine--tRNA ligase	8.26641	8.39296	0.747225	0.0641941
SMUL_1658	thymidylate kinase	7.68274	8.11253	0.371716	0.241271
SMUL_1659	phosphopantetheine adenylyltransferase	7.84635	7.69719	1.4098	0.471118
SMUL_1660	putative 3-polyprenyl-4-hydroxybenzoate decarboxylase	7.69126	7.62892	1.15437	0.708701
SMUL_1661	flagellar basal-body P-ring formation protein FlgA		7.11606
SMUL_1663	methyl-accepting chemotaxis protein	9.36697	9.30934	1.14192	0.443672
SMUL_1664	molybdopterin molybdenumtransferase MoeA	8.34481	8.21079	1.36152	0.386668
SMUL_1665	UDP-N-acetylglucosamine 1-carboxyvinyltransferase	8.44691	8.41395	1.07885	0.842936
SMUL_1666	PilZ domain-containing protein	7.12776
SMUL_1669	nitrogenase iron-molybdenum cofactor biosynthesis protein, NifX-like	7.9062
SMUL_1671	iron-sulfur cluster-binding/ATPase domain protein, MinD superfamily	7.75419	7.60524	1.40914	0.585451
SMUL_1672	iron-sulfur cluster-binding/ATPase domain protein, MinD superfamily	7.41171	7.53282	0.756642	0.22966
SMUL_1676	ATP-utilizing enzyme of the PP-loop superfamily		7.96156
SMUL_1677	hypothetical protein		7.71206
SMUL_1678	hypothetical protein	7.89445	8.60515	0.194668	3.34409e-05
SMUL_1679	fumarate hydratase / tartrate dehydratase class I, beta subunit	9.69615	10.0481	0.44472	0.0129559
SMUL_1680	fumarate hydratase class I / tartrate dehydratase, alpha subunit	9.4284	9.70101	0.533821	0.0154221
SMUL_1681	anaerobic C4-dicarboxylate transporter	8.89307	8.97717	0.823948	0.382195
SMUL_1682	sensor kinase of two-component regulatory system	7.35473	7.33445	1.04779	0.648128
SMUL_1683	two component response regulator	7.932	8.09398	0.688688	0.22963
SMUL_1686	putative phosphohistidine phosphatase	8.70867	8.53524	1.49082	0.0529198
SMUL_1689	tRNA-guanine transglycosylase	7.90787	8.07164	0.685844	0.00405474
SMUL_1690	hypothetical protein	8.07548	7.9542	1.32217	0.16957
SMUL_1691	3-dehydroquinate synthase	8.30189	8.17892	1.3273	0.236437
SMUL_1692	putative mechanosensitive ion channel		7.83374
SMUL_1693	MiaB family protein	7.52399	7.55767	0.925388	0.592594
SMUL_1694	ATP-dependent zinc metalloproteinase	7.88665	7.8906	0.990948	0.812232
SMUL_1695	hypothetical protein	7.75795	7.50649	1.78427	0.274406
SMUL_1698	luciferase-like monooxygenase	7.49706	7.51875	0.951284	0.800626
SMUL_1703	pyruvate dehydrogenase [ubiquinone	7.40951	8.24163	0.147189	0.0160333
SMUL_1709	transcriptional regulator, TetR family	8.10591	8.27281	0.680924	0.311795
SMUL_1710	outer membrane protein, TolC-like	8.69327	8.69037	1.00671	0.908113
SMUL_1711	putative RND family multidrug efflux pump	8.6748	8.6197	1.13527	0.660884
SMUL_1712	putative lipooligosaccharide nodulation factor exporter, NolG-like	8.46339	8.26433	1.58148	0.0221281
SMUL_1715	methyl-accepting chemotaxis protein	9.3552	9.30249	1.12903	0.509756
SMUL_1720	hypothetical protein	7.82229	8.70139	0.1321	8.45942e-05
SMUL_1737	hypothetical protein	7.74926	7.83718	0.816736	0.513268
SMUL_1738	hypothetical protein	8.17445	8.29316	0.760829	0.125841
SMUL_1739	hypothetical protein	7.56754
SMUL_1743	putative plasmid segregation protein ParM-like	7.75533	8.0643	0.490946	0.0256418
SMUL_1749	TraH-like domain-containing protein		7.79305
SMUL_1751	hypothetical protein	7.58986	8.2889	0.199968	8.37485e-05
SMUL_1778	DNA-binding protein HU, epsilon-proteobacterial type	8.40703	8.66517	0.551892	0.00443256
SMUL_1787	site-specific DNA-methyltransferase	8.13715	8.39475	0.552585	0.00276198
SMUL_1788	Mu-like prophage protein gp29	7.83536	7.9255	0.812563	0.204459
SMUL_1790	hypothetical protein	8.02097	8.18013	0.693175	0.160737
SMUL_1795	radical SAM protein	7.62594	7.72373	0.79838	0.325805
SMUL_1796	hypothetical protein	8.59985	8.75811	0.694611	0.00964829
SMUL_1797	ISSpo3, transposase	7.57115
SMUL_1845	hypothetical protein	8.82085	8.76545	1.13606	0.73322
SMUL_1846	hypothetical protein		7.69612
SMUL_1854	hypothetical protein	7.4331	8.05776	0.237327	0.0185433
SMUL_1875	TonB dependent/ligand-gated channel protein		8.06666
SMUL_1876	hypothetical protein	7.49864	8.42519	0.118427	0.00146026
SMUL_1877	hypothetical protein	8.90323	8.87374	1.07025	0.870027
SMUL_1899	rubrerythrin	9.15913	8.97951	1.51223	0.15546
SMUL_1901	UbiD family protein	8.5164	8.42522	1.23363	0.241377
SMUL_1902	porphobilinogen deaminase	8.63637	8.54113	1.2452	0.325552
SMUL_1903	DsbA family protein	8.50382	8.36797	1.36725	0.183812
SMUL_1905	proline--tRNA ligase	8.83117	8.77254	1.14453	0.426961
SMUL_1906	glutamyl-tRNA reductase	8.72053	8.53991	1.51572	0.0687031
SMUL_1907	short chain isoprenyl diphosphate synthase	8.48424	8.41765	1.1657	0.523384
SMUL_1909	hypothetical protein	7.82715	8.07095	0.570427	0.10537
SMUL_1910	O-acetylhomoserine aminocarboxypropyltransferase-like protein	8.77626	9.27737	0.315417	0.122835
SMUL_1911	HTH-type transcriptional regulator	7.70505	8.27318	0.270315	0.21738
SMUL_1912	cysteine synthase	9.21744	9.31779	0.793703	0.481806
SMUL_1913	putative diguanylate cyclase		7.43069
SMUL_1914	valine--tRNA ligase	8.12928	8.36046	0.587252	0.0120868
SMUL_1915	periplasmic monocarboxylate binding protein of TRAP transport system	9.07955	9.05634	1.0549	0.931387
SMUL_1916	molybdopterin adenylyltransferase	8.55312	8.34572	1.6121	0.00983464
SMUL_1917	putative 2-dehydropantoate 2-reductase	7.60302	7.81176	0.618384	0.00281676
SMUL_1918	histidinol dehydrogenase	8.68557	8.57389	1.29324	0.155714
SMUL_1920	fructose-bisphosphate aldolase	8.88804	8.73189	1.43269	0.0588724
SMUL_1921	peptidyl-prolyl cis-trans isomerase ppiD	9.37565	9.40409	0.93663	0.392484
SMUL_1922	endonuclease III	7.75955	7.76902	0.978447	0.649465
SMUL_1923	peroxiredoxin-like protein	8.38212	8.25248	1.34787	0.480077
SMUL_1924	cytosol nonspecific dipeptidase	8.39082	8.07756	2.05715	0.541469
SMUL_1926	putative S-adenosylmethionine-dependent methyltransferase	7.95266	7.94005	1.02947	0.967471
SMUL_1927	hypothetical protein	8.38124	8.44005	0.873358	0.487335
SMUL_1928	hydrolase		7.42806
SMUL_1929	NAD(+) synthase	9.12896	8.86258	1.84663	0.00913203
SMUL_1930	3-amino-5-hydroxybenzoic acid synthase family protein	9.44834	9.2334	1.64035	0.00548805
SMUL_1931	tetraacyldisaccharide 4'-kinase	7.86093	7.43248	2.68197	0.00278056
SMUL_1932	acetylglutamate kinase	8.44501	8.40188	1.1044	0.759114
SMUL_1933	threonine synthase	8.75517	8.77591	0.953381	0.569273
SMUL_1934	3-deoxy-manno-octulosonate cytidylyltransferase	8.18677	8.36232	0.66749	0.0478412
SMUL_1935	hypothetical protein	6.82392	7.42938	0.248052	0.034608
SMUL_1936	hypothetical protein		8.29169
SMUL_1937	protein-disulfide reductase	8.1591	7.99569	1.45684	0.613185
SMUL_1938	polyphosphate kinase 2		8.15463
SMUL_1939	chaperone protein DnaK	9.80119	9.70681	1.24273	0.314694
SMUL_1940	heat shock protein GrpE	8.80229	8.77777	1.05808	0.898275
SMUL_1941	heat-inducible transcription repressor HrcA	7.96162	7.59121	2.34643	0.00565764
SMUL_1944	SSU ribosomal protein S15	9.18834	9.46821	0.524962	0.00223822
SMUL_1946	flagellar biosynthesis protein FlhA	7.59797	7.62891	0.931252	0.618311
SMUL_1947	putative oligoribonuclease	7.93845	7.66984	1.85613	0.194603
SMUL_1950	GGDEF domain-containing protein	8.00816	7.77608	1.7064	0.0124761
SMUL_1953	DNA ligase [NAD(+)	7.85581	7.14273	5.16507	0.00278758
SMUL_1956	dihydropteroate synthase	7.73933	7.73465	1.01083	0.853117
SMUL_1957	DNA polymerase III subunit delta'	7.32604
SMUL_1958	DNA replication regulator	8.32351	8.30245	1.04968	0.981048
SMUL_1959	aspartokinase	8.96722	8.95247	1.03454	0.973782
SMUL_1960	RNA pyrophosphohydrolase	7.85758	7.95274	0.80322	0.181572
SMUL_1963	putative heat shock protein HspR	8.30267	7.92424	2.39017	0.00070431
SMUL_1964	curved DNA-binding protein CbpA	8.96443	8.79386	1.48104	0.0597978
SMUL_1965	putative periplasmic serine endoprotease	9.48777	9.09232	2.48568	0.00470454
SMUL_1966	putative two-component regulator	7.76066	7.61988	1.38287	0.151594
SMUL_1968	nucleotidyl-binding protein	8.065	7.51732	3.52924	0.0407183
SMUL_1969	lipoprotein releasing system transmembrane protein LolC	8.95217	8.39369	3.61806	0.410602
SMUL_1970	protein translocase subunit SecA	8.78943	9.04227	0.558681	0.139533
SMUL_1971	outer membrane lipoprotein carrier protein LolA	7.7911	7.93135	0.724027	0.0802291
SMUL_1972	diguanylate cyclase	7.07044
SMUL_1974	tRNA modification GTPase MnmE	7.66061	7.88061	0.602559	0.0170093
SMUL_1975	RNA-binding domain-containing protein	8.57801	8.43256	1.39782	0.257809
SMUL_1976	inner membrane protein translocase component YidC, long form	8.84858	8.92162	0.845197	0.215398
SMUL_1978	AMP-binding protein	8.68742	8.5577	1.34807	0.197208
SMUL_1979	hypothetical protein	7.79505	7.93971	0.716707	0.00594467
SMUL_1980	methylaspartate mutase, E chain	8.20317	8.06822	1.36441	0.139077
SMUL_2004	ribonuclease E inhibitor RraA	8.57203	8.40338	1.47452	0.358981
SMUL_2006	hypothetical protein	7.56133
SMUL_2007	chaperone ClpB	8.9694	8.59358	2.37585	0.0153529
SMUL_2008	carboxy-terminal-processing protease	9.23062	9.03465	1.57026	0.00733302
SMUL_2009	phosphoribosylaminoimidazole-succinocarboxamide synthase	9.46486	9.28399	1.51661	0.0251183
SMUL_2010	phosphoribosylformylglycinamidine synthase, PurS subunit	8.59956	9.06208	0.344731	0.000304688
SMUL_2011	phosphoribosylformylglycinamidine synthase	8.77828	8.8224	0.903415	0.438668
SMUL_2012	putative periplasmic protein	8.26897	8.20664	1.15432	0.662365
SMUL_2013	1-acyl-sn-glycerol-3-phosphate acyltransferase	7.95886	7.93051	1.06747	0.948265
SMUL_2014	chaperone protein HtpG	9.63787	9.46205	1.49908	0.121446
SMUL_2015	putative hydrolase	7.8353
SMUL_2016	hypothetical protein	8.47137	8.29959	1.48516	0.0889403
SMUL_2017	DNA recombination-mediator protein A	8.32871	8.01615	2.05381	0.00477132
SMUL_2019	thioredoxin domain-containing protein		7.19878
SMUL_2020	rhodanese-like domain-containing protein	7.60067	7.97863	0.41883	0.0101821
SMUL_2022	hypothetical protein	7.99886	8.35208	0.443388	0.00408479
SMUL_2025	hypothetical protein	8.30444	7.79773	3.21153	0.00734698
SMUL_2026	hypothetical protein	7.63355	7.84354	0.61662	0.278149
SMUL_2027	hypothetical protein	7.75215	7.6607	1.2344	0.702919
SMUL_2028	putative helicase	7.29939	7.28936	1.02337	0.939199
SMUL_2029	putative peptidase	7.67791	7.83718	0.69299	0.220956
SMUL_2031	hypothetical protein	7.80696
SMUL_2035	heavy metal transport/detoxification protein, chaperone	7.83076	7.973	0.720714	0.126603
SMUL_2036	lead, cadmium, zinc, copper and mercury transporting ATPase		7.38509
SMUL_2037	hypothetical protein	7.62775	7.51855	1.28588	0.662961
SMUL_2038	DNA recombination protein RmuC	8.12998	8.04672	1.21133	0.402193
SMUL_2040	16S rRNA (cytosine(1402)-N(4))-methyltransferase	7.37847	7.65857	0.524691	0.113322
SMUL_2041	adenosylmethionine-8-amino-7-oxononanoate aminotransferase	7.40058
SMUL_2042	putative peptidyl-prolyl cis-trans isomerase	8.828	8.77509	1.12955	0.483008
SMUL_2043	cell division protein FtsA	8.78384	8.49073	1.96388	0.00807875
SMUL_2044	cell division protein FtsZ	8.30323	8.51883	0.608698	0.0188746
SMUL_2046	release factor glutamine methyltransferase		7.51638
SMUL_2047	protease	7.36205
SMUL_2048	putative membrane protein		9.30274
SMUL_2050	methyl-accepting chemotaxis protein	9.39806	9.33989	1.14331	0.57394
SMUL_2055	bifunctional purine biosynthesis protein PurH	8.9548	9.07925	0.750846	0.0419983
SMUL_2057	thioredoxin-like domain-containing protein	8.19329	8.23421	0.910094	0.500614
SMUL_2059	DnaJ-like protein DjlA	7.76566	8.04104	0.530415	0.00364462
SMUL_2060	putative aminotransferase	7.68275	7.80538	0.753999	0.444103
SMUL_2061	hypothetical protein	7.66927	8.08238	0.386275	0.000241996
SMUL_2064	phosphoribosylformylglycinamidine synthase, synthetase subunit	9.00371	8.93508	1.1712	0.296646
SMUL_2066	twin-arginine translocation protein TatB	7.56977	7.52824	1.10035	0.852039
SMUL_2070	SMI1/KNR4 family protein	7.71431	7.99129	0.528469	0.146744
SMUL_2075	polar amino acid-binding periplasmic protein	8.66409	8.87167	0.620048	0.00924437
SMUL_2078	putative extracellular solute-binding protein	7.22141	7.61338	0.405536	0.0644603
SMUL_2079	response regulator	7.75888	7.80458	0.900124	0.619673
SMUL_2080	putative response regulator	8.22151	8.45335	0.586351	0.304033
SMUL_2081	putative histidine kinase	7.68925
SMUL_2082	putative rRNA ribonuclease	7.94357	7.59623	2.22504	0.191662
SMUL_2083	putative long-chain-fatty-acid--CoA ligase	7.57348	6.79757	5.96898	0.000122713
SMUL_2085	outer membrane receptor	8.87495	9.18536	0.489311	0.0124838
SMUL_2091	hypothetical protein	8.17844	8.26549	0.818369	0.25088
SMUL_2092	putative alpha-ribazole-5'-phosphate phosphatase	8.46673
SMUL_2093	glycosyltransferase	8.68334
SMUL_2094	putative xanthine dehydrogenase accessory protein	9.01995
SMUL_2095	phenylacetate-coenzyme A ligase	8.49025
SMUL_2096	putative FeS oxidoreductase	8.5003
SMUL_2097	hypothetical protein	8.93071
SMUL_2098	putative methyltransferase	8.0313
SMUL_2099	hypothetical protein	7.81434
SMUL_2100	putative FeS oxidoreductase	8.70961
SMUL_2101	aldehyde oxidoreductase	10.2412	8.09006	141.638	0.000118369
SMUL_2103	response regulator	7.46721	7.48538	0.959019	0.166601
SMUL_2108	putative response regulator	7.25936
SMUL_2121	hypothetical protein	7.75862	7.38637	2.35642	0.0779495
SMUL_2124	nitrous-oxide reductase	7.23589
SMUL_2127	NAD-dependent protein deacetylase of SIR2 family	7.54321
SMUL_2128	alpha/beta hydrolase fold protein	7.87574
SMUL_2129	methionine synthase	8.17819	8.31484	0.730044	0.0409639
SMUL_2130	FGE-sulfatase superfamily protein	7.77343
SMUL_2131	putative branched-chain amino acid binding protein, LivJ-like	9.37909	9.4058	0.940369	0.628351
SMUL_2132	methyl-accepting chemotaxis protein	8.96729	8.54765	2.62807	0.00999169
SMUL_2136	ammonia channel	8.18126
SMUL_2137	nitrogen regulatory protein P-II		9.33943
SMUL_2141	molybdopterin oxidoreductase	7.92196	7.84601	1.19112	0.648069
SMUL_2142	HD/GGDEF domain regulatory protein	7.76458	7.59703	1.47079	0.170267
SMUL_2143	glycine--tRNA ligase beta subunit	8.62025	8.52227	1.25307	0.278598
SMUL_2146	carbonic anhydrase	9.05857	8.77381	1.92645	0.00903843
SMUL_2147	hypothetical protein	8.43914	8.70183	0.546148	0.045161
SMUL_2148	diguanylate cyclase	7.78062	7.40914	2.3522	0.00063851
SMUL_2151	tRNA (cytidine(34)-2'-O)-methyltransferase		7.70683
SMUL_2152	formyltetrahydrofolate deformylase	8.23356	8.30247	0.85328	0.603856
SMUL_2154	hypothetical protein	7.93474	7.81826	1.30763	0.312193
SMUL_2156	3-isopropylmalate dehydrogenase	8.80015	8.67351	1.33856	0.286423
SMUL_2157	3-isopropylmalate dehydratase small subunit	8.61944	8.72405	0.785943	0.221047
SMUL_2158	ATPase	7.58779
SMUL_2159	RND efflux system, inner membrane transporter CmeB	7.72168	7.42003	2.00287	0.00173302
SMUL_2161	transcriptional regulator, ArsR family	8.47961	8.17136	2.03352	0.00478794
SMUL_2162	exodeoxyribonuclease III	8.20535	8.14033	1.16148	0.619587
SMUL_2166	NADH pyrophosphatase	7.84601	7.61488	1.7027	0.383124
SMUL_2167	sulfoxide reductase catalytic subunit YedY	7.81631	7.55053	1.84408	0.0700901
SMUL_2175	methyl-accepting chemotaxis protein	9.36814
SMUL_2178	methyl-accepting chemotaxis protein	7.80444	7.87915	0.841947	0.1214
SMUL_2179	putative diguanylate-cyclase	7.72916	7.47627	1.79017	0.295111
SMUL_2180	phosphonate-binding periplasmic protein	8.12446	7.95134	1.48979	0.136536
SMUL_2182	ATP-dependent DNA helicase RecQ	7.16559	7.48673	0.477372	0.00139193
SMUL_2183	hypothetical protein		7.99305
SMUL_2184	hypothetical protein	8.09554	8.30461	0.617922	0.0241814
SMUL_2185	ATP-dependent RNA helicase RhlE	8.51859	8.5723	0.883676	0.258213
SMUL_2192	diheme cytochrome c	7.86069
SMUL_2199	hypothetical protein	7.73865	7.80348	0.861347	0.147686
SMUL_2200	alkylphosphonate utilization operon protein PhnA	7.66669	7.91622	0.562942	0.023403
SMUL_2204	flagellar basal-body rod protein FlgG	7.66582	7.80527	0.72535	0.345692
SMUL_2206	RNA polymerase sigma factor RpoD	8.44645	8.63894	0.64196	0.139944
SMUL_2207	hypothetical protein	7.90298	7.90808	0.988328	0.899918
SMUL_2210	SapC-like S-layer protein	8.14022	8.15741	0.961181	0.765453
SMUL_2211	acetyl-coenzyme A synthetase	7.53055	7.90522	0.422018	0.00479908
SMUL_2216	agmatine deiminase family protein	7.9726	7.83922	1.35948	0.453676
SMUL_2218	ferrous iron transport protein B	7.98119	7.7212	1.81963	0.0807273
SMUL_2220	putative N-carbamoylputrescine amidase	8.60112	8.5203	1.20454	0.604105
SMUL_2221	ATPase domain-containing protein	7.75277	7.71388	1.09368	0.871057
SMUL_2224	molybdenum-pterin binding protein	8.43821	7.68114	5.71565	0.000152597
SMUL_2226	divalent cation transport protein CorA	7.73487
SMUL_2227	putative metalloprotease	8.31973	8.48539	0.682873	0.0184207
SMUL_2228	hypothetical protein	9.11546	9.18864	0.844938	0.1511
SMUL_2229	(S)-2-hydroxy-acid oxidase	8.55961	8.56707	0.982985	0.74635
SMUL_2232	putative endonuclease/helicase	8.14723	8.11873	1.06784	0.8979
SMUL_2233	(E)-4-hydroxy-3-methylbut-2-enyl-diphosphate synthase	8.28806	8.20185	1.21958	0.281505
SMUL_2234	primosomal protein N	7.5659
SMUL_2236	N-terminal methylation protein	9.75902	9.83335	0.842712	0.173979
SMUL_2238	hypothetical protein	7.29996	7.54219	0.572492	0.122179
SMUL_2239	UvrABC system protein B	7.75266	7.35893	2.47585	0.0164926
SMUL_2241	polyphosphate kinase	8.38568	8.19568	1.54884	0.0211455
SMUL_2243	DNA polymerase III subunit epsilon family exonuclease	7.4436
SMUL_2244	phosphoribosylanthranilate isomerase	7.8679	7.59725	1.8649	0.224643
SMUL_2245	ribulose-phosphate 3-epimerase	8.41513	8.14183	1.87632	0.101736
SMUL_2247	arginine biosynthesis bifunctional protein ArgJ	8.36168	8.3718	0.976983	0.729246
SMUL_2248	hypothetical protein	7.97821	8.86728	0.129102	7.62677e-05
SMUL_2249	putative endonuclease III	7.53466	7.50118	1.08014	0.966091
SMUL_2250	metallophosphatase domain-containing protein	7.8711	7.71967	1.41718	0.235152
SMUL_2251	transcription-repair coupling factor	7.63454	7.48205	1.42065	0.266171
SMUL_2252	bactofilin domain-containing protein	8.80161	8.91273	0.774243	0.0940332
SMUL_2253	putative zinc metallopeptidase	8.11537	8.11713	0.99595	0.836057
SMUL_2254	tetrahydrofolate synthase	8.22082	7.88501	2.16673	0.0352425
SMUL_2255	putative diguanylate cyclase	8.60791	8.40169	1.60775	0.0149585
SMUL_2256	putative lipopolysaccharide-assembly protein LptE	8.38832	8.24282	1.39795	0.266731
SMUL_2257	leucine--tRNA ligase	8.5775	8.45041	1.33994	0.107267
SMUL_2258	protein-export membrane protein SecF	8.39551	8.38076	1.03454	0.97664
SMUL_2259	protein-export membrane protein SecD	8.69633	8.7144	0.95924	0.530913
SMUL_2260	preprotein translocase subunit YajC	8.77584	8.95491	0.662102	0.176479
SMUL_2261	apolipoprotein N-acyltransferase	7.0788
SMUL_2262	S-adenosylmethionine synthetase	9.0587	8.93914	1.31691	0.134648
SMUL_2265	ATP-dependent Clp protease ATP-binding subunit ClpA	8.58644	8.39829	1.54226	0.0233157
SMUL_2267	putative periplasmic thioredoxin	8.60494	8.52965	1.1893	0.334769
SMUL_2270	carbon storage regulator		7.90917
SMUL_2271	tRNA pseudouridine(55) synthase	7.80446
SMUL_2272	ATP-dependent DNA helicase PcrA	7.94222	7.8927	1.12077	0.632582
SMUL_2273	transcriptional regulator	8.5302	8.43207	1.25351	0.364911
SMUL_2275	oligoendopeptidase F	8.33331	8.37774	0.902759	0.731999
SMUL_2276	putative aminodeoxychorismate lyase	7.08742	6.97621	1.29186	0.993389
SMUL_2278	aspartate carbamoyltransferase	8.91057	8.58057	2.13797	0.0500752
SMUL_2279	YcfJ-like protein	8.56984	8.80417	0.583001	0.0510925
SMUL_2280	dethiobiotin synthetase	8.00989	7.87532	1.36322	0.083145
SMUL_2283	aspartate aminotransferase family protein	8.03413	7.89078	1.39107	0.0885791
SMUL_2285	hypothetical protein	7.76447
SMUL_2286	LSU ribosomal protein L19p	9.218	9.5876	0.426974	0.00169803
SMUL_2287	tRNA (guanine(37)-N(1))-methyltransferase	7.5103	7.38117	1.34626	0.294551
SMUL_2288	16S rRNA processing protein RimM	7.9059	8.00714	0.79206	0.168984
SMUL_2289	KH domain RNA binding protein YlqC	8.17098	8.33531	0.684959	0.352316
SMUL_2290	SSU ribosomal protein S16p	9.05929	9.49389	0.367618	0.00584638
SMUL_2291	signal recognition particle, subunit Ffh	8.25142	8.40846	0.696571	0.114457
SMUL_2292	RNA pseudouridine synthase	8.63031	8.6864	0.878845	0.170918
SMUL_2293	3-deoxy-D-manno-octulosonic-acid transferase	7.74261	7.49587	1.76502	0.0276488
SMUL_2294	hypothetical protein	8.85755	9.14077	0.520933	0.00166497
SMUL_2296	glycine--tRNA ligase	8.15119	8.20306	0.887408	0.783311
SMUL_2297	hypothetical protein	8.14059	7.95145	1.54576	0.0233154
SMUL_2298	5-(carboxyamino)imidazole ribonucleotide mutase	8.65202	8.65695	0.988716	0.841453
SMUL_2299	peptidase, U32 family	8.38594	8.15235	1.71231	0.0104546
SMUL_2300	hypothetical protein	8.76194	8.50654	1.80052	0.0172189
SMUL_2301	putative histidinol-phosphatase	7.54632	7.58495	0.914892	0.839165
SMUL_2302	glutamine synthetase	9.91557	9.7475	1.47255	0.0639437
SMUL_2303	putative peptidoglycan glycosyltransferase	8.31905	8.42266	0.787757	0.0732989
SMUL_2304	PepT family ABC transporter, ATPase	7.51445	7.44743	1.16685	0.674294
SMUL_2305	8-amino-7-oxononanoate synthase	7.65907	7.50766	1.41714	0.141044
SMUL_2306	Maf-like protein	7.99342	7.73826	1.79952	0.145355
SMUL_2307	hypothetical protein	8.28668
SMUL_2308	alanine--tRNA ligase	9.1349	8.67487	2.8842	0.0264362
SMUL_2312	dimethylsulfoxide reductase DmsA	7.8037
SMUL_2319	ferrochelatase		7.74012
SMUL_2320	penicillin binding protein / peptidoglycan glycosyltransferase		7.28017
SMUL_2325	undecaprenyldiphospho-muramoylpentapeptide beta-N- acetylglucosaminyltransferase	7.87985	7.64632	1.71209	0.0437311
SMUL_2326	putative acetyltransferase	8.8524	8.63706	1.64188	0.0720178
SMUL_2336	prepilin-type n-terminal cleavage/methylation signal domain-containing protein		7.86119
SMUL_2338	anthranilate synthase component II	8.25836	8.25732	1.00241	0.839162
SMUL_2340	bifunctional protein Aas	7.64183	7.56353	1.19757	0.779692
SMUL_2341	putative repressor		7.55342
SMUL_2343	putative kinase	6.90589
SMUL_2346	citrate lyase alpha chain	9.06698	8.6236	2.77571	0.000581784
SMUL_2347	citrate lyase beta chain	9.13218	8.80561	2.12113	0.01151
SMUL_2348	citrate lyase gamma chain, acyl carrier protein	8.29831	7.89644	2.52267	0.0109885
SMUL_2349	[citrate [pro-3S]-lyase] ligase	7.58131
SMUL_2351	outer membrane porin	8.49847	9.08021	0.261976	3.98543e-05
SMUL_2353	transcriptional regulatory protein CitB, DpiA	7.04034
SMUL_2354	tricarboxylate transport membrane protein TctA		8.02216
SMUL_2356	tricarboxylate transport protein TctC	8.96601	9.51089	0.285181	8.02108e-05
SMUL_2357	response regulator receiver	7.37969
SMUL_2358	response regulator	8.16954
SMUL_2360	putative nucleotide phosphoribosyltransferase	8.16347	8.67369	0.308876	0.000222188
SMUL_2362	radical SAM protein	7.83034	8.13213	0.499123	0.108447
SMUL_2365	tryptophan synthase beta chain	8.58425	8.4613	1.32726	0.574277
SMUL_2367	putative [Protein-PII] uridylyltransferase	7.51263
SMUL_2368	glucosamine--fructose-6-phosphate aminotransferase [isomerizing	8.2805	8.48348	0.62665	0.0606929
SMUL_2369	putative diguanylate cyclase	8.26752	8.15899	1.28391	0.205442
SMUL_2371	HIT family hydrolase	7.81392	8.12514	0.488403	0.0881778
SMUL_2372	putative periplasmic peptidase	7.54316	7.92234	0.417661	0.0328342
SMUL_2373	EAL domain-containing regulatory protein	7.76885	7.49538	1.87703	0.060688
SMUL_2374	hypothetical protein	7.99548	7.93588	1.1471	0.576108
SMUL_2380	putative ATPase component of drug resistance ABC transport system	8.56541	9.03718	0.337462	0.00959447
SMUL_2383	hydrogenase-4 component A, iron-sulfur cluster containing subunit	9.7161	8.7372	9.52563	0.000168337
SMUL_2384	hydrogenase-4 component B, membrane subunit	9.07023	7.63217	27.4195	9.60546e-06
SMUL_2385	hydrogenase-4 component C, membrane subunit	8.92215	7.90467	10.4107	0.000243309
SMUL_2386	hydrogenase-4 component E, membrane-subunit	8.67207
SMUL_2387	hydrogenase-4 component F, membrane-subunit	8.50152
SMUL_2388	hydrogenase-4 component G, large subunit	9.61832	8.87884	5.48888	8.01092e-05
SMUL_2389	hydrogenase-4 component H	9.30433	8.17387	13.5039	5.7317e-06
SMUL_2390	hydrogenase-4 component I, small subunit	9.4443	8.54862	7.8647	1.09614e-05
SMUL_2391	hydrogenase 4 accessory protein	8.70898	7.93245	5.97762	0.00644976
SMUL_2392	hydrogenase 4 maturation protease	8.80955	8.20389	4.03326	0.0202156
SMUL_2393	putative bacterial beta-(1,6)-glucosyltransferase	7.77249	7.85179	0.833118	0.154972
SMUL_2394	aldehyde ferredoxin oxidoreductase	9.60521	8.68947	8.23656	0.000155992
SMUL_2397	putative molybdopterin-synthase adenylyltransferase	7.6062
SMUL_2401	2,3,4,5-tetrahydropyridine-2,6-dicarboxylate N-succinyltransferase	9.36068	9.44937	0.815291	0.0593215
SMUL_2402	Mrp-like protein	9.13027	9.40291	0.533783	0.00159743
SMUL_2403	bifunctional enzyme IspD/IspF	8.16561	8.27766	0.772594	0.206229
SMUL_2404	response regulator receiver	8.46242	8.5665	0.786893	0.274805
SMUL_2405	putative sulfate adenylyltransferase	8.83089	8.66722	1.4577	0.2648
SMUL_2407	phosphatidylglycerophosphatase A	7.35639
SMUL_2408	YceI family protein	8.01492	8.50172	0.325988	0.0141515
SMUL_2410	molybdenum transport system protein ModD	8.00695	7.91137	1.24618	0.340032
SMUL_2416	molybdenum ABC transporter, periplasmic molybdenum-binding protein ModA	8.14864	8.09762	1.12467	0.890469
SMUL_2419	pyrroline-5-carboxylate reductase	8.18599	8.11892	1.16699	0.614364
SMUL_2421	macrolide export ABC transporter ATPase		7.67252
SMUL_2422	macrolide export ABC transporter, membrane fusion protein	7.96869	8.43121	0.344731	0.242763
SMUL_2423	outer membrane efflux protein	7.57381	7.3557	1.65241	0.129829
SMUL_2427	hypothetical protein	7.88259	7.86067	1.05176	0.961465
SMUL_2432	HTH putative regulatory protein	7.3071	7.20675	1.25994	0.36897
SMUL_2436	putative RND lipid exporter	7.55195
SMUL_2441	AsmA domain-containing protein	8.33221	8.02576	2.0251	0.00620659
SMUL_2442	crotidine 5'-phosphate decarboxylase	8.2213	8.15698	1.15962	0.351487
SMUL_2443	transcription termination protein NusB	8.09992	8.32694	0.592902	0.120525
SMUL_2444	6,7-dimethyl-8-ribityllumazine synthase RibH	9.18583	9.25624	0.850332	0.130922
SMUL_2445	YaaH family transporter	8.17063	7.59652	3.75062	0.00084505
SMUL_2446	5-histidylcysteine sulfoxide synthase	8.04894	7.60182	2.79978	0.0196845
SMUL_2447	3-deoxy-8-phosphooctulonate synthase	8.65834	8.66911	0.97552	0.584757
SMUL_2449	small-conductance mechanosensitive channel	7.46463
SMUL_2450	GTPase Der	8.46811	8.50717	0.913992	0.372424
SMUL_2451	shikimate kinase I	8.09767	8.02788	1.17434	0.702551
SMUL_2452	tryptophan--tRNA ligase	8.55462	8.54649	1.0189	0.900415
SMUL_2453	serine--tRNA ligase	8.94851	8.88086	1.16855	0.348364
SMUL_2454	membrane-associated TPR containing protein		7.57888
SMUL_2455	2-isopropylmalate synthase	8.70471	8.74152	0.918734	0.410484
SMUL_2456	CDP-diacylglycerol--serine O-phosphatidyltransferase	7.78028
SMUL_2457	phosphatidylserine decarboxylase proenzyme	8.44503	8.43913	1.01369	0.817506
SMUL_2458	ATP-dependent zinc metalloprotease FtsH	9.07741	9.34966	0.53426	0.00903126
SMUL_2459	ribosomal protein L11 methyltransferase	8.24556	8.15149	1.24186	0.442359
SMUL_2460	chemotaxis regulator CheY	8.81928	9.11223	0.509396	0.0197548
SMUL_2461	1-(5-phosphoribosyl)-5- ((5-phosphoribosylamino)methylideneamino)imidazole-4-carboxamide isomerase	8.13745	8.19649	0.872885	0.483747
SMUL_2462	imidazole glycerol phosphate synthase subunit HisH	8.05387	7.94349	1.2894	0.119271
SMUL_2463	cache domain-containing membrane protein	8.10935	7.89369	1.64307	0.0300655
SMUL_2464	putative oligosaccharyltransferase	7.69797
SMUL_2465	UDP-N-acetylglucosamine 4,6-dehydratase (configuration-retaining)	7.56218
SMUL_2467	UDP-glucose 4-epimerase	7.57629	7.72458	0.71074	0.346033
SMUL_2469	putative glucose transferase	7.82631	7.42445	2.52269	0.232462
SMUL_2471	glycosyltransferase	7.62146
SMUL_2472	UDP-N-acetylglucosamine 4-epimerase	8.36134	8.25768	1.26957	0.562053
SMUL_2473	O-acetyltransferase		7.49621
SMUL_2476	lipopolysaccharide biosynthesis protein RfbH	8.77668	8.45364	2.10399	0.166696
SMUL_2477	CDP-abequose synthase		7.5671
SMUL_2478	CDP-glucose 4,6-dehydratase	7.59403	7.57974	1.03347	0.267146
SMUL_2479	glucose-1-phosphate cytidylyltransferase	8.1847	8.24575	0.86887	0.607922
SMUL_2480	GDP-L-fucose synthetase	8.45611	8.38927	1.16638	0.508426
SMUL_2481	NTP transferase domain-containing protein	8.28161	8.2755	1.01417	0.967858
SMUL_2482	GDP-mannose 4,6-dehydratase	8.72176	8.83857	0.76417	0.0723219
SMUL_2483	bifunctional polysaccharide biosynthesis protein	7.79109	7.96739	0.666342	0.656858
SMUL_2484	UDP-glucose dehydrogenase	8.44142	8.43682	1.01064	0.848229
SMUL_2486	dTDP-glucose 4,6-dehydratase	8.16416	8.07764	1.22044	0.230926
SMUL_2487	glucose-1-phosphate thymidylyltransferase	8.54446	8.57807	0.925523	0.448064
SMUL_2488	phosphomannomutase / phosphoglucomutase	8.83272	8.90542	0.845864	0.0993958
SMUL_2489	putative 3'-5' exonuclease	8.16741	8.00218	1.46297	0.27637
SMUL_2490	lipid A biosynthesis lauroyl acyltransferase	7.67204	7.8154	0.718856	0.315488
SMUL_2491	mito_fiss_Elm1 superfamily protein		7.73013
SMUL_2492	glycosyltransferase	7.50764	8.14437	0.230817	0.0204791
SMUL_2493	putative polysaccharide polymerase	7.92205	7.83832	1.21263	0.840468
SMUL_2494	glycosyltransferase	7.95389	7.41608	3.44988	0.0319576
SMUL_2495	putative ADP-heptose-lps heptosyltransferase II	8.28551	8.1583	1.34031	0.151001
SMUL_2496	glycosyltransferase	7.74891	7.81212	0.864556	0.478531
SMUL_2497	phosphoheptose isomerase 1	7.73882	7.64407	1.24382	0.244434
SMUL_2498	bifunctional protein HldE	8.28761	8.06172	1.68225	0.0133802
SMUL_2501	cytochrome c-like protein	8.87142	9.38964	0.303237	0.0031938
SMUL_2504	cyclic di-GMP phosphodiesterase	7.58959	7.68933	0.794797	0.522475
SMUL_2507	putative thiol peroxidase	9.42033	9.38924	1.07424	0.82813
SMUL_2510	riboflavin synthase	8.36724	8.35557	1.02723	0.919593
SMUL_2512	allophanate hydrolase 2 subunit 2	7.44895
SMUL_2513	allophanate hydrolase 2 subunit 1	7.8745	7.75163	1.327	0.303128
SMUL_2514	LamB-like protein	8.02468	8.02142	1.00753	0.81448
SMUL_2517	TRAP transporter solute receptor, unknown substrate 5	8.29275	8.28276	1.02326	0.9055
SMUL_2520	tRNA uridine 5-carboxymethylaminomethyl modification enzyme MnmG	8.16957	8.09069	1.19916	0.347447
SMUL_2521	ubiquinol-cytochrome c reductase iron-sulfur subunit	8.6724	8.42618	1.76288	0.0104834
SMUL_2522	ubiquinol--cytochrome c reductase, cytochrome B subunit	8.24597	7.58782	4.55148	0.042018
SMUL_2523	ubiquinol cytochrome c oxidoreductase, cytochrome C1 subunit	8.22784	8.46285	0.582094	0.257875
SMUL_2524	putative periplasmic cytochrome c	7.92682	8.1746	0.565229	0.0244237
SMUL_2525	acetyl-coenzyme A carboxyl transferase alpha chain	8.75093	8.84707	0.801416	0.110861
SMUL_2526	beta-ketoacyl-[acyl-carrier-protein] synthase II	9.13982	9.19815	0.874333	0.1878
SMUL_2527	acyl carrier protein AcpP	8.97949	9.06987	0.812115	0.445918
SMUL_2528	3-oxoacyl-[acyl-carrier protein] reductase	8.81901	9.05353	0.58275	0.010949
SMUL_2529	phosphoglycerate mutase	8.317	8.36499	0.895372	0.247851
SMUL_2530	phospho-N-acetylmuramoyl-pentapeptide- transferase	7.80808
SMUL_2531	UDP-N-acetylmuramoylalanine--D-glutamate ligase	8.41996	8.28083	1.37763	0.102108
SMUL_2533	undecaprenyl-phosphate galactosephosphotransferase	7.37951
SMUL_2537	short-chain dehydrogenase	7.46291
SMUL_2538	putative oxidoreductase	7.52666
SMUL_2545	hypothetical protein	8.2271	8.14625	1.20461	0.455862
SMUL_2548	ATP binding protein	8.8005	8.73709	1.15721	0.418917
SMUL_2549	hypothetical protein		7.74397
SMUL_2550	hypothetical protein	8.5826	8.52508	1.14161	0.780385
SMUL_2551	hypothetical protein	8.35717	8.35056	1.01533	0.896458
SMUL_2552	ADP-ribose 1''-phosphate phophatase-like protein	8.45556	8.52415	0.853904	0.161132
SMUL_2553	hypothetical protein	8.22702	8.27622	0.892891	0.249929
SMUL_2554	putative acylneuraminate cytidylyltransferase	8.25848	8.2984	0.912167	0.360541
SMUL_2555	glycosyltransferase	8.50551	8.50731	0.995867	0.788972
SMUL_2556	HpcH_HpaI superfamily domain-containing protein	8.26064	8.29902	0.915416	0.589453
SMUL_2557	hypothetical protein	7.84993	7.85022	0.999328	0.232451
SMUL_2558	teichoic acid export ATP-binding and carbohydrate-binding protein	8.29965	8.2993	1.00082	0.826214
SMUL_2559	hypothetical protein	8.32243	8.25656	1.16378	0.655273
SMUL_2561	hypothetical protein	8.24238	8.00157	1.74104	0.0374482
SMUL_2563	dTDP-glucose 4,6-dehydratase	8.74389	8.79226	0.8946	0.369654
SMUL_2564	dTDP-4-dehydrorhamnose reductase	8.62934	8.69805	0.853667	0.185
SMUL_2565	dTDP-4-dehydrorhamnose 3,5-epimerase	8.87438	9.04851	0.669695	0.0262872
SMUL_2566	glucose-1-phosphate thymidylyltransferase	8.95159	8.95271	0.997426	0.754658
SMUL_2567	UDP-glucose 4-epimerase	8.44059	8.56397	0.752701	0.104484
SMUL_2571	two-component sensor	7.3176
SMUL_2572	two-component regulator	7.53333	7.66244	0.742835	0.0483086
SMUL_2575	putative periplasmic substrate-binding protein	8.14971	7.90147	1.77108	0.00574965
SMUL_2577	2-oxoglutarate carboxylase	8.30337	8.17703	1.33763	0.0693639
SMUL_2578	invasion antigen CiaB	8.19158	8.06338	1.34338	0.0951749
SMUL_2579	hypothetical protein	7.88197	7.85461	1.06503	0.719052
SMUL_2580	putative phosphate permease	7.74098	7.24953	3.10056	0.216671
SMUL_2581	ATP-dependent RNA helicase RhlE	8.19752	8.25389	0.878279	0.473832
SMUL_2582	hypothetical protein		7.62066
SMUL_2587	phosphate ABC transporter, periplasmic phosphate-binding protein PstS	8.67108	7.42923	17.4523	0.00221832
SMUL_2588	methyl-accepting chemotaxis protein	9.42938	9.32619	1.26822	0.152364
SMUL_2589	putative DOPA dioxygenase	8.16749	8.13384	1.08056	0.840013
SMUL_2594	methyl-accepting chemotaxis protein	9.36569	9.3006	1.16169	0.369938
SMUL_2596	PhoU-like protein	8.09918	7.87352	1.68139	0.133961
SMUL_2598	two-component system histidine kinase	7.1005
SMUL_2604	putative nucleotidyltransferase		7.34502
SMUL_2605	putative transcriptional regulator	7.66729	7.56549	1.26418	0.73287
SMUL_2606	putative NAD(P)H oxidoreductase YrkL-like	8.03713
SMUL_2607	multi-sensor signal transduction histidine kinase	7.5848
SMUL_2608	7-cyano-7-deazaguanine synthase	8.53779	8.01021	3.36958	0.316144
SMUL_2610	6-carboxy-5,6,7,8-tetrahydropterin synthase	7.81538	7.98148	0.682171	0.0818685
SMUL_2611	dUTPase	8.39143	8.72721	0.461553	0.0224854
SMUL_2614	PhoH family protein	7.99293	7.86877	1.33095	0.271141
SMUL_2619	multidrug efflux pump, inner membrane transporter EefB	7.78044	7.55093	1.69632	0.00493615
SMUL_2620	multidrug efflux pump, lipoprotein precursor EefB	8.43572	8.27759	1.43921	0.0494454
SMUL_2621	hemerythrin-like iron-binding protein	7.54851	7.71158	0.686961	0.252559
SMUL_2624	serine/threonine:Na+ symporter SstT	8.19966	8.07355	1.33691	0.331497
SMUL_2625	S-ribosylhomocysteine lyase	8.57304	8.56612	1.01606	0.927507
SMUL_2630	pyruvate-ferredoxin/flavodoxin oxidoreductase	10.1678	9.86425	2.01181	0.00728696
SMUL_2631	inorganic diphosphatase		7.44901
SMUL_2632	hypothetical protein	8.40798	8.29484	1.29759	0.264632
SMUL_2633	outer membrane peptidoglycan-binding protein	10.3143	10.1308	1.52587	0.0985131
SMUL_2634	peptide uptake transporter (PepT) family, periplasmic peptide-binding protein	7.63914	7.44758	1.55439	0.0566931
SMUL_2636	DNA-3-methyladenine glycosylase	8.44727	7.9913	2.85741	0.00278837
SMUL_2637	MmcQ family protein	7.9418
SMUL_2638	putative NADH-dependent butanol dehydrogenase A	9.02928	8.6879	2.19471	0.00367415
SMUL_2639	hypothetical protein	8.03992	8.13736	0.799017	0.147694
SMUL_2640	chloride channel protein	7.22806
SMUL_2641	phosphoribosylglycinamide formyltransferase 2	8.93122	8.83328	1.25297	0.217628
SMUL_2644	hypothetical protein	7.17993
SMUL_2645	SSU ribosomal protein S9p (S16e)	9.24696	9.52598	0.525998	0.000962906
SMUL_2646	LSU ribosomal protein L13p (L13Ae)	9.34929	9.62111	0.534785	0.00269764
SMUL_2647	UvrD/REP helicase	7.39093
SMUL_2648	Cas 4 domain-containing protein	7.39566
SMUL_2649	FixH domain-containing protein	7.9787
SMUL_2650	putative membrane protein	7.89622	7.495	2.51899	0.0472634
SMUL_2652	Cbb3-type cytochrome c oxidase subunit CcoP	9.14252	9.06259	1.20207	0.710192
SMUL_2654	Cbb3-type cytochrome c oxidase subunit CcoO	9.06145	8.84782	1.63541	0.223152
SMUL_2655	Cbb3-type cytochrome c oxidase subunit CcoN	8.44181	8.12808	2.05936	0.195465
SMUL_2656	putative two-component response regulator	7.96166	8.1578	0.636594	0.513761
SMUL_2657	putative two-component sensor histidine kinase	7.94158	7.75205	1.54713	0.0601835
SMUL_2659	carbamoyl-phosphate synthase small chain	9.02591	9.0603	0.923878	0.374631
SMUL_2660	hypothetical protein	8.60276	8.63694	0.924326	0.75366
SMUL_2663	adenylosuccinate synthetase	9.04165	9.06002	0.958576	0.593289
SMUL_2664	ATP phosphoribosyltransferase regulatory subunit	8.52314	8.34364	1.51181	0.0259347
SMUL_2665	aminotransferase	9.10521	9.03095	1.18649	0.361236
SMUL_2668	phosphoglycolate phosphatase	7.83773	7.88389	0.899161	0.40049
SMUL_2669	transketolase	8.91535	8.94993	0.923455	0.420015
SMUL_2670	farnesyl diphosphate synthase	7.95237	8.3607	0.390544	0.28674
SMUL_2671	putative protease	8.52319	8.48702	1.08686	0.797349
SMUL_2673	aspartate 1-decarboxylase	8.10649	8.42973	0.475068	0.170672
SMUL_2674	UDP-N-acetylmuramoylalanyl-D-glutamate--2,6- diaminopimelate ligase	7.84764	7.98523	0.728461	0.0658676
SMUL_2676	NifU-like domain-containing protein	8.34719	8.62728	0.5247	0.0537745
SMUL_2677	LSU ribosomal protein L17p	8.98269	9.30055	0.480989	0.00652374
SMUL_2678	DNA-directed RNA polymerase alpha subunit	9.50278	9.58808	0.821674	0.0974887
SMUL_2679	SSU ribosomal protein S4p (S9e)	9.56443	9.80182	0.578899	0.00177578
SMUL_2680	SSU ribosomal protein S11p (S14e)	9.30816	9.25081	1.14115	0.704876
SMUL_2681	SSU ribosomal protein S13p (S18e)	9.12171	9.34724	0.594933	0.0136982
SMUL_2683	translation initiation factor 1	8.01964	8.60576	0.259348	0.01889
SMUL_2684	methionine aminopeptidase	8.18753	8.33186	0.717238	0.0376832
SMUL_2685	preprotein translocase secY subunit	8.26784
SMUL_2686	LSU ribosomal protein L15p (L27Ae)	9.27523	9.53734	0.546879	0.00196091
SMUL_2687	SSU ribosomal protein S5p (S2e)	9.47965	9.68948	0.616832	0.00856013
SMUL_2688	LSU ribosomal protein L18p (L5e)	9.09385	9.47578	0.415021	0.0117282
SMUL_2689	LSU ribosomal protein L6p (L9e)	9.57268	9.75497	0.65722	0.00631455
SMUL_2690	SSU ribosomal protein S8p (S15Ae)	9.21276	9.54432	0.466061	0.0065097
SMUL_2691	SSU ribosomal protein S14p (S29e), Zinc-independent	8.1909	8.7753	0.260374	0.0122657
SMUL_2692	LSU ribosomal protein L5p (L11e)	9.43288	9.57774	0.716375	0.04423
SMUL_2693	LSU ribosomal protein L24p (L26e)	8.99154	9.33416	0.45434	0.00215076
SMUL_2694	LSU ribosomal protein L14p (L23e)	9.07486	9.39735	0.475888	0.0030691
SMUL_2695	30S ribosomal protein S17	9.26377	9.59717	0.464084	0.00389948
SMUL_2696	LSU ribosomal protein L29p (L35e)	8.70619	9.15327	0.357207	0.00358312
SMUL_2697	LSU ribosomal protein L16p (L10e)	9.44646	9.60246	0.698241	0.0627102
SMUL_2698	SSU ribosomal protein S3p (S3e)	8.99446	9.04806	0.883894	0.311613
SMUL_2699	LSU ribosomal protein L22p (L17e)	9.06379	9.52277	0.347553	0.000328809
SMUL_2700	LSU ribosomal protein L2p (L8e)	9.50805	9.74732	0.57641	0.00862734
SMUL_2701	LSU ribosomal protein L23p (L23Ae)	9.04428	9.33278	0.514631	0.0103482
SMUL_2702	LSU ribosomal protein L4p (L1e)	9.47731	9.65291	0.667429	0.0104174
SMUL_2703	LSU ribosomal protein L3p (L3e)	9.4891	9.6882	0.632258	0.00374464
SMUL_2704	SSU ribosomal protein S10p (S20e)	9.30644	9.5626	0.554422	0.00859364
SMUL_2706	response regulator receiver domain protein	7.78136	7.38446	2.49402	0.00295503
SMUL_2718	ferrous iron transport protein B		7.76352
SMUL_2719	chorismate synthase	8.08711	7.91201	1.49656	0.055993
SMUL_2720	ribonuclease III	8.27092	8.11003	1.44842	0.160168
SMUL_2722	hypothetical protein	8.20343	8.06577	1.37299	0.550031
SMUL_2723	DNA primase	7.19496	6.82274	2.35623	0.162894
SMUL_2724	putative tRNA (5-methylaminomethyl-2-thiouridylate)-methyltransferase	7.68138	7.79909	0.762595	0.141361
SMUL_2725	response regulator CcdB	7.85844	8.1484	0.512908	0.00805751
SMUL_2726	CheY-P phosphatase CheC	7.87706	7.94459	0.855986	0.541073
SMUL_2727	diguanylate cyclase	8.25787	8.25194	1.01374	0.922038
SMUL_2728	putative response regulator		6.23965
SMUL_2736	signal transduction histidine-protein kinase	8.15645	8.06909	1.22281	0.247795
SMUL_2745	putative cytidylate kinase	8.24577	8.11902	1.33892	0.145569
SMUL_2746	hypothetical protein	8.01	7.98514	1.05891	0.968287
SMUL_2748	cation-transporting ATPase	7.92137	7.99561	0.842877	0.179987
SMUL_2749	hypothetical protein	7.93283	8.28904	0.440346	0.000419089
SMUL_2750	hypothetical protein	8.32064	8.60341	0.52147	0.00129188
SMUL_2751	hypothetical protein	7.60613	8.14267	0.29071	0.00157467
SMUL_2752	ferritin-like protein	8.29917	8.3944	0.803087	0.30016
SMUL_2753	hypothetical protein		6.77264
SMUL_2756	hypothetical protein	7.97891	8.06258	0.82476	0.29387
SMUL_2788	cell division inhibitor	7.89453	7.59725	1.9828	0.00209889
SMUL_2791	ABC-type transporter, ATPase component	7.34055	7.32316	1.04085	0.751522
SMUL_2795	ArsC family protein		7.95373
SMUL_2798	response regulator	7.85795	7.21005	4.44525	1.31006e-05
SMUL_2799	histidine kinase	8.0145
SMUL_2805	response regulator	7.69399	8.24889	0.278676	0.00109831
SMUL_2806	methyl-accepting chemotaxis sensory transducer	9.28093	9.27076	1.02368	0.936849
SMUL_2808	NifX_NifB superfamily domain-containing protein	8.18764	7.9701	1.65024	0.34242
SMUL_2811	putative 2-hydroxyglutaryl-CoA dehydratase	8.16322	9.30142	0.0727445	0.00118719
SMUL_2816	aspartate ammonia-lyase	10.5059	10.0979	2.55866	0.000652355
SMUL_2817	aspartate ammonia-lyase	10.5832	10.158	2.66209	0.00029566
SMUL_2818	C4-dicarboxylate transporter DcuA	9.34098	8.71255	4.2504	0.00606042
SMUL_2819	L-asparaginase	10.6709	10.0576	4.10521	1.3996e-05
SMUL_2820	histidine kinase	8.16109	7.68205	3.01324	0.0115196
SMUL_2821	response regulator	8.59127	8.19058	2.51589	0.00945799
SMUL_2825	Fic family protein	7.42824
SMUL_2828	USP-like domain-containing protein	8.96537	8.69032	1.88385	0.0478729
SMUL_2829	Na+/H+ or K+/H+ antiporter	7.91652	7.6806	1.72154	0.159517
SMUL_2844	methyl-accepting chemotaxis protein	9.239	9.16602	1.18297	0.317388
SMUL_2852	TonB-dependent receptor	8.99778	8.4948	3.18409	0.205956
SMUL_2856	selenide, water dikinase	7.52232	7.64938	0.746342	0.305783
SMUL_2857	SirA-like domain-containing protein	8.52484	9.03782	0.306917	0.000546503
SMUL_2858	hypothetical protein	8.73918	8.99653	0.552915	0.213709
SMUL_2863	ABC-type tungstate transport system, ATP-binding protein	7.93842	8.03586	0.79903	0.103976
SMUL_2865	ABC-type tungstate transport system, periplasmic binding protein	9.28544	9.56638	0.523669	0.0582561
SMUL_2867	molybdenum transport ATP-binding protein ModC	7.93491	7.11784	6.56264	0.0185184
SMUL_2868	extracellular solute-binding protein, family 1	9.41263	8.86294	3.54561	0.0450104
SMUL_2869	molybdenum-binding regulatory protein	8.34332	8.42211	0.834075	0.235697
SMUL_2870	formate dehydrogenase accessory protein FdhD	8.39364	8.31392	1.20149	0.295072
SMUL_2872	formate dehydrogenase, iron-sulfur subunit FdhB	8.69613	9.33267	0.230921	0.00208284
SMUL_2873	formate dehydrogenase, subunit alpha FdhA	8.69005	9.39864	0.195619	0.000564657
SMUL_2886	ModE-like regulatory protein	8.15836	7.86797	1.95162	0.00362331
SMUL_2891	methyltransferase	7.91678	7.95717	0.911194	0.356347
SMUL_2900	formate dehydrogenase, iron-sulfur subunit FdhB	8.88494	8.79406	1.23277	0.779921
SMUL_2901	formate dehydrogenase, catalytic subunit alpha FdhA	9.43706	8.78588	4.47892	0.0372011
SMUL_2904	polyferredoxin	7.76522	8.40003	0.231844	0.00304341
SMUL_2905	putative selenocysteine binding receptor	7.92238	8.12566	0.626212	0.0950815
SMUL_2906	histidine kinase	7.63056
SMUL_2907	response regulator	8.26052	8.08177	1.50922	0.106507
SMUL_2908	L-seryl-tRNA(Sec) selenium transferase	8.44217	8.03015	2.58241	0.0423847
SMUL_2909	selenocysteine-specific translation elongation factor	8.0867	7.91609	1.48118	0.23021
SMUL_2912	YceI family protein	8.01243	8.28861	0.529452	0.0475338
SMUL_2913	pirin domain-containing protein	7.33603
SMUL_2914	iron-binding zinc finger CDGSH type		7.73106
SMUL_2915	hypothetical protein	8.13624	7.90656	1.69701	0.0587213
SMUL_2918	putative periplasmic thioredoxin domain-containing protein	9.05784	9.21898	0.690028	0.0291603
SMUL_2919	putative diguanylate cyclase	7.78095	7.06503	5.19892	0.0439734
SMUL_2920	response regulator BaeR-like	7.75679
SMUL_2924	SAM-dependent methyltransferase		7.54629
SMUL_2926	glycosyl transferase, group 2 family protein	7.69189	7.49077	1.58896	0.0526905
SMUL_2928	histidine ammonia-lyase	7.33564
SMUL_2937	acyl carrier protein	7.23907	7.10166	1.37218	0.687655
SMUL_2938	DEAD-box ATP-dependent RNA helicase CshA	9.05452	9.12937	0.841686	0.166931
SMUL_2939	hypothetical protein	8.07384	7.91352	1.44649	0.111678
SMUL_2941	hypothetical protein	7.89505	7.27354	4.18328	0.0456186
SMUL_2944	transglutaminase-like enzyme	8.41167	9.2776	0.136165	3.54579e-05
SMUL_2947	chemotaxis regulator	7.6645	7.6621	1.00554	0.381276
SMUL_2976	hypothetical protein	7.84938	8.13416	0.519072	0.0105139
SMUL_2977	amidohydrolase	7.80183	7.92934	0.745558	0.099584
SMUL_2978	carboxynorspermidine decarboxylase	8.07435	7.79521	1.90172	0.0666763
SMUL_2979	methyl-accepting chemotaxis protein	9.22442
SMUL_2982	saccharopine dehydrogenase, putative	8.75675	8.57627	1.51526	0.014131
SMUL_2983	nucleoside-triphosphate diphosphatase	7.68949	7.82438	0.733006	0.129413
SMUL_2986	multidrug efflux transporter YajR-like	7.78153
SMUL_2989	hypothetical protein	8.17444	8.25453	0.831586	0.207045
SMUL_2991	molybdopterin molybdenumtransferase	7.97776	7.89573	1.2079	0.565118
SMUL_2992	molybdopterin synthase catalytic subunit		7.76568
SMUL_2994	iron-sulfur cluster assembly scaffold protein IscU/NifU-like	8.76912	8.85252	0.82529	0.109968
SMUL_2995	cysteine desulfurase	8.36106	8.48393	0.753583	0.261746
SMUL_2996	flagellum-specific ATP synthase FliI	7.68534	7.58435	1.2618	0.710773
SMUL_2997	GTP cyclohydrolase I	8.23022	8.05423	1.49967	0.0426013
SMUL_2998	cell division trigger factor	9.21621	9.59609	0.416984	0.000839923
SMUL_2999	ATP-dependent Clp protease proteolytic subunit	9.00754	9.04822	0.910582	0.283138
SMUL_3003	bifunctional NAD(P)H-hydrate repair enzyme Nnr	7.43659
SMUL_3005	thiazole synthase ThiG	8.22002	8.50964	0.513306	0.0049562
SMUL_3013	porin	10.6724	10.0537	4.15585	3.22112e-05
SMUL_3018	fumarate reductase-like flavoprotein	7.72234	8.22376	0.315189	0.103028
SMUL_3022	phage integrase	7.25907	7.63488	0.420908	0.0018853
SMUL_3031	Psr/DMSO reductase-like protein chain A	7.75285
SMUL_3033	transposase		7.06938
SMUL_3037	acetaldehyde dehydrogenase	8.32719	8.9273	0.251126	0.00238479
SMUL_3039	hypothetical protein	8.44221	8.52313	0.830004	0.42315
SMUL_3040	D-3-phosphoglycerate dehydrogenase-like protein	7.75758
SMUL_3041	hypothetical protein		7.55489
SMUL_3042	putative membrane protein		7.67338
SMUL_3043	transcriptional accessory protein		7.49553
SMUL_3046	hypothetical protein	7.65935	7.68519	0.942236	0.595081
SMUL_3050	putative FMN reductase [NAD(P)H	7.71816	7.78071	0.865864	0.190715
SMUL_3059	RelA/SpoT	7.74687	7.4789	1.85337	0.166412
SMUL_3070	putative NADPH-dependent FMN reductase	7.63399	7.93261	0.502783	0.0985214
SMUL_3073	hypothetical protein	7.64957
SMUL_3078	hypothetical protein	7.58336	7.91153	0.469707	0.108714
SMUL_3086	phosphoadenosine phosphosulfate reductase		7.66764
SMUL_3087	sulfate adenylyltransferase subunit 2		8.07289
SMUL_3088	sulfate adenylyltransferase subunit 1	8.17371	7.89171	1.91424	0.394112
SMUL_3090	sulfur carrier protein adenylyltransferase ThiF	8.09071	8.66477	0.26665	0.0654636
SMUL_3091	MPN-family protein		7.74032
SMUL_3092	ferredoxin--sulfite reductase	8.40904	8.78277	0.422936	0.172634
SMUL_3093	siroheme synthase		7.67407
SMUL_3094	O-acetylhomoserine aminocarboxypropyltransferase	8.1289	8.26806	0.725839	0.491943
SMUL_3096	tRNA-specific 2-thiouridylase MnmA	7.77068	7.9491	0.663092	0.479579
SMUL_3102	C_GCAxxG_C_C family protein	7.90341	7.39372	3.2336	0.000761825
SMUL_3103	diguanylate cyclase		7.30272
SMUL_3125	molybdenum transport ATP-binding protein ModC	7.45754	7.60598	0.710489	0.089075
SMUL_3128	molybdenum ABC transporter, periplasmic molybdenum-binding protein ModA	8.00731	8.09405	0.818953	0.475176
SMUL_3136	putative type IIs restriction endonuclease	7.95338	7.95484	0.99665	0.859113
SMUL_3142	two component transcriptional regulator	7.47062	7.65217	0.658342	0.474691
SMUL_3144	periplasmic binding protein	7.84709	7.96244	0.766731	0.189204
SMUL_3146	arsenate reductase, chain A	7.32116
SMUL_3150	rod shape-determining protein MreB	8.17031	8.16842	1.00436	0.836016
SMUL_3151	membrane protein, TerC-like	7.76112	7.35691	2.53637	0.0924207
SMUL_3152	menaquinone via futalosine step 1 protein	7.61838	7.30474	2.05892	0.00691747
SMUL_3153	NADP-specific glutamate dehydrogenase	8.38199	8.18831	1.56199	0.0571666
SMUL_3157	uracil phosphoribosyltransferase	8.09628	8.74138	0.22641	6.07858e-05
SMUL_3158	NADP-dependent malic enzyme	9.64337	9.07387	3.71107	5.52148e-05
SMUL_3159	glutamate--tRNA ligase	8.46156	9.01537	0.279377	1.63984e-05
SMUL_3160	rotamase_2 superfamily protein	8.60464	8.84549	0.574319	0.0273985
SMUL_3161	biotin carboxylase	9.05593	9.1338	0.835841	0.131483
SMUL_3162	biotin carboxyl carrier protein of acetyl-CoA carboxylase	8.90514	9.34211	0.365618	0.00432757
SMUL_3163	deoxycytidine triphosphate deaminase	8.42021	8.62374	0.625836	0.0293408
SMUL_3168	ribosomal RNA large subunit methyltransferase I	8.13414	8.18018	0.899411	0.440377
SMUL_3169	putative abhydrolase	7.89213	7.86356	1.06801	0.916596
SMUL_3172	UDP-N-acetylglucosamine 4,6-dehydratase (inverting)	8.1788	7.95641	1.66876	0.0379985
SMUL_3173	UDP-4-amino-4,6-dideoxy-N-acetyl-beta-L-altrosamine transaminase	7.61132	7.76618	0.700063	0.564855
SMUL_3176	pseudaminic acid synthase	7.73204	7.67823	1.13188	0.72721
SMUL_3177	putative acetyltransferase		7.99357
SMUL_3179	3-oxoacyl-[acyl-carrier-protein] reductase FabG	7.91486	7.64953	1.8422	0.0369128
SMUL_3180	long-chain-fatty-acid--CoA ligase	8.03857	7.82502	1.63515	0.0336565
SMUL_3181	putative glycosyltransferase	7.55008	7.54096	1.02121	0.285872
SMUL_3182	UDP-galactopyranose mutase	7.97727	7.79302	1.52845	0.15418
SMUL_3183	putative hydrolase (HAD superfamily)	7.73702	7.36533	2.35336	0.00892017
SMUL_3184	glycosyltransferase	7.4982	7.25962	1.73211	0.0175339
SMUL_3185	glycosyltransferase / methyltransferase	8.37554	8.05255	2.10373	0.0091891
SMUL_3186	acetyltransferase	8.19754	7.85265	2.21258	0.313901
SMUL_3187	sugartransferase	6.75432
SMUL_3188	glycosyltransferase	7.65928	7.4798	1.51176	0.0328032
SMUL_3193	hypothetical protein	8.25097	8.05337	1.57617	0.0536723
SMUL_3194	flagellin	9.35754	9.01849	2.18294	0.00182592
SMUL_3195	DNA topoisomerase I	8.4687	8.60859	0.724615	0.0477876
SMUL_3196	biotin synthase	8.83715	9.49868	0.218004	0.0212313
SMUL_3197	citrate synthase	8.79271	8.9893	0.63593	0.00680578
SMUL_3198	AMIN family periplasmic protein	7.99931	8.03499	0.921123	0.502533
SMUL_3200	enolase	9.1698	9.31123	0.722052	0.0203265
SMUL_3201	RecA protein	8.56682	8.65939	0.808038	0.352983
SMUL_3202	menaquinone via futalosine step 4 protein	8.19964	8.17542	1.05736	0.924952
SMUL_3212	putative metallophosphoesterase	7.82937
SMUL_3213	sodium/alanine symporter	8.44571	8.26556	1.51409	0.0196248
SMUL_3215	1-deoxy-D-xylulose 5-phosphate reductoisomerase	7.79763	8.06335	0.54236	0.0736666
SMUL_3217	hypothetical protein	6.65029	6.01686	4.29964	0.000569503
SMUL_3218	hypothetical protein	7.80776
SMUL_3219	glycerate kinase	7.75311
SMUL_3221	GCN5-related N-acetyltransferase	7.80724
SMUL_3225	alkyl hydroperoxide reductase protein C	8.60633	8.46162	1.39543	0.619659
SMUL_3228	3-isopropylmalate dehydratase large subunit	8.93185	9.05078	0.760454	0.336936
SMUL_3229	molybdenum cofactor guanylyltransferase MobA	7.55565	7.49374	1.15323	0.660658
SMUL_3232	NosL family protein	9.42777	8.66023	5.85526	0.0421991
SMUL_3233	Dabb family protein	8.73787	8.86379	0.748306	0.0941173
SMUL_3235	putative phospholipase A	7.97014	7.90553	1.16039	0.444889
SMUL_3236	RNP-1 like RNA-binding protein	8.83698	9.35032	0.306659	0.000523402
SMUL_3237	cyclic pyranopterin monophosphate synthase accessory protein MoaC	8.08885	8.11441	0.942853	0.674582
SMUL_3239	hypothetical protein	8.95531	8.86369	1.23487	0.335254
SMUL_3249	hypothetical protein		7.77558
SMUL_3260	hypothetical protein	9.76288	10.2302	0.34096	0.00375434
SMUL_3261	hypothetical protein	9.1235	9.78501	0.218017	0.00146422
SMUL_3262	hypothetical protein	9.05051	9.47475	0.376495	0.00491377
SMUL_3270	YccA-like membrane protein	8.20118	8.80761	0.2475	0.00772452
SMUL_3274	putative polysulfide reductase, chain B	8.00495	8.18895	0.654639	0.306105
SMUL_3275	putative polysulfide reductase, chain A	8.24702	7.77382	2.97307	0.000800457
SMUL_3276	hypothetical protein	8.23801	7.90342	2.16071	0.00207737
SMUL_3277	transcriptional regulator	8.46688	8.28102	1.53414	0.0176046
SMUL_3279	putative sulfurtransferase	9.44176	9.31491	1.33922	0.215734
SMUL_3281	putative polysulfide reductase / sulfide dehydrogenase, chain B	7.73148	8.24929	0.303521	0.178837
SMUL_3282	putative polysulfide reductase / sulfide dehydrogenase, chain A	8.23325	8.69624	0.344355	0.0104729
SMUL_3283	hypothetical protein	7.67603
SMUL_3286	preprotein translocase subunit SecG	8.92583	9.01006	0.823687	0.0765906
SMUL_3287	polysaccharide deacetylase family protein	7.6768
SMUL_3288	ribosome recycling factor	8.98023	8.91077	1.17344	0.601865
SMUL_3289	orotate phosphoribosyltransferase	8.33395	8.69853	0.431938	0.0624724
SMUL_3290	RDD domain-containing protein		7.22065
SMUL_3292	putative basal body-associated protein FliL	8.122	8.24954	0.745518	0.254447
SMUL_3294	LemA protein	8.20191	8.03488	1.46904	0.137212
SMUL_3295	GTP-binding protein TypA/BipA	9.01329	9.04771	0.923797	0.333106
SMUL_3296	flagellar hook-length control protein FliK	7.49961
SMUL_3299	flagellar hook protein FlgE	8.41171	8.47637	0.861669	0.18593
SMUL_3300	thymidylate synthase thyX	8.11236	8.25482	0.720342	0.0899245
SMUL_3301	crossover junction endodeoxyribonuclease RuvC	7.39616	7.2053	1.5519	0.0393074

## Sheet: Sulfurospirillum cavolei
Locus Tag	Description	Avg Pyr	Avg Pyr/Fum	Ratio Pyr:Pyr/Fum	p-value
SCA02S_RS00015	nucleotide exchange factor GrpE	8.28735	8.30619	0.957566	0.238068
SCA02S_RS00020	molecular chaperone DnaK	9.48796	9.49098	0.993069	0.20963
SCA02S_RS00030	polyphosphate kinase 2	7.94685	7.9875	0.910645	0.589606
SCA02S_RS00035	protein-disulfide reductase DsbD	8.13494	8.29545	0.691025	0.214498
SCA02S_RS00040	hypothetical protein	8.17174	8.26957	0.798297	0.00371646
SCA02S_RS00045	3-deoxy-manno-octulosonate cytidylyltransferase	8.27334	8.25439	1.04459	0.720967
SCA02S_RS00050	threonine synthase	8.592	8.52036	1.17933	0.639285
SCA02S_RS00055	acetylglutamate kinase	8.52477	8.40454	1.31894	0.0941138
SCA02S_RS00065	DegT/DnrJ/EryC1/StrS aminotransferase family protein	9.25162	9.00658	1.75808	0.00235899
SCA02S_RS00070	NAD+ synthase	9.01022	8.84641	1.4582	0.0883762
SCA02S_RS00085	tRNA (mo5U34)-methyltransferase	7.57224	7.67462	0.789982	0.643331
SCA02S_RS00090	hypothetical protein	8.06987
SCA02S_RS00100	thioredoxin family protein	8.32626	8.27186	1.13344	0.899458
SCA02S_RS00110	peptidylprolyl isomerase	9.78829	9.59113	1.57457	0.51573
SCA02S_RS00115	class II fructose-bisphosphate aldolase	9.25638	9.0849	1.48416	0.0136355
SCA02S_RS00125	histidinol dehydrogenase	8.73697	8.70842	1.06795	0.728106
SCA02S_RS00130	2-dehydropantoate 2-reductase	7.70371	7.64554	1.14334	0.648722
SCA02S_RS00135	molybdopterin adenylyltransferase	8.74513	8.56286	1.52147	0.0124158
SCA02S_RS00140	ABC transporter substrate-binding protein	9.11102	9.07985	1.07442	0.780521
SCA02S_RS00145	valine--tRNA ligase	8.60317	8.60318	0.999983	0.567362
SCA02S_RS00150	GGDEF domain-containing protein	8.21008
SCA02S_RS00155	cysteine synthase A	9.89255	10.022	0.742169	0.0118511
SCA02S_RS00160	Rrf2 family transcriptional regulator	9.26586	9.35762	0.809551	0.0394618
SCA02S_RS00165	O-acetylhomoserine aminocarboxypropyltransferase	9.66882	9.81131	0.720303	0.848097
SCA02S_RS00170	DUF2018 domain-containing protein	7.36793	7.85871	0.323009	0.326208
SCA02S_RS00180	polyprenyl synthetase family protein	8.21997	8.16519	1.13443	0.771509
SCA02S_RS00185	glutamyl-tRNA reductase	8.37705	8.08423	1.96252	0.0223897
SCA02S_RS00190	proline--tRNA ligase	8.84785	8.72068	1.34018	0.0789389
SCA02S_RS00200	hypothetical protein	8.35532	7.99594	2.2876	0.706768
SCA02S_RS00205	hydroxymethylbilane synthase	8.3404	8.3289	1.02683	0.725437
SCA02S_RS00210	menaquinone biosynthesis decarboxylase	8.53937	8.32224	1.64865	0.0208362
SCA02S_RS00225	rubrerythrin	9.53519	9.3696	1.46415	0.0552657
SCA02S_RS00235	glutamyl-tRNA amidotransferase	8.24531	8.60803	0.433786	0.0887202
SCA02S_RS00240	acetate kinase	9.25143	8.75305	3.15046	4.37471e-05
SCA02S_RS00245	phosphate acetyltransferase	9.68657	9.19625	3.0926	2.17809e-05
SCA02S_RS00260	alpha/beta hydrolase	7.67736	7.69277	0.965139	0.90414
SCA02S_RS00270	D-alanine--D-alanine ligase	8.3239	8.37006	0.899164	0.0496998
SCA02S_RS00280	DUF342 domain-containing protein	8.41153	8.29366	1.31181	0.139318
SCA02S_RS00290	cysteine--tRNA ligase	7.98995	7.99169	0.99602	0.780994
SCA02S_RS00295	ABC transporter ATP-binding protein	7.64095	7.67365	0.927481	0.329602
SCA02S_RS00300	quinone-dependent dihydroorotate dehydrogenase	9.17935	9.05862	1.32048	0.158019
SCA02S_RS00305	insulinase family protein	9.17976	8.90107	1.8997	0.00641919
SCA02S_RS00310	4-hydroxy-tetrahydrodipicolinate synthase	9.74012	9.49916	1.74166	0.00738223
SCA02S_RS00315	7-alpha-hydroxysteroid dehydrogenase	9.62222	9.48652	1.36677	0.121107
SCA02S_RS00320	CDP-diacylglycerol--glycerol-3-phosphate 3-phosphatidyltransferase	7.16943	7.0543	1.30355	0.316624
SCA02S_RS00325	RIP metalloprotease RseP	8.16954	8.10645	1.15637	0.841473
SCA02S_RS00330	YggS family pyridoxal phosphate-dependent enzyme	8.37451	8.19119	1.5252	0.0352908
SCA02S_RS00385	DUF1847 domain-containing protein	8.39981	8.23382	1.46551	0.0639906
SCA02S_RS00390	hypothetical protein	7.63097	7.96342	0.465096	0.0804264
SCA02S_RS00400	ABC transporter permease	7.98586
SCA02S_RS00405	ABC transporter permease	8.14279	7.94544	1.57523	0.278494
SCA02S_RS00410	ABC transporter ATP-binding protein	8.18833	8.22877	0.911104	0.0860796
SCA02S_RS00415	secretion protein HlyD	9.10875	9.00041	1.28334	0.176664
SCA02S_RS00420	TolC family protein	8.76586	8.44996	2.06964	0.00465036
SCA02S_RS00430	membrane protein	7.50674	7.33717	1.47766	0.53473
SCA02S_RS00445	2-oxoglutarate:acceptor oxidoreductase	8.69572	8.72664	0.931275	0.435021
SCA02S_RS00450	2-oxoglutarate ferredoxin oxidoreductase subunit beta	8.56606	8.66024	0.805042	0.305425
SCA02S_RS00455	2-oxoglutarate synthase subunit alpha	8.88043	8.84995	1.07271	0.782502
SCA02S_RS00465	succinate--CoA ligase subunit alpha	8.29521	8.30994	0.966655	0.634576
SCA02S_RS00470	ADP-forming succinate--CoA ligase subunit beta	8.42862	8.56673	0.727599	0.00407619
SCA02S_RS00475	malate dehydrogenase	8.30834	8.1924	1.30599	0.346863
SCA02S_RS00480	isocitrate dehydrogenase (NADP(+))	9.13704	9.27106	0.734481	0.0241223
SCA02S_RS00490	hypothetical protein	7.59259
SCA02S_RS00500	N-acetyltransferase	8.43397	8.45899	0.944014	0.310328
SCA02S_RS00510	hydrogenase expression/formation protein HypE	8.57343	8.52328	1.1224	0.836418
SCA02S_RS00515	hydrogenase formation protein HypD	8.1355	8.19863	0.864715	0.379395
SCA02S_RS00525	hydrogenase accessory protein HypB	8.88729	8.90532	0.95933	0.186474
SCA02S_RS00550	ATPase AAA	8.3871	8.22531	1.45138	0.269932
SCA02S_RS00560	membrane protein	8.05855	8.3584	0.501358	0.158768
SCA02S_RS00565	3-dehydroquinate synthase	8.41699	8.42441	0.983048	0.36877
SCA02S_RS00570	potassium transporter TrkA	8.27078	8.2325	1.09214	0.974418
SCA02S_RS00575	tRNA-guanine(34) transglycosylase	8.20211	8.13083	1.17837	0.75697
SCA02S_RS00585	histidine phosphatase family protein	8.94175	8.42242	3.30618	0.000121846
SCA02S_RS00610	citrate:succinate antiporter	8.30678	9.82058	0.0306334	2.13885e-06
SCA02S_RS00615	fumarate hydratase	8.95929	9.73974	0.165785	1.1305e-05
SCA02S_RS00620	fumarate hydratase	9.06849	9.82584	0.174847	6.33609e-07
SCA02S_RS00630	UDP-N-acetylglucosamine 1-carboxyvinyltransferase	8.59908	8.55849	1.09796	0.986861
SCA02S_RS00635	molybdopterin molybdenumtransferase MoeA	8.55756	8.37393	1.52626	0.026844
SCA02S_RS00640	methyl-accepting chemotaxis protein	9.43222	9.40002	1.07695	0.713516
SCA02S_RS00655	3-octaprenyl-4-hydroxybenzoate carboxy-lyase	8.07863	7.58841	3.09188	0.057323
SCA02S_RS00660	pantetheine-phosphate adenylyltransferase	8.31456	8.0713	1.75092	0.0303824
SCA02S_RS00670	histidine--tRNA ligase	8.37653	8.28536	1.23358	0.496664
SCA02S_RS00675	biosynthetic arginine decarboxylase	8.32246	8.15568	1.46818	0.222288
SCA02S_RS00680	serine O-acetyltransferase	8.4051	8.31245	1.23779	0.366828
SCA02S_RS00715	pyridoxal phosphate-dependent aminotransferase	9.15419	9.09438	1.14765	0.705514
SCA02S_RS00720	dihydropyrimidine dehydrogenase	7.71458	7.73914	0.945017	0.303565
SCA02S_RS00725	hypothetical protein	7.98652	8.1382	0.705206	0.0231728
SCA02S_RS00730	UDP-3-O-(3-hydroxymyristoyl)glucosamine N-acyltransferase	8.76063	8.71549	1.10954	0.962809
SCA02S_RS00735	acetolactate synthase small subunit	9.31617	9.38985	0.843959	0.0740772
SCA02S_RS00740	acetolactate synthase catalytic subunit	9.41629	9.38818	1.06687	0.621727
SCA02S_RS00755	NAD(P)/FAD-dependent oxidoreductase	8.92602	8.99135	0.860342	0.0624309
SCA02S_RS00760	hypothetical protein	8.18056	8.54363	0.433437	0.654013
SCA02S_RS00770	pyridoxine 5\'-phosphate synthase	8.4068	8.3085	1.25402	0.400938
SCA02S_RS00775	4-hydroxythreonine-4-phosphate dehydrogenase	8.12615	7.91652	1.62043	0.0650271
SCA02S_RS00795	hypothetical protein	8.50423	8.60742	0.788522	0.150083
SCA02S_RS00805	DUF4198 domain-containing protein	10.2287	9.89425	2.15979	0.000201307
SCA02S_RS00815	HIT domain-containing protein	7.98016	7.78796	1.55669	0.422891
SCA02S_RS00820	indole-3-glycerol-phosphate synthase	7.96131	7.68926	1.87088	0.0341844
SCA02S_RS00825	hypothetical protein	7.97712	7.63192	2.21409	0.0136123
SCA02S_RS00840	hypothetical protein	8.39257	8.15898	1.71231	0.422177
SCA02S_RS00845	pyridine nucleotide-disulfide oxidoreductase	8.45842	8.41013	1.11762	0.0435958
SCA02S_RS00850	glutamate-5-semialdehyde dehydrogenase	8.2878	8.32931	0.908846	0.11163
SCA02S_RS00860	DedA family protein	7.37988
SCA02S_RS00875	3-deoxy-7-phosphoheptulonate synthase class II	8.95522	8.92195	1.07962	0.792116
SCA02S_RS00885	amino acid ABC transporter substrate-binding protein	8.81808	8.81664	1.00332	0.31322
SCA02S_RS00900	amino acid ABC transporter ATP-binding protein	7.69642	8.01307	0.482329	0.00916005
SCA02S_RS00905	hypothetical protein	7.85045	7.91344	0.864979	0.163492
SCA02S_RS00910	threonine ammonia-lyase	8.96974	9.10543	0.73165	0.00599663
SCA02S_RS00915	CoA-binding protein	8.48802	8.71939	0.586988	0.00604409
SCA02S_RS00920	methyl-accepting chemotaxis protein	9.26302	9.22648	1.08778	0.830882
SCA02S_RS00930	hypothetical protein		8.22682
SCA02S_RS01000	DNA-binding response regulator	7.58828	7.50635	1.2076	0.177851
SCA02S_RS01010	aconitate hydratase B	9.21369	9.26676	0.88497	0.0363644
SCA02S_RS01015	DNA translocase FtsK	8.08207	8.11727	0.922156	0.384871
SCA02S_RS01020	hypothetical protein	7.71458	7.8549	0.723898	0.228804
SCA02S_RS01025	HU family DNA-binding protein	10.3107	10.2952	1.0363	0.452621
SCA02S_RS01030	inorganic phosphate transporter	8.20971	8.2199	0.976812	0.566346
SCA02S_RS01040	bifunctional acyl-ACP--phospholipid O-acyltransferase/long-chain-fatty-acid--ACP ligase	8.68112	8.61775	1.1571	0.680774
SCA02S_RS01045	ArsR family transcriptional regulator	8.53448	8.58312	0.894042	0.0784529
SCA02S_RS01055	methyltransferase	8.54545	8.43903	1.27767	0.125381
SCA02S_RS01060	1-acyl-sn-glycerol-3-phosphate acyltransferase	7.53209
SCA02S_RS01070	CDP-alcohol phosphatidyltransferase family protein	7.74204	7.648	1.24178	0.301508
SCA02S_RS01100	3,4-dihydroxy-2-butanone-4-phosphate synthase	8.18237	8.17118	1.02611	0.624085
SCA02S_RS01125	RNA polymerase sigma-54 factor	7.51186
SCA02S_RS01130	LPS export ABC transporter ATP-binding protein	8.56094	8.26478	1.97766	0.116987
SCA02S_RS01135	tRNA (adenosine(37)-N6)-threonylcarbamoyltransferase complex ATPase subunit type 1 TsaE	7.60604	7.62897	0.948566	0.676745
SCA02S_RS01140	anthranilate phosphoribosyltransferase	8.75983	8.82255	0.86554	0.202322
SCA02S_RS01145	hypothetical protein	7.91963	8.13488	0.609188	0.0387681
SCA02S_RS01150	argininosuccinate synthase	9.49675	9.40347	1.2396	0.287736
SCA02S_RS01160	50S ribosomal protein L9	9.72804	9.37347	2.26241	0.00415889
SCA02S_RS01165	ATP-dependent protease subunit HslV	8.65242	8.46164	1.55162	0.0280566
SCA02S_RS01170	ATP-dependent protease ATPase subunit HslU	8.52622	8.5801	0.883337	0.0869845
SCA02S_RS01175	GTPase Era	8.27317	8.0351	1.73011	0.525454
SCA02S_RS01180	hypothetical protein	8.46218	8.54295	0.830288	0.0264716
SCA02S_RS01185	hypothetical protein	8.26558	8.04302	1.6694	0.338471
SCA02S_RS01190	hypothetical protein	8.49658	8.27767	1.6554	0.246406
SCA02S_RS01195	pilus (MSHA type) biogenesis protein MshL	8.35233	8.22917	1.3279	0.470029
SCA02S_RS01210	type II/IV secretion system protein	7.79167
SCA02S_RS01225	flagellar basal body L-ring protein FlgH	8.37333	8.34625	1.06434	0.806743
SCA02S_RS01245	homocysteine S-methyltransferase	8.15526	8.06772	1.22333	0.6335
SCA02S_RS01255	AcrB/AcrD/AcrF family protein	8.17477	8.13515	1.09553	0.999179
SCA02S_RS01260	HlyD family secretion protein	8.43293	8.4074	1.06055	0.00276439
SCA02S_RS01265	TolC family protein	8.32417	8.24187	1.20867	0.539387
SCA02S_RS01330	nickel-responsive transcriptional regulator NikR	8.91252	8.88746	1.0594	0.678935
SCA02S_RS01340	hypothetical protein	8.11282	8.29995	0.649949	0.0807511
SCA02S_RS01345	hydrogenase	7.84169	7.96969	0.744725	0.129746
SCA02S_RS01350	Ni/Fe-hydrogenase, b-type cytochrome subunit	7.65102	8.10558	0.351111	0.00709451
SCA02S_RS01355	nickel-dependent hydrogenase large subunit	8.90086	9.25301	0.444478	7.51013e-05
SCA02S_RS01360	Ni/Fe hydrogenase	7.95329	8.48326	0.295141	0.000691773
SCA02S_RS01375	TetR/AcrR family transcriptional regulator	7.21863	7.96132	0.180847	0.120465
SCA02S_RS01385	glucose-6-phosphate isomerase	8.79812	8.67439	1.32963	0.125046
SCA02S_RS01390	YgiQ family radical SAM protein	8.8151
SCA02S_RS01420	bifunctional N-acetylglucosamine-1-phosphate uridyltransferase/glucosamine-1-phosphate acetyltransferase	8.22704	8.04659	1.51512	0.186147
SCA02S_RS01425	bifunctional phosphopantothenoylcysteine decarboxylase/phosphopantothenate--cysteine ligase CoaBC	8.27527	8.03273	1.74797	0.00395055
SCA02S_RS01450	hypothetical protein	8.70595	8.45222	1.79363	0.026983
SCA02S_RS01455	glycoside hydrolase	7.92782	7.65548	1.87217	0.120112
SCA02S_RS01460	NAD(P)H-dependent glycerol-3-phosphate dehydrogenase	7.83147	7.51536	2.07066	0.186043
SCA02S_RS01465	Asp-tRNA(Asn)/Glu-tRNA(Gln) amidotransferase subunit GatB	8.74058	8.85418	0.769839	0.519666
SCA02S_RS01475	hypothetical protein	7.88334
SCA02S_RS01480	F0F1 ATP synthase subunit A	7.99675	7.66974	2.12332	0.168521
SCA02S_RS01485	tautomerase	8.08067	7.87162	1.61826	0.291572
SCA02S_RS01530	16S rRNA (guanine(966)-N(2))-methyltransferase RsmD	8.02018	8.02767	0.982923	0.51733
SCA02S_RS01535	hypothetical protein	7.75675	7.96143	0.62419	0.0171133
SCA02S_RS01565	indolepyruvate oxidoreductase	9.56338	9.24735	2.07026	0.159545
SCA02S_RS01570	ferredoxin oxidoreductase	8.29228	8.47886	0.650768	0.00227844
SCA02S_RS01575	phenylacetate--CoA ligase	8.3323	8.49092	0.694036	0.0373044
SCA02S_RS01580	hypothetical protein	8.83402	8.91851	0.823216	0.0922487
SCA02S_RS01585	phenylacetate--CoA ligase	8.53081	8.61505	0.823671	0.0142193
SCA02S_RS01595	hypothetical protein	7.97525	8.15549	0.66032	0.0902745
SCA02S_RS01605	DUF1722 domain-containing protein	7.99635	7.74735	1.77417	0.621841
SCA02S_RS01610	methyl-accepting chemotaxis protein	9.40828	9.38876	1.04597	0.519943
SCA02S_RS01620	NAD(P)H-dependent oxidoreductase	8.88101	8.8033	1.19594	0.545184
SCA02S_RS01635	NAD(P)-dependent alcohol dehydrogenase	8.32488	7.97437	2.24135	0.00663993
SCA02S_RS01650	efflux RND transporter periplasmic adaptor subunit	9.88331	9.6355	1.76934	0.778222
SCA02S_RS01655	TetR/AcrR family transcriptional regulator	8.71479	7.81126	8.00818	0.20104
SCA02S_RS01660	flagellar motor protein MotA	8.14929	8.01668	1.35711	0.370062
SCA02S_RS01665	flagellar motor protein MotB	7.91723	7.9303	0.970364	0.621333
SCA02S_RS01690	hypothetical protein	7.31883	7.74029	0.378908	0.302544
SCA02S_RS01705	class I SAM-dependent methyltransferase	8.36527
SCA02S_RS01710	2-isopropylmalate synthase, partial	8.50194	7.8985	4.01273	0.00222007
SCA02S_RS01750	NAD(P)-dependent oxidoreductase	7.86393	7.8036	1.14904	0.860535
SCA02S_RS01765	ATP-binding protein	8.40002	8.31	1.23033	0.37839
SCA02S_RS01770	ATP-dependent RNA helicase DbpA	7.38531	7.81961	0.367873	0.0359165
SCA02S_RS01780	phosphatidylserine decarboxylase	7.77759	8.33694	0.275832	0.00235058
SCA02S_RS01785	histidine kinase	8.6495	8.60548	1.10669	0.976146
SCA02S_RS01815	sensor histidine kinase	7.60068
SCA02S_RS01850	redox-regulated ATPase YchF	8.45895	8.6122	0.702659	0.00812266
SCA02S_RS01865	hypothetical protein	7.82756	8.04074	0.612096	0.0206445
SCA02S_RS01910	nicotinate phosphoribosyltransferase	7.5984	7.41783	1.51557	0.407073
SCA02S_RS01920	4Fe-4S dicluster domain-containing protein	8.96752	8.27334	4.94521	0.00189702
SCA02S_RS01925	hydrogenase	8.34514	7.72127	4.20594	0.0289011
SCA02S_RS01930	hydrogenase	8.41209	7.97327	2.74672	0.0796626
SCA02S_RS01945	hydrogenase-4 component G	9.13085	8.49455	4.32813	1.10665e-05
SCA02S_RS01950	formate hydrogenlyase	8.47616	7.78873	4.869	0.0357341
SCA02S_RS01955	NADH-quinone oxidoreductase subunit NuoB	8.81667	8.15707	4.56669	7.37201e-05
SCA02S_RS01960	hypothetical protein	8.09959	7.85517	1.75557	0.0238064
SCA02S_RS01965	hydrogenase 3 maturation endopeptidase HyCI	7.95778	7.09938	7.21765	0.000290983
SCA02S_RS02035	hypothetical protein	7.67567	7.59099	1.21528	0.383264
SCA02S_RS02055	ammonia-forming cytochrome c nitrite reductase	8.89928	8.84064	1.14457	0.728585
SCA02S_RS02060	cytochrome c nitrite reductase small subunit	8.14935	8.0754	1.18564	0.685108
SCA02S_RS02065	Crp/Fnr family transcriptional regulator	8.28063	8.18947	1.23356	0.463681
SCA02S_RS02070	glutamine--tRNA ligase	8.97211	8.83506	1.37102	0.0678742
SCA02S_RS02075	hypothetical protein	8.13501	7.81072	2.11003	0.0107693
SCA02S_RS02080	hypothetical protein	8.60454	8.54925	1.13576	0.609586
SCA02S_RS02085	lytic transglycosylase	8.0959	7.80288	1.96344	0.0473295
SCA02S_RS02090	hypothetical protein	8.31501
SCA02S_RS02095	molybdopterin-guanine dinucleotide biosynthesis protein B	8.64332	8.38357	1.81867	0.0585514
SCA02S_RS02100	class 1 fructose-bisphosphatase	8.87941	8.61208	1.85064	0.0397177
SCA02S_RS02110	methionine--tRNA ligase	8.89764	8.8053	1.23692	0.333674
SCA02S_RS02120	rRNA maturation RNase YbeY	7.98999	8.03836	0.894608	0.516361
SCA02S_RS02125	DJ-1/PfpI family protein	8.2123	8.093	1.31613	0.04833
SCA02S_RS02140	acetyltransferase	8.00754	7.84356	1.45877	0.226419
SCA02S_RS02145	YihA family ribosome biogenesis GTP-binding protein	8.00538	7.75697	1.7718	0.0591577
SCA02S_RS02155	hypothetical protein		7.93605
SCA02S_RS02160	3-deoxy-D-manno-octulosonate 8-phosphate phosphatase	8.30124	8.1024	1.58067	0.0490416
SCA02S_RS02165	imidazoleglycerol-phosphate dehydratase HisB	8.25549	8.29523	0.912557	0.591042
SCA02S_RS02170	septal ring lytic transglycosylase RlpA family protein	8.56799	8.44797	1.31832	0.368743
SCA02S_RS02180	TatD family deoxyribonuclease	7.72072	7.65081	1.17466	0.676241
SCA02S_RS02185	diguanylate cyclase response regulator	8.26209	8.10255	1.44389	0.291415
SCA02S_RS02190	L-lactate permease	9.22524	8.70442	3.31758	0.00574105
SCA02S_RS02195	chromosome segregation protein SMC	8.12885	7.99454	1.36241	0.0568704
SCA02S_RS02205	hypothetical protein	8.91126	8.71689	1.56447	0.434464
SCA02S_RS02215	aspartate--tRNA ligase	8.82408	8.83533	0.974408	0.235042
SCA02S_RS02220	adenylate kinase	9.38169	9.43567	0.883122	0.0542754
SCA02S_RS02230	N-acetylmuramoyl-L-alanine amidase	7.98384	8.28625	0.498407	0.14221
SCA02S_RS02235	nitronate monooxygenase	8.57745	8.56376	1.03201	0.461971
SCA02S_RS02240	tyrosine--tRNA ligase	9.05399	9.03098	1.05441	0.579528
SCA02S_RS02245	RelA/SpoT family protein	8.53518	8.3777	1.43709	0.0432457
SCA02S_RS02250	DNA-directed RNA polymerase subunit omega	7.97014	8.44982	0.331378	0.034353
SCA02S_RS02255	UMP kinase	9.01747	8.90183	1.30511	0.431622
SCA02S_RS02260	peptidase M23	7.92888	7.7873	1.38542	0.0778717
SCA02S_RS02265	ABC transporter permease	8.06978	7.97148	1.25399	0.557994
SCA02S_RS02270	ABC transporter ATP-binding protein	8.33893	8.18906	1.41212	0.145625
SCA02S_RS02275	tRNA (guanosine(46)-N7)-methyltransferase TrmB	7.93655	7.78966	1.40245	0.0932004
SCA02S_RS02280	hypothetical protein	9.44249	9.40009	1.10256	0.912387
SCA02S_RS02285	RluA family pseudouridine synthase		7.7027
SCA02S_RS02300	hypothetical protein		8.94553
SCA02S_RS02305	potassium transporter TrkA	8.05357	7.8247	1.69383	0.0916366
SCA02S_RS02325	aminotransferase class V-fold PLP-dependent enzyme	8.0038	7.88802	1.3055	0.00902535
SCA02S_RS02335	DNA polymerase III subunit alpha	8.04111	7.81012	1.70213	0.327316
SCA02S_RS02345	hypothetical protein	9.04534	8.93093	1.30138	0.132834
SCA02S_RS02350	hypothetical protein	8.66102	8.50805	1.42223	0.628229
SCA02S_RS02355	efflux RND transporter periplasmic adaptor subunit	8.57062	8.3606	1.62188	0.36843
SCA02S_RS02360	TolC family protein	8.13644	7.94092	1.56861	0.0116902
SCA02S_RS02365	NADH:flavin oxidoreductase	8.75285	8.61401	1.37668	0.111576
SCA02S_RS02370	alpha/beta hydrolase	8.51736	8.42631	1.23326	0.646175
SCA02S_RS02415	DNA-binding protein	7.90197	7.65641	1.7602	0.000596193
SCA02S_RS02430	methyl-accepting chemotaxis protein	9.54223	9.50933	1.07871	0.707407
SCA02S_RS02435	DJ-1 family protein	7.91332	7.85987	1.13097	0.808155
SCA02S_RS02440	elongation factor P	8.60978	8.90898	0.502107	0.000156958
SCA02S_RS02450	AcrB/AcrD/AcrF family protein		7.56136
SCA02S_RS02460	efflux RND transporter periplasmic adaptor subunit		7.59294
SCA02S_RS02475	phosphoglycerate dehydrogenase	9.61533	9.53508	1.20296	0.594526
SCA02S_RS02480	hypothetical protein	7.76822	7.3712	2.49471	0.204567
SCA02S_RS02485	30S ribosomal protein S1	9.4465	9.38146	1.16154	0.719398
SCA02S_RS02490	4-hydroxy-3-methylbut-2-enyl diphosphate reductase	7.88805	7.69692	1.55283	0.00838145
SCA02S_RS02495	3-phosphoshikimate 1-carboxyvinyltransferase	8.26237	8.14701	1.30425	0.291991
SCA02S_RS02500	phenylalanine--tRNA ligase subunit beta	9.09679	8.98877	1.28238	0.148755
SCA02S_RS02505	phenylalanine--tRNA ligase subunit alpha	8.76219	8.72394	1.09207	0.892708
SCA02S_RS02510	histidine triad nucleotide-binding protein	8.96024	8.96114	0.997925	0.021272
SCA02S_RS02515	argininosuccinate lyase	8.80141	8.72923	1.18081	0.614468
SCA02S_RS02520	phosphoenolpyruvate carboxykinase (ATP)	9.45241	9.28591	1.46723	0.0342085
SCA02S_RS02525	biotin attachment protein	9.47907	9.3994	1.20135	0.445746
SCA02S_RS02530	FAD-binding oxidoreductase	10.0435	9.53907	3.19435	2.97872e-05
SCA02S_RS02550	DNA-binding response regulator	7.76994	7.29067	3.01483	0.0245803
SCA02S_RS02560	hypothetical protein	8.51695
SCA02S_RS02575	polyribonucleotide nucleotidyltransferase	9.08047	8.99261	1.22423	0.501575
SCA02S_RS02580	LPS-assembly protein LptD	8.44421	8.305	1.37789	0.0373287
SCA02S_RS02585	RDD family protein	8.03136	7.85624	1.49666	0.0466993
SCA02S_RS02590	phosphoribosylamine--glycine ligase	8.79021	8.64644	1.39242	0.0611831
SCA02S_RS02600	glutamine-hydrolyzing GMP synthase	9.0773	8.95598	1.32227	0.0714931
SCA02S_RS02610	L-aspartate oxidase	8.29106	8.15509	1.36763	0.0313171
SCA02S_RS02620	excinuclease ABC subunit UvrC	7.2493	7.35506	0.783849	0.249405
SCA02S_RS02635	hypothetical protein	9.38422	9.20011	1.52794	0.0106054
SCA02S_RS02640	response regulator	8.57215	8.55671	1.0362	0.180785
SCA02S_RS02645	ATP phosphoribosyltransferase	8.56449	8.42777	1.37	0.274359
SCA02S_RS02650	type III pantothenate kinase	8.01489	7.93251	1.20887	0.680494
SCA02S_RS02660	hypothetical protein	9.2552	9.27097	0.964338	0.256284
SCA02S_RS02665	hypothetical protein	8.98841	8.98654	1.00432	0.341297
SCA02S_RS02675	twitching motility protein PilT	8.51957	8.30859	1.62549	0.00438084
SCA02S_RS02680	GGDEF domain-containing protein	8.68946	8.54532	1.3936	0.130885
SCA02S_RS02685	colicin V biosynthesis protein	8.40381	8.34881	1.13502	0.759259
SCA02S_RS02690	transcriptional repressor	8.68012	8.54367	1.36915	0.121014
SCA02S_RS02695	lysine--tRNA ligase	8.84528	8.74765	1.25207	0.491403
SCA02S_RS02700	serine hydroxymethyltransferase	9.40126	9.3055	1.2467	0.222026
SCA02S_RS02705	DUF1882 domain-containing protein	8.25902	8.25292	1.01415	0.571587
SCA02S_RS02710	SPOR domain-containing protein	9.32987	9.19377	1.36802	0.0695127
SCA02S_RS02715	anthranilate synthase	8.33249	8.24882	1.21246	0.649771
SCA02S_RS02720	shikimate dehydrogenase	8.17001	7.94773	1.66832	0.291593
SCA02S_RS02725	fatty acid--CoA ligase	8.0925	7.90882	1.52646	0.0720871
SCA02S_RS02740	DNA-binding response regulator	8.07716	7.91963	1.43725	0.534897
SCA02S_RS02745	hypothetical protein	8.47565	8.4009	1.18781	0.735294
SCA02S_RS02750	molecular chaperone DnaJ	8.17484	8.34132	0.681576	0.0113012
SCA02S_RS02770	DNA polymerase I	8.19267	8.18879	1.00898	0.890634
SCA02S_RS02775	HDOD domain-containing protein	8.47017	8.28535	1.53044	0.835199
SCA02S_RS02790	excinuclease ABC subunit UvrA	8.41507	8.47655	0.867999	0.708765
SCA02S_RS02800	phosphomethylpyrimidine synthase ThiC	8.36354	8.38852	0.944091	0.275909
SCA02S_RS02805	hypothetical protein	7.94264
SCA02S_RS02830	exodeoxyribonuclease III	8.01121	8.12245	0.77404	0.0319849
SCA02S_RS02840	hypothetical protein	8.2457	7.90503	2.19112	0.00560208
SCA02S_RS02865	tRNA-dihydrouridine synthase	7.86308	7.70242	1.44763	0.0586095
SCA02S_RS02870	fatty-acid--CoA ligase	8.80655	8.66937	1.37146	0.111477
SCA02S_RS02875	RNA polymerase-binding protein DksA	8.65205	8.61726	1.0834	0.89694
SCA02S_RS02885	acetyl-CoA carboxylase carboxyltransferase subunit beta	8.39216	8.32427	1.1692	0.719755
SCA02S_RS02895	glutamate synthase subunit beta	8.40171	8.51652	0.767709	0.246915
SCA02S_RS02900	glutamate synthase large subunit	8.47284	8.69547	0.598918	0.424362
SCA02S_RS02910	tRNA 2-thiocytidine biosynthesis protein TtcA	7.44873
SCA02S_RS02915	5\'-methylthioadenosine/adenosylhomocysteine nucleosidase	8.47542	8.21274	1.83095	0.0219861
SCA02S_RS02920	[acyl-carrier-protein] S-malonyltransferase [Sulfurospirillum cavolei]	8.38163	8.39929	0.960146	0.306668
SCA02S_RS02925	Fis family transcriptional regulator	8.17403	7.79558	2.3903	0.110031
SCA02S_RS02930	peptidylprolyl isomerase	9.41466	9.35939	1.1357	0.902198
SCA02S_RS02935	hypothetical protein	8.63237	8.30015	2.14893	0.00558953
SCA02S_RS02940	lipoprotein	10.4794	10.1546	2.11283	0.000725677
SCA02S_RS02945	translocation protein TolB	8.80664	8.65421	1.42049	0.0286191
SCA02S_RS02960	MotA/TolQ/ExbB proton channel family protein	7.93449	8.09963	0.683701	0.366676
SCA02S_RS02965	F0F1 ATP synthase subunit epsilon	9.02877	9.03729	0.980582	0.57138
SCA02S_RS02970	F0F1 ATP synthase subunit beta	10.0492	9.98873	1.14932	0.875871
SCA02S_RS02975	F0F1 ATP synthase subunit gamma	9.1848	9.08894	1.24697	0.262366
SCA02S_RS02980	F0F1 ATP synthase subunit alpha	9.87247	9.80384	1.17119	0.682483
SCA02S_RS02985	hypothetical protein	9.17144	9.08776	1.21251	0.375479
SCA02S_RS02990	ATP synthase F0F1 subunit B	9.05565	9.00205	1.13136	0.940627
SCA02S_RS02995	ATPase	9.04478	9.14059	0.802013	0.0545609
SCA02S_RS03000	chromosome partitioning protein ParB	9.1551	8.69938	2.85577	0.118549
SCA02S_RS03005	ParA family protein	8.595	8.62343	0.936625	0.417542
SCA02S_RS03020	glutamate 5-kinase	8.37667	8.19903	1.50536	0.300265
SCA02S_RS03025	GTPase ObgE	8.38384	8.42665	0.906138	0.131032
SCA02S_RS03030	50S ribosomal protein L27	8.9522	9.18946	0.579079	0.00622504
SCA02S_RS03035	50S ribosomal protein L21	9.26082	9.35581	0.803547	0.0156282
SCA02S_RS03040	pyruvate kinase	9.14325	8.91529	1.69026	0.00626865
SCA02S_RS03050	chemotaxis protein CheX	7.9693
SCA02S_RS03055	hypothetical protein	7.9828	8.37155	0.408554	0.0842577
SCA02S_RS03060	GNAT family N-acetyltransferase	7.2557
SCA02S_RS03075	malate:quinone oxidoreductase	9.19247	8.94589	1.7643	0.0026276
SCA02S_RS03080	RidA family protein	8.29971	8.13389	1.46494	0.281074
SCA02S_RS03085	succinyl-diaminopimelate desuccinylase	7.57771	7.50356	1.18618	0.838922
SCA02S_RS03090	endonuclease MutS2	7.79867	7.69649	1.26525	0.575446
SCA02S_RS03100	UDP-N-acetylmuramate--L-alanine ligase	8.06909	7.95812	1.29115	0.591793
SCA02S_RS03105	hypothetical protein	8.15799	8.02408	1.36118	0.476435
SCA02S_RS03110	thiamine biosynthesis protein ThiF	7.60788
SCA02S_RS03115	carbon-nitrogen hydrolase family protein	7.95909	7.81055	1.40781	0.228086
SCA02S_RS03125	homoserine O-acetyltransferase	7.65187	7.56944	1.20901	0.683511
SCA02S_RS03130	IMP dehydrogenase	9.70784	9.49405	1.63602	0.00513407
SCA02S_RS03135	Asp-tRNA(Asn)/Glu-tRNA(Gln) amidotransferase subunit GatA	8.64094	8.65712	0.963418	0.209256
SCA02S_RS03140	isoleucine--tRNA ligase	8.88438	8.80915	1.18914	0.527026
SCA02S_RS03145	CinA family protein	8.26065	8.29733	0.919009	0.281539
SCA02S_RS03180	hypothetical protein	7.77198	7.82657	0.881887	0.139343
SCA02S_RS03185	membrane protein	8.6811	8.65346	1.06572	0.870254
SCA02S_RS03190	ABC transporter ATP-binding protein	8.41269	8.32883	1.21299	0.0779167
SCA02S_RS03195	ABC transporter ATP-binding protein	8.34559	8.39562	0.891202	0.0800367
SCA02S_RS03210	branched-chain amino acid ABC transporter substrate-binding protein	9.90322	9.75166	1.41763	0.0331488
SCA02S_RS03215	outer membrane porin, OprD family	9.40064	9.44851	0.895618	0.0835409
SCA02S_RS03220	hypothetical protein	10.7405	10.7789	0.915505	0.0625865
SCA02S_RS03235	C4-dicarboxylate ABC transporter	8.5055	9.04088	0.291487	3.5993e-05
SCA02S_RS03240	DNA-binding response regulator	7.90367	7.97417	0.850173	0.810571
SCA02S_RS03250	hypothetical protein	8.74053
SCA02S_RS03255	NfeD family protein	8.58029	8.52779	1.12848	0.911343
SCA02S_RS03260	SPFH/Band 7/PHB domain protein	8.96407	8.70723	1.80648	0.0189076
SCA02S_RS03265	hypothetical protein	7.55284
SCA02S_RS03275	ATP-dependent helicase	8.05748	7.76104	1.97895	0.441704
SCA02S_RS03300	type II secretion system protein	7.94454	7.64419	1.99688	0.0507911
SCA02S_RS03310	type 1 glutamine amidotransferase	8.418	8.27737	1.3824	0.278918
SCA02S_RS03320	citrate lyase subunit alpha	8.39785	8.2495	1.40717	0.0824987
SCA02S_RS03325	citrate lyase subunit beta	8.60278	8.39106	1.62824	0.00354775
SCA02S_RS03330	citrate lyase acyl carrier protein	8.11598	8.03318	1.21006	0.496885
SCA02S_RS03345	nicotinate phosphoribosyltransferase	8.29427	8.43458	0.72393	0.00599398
SCA02S_RS03360	tryptophan synthase subunit beta	8.6671	8.5636	1.26911	0.245688
SCA02S_RS03370	[protein-PII] uridylyltransferase [Sulfurospirillum cavolei]	7.98375	8.14082	0.696524	0.208087
SCA02S_RS03375	glutamine--fructose-6-phosphate transaminase (isomerizing)	8.44702	8.33934	1.28137	0.332063
SCA02S_RS03380	GGDEF domain-containing protein	8.29183	8.27538	1.0386	0.0536276
SCA02S_RS03390	HIT family protein	7.63183	7.53725	1.24332	0.374037
SCA02S_RS03395	hypothetical protein	8.19127	8.27017	0.833886	0.0778787
SCA02S_RS03400	hypothetical protein	7.94051	7.90199	1.09273	0.993371
SCA02S_RS03430	ABC transporter ATP-binding protein	8.653	8.64187	1.02595	0.585689
SCA02S_RS03435	GGDEF-domain containing protein	8.08454	7.89897	1.53309	0.441539
SCA02S_RS03440	glycosyl transferase	8.00737	8.21541	0.619385	0.00483316
SCA02S_RS03450	hypothetical protein	7.37208
SCA02S_RS03470	2,3,4,5-tetrahydropyridine-2,6-carboxylate N-succinyltransferase	9.10845	9.15487	0.898626	0.0372881
SCA02S_RS03475	MRP family ATP-binding protein	9.37138	9.51305	0.721646	0.00221941
SCA02S_RS03480	bifunctional 2-C-methyl-D-erythritol 4-phosphate cytidylyltransferase/2-C-methyl-D-erythritol 2,4-cyclodiphosphate synthase	8.26943	8.14575	1.32947	0.285947
SCA02S_RS03485	response regulator	8.37331	8.12174	1.78471	0.0108253
SCA02S_RS03490	sulfate adenylyltransferase	8.27778	8.34692	0.852838	0.0769196
SCA02S_RS03500	polyisoprenoid-binding protein	8.61921	8.47999	1.37789	0.449776
SCA02S_RS03510	ModD protein	8.29835	8.26933	1.06911	0.844399
SCA02S_RS03520	molybdate ABC transporter substrate-binding protein	7.70734
SCA02S_RS03540	molybdate ABC transporter substrate-binding protein	8.72276	9.08037	0.438924	0.000116812
SCA02S_RS03555	pyrroline-5-carboxylate reductase	8.39367	8.2583	1.36575	0.10801
SCA02S_RS03570	mechanosensitive ion channel family protein	7.79043	8.13158	0.455873	0.0110278
SCA02S_RS03615	multidrug ABC transporter substrate-binding protein	7.92051	8.04639	0.748377	0.125254
SCA02S_RS03620	ABC transporter ATP-binding protein	7.83854	8.01495	0.666184	0.0404971
SCA02S_RS03625	efflux RND transporter periplasmic adaptor subunit	8.6987	8.69036	1.01939	0.499278
SCA02S_RS03630	TolC family protein	8.12429	8.17408	0.891681	0.0863288
SCA02S_RS03635	hypothetical protein	9.77016	9.64897	1.32185	3.35555e-05
SCA02S_RS03640	membrane protein	7.53244	7.62567	0.80679	0.878491
SCA02S_RS03645	DUF2219 domain-containing protein	7.56871	7.64533	0.838264	0.061595
SCA02S_RS03650	hypothetical protein	7.43741	7.61024	0.671691	0.102823
SCA02S_RS03665	PDZ domain-containing protein	7.92094	8.2626	0.455341	0.159527
SCA02S_RS03745	AsmA family protein	8.38138	8.2934	1.22457	0.427796
SCA02S_RS03750	orotidine-5\'-phosphate decarboxylase	7.95631	7.79224	1.45905	0.592658
SCA02S_RS03755	transcription antitermination factor NusB	8.29933	8.14906	1.41341	0.389271
SCA02S_RS03760	6,7-dimethyl-8-ribityllumazine synthase	9.41935	9.35205	1.16763	0.652071
SCA02S_RS03765	SAM-dependent methyltransferase	7.95442	7.8386	1.30561	0.0457251
SCA02S_RS03770	3-deoxy-8-phosphooctulonate synthase	9.06988	8.81922	1.78098	0.22215
SCA02S_RS03780	mechanosensitive ion channel family protein	8.62499	8.7575	0.737041	0.144727
SCA02S_RS03785	ribosome biogenesis GTPase Der	8.61251	8.5353	1.19454	0.777953
SCA02S_RS03790	shikimate kinase	8.16131	7.91119	1.77876	0.0238972
SCA02S_RS03795	tryptophan--tRNA ligase	8.53264	8.45416	1.19805	0.462017
SCA02S_RS03800	serine--tRNA ligase	8.87825	8.82361	1.13406	0.826687
SCA02S_RS03805	hypothetical protein	8.15678	7.95441	1.59357	0.00473445
SCA02S_RS03810	2-isopropylmalate synthase	9.26594	8.93484	2.14337	0.117057
SCA02S_RS03820	phosphatidylserine decarboxylase	8.5197	8.38766	1.3553	0.551485
SCA02S_RS03825	cell division protein FtsH	8.90804	8.96402	0.879073	0.576702
SCA02S_RS03830	50S ribosomal protein L11 methyltransferase	7.94268	7.93682	1.01357	0.75947
SCA02S_RS03835	chemotaxis protein CheY	9.04029	9.17236	0.737774	0.00421374
SCA02S_RS03840	1-(5-phosphoribosyl)-5	8.10664	7.94248	1.45935	0.313511
SCA02S_RS03845	imidazole glycerol phosphate synthase subunit HisH		7.86803
SCA02S_RS03850	membrane protein	8.04659
SCA02S_RS03855	peptide transporter	7.67691
SCA02S_RS03875	WxcM-like domain-containing protein	7.94683
SCA02S_RS03915	GDP-L-fucose synthase	8.53711	8.48593	1.12507	0.829409
SCA02S_RS03920	GDP-mannose 4,6-dehydratase	9.20077	9.20526	0.989709	0.209993
SCA02S_RS03925	mannose-1-phosphate guanylyltransferase/mannose-6-phosphate isomerase	8.21559	8.01534	1.5858	0.160275
SCA02S_RS03930	nucleotide sugar dehydrogenase	8.27375	7.96486	2.03649	0.00119449
SCA02S_RS03935	nucleotide sugar dehydrogenase	8.64479	8.47626	1.47413	0.0237432
SCA02S_RS03945	phosphomannomutase/phosphoglucomutase	8.95829	8.78789	1.48047	0.112884
SCA02S_RS03950	3\'-5\' exonuclease	7.79055	7.77382	1.03929	0.910521
SCA02S_RS03955	hypothetical protein	8.16315
SCA02S_RS03965	glycosyl transferase	7.64705	7.66446	0.960705	0.674508
SCA02S_RS03975	glycosyltransferase family 1 protein	7.5363	7.52562	1.02491	0.781854
SCA02S_RS03980	acyltransferase		7.5523
SCA02S_RS03995	hypothetical protein	7.59297	7.57932	1.03195	0.041537
SCA02S_RS04005	bifunctional heptose 7-phosphate kinase/heptose 1-phosphate adenyltransferase	7.8438	7.47491	2.33824	0.0195152
SCA02S_RS04010	ADP-glyceromanno-heptose 6-epimerase	7.23	7.76368	0.292627	0.231054
SCA02S_RS04025	cytochrome c	8.94375	9.2395	0.506122	0.00566927
SCA02S_RS04050	thiol peroxidase	9.50719	9.23793	1.85891	0.0030594
SCA02S_RS04065	riboflavin synthase	7.16664
SCA02S_RS04070	methyl-accepting chemotaxis protein	9.473	9.42168	1.12544	0.958758
SCA02S_RS04075	urea amidolyase	7.88886	7.7191	1.47827	0.170682
SCA02S_RS04080	allophanate hydrolase subunit 1	7.86525	7.90121	0.920531	0.451164
SCA02S_RS04085	hypothetical protein	8.63029	8.44625	1.5277	0.0721934
SCA02S_RS04090	tRNA uridine-5-carboxymethylaminomethyl(34) synthesis enzyme MnmG	8.09536	7.99824	1.25059	0.430859
SCA02S_RS04095	ubiquinol-cytochrome c reductase iron-sulfur subunit	8.96906	8.80552	1.45727	0.0518156
SCA02S_RS04100	ubiquinol cytochrome C oxidoreductase	8.61812	8.44152	1.50177	0.04356
SCA02S_RS04110	acetyl-CoA carboxylase carboxyltransferase subunit alpha	8.63907	8.57643	1.15515	0.680168
SCA02S_RS04115	beta-ketoacyl	8.96409	9.00977	0.900156	0.247212
SCA02S_RS04120	MULTISPECIES: acyl carrier protein	8.87915	9.0199	0.723179	0.0932709
SCA02S_RS04125	3-oxoacyl-ACP reductase FabG	9.02027	8.94837	1.18007	0.533951
SCA02S_RS04130	2,3-bisphosphoglycerate-independent phosphoglycerate mutase	8.12641	8.10317	1.05498	0.886986
SCA02S_RS04140	UDP-N-acetylmuramoyl-L-alanine--D-glutamate ligase	8.02159	7.97566	1.11154	0.926968
SCA02S_RS04170	Killer protein	7.60309
SCA02S_RS04185	hypothetical protein	7.77829	7.42064	2.27849	0.00213939
SCA02S_RS04230	cytidyltransferase	7.88647	7.89811	0.973554	0.467729
SCA02S_RS04235	hypothetical protein	7.80174	7.87476	0.845244	0.0324344
SCA02S_RS04250	DNA-binding protein	8.05125	8.02454	1.06342	0.873084
SCA02S_RS04260	dTDP-glucose 4,6-dehydratase	7.78491	7.99028	0.623207	0.132104
SCA02S_RS04265	dTDP-4-dehydrorhamnose reductase	7.85012	7.96112	0.774464	0.318739
SCA02S_RS04270	dTDP-4-dehydrorhamnose 3,5-epimerase	8.00948	8.04459	0.922335	0.222804
SCA02S_RS04275	glucose-1-phosphate thymidylyltransferase	7.86474	7.86954	0.989	0.792836
SCA02S_RS04295	hypothetical protein		8.42202
SCA02S_RS04305	acetyl-CoA carboxylase biotin carboxylase subunit	9.31599	9.20845	1.28098	0.163614
SCA02S_RS04310	hypothetical protein	8.46582	8.31358	1.41985	0.170068
SCA02S_RS04315	O-acetylhomoserine aminocarboxypropyltransferase/cysteine synthase	8.56477	8.51679	1.11682	0.858698
SCA02S_RS04320	hypothetical protein	7.86151	7.83761	1.05657	0.878721
SCA02S_RS04365	dioxygenase	7.5454	7.7528	0.620288	0.140345
SCA02S_RS04370	methyl-accepting chemotaxis protein	9.42058	9.39474	1.0613	0.614969
SCA02S_RS04380	PhoU family transcriptional regulator	8.05533	7.94202	1.29811	0.215934
SCA02S_RS04415	7-cyano-7-deazaguanine synthase QueC	8.03252	7.64693	2.4299	0.039124
SCA02S_RS04425	hypothetical protein	7.85568	7.59628	1.8172	0.0081421
SCA02S_RS04430	DNA (cytosine-5-)-methyltransferase	7.66103
SCA02S_RS04435	6-carboxytetrahydropterin synthase	8.0926
SCA02S_RS04440	dUTPase	8.46631	8.53143	0.860765	0.179992
SCA02S_RS04455	phosphate starvation protein PhoH	7.97922	8.19883	0.603112	0.00188723
SCA02S_RS04480	rhodanese-like domain-containing protein	7.67242
SCA02S_RS04490	serine/threonine transporter SstT	8.00291	8.09955	0.800502	0.210852
SCA02S_RS04495	S-ribosylhomocysteine lyase	8.34561	8.45247	0.781879	0.0632268
SCA02S_RS04515	sulfurtransferase	7.65599
SCA02S_RS04525	pyruvate:ferredoxin (flavodoxin) oxidoreductase	10.3307	9.74606	3.84275	3.30116e-05
SCA02S_RS04530	hydrolase	6.51656	7.34249	0.149304	0.0296347
SCA02S_RS04535	DUF4197 domain-containing protein	8.5674	8.51073	1.1394	0.652204
SCA02S_RS04540	hypothetical protein	8.14603	8.06073	1.21703	0.147885
SCA02S_RS04545	OmpA family protein	10.2537	10.1123	1.38487	0.132894
SCA02S_RS04550	peptide ABC transporter substrate-binding protein	7.94817	7.94096	1.01673	0.727116
SCA02S_RS04565	DNA-3-methyladenine glycosylase I	8.46049	8.23069	1.69748	0.0338675
SCA02S_RS04570	MmcQ-like protein	8.7447
SCA02S_RS04575	GTP cyclohydrolase	8.49089	8.62767	0.729833	0.0416733
SCA02S_RS04580	NADH-dependent alcohol dehydrogenase	9.41518	9.28039	1.36391	0.154475
SCA02S_RS04595	formate-dependent phosphoribosylglycinamide formyltransferase	8.99537	8.74276	1.78898	0.00934144
SCA02S_RS04610	30S ribosomal protein S9	9.33614	9.56117	0.595626	0.00125806
SCA02S_RS04615	50S ribosomal protein L13	9.52522	9.64789	0.753918	0.0115923
SCA02S_RS04620	DNA helicase UvrD	7.67406
SCA02S_RS04635	hypothetical protein	6.9408		1.20277	0.390095
SCA02S_RS04640	DUF4006 domain-containing protein	8.44213	8.54281	0.793078	0.0635758
SCA02S_RS04645	cytochrome Cbb3	9.28389	9.19524	1.22648	0.34011
SCA02S_RS04655	cytochrome-c oxidase, cbb3-type subunit II	8.86923	8.80242	1.16628	0.768872
SCA02S_RS04660	cytochrome-c oxidase, cbb3-type subunit I	8.27993	8.31085	0.93129	0.339376
SCA02S_RS04665	DNA-binding response regulator	8.37274	8.31253	1.14871	0.11142
SCA02S_RS04670	histidine kinase	7.85491	7.94479	0.813065	0.377051
SCA02S_RS04680	carbamoyl-phosphate synthase small subunit	8.89965	8.84682	1.12933	0.872923
SCA02S_RS04685	DUF507 domain-containing protein	8.41199	8.62952	0.605992	0.0336354
SCA02S_RS04690	PDP protein	8.2704	8.00195	1.85545	0.0427325
SCA02S_RS04700	adenylosuccinate synthase	8.97862	8.90566	1.18293	0.482732
SCA02S_RS04705	ATP phosphoribosyltransferase regulatory subunit	8.30648	8.17723	1.34661	0.160144
SCA02S_RS04710	alanine--glyoxylate aminotransferase family protein	9.2301	8.99626	1.71332	0.0848073
SCA02S_RS04730	transketolase	9.03703	8.83637	1.58728	0.0050985
SCA02S_RS04735	polyprenyl synthetase family protein	8.40098	8.34206	1.1453	0.88579
SCA02S_RS04740	signal protein PDZ	8.64998	8.50906	1.38331	0.123504
SCA02S_RS04750	aspartate 1-decarboxylase	8.40489	8.46872	0.863313	0.0836083
SCA02S_RS04755	UDP-N-acetylmuramoyl-L-alanyl-D-glutamate--2,6-diaminopimelate ligase	8.42999	8.24224	1.5408	0.0238136
SCA02S_RS04765	NifU family protein	8.51148	8.52114	0.978012	0.320151
SCA02S_RS04770	50S ribosomal protein L17	9.04698	9.17547	0.743901	0.0295973
SCA02S_RS04775	DNA-directed RNA polymerase subunit alpha	9.50152	9.54812	0.898245	0.0407803
SCA02S_RS04780	30S ribosomal protein S4	9.50054	9.72503	0.596359	0.00257372
SCA02S_RS04785	30S ribosomal protein S11	9.18224	9.37774	0.637541	0.00463436
SCA02S_RS04790	MULTISPECIES: 30S ribosomal protein S13	9.25959	9.48405	0.59641	0.000688927
SCA02S_RS04795	MULTISPECIES: translation initiation factor IF-1	8.0833	8.25314	0.676329	0.0041229
SCA02S_RS04800	type I methionyl aminopeptidase	8.46894	8.40826	1.14995	0.820503
SCA02S_RS04805	preprotein translocase subunit SecY		8.4172
SCA02S_RS04810	50S ribosomal protein L15	9.44556	9.58966	0.717633	0.0109136
SCA02S_RS04815	MULTISPECIES: 30S ribosomal protein S5	9.57169	9.71922	0.711985	0.00961259
SCA02S_RS04820	50S ribosomal protein L18	9.31254	9.48143	0.677816	0.00255422
SCA02S_RS04825	50S ribosomal protein L6	9.57188	9.60501	0.926554	0.130239
SCA02S_RS04830	30S ribosomal protein S8	9.32072	9.46373	0.719423	0.0584106
SCA02S_RS04835	MULTISPECIES: type Z 30S ribosomal protein S14	8.5446	8.83245	0.515409	0.00052293
SCA02S_RS04840	50S ribosomal protein L5	9.52427	9.58322	0.873069	0.0399968
SCA02S_RS04845	50S ribosomal protein L24	8.88993	9.15082	0.548414	0.00287101
SCA02S_RS04850	MULTISPECIES: 50S ribosomal protein L14	9.08785	9.40009	0.487251	0.00728287
SCA02S_RS04855	MULTISPECIES: 30S ribosomal protein S17	9.38277	9.60295	0.602319	0.00181116
SCA02S_RS04860	50S ribosomal protein L29	8.1233	8.50176	0.418353	0.00373098
SCA02S_RS04865	50S ribosomal protein L16	9.3141	9.57118	0.553251	0.000244196
SCA02S_RS04870	30S ribosomal protein S3	8.93859	9.24402	0.494951	0.0216976
SCA02S_RS04875	50S ribosomal protein L22	9.10108	9.41207	0.488664	0.000688608
SCA02S_RS04880	30S ribosomal protein S19	9.09207	9.42127	0.468592	0.000225322
SCA02S_RS04885	50S ribosomal protein L2	9.49437	9.7231	0.590568	0.00626892
SCA02S_RS04890	50S ribosomal protein L23	9.06635	9.33139	0.543197	0.00912314
SCA02S_RS04895	50S ribosomal protein L4	9.43096	9.55731	0.747563	0.00823517
SCA02S_RS04900	50S ribosomal protein L3	9.50099	9.59862	0.798673	0.0225406
SCA02S_RS04905	MULTISPECIES: 30S ribosomal protein S10	9.28927	9.57328	0.519988	0.00110106
SCA02S_RS04935	hypothetical protein	7.60477	8.06413	0.347248	0.187375
SCA02S_RS04940	chorismate synthase	8.05731	7.84221	1.64096	0.160397
SCA02S_RS04945	ribonuclease III	8.01657	7.87768	1.37688	0.146492
SCA02S_RS04955	hypothetical protein	8.53125	8.23289	1.98772	0.00329745
SCA02S_RS04960	DNA primase	7.29086	7.14878	1.38702	0.63385
SCA02S_RS04965	ATP-binding protein	7.77784	7.84845	0.849941	0.126187
SCA02S_RS04970	response regulator	8.3013	8.25072	1.12352	0.919141
SCA02S_RS04975	chemotaxis protein CheC	8.27096	8.12311	1.40557	0.244401
SCA02S_RS04980	sensor domain-containing diguanylate cyclase	7.76612	7.94987	0.655016	0.0395641
SCA02S_RS04985	response regulator	7.66738
SCA02S_RS05010	protein-glutamate O-methyltransferase	7.28545
SCA02S_RS05015	chemotaxis protein CheA	8.11183	8.08995	1.05167	0.336497
SCA02S_RS05025	chemotaxis protein	9.35575	9.33962	1.03785	0.903915
SCA02S_RS05030	chemotaxis protein CheW	8.5143	8.65603	0.721547	0.191932
SCA02S_RS05035	response regulator	8.34981	8.63962	0.513093	0.00514415
SCA02S_RS05080	D-amino-acid transaminase	8.80431	8.72135	1.21048	0.41231
SCA02S_RS05105	PhzF family phenazine biosynthesis protein	8.12361
SCA02S_RS05130	hypothetical protein	8.66246	8.58228	1.09554	0.964432
SCA02S_RS05135	flagellar motor protein MotB	8.07454	7.93431	1.38113	0.497187
SCA02S_RS05145	phage tail protein	8.97458	8.91089	1.15795	0.739931
SCA02S_RS05205	tRNA (N6-threonylcarbamoyladenosine(37)-N6)-methyltransferase TrmO	8.3965	8.4301	0.925554	0.220996
SCA02S_RS05210	bacterioferritin	9.58894	9.30272	1.93292	0.0184304
SCA02S_RS05250	DNA-binding response regulator	7.57114	7.62967	0.873908	0.497559
SCA02S_RS05280	hypothetical protein	8.81517	9.01324	0.633775	0.352249
SCA02S_RS05285	acyl-CoA thioester hydrolase	7.93477	7.94381	0.979404	0.726281
SCA02S_RS05290	cytochrome c	9.43311	7.46505	92.9094	1.74606e-05
SCA02S_RS05320	tungstate ABC transporter substrate-binding protein WtpA	9.04565	8.98544	1.14872	0.729253
SCA02S_RS05325	hypothetical protein	7.88643	8.09121	0.62405	0.113476
SCA02S_RS05330	sulfurtransferase FdhD	7.94909	8.39183	0.360792	0.000620302
SCA02S_RS05340	formate dehydrogenase	7.50831	8.69754	0.0646799	0.000108296
SCA02S_RS05345	formate dehydrogenase	7.99247	9.10383	0.077383	0.000818733
SCA02S_RS05380	aldehyde ferredoxin oxidoreductase	8.42535	8.93186	0.311523	0.0629689
SCA02S_RS05475	class I SAM-dependent methyltransferase	7.76748	7.60256	1.46188	0.479253
SCA02S_RS05500	3\'-5\' exonuclease	7.64663
SCA02S_RS05560	type I-B CRISPR-associated protein Cas5	8.07432	7.90742	1.4686	0.287615
SCA02S_RS05565	CRISPR-associated protein	8.78246	8.63157	1.41543	0.0203715
SCA02S_RS05570	hypothetical protein	8.14437
SCA02S_RS05575	CRISPR-associated endoribonuclease Cas6	8.15589	7.69492	2.89048	0.331874
SCA02S_RS05590	hypothetical protein	7.76121	7.89667	0.732038	0.371839
SCA02S_RS05605	GGDEF domain-containing response regulator	7.89507	8.17733	0.522091	0.186383
SCA02S_RS05625	peptidylprolyl isomerase	9.08617	8.96559	1.32001	0.00592424
SCA02S_RS05645	hypothetical protein	8.40077	7.90922	3.10135	0.00324877
SCA02S_RS05655	ribonuclease Y	8.94704	8.96159	0.967051	0.206499
SCA02S_RS05665	TlpA family protein disulfide reductase	8.50054	8.52018	0.955798	0.338643
SCA02S_RS05670	signal recognition particle-docking protein FtsY	8.42668	8.42132	1.01243	0.595653
SCA02S_RS05675	DNA repair protein RadA	7.68625	8.42663	0.181808	0.0724376
SCA02S_RS05680	flagellar basal body protein FliL	7.62833	7.31916	2.03784	0.0399829
SCA02S_RS05700	aspartate aminotransferase family protein	8.86608	8.94462	0.834574	0.0379342
SCA02S_RS05720	Cys-tRNA(Pro) deacylase	7.67284
SCA02S_RS05735	hypothetical protein	7.78423	8.00171	0.606073	0.0339585
SCA02S_RS05740	cell division topological specificity factor MinE	7.65956	7.81342	0.701677	0.416046
SCA02S_RS05745	septum site-determining protein MinD	8.81422	8.65953	1.42788	0.182183
SCA02S_RS05750	ketol-acid reductoisomerase	9.88966	9.79057	1.25628	0.281235
SCA02S_RS05755	HDOD domain-containing protein	9.23096	9.04186	1.54563	0.00652557
SCA02S_RS05760	ribonuclease R	8.30932	8.1001	1.61891	0.0218602
SCA02S_RS05770	30S ribosomal protein S6	8.90849	9.13192	0.597823	0.00688356
SCA02S_RS05775	single-stranded DNA-binding protein	9.17802	9.22609	0.89522	0.0771568
SCA02S_RS05780	30S ribosomal protein S18	9.36982	9.63714	0.54036	0.00466533
SCA02S_RS05785	endopeptidase La	8.82601	8.55978	1.84599	0.0332024
SCA02S_RS05790	outer membrane protein assembly factor BamD	8.95119	9.03526	0.824013	0.0111225
SCA02S_RS05795	flagellar assembly protein FliW	8.10867	7.97786	1.35149	0.349507
SCA02S_RS05800	hypothetical protein	8.61834	8.4516	1.46805	8.38171e-05
SCA02S_RS05805	hypothetical protein	8.1832	8.22559	0.907006	0.000402107
SCA02S_RS05810	type II secretion system protein	8.34406	8.16634	1.50563	0.0299796
SCA02S_RS05820	ribosomal subunit interface protein	9.29859	9.36093	0.866278	0.0192801
SCA02S_RS05830	insulinase family protein	9.00894	8.74169	1.85035	0.00941729
SCA02S_RS05835	dehypoxanthine futalosine cyclase	7.91949	7.99966	0.831442	0.160535
SCA02S_RS05845	hypothetical protein	7.71493
SCA02S_RS05850	glutamate-1-semialdehyde-2,1-aminomutase	9.17549	9.02409	1.41709	0.0464652
SCA02S_RS05860	bifunctional 5,10-methylene-tetrahydrofolate dehydrogenase/5,10-methylene-tetrahydrofolate cyclohydrolase	8.75498	8.67282	1.20825	0.487418
SCA02S_RS05865	signal peptidase I	8.28238	8.12271	1.44434	0.129699
SCA02S_RS05875	ribose 5-phosphate isomerase B	8.33461	8.24724	1.22284	0.429226
SCA02S_RS05880	membrane protein	8.37172	8.40094	0.934921	0.202535
SCA02S_RS05885	adenine phosphoribosyltransferase	8.31489	8.08856	1.68397	0.228934
SCA02S_RS05890	tryptophan synthase subunit beta	8.43389	8.34103	1.2384	0.246148
SCA02S_RS05900	leucyl aminopeptidase	8.9962	8.88922	1.27933	0.139666
SCA02S_RS05905	chemotaxis protein CheB	7.83483	7.75305	1.20721	0.789118
SCA02S_RS05910	protein-glutamate O-methyltransferase	7.58472
SCA02S_RS05915	hypothetical protein	8.20876	7.81434	2.47977	0.0166028
SCA02S_RS05920	alpha/beta hydrolase	8.11214	8.20677	0.804213	0.0351265
SCA02S_RS05925	cupin domain-containing protein	8.73816	8.75584	0.96011	0.77637
SCA02S_RS05930	protease	8.78876	8.62799	1.448	0.0344835
SCA02S_RS05940	5-methyltetrahydropteroyltriglutamate--homocysteine S-methyltransferase	8.62416	8.42901	1.56731	0.0368123
SCA02S_RS05970	GTP-binding protein	7.80844	7.5385	1.86182	0.0309254
SCA02S_RS05980	carbon starvation protein A	9.17096	8.64483	3.35834	0.000213004
SCA02S_RS05985	DNA-binding response regulator	7.63218	7.58078	1.12565	0.638743
SCA02S_RS06005	hypothetical protein	8.37032	8.09628	1.87953	0.0100184
SCA02S_RS06010	lactate utilization protein	8.65543	8.50025	1.42947	0.114871
SCA02S_RS06015	(Fe-S)-binding protein	8.54747	8.29247	1.79886	0.0402843
SCA02S_RS06040	thiamine phosphate synthase	7.88193	7.85616	1.06115	0.945339
SCA02S_RS06055	serine hydroxymethyltransferase	9.04035	9.35879	0.480346	4.33462e-05
SCA02S_RS06060	pyridoxamine 5\'-phosphate oxidase family protein	8.94967	9.63534	0.206218	1.62461e-06
SCA02S_RS06065	hypothetical protein	8.06044	8.82656	0.171351	7.50487e-05
SCA02S_RS06075	heavy metal translocating P-type ATPase	7.90788	8.35813	0.354609	0.0230017
SCA02S_RS06095	circularly permuted type 2 ATP-grasp protein	8.11038	7.85292	1.80905	0.124186
SCA02S_RS06100	hypothetical protein	7.68447	7.60142	1.21075	0.814049
SCA02S_RS06105	transglutaminase family protein	7.85795
SCA02S_RS06120	methyl-accepting chemotaxis protein	9.44056	9.39018	1.12301	0.959368
SCA02S_RS06135	IMP dehydrogenase	7.8132
SCA02S_RS06140	HlyD family type I secretion periplasmic adaptor subunit	8.37361	7.82378	3.5467	0.0489583
SCA02S_RS06145	hypothetical protein	7.84546	7.60519	1.73889	0.112266
SCA02S_RS06150	hypothetical protein	7.72189	7.57495	1.40265	0.639771
SCA02S_RS06155	hypothetical protein	8.93164	8.73601	1.56903	0.0511032
SCA02S_RS06160	hypothetical protein	7.94397	8.14397	0.630955	0.00514173
SCA02S_RS06170	TolC family protein	8.39407	8.11547	1.89932	0.0244756
SCA02S_RS06175	hypothetical protein	8.16716	8.05043	1.30838	0.0458865
SCA02S_RS06180	hypothetical protein	8.07838	8.35642	0.527186	0.00351417
SCA02S_RS06190	hypothetical protein	8.43537	7.36351	11.7994	0.0346481
SCA02S_RS06210	ABC transporter ATP-binding protein	7.28985
SCA02S_RS06215	ABC transporter permease	7.69981
SCA02S_RS06230	ABC transporter ATP-binding protein	7.4465
SCA02S_RS06235	NapH/MauN family ferredoxin-type protein	7.8273
SCA02S_RS06240	hypothetical protein	8.77337	7.6859	12.2311	0.000448447
SCA02S_RS06245	hypothetical protein	8.4262
SCA02S_RS06250	4Fe-4S ferredoxin	8.50704
SCA02S_RS06260	hypothetical protein	8.47709
SCA02S_RS06265	cytochrome c	9.91744	8.49065	26.7167	7.61648e-06
SCA02S_RS06275	DNA-binding response regulator	7.75436
SCA02S_RS06295	cytochrome c	9.40109	9.18407	1.64824	0.0161313
SCA02S_RS06320	ATP-binding protein	7.64817	7.64668	1.00343	0.0588596
SCA02S_RS06345	phosphoserine phosphatase SerB	7.97012	7.98317	0.970388	0.539689
SCA02S_RS06355	5,10-methylenetetrahydrofolate reductase	8.24061	8.1329	1.28147	0.427684
SCA02S_RS06360	chemotaxis protein CheW	9.19788	9.31822	0.757994	0.324152
SCA02S_RS06365	hybrid sensor histidine kinase/response regulator	9.26878	9.1699	1.25567	0.81004
SCA02S_RS06370	chemotaxis protein CheV	9.06673	9.10499	0.915686	0.120036
SCA02S_RS06380	N-acetyl-gamma-glutamyl-phosphate reductase	8.48522	8.44651	1.09322	0.9508
SCA02S_RS06385	transcription elongation factor GreA	8.84762	8.73008	1.31082	0.393258
SCA02S_RS06390	lipid-A-disaccharide synthase	7.59461	7.81452	0.602688	0.265345
SCA02S_RS06395	5\'/3\'-nucleotidase SurE	8.31409	8.32057	0.98519	0.528402
SCA02S_RS06400	thiamine biosynthesis protein ThiF	8.14156	8.17877	0.917906	0.306804
SCA02S_RS06425	(4Fe-4S)-binding protein	7.64386	7.4767	1.46947	0.0222964
SCA02S_RS06430	dinitrogenase iron-molybdenum cofactor biosynthesis protein	8.16975	8.12234	1.11534	0.934942
SCA02S_RS06435	dinitrogenase iron-molybdenum cofactor biosynthesis protein	8.23438	8.51389	0.525404	0.0404297
SCA02S_RS06445	carbamoyl-phosphate synthase large subunit	8.99228	8.88425	1.28243	0.366651
SCA02S_RS06450	rod shape-determining protein MreC	7.59937	7.429	1.48038	0.642211
SCA02S_RS06455	rod shape-determining protein	9.17914	8.98074	1.57907	0.0180779
SCA02S_RS06460	ATP-dependent Clp protease ATP-binding subunit ClpX	8.42683	8.39653	1.07226	0.783348
SCA02S_RS06465	acyl-ACP--UDP-N-acetylglucosamine O-acyltransferase	8.52309	8.10403	2.62458	0.013779
SCA02S_RS06470	3-hydroxyacyl	8.74304	8.59341	1.41133	0.338007
SCA02S_RS06480	DUF748 domain-containing protein	8.6446	8.20797	2.73289	0.0358
SCA02S_RS06485	thioredoxin-dependent thiol peroxidase	8.1833	8.27144	0.816312	0.0943938
SCA02S_RS06490	branched-chain amino acid transaminase	9.2537	9.29529	0.908677	0.0648353
SCA02S_RS06495	membrane protein	9.23788	9.29074	0.885393	0.120118
SCA02S_RS06500	bifunctional phosphoribosyl-AMP cyclohydrolase/phosphoribosyl-ATP diphosphatase HisIE	8.20304	8.36184	0.693747	0.00916266
SCA02S_RS06510	DUF2393 domain-containing protein	7.81054	7.56285	1.76886	0.000101562
SCA02S_RS06515	TIGR01212 family radical SAM protein	7.85379	7.737	1.30856	0.25153
SCA02S_RS06520	amidophosphoribosyltransferase	9.34069	9.09474	1.7618	0.00422386
SCA02S_RS06525	4-hydroxy-tetrahydrodipicolinate reductase	9.08612	8.9875	1.25493	0.228077
SCA02S_RS06530	thioredoxin-disulfide reductase	9.54802	9.39975	1.40694	0.842276
SCA02S_RS06535	thioredoxin	10.0863	10.1389	0.885856	0.0339871
SCA02S_RS06545	homoserine dehydrogenase	8.36362	8.28778	1.19079	0.661831
SCA02S_RS06550	glutamate--pyruvate aminotransferase	9.35547	9.12856	1.68624	0.0158199
SCA02S_RS06555	hypothetical protein	8.43395	8.24198	1.55588	0.048155
SCA02S_RS06560	hypothetical protein	8.57754
SCA02S_RS06565	23S rRNA (guanosine(2251)-2\'-O)-methyltransferase RlmB	8.47627	7.932	3.50164	0.278639
SCA02S_RS06575	50S ribosomal protein L31	8.38821	8.74965	0.435068	0.00641497
SCA02S_RS06580	16S rRNA (uracil(1498)-N(3))-methyltransferase	7.7026	7.59747	1.2739	0.290977
SCA02S_RS06590	molybdopterin molybdenumtransferase MoeA	7.45704
SCA02S_RS06600	signal transduction histidine kinase	8.70645	8.54737	1.44238	0.0221678
SCA02S_RS06605	chemotaxis protein	9.43351	9.40291	1.07299	0.672201
SCA02S_RS06610	hypothetical protein	8.38091	8.2017	1.51079	0.150587
SCA02S_RS06615	hypothetical protein	8.13725	7.8032	2.15798	0.153321
SCA02S_RS06620	4-hydroxybenzoate octaprenyltransferase		7.78375
SCA02S_RS06625	tRNA dimethylallyltransferase	7.55476
SCA02S_RS06630	aldehyde dehydrogenase family protein	8.22511	8.18676	1.09231	0.154602
SCA02S_RS06635	hypothetical protein	7.90828	7.88467	1.05586	0.84865
SCA02S_RS06650	NADH-quinone oxidoreductase subunit L	7.89146	7.94105	0.892091	0.488478
SCA02S_RS06665	NADH-quinone oxidoreductase subunit NuoI	7.99014	8.20346	0.611902	0.0165627
SCA02S_RS06670	NADH-quinone oxidoreductase subunit NuoH	7.29915	7.50146	0.627612	0.239841
SCA02S_RS06675	ferredoxin	9.02499	8.8974	1.34149	0.162839
SCA02S_RS06680	hypothetical protein	8.00371	8.09971	0.801672	0.156313
SCA02S_RS06685	NADH-ubiquinone oxidoreductase subunit E	7.52719	7.9913	0.343469	0.00214002
SCA02S_RS06690	NADH dehydrogenase (quinone) subunit D	8.35725	8.51982	0.687745	0.00601012
SCA02S_RS06695	NADH dehydrogenase	8.14223	8.29421	0.704738	0.0527257
SCA02S_RS06700	NADH dehydrogenase	8.44494	8.52296	0.835559	0.0477601
SCA02S_RS06710	ATP-binding protein	7.93186	8.24836	0.482507	0.00104159
SCA02S_RS06725	deoxyribonuclease IV	7.99198	7.98569	1.0146	0.791694
SCA02S_RS06760	hypothetical protein	8.08355	8.13477	0.88875	0.524795
SCA02S_RS06765	hypothetical protein		7.785	1.05914	0.000858498
SCA02S_RS06770	amino acid ABC transporter ATP-binding protein	8.44344	8.55779	0.768512	0.00739305
SCA02S_RS06775	amino acid ABC transporter substrate-binding protein	9.98443	9.79714	1.53918	0.0237729
SCA02S_RS06780	amino acid ABC transporter permease	8.38811	8.43624	0.895096	0.101706
SCA02S_RS06785	PilZ domain-containing protein	7.98351	7.64933	2.15865	0.031428
SCA02S_RS06800	dihydroorotase	7.98497	7.99521	0.976685	0.472531
SCA02S_RS06805	aldo/keto reductase	8.44521	8.48045	0.922055	0.167625
SCA02S_RS06815	nitrogen regulatory protein P-II 1	9.36108	9.49585	0.733206	0.0780671
SCA02S_RS06820	peptidylprolyl isomerase	8.10811	7.84595	1.82876	0.254227
SCA02S_RS06825	response regulator	7.40507	7.58987	0.653432	0.781404
SCA02S_RS06835	ABC transporter substrate-binding protein	7.91928
SCA02S_RS06855	methyl-accepting chemotaxis protein	9.42744	9.40363	1.05637	0.578408
SCA02S_RS06865	peptide-methionine (S)-S-oxide reductase	7.49225	7.71092	0.604403	0.294541
SCA02S_RS06875	sulfate ABC transporter ATP-binding protein	8.31259	8.33764	0.94397	0.711182
SCA02S_RS06880	MCE family protein	8.50278	8.38847	1.30108	0.733617
SCA02S_RS06885	ABC transporter	8.633	8.83475	0.62842	0.207655
SCA02S_RS06910	cytochrome c	8.64961	8.61331	1.08716	0.926724
SCA02S_RS06920	cytochrome c	8.67198	7.81887	7.1302	5.57355e-05
SCA02S_RS06925	malate synthase G	8.19031	8.07951	1.29063	0.190325
SCA02S_RS06935	hypothetical protein	8.89395	8.63745	1.80511	0.103342
SCA02S_RS06945	DUF520 domain-containing protein	8.81944	8.64877	1.4814	0.0640859
SCA02S_RS06950	2-hydroxyacid dehydrogenase	8.28902	8.35665	0.855801	0.948558
SCA02S_RS06955	glutathionylspermidine synthase family protein	8.15214	8.23467	0.826925	0.27541
SCA02S_RS06960	hypothetical protein	8.36036	8.6103	0.56242	0.00258877
SCA02S_RS06965	integrase	8.57985	8.12221	2.86841	0.00126609
SCA02S_RS06970	30S ribosomal protein S21	8.84135	9.267	0.375272	0.000167533
SCA02S_RS06975	DNA invertase	8.04993	7.97874	1.17813	0.0029928
SCA02S_RS06980	cytochrome c oxidase accessory protein CcoG	8.60771	8.46387	1.39263	0.117023
SCA02S_RS06995	50S ribosomal protein L20	9.15115	9.41765	0.541373	0.00309145
SCA02S_RS07005	translation initiation factor IF-3	8.42462	8.23667	1.54154	0.138408
SCA02S_RS07010	threonine--tRNA ligase	8.96652	8.99089	0.945437	0.264076
SCA02S_RS07025	phosphoglucosamine mutase	8.60739	8.64074	0.926079	0.169699
SCA02S_RS07040	30S ribosomal protein S20	9.13369	9.40329	0.537523	0.0034232
SCA02S_RS07045	peptide chain release factor 1	8.1817	8.18986	0.981368	0.30382
SCA02S_RS07050	mannosyl-glycoprotein endo-beta-N-acetylglucosamidase	8.05197	7.81697	1.71788	0.00492312
SCA02S_RS07055	diaminopimelate epimerase	8.26479	8.29821	0.925933	0.550707
SCA02S_RS07060	dephospho-CoA kinase	8.06045	8.12006	0.871741	0.360861
SCA02S_RS07065	phosphoribosylformylglycinamidine cyclo-ligase	8.93649	8.90973	1.06354	0.70556
SCA02S_RS07070	YdcF family protein	8.03641	7.98352	1.12951	0.51828
SCA02S_RS07085	replication-associated recombination protein A	7.51675
SCA02S_RS07090	rRNA pseudouridine synthase	8.15331	7.77747	2.37593	0.00521216
SCA02S_RS07095	KpsF/GutQ family sugar-phosphate isomerase	8.19061	7.81001	2.40218	0.00466359
SCA02S_RS07100	ribonuclease J	8.84838	8.47727	2.35023	0.00248849
SCA02S_RS07110	imidazole glycerol phosphate synthase subunit HisF	8.24297
SCA02S_RS07120	23S rRNA (adenine(2503)-C(2))-methyltransferase RlmN	7.63882
SCA02S_RS07135	adenylosuccinate lyase	8.41855	8.52678	0.779421	0.0557766
SCA02S_RS07140	ribonucleoside-diphosphate reductase subunit alpha	8.3295	8.26135	1.1699	0.618075
SCA02S_RS07145	aspartate/glutamate racemase family protein	8.78105	8.66561	1.3045	0.191812
SCA02S_RS07150	ribonucleoside triphosphate reductase	8.96791	9.06383	0.801822	0.0134412
SCA02S_RS07160	anaerobic ribonucleoside-triphosphate reductase activating protein	7.86491	7.94848	0.824953	0.158106
SCA02S_RS07165	preprotein translocase subunit SecG	8.81422	8.99484	0.659752	0.0120714
SCA02S_RS07170	polysaccharide deacetylase	7.811	7.94854	0.728553	0.118422
SCA02S_RS07175	ribosome-recycling factor	8.77553	8.82106	0.900483	0.175272
SCA02S_RS07180	orotate phosphoribosyltransferase	8.73338	8.72183	1.02696	0.553946
SCA02S_RS07195	flagellar basal body protein FliL	8.21732	7.97018	1.76658	0.0256802
SCA02S_RS07205	LemA family protein	8.84234	8.62735	1.64058	0.072932
SCA02S_RS07210	translational GTPase TypA	8.89377	8.90558	0.973188	0.415277
SCA02S_RS07230	flagellar hook protein FlgE	8.70412	8.70984	0.986919	0.31576
SCA02S_RS07235	thymidylate synthase (FAD)	8.78499	8.6677	1.31004	0.0998871
SCA02S_RS07240	crossover junction endodeoxyribonuclease RuvC		6.47248
SCA02S_RS07245	chromosomal replication initiator protein DnaA	8.19954	8.01027	1.54621	0.238924
SCA02S_RS07250	DNA polymerase III subunit beta	9.12803	9.15284	0.944474	0.16528
SCA02S_RS07255	DNA topoisomerase (ATP-hydrolyzing) subunit B	8.73291	8.7775	0.902438	0.0983193
SCA02S_RS07265	NADPH-dependent 7-cyano-7-deazaguanine reductase QueF	8.59108	8.47465	1.30747	0.0875916
SCA02S_RS07270	HD domain-containing protein	8.06507	7.81219	1.79013	0.00624887
SCA02S_RS07275	uracil-DNA glycosylase	7.84853
SCA02S_RS07290	hypothetical protein	7.78439	8.20524	0.379444	0.0476617
SCA02S_RS07295	sel1 repeat family protein	8.052	7.94478	1.28005	0.000263759
SCA02S_RS07320	dihydroxy-acid dehydratase	8.90909	8.71378	1.56785	0.0072081
SCA02S_RS07340	hypothetical protein	8.15623
SCA02S_RS07345	TonB-system energizer ExbB	8.35085	8.40919	0.874286	0.271992
SCA02S_RS07350	formylmethanofuran dehydrogenase	9.38006	9.19639	1.52638	0.0218832
SCA02S_RS07355	TonB-dependent receptor	9.53514	9.66763	0.737082	0.46224
SCA02S_RS07360	ABC transporter ATP-binding protein	8.07946	7.87978	1.58372	0.0495688
SCA02S_RS07370	ABC transporter substrate-binding protein	8.50087	8.26648	1.71548	0.00919064
SCA02S_RS07375	class I SAM-dependent methyltransferase	8.06842	7.94372	1.33262	0.330861
SCA02S_RS07380	methyl-accepting chemotaxis protein	9.29066	9.22044	1.17549	0.643261
SCA02S_RS07385	UTP--glucose-1-phosphate uridylyltransferase	8.93688	8.81876	1.31256	0.144358
SCA02S_RS07390	CTP synthase	8.79983	8.87617	0.838808	0.0344976
SCA02S_RS07395	single-stranded-DNA-specific exonuclease RecJ	7.84597	7.75769	1.22541	0.771816
SCA02S_RS07410	ribonucleotide-diphosphate reductase subunit beta	8.65011	8.73033	0.831345	0.0291621
SCA02S_RS07420	thiosulfate reductase	8.13239	7.77862	2.25825	0.0147506
SCA02S_RS07425	molybdopterin oxidoreductase	8.23946	7.63776	3.99671	0.000733463
SCA02S_RS07435	rhodanese-like domain-containing protein	9.26044	9.20873	1.12644	0.929909
SCA02S_RS07445	LysR family transcriptional regulator	8.50721
SCA02S_RS07470	rhodanese-like domain-containing protein	9.26044	9.21163	1.11894	0.964664
SCA02S_RS07475	BAX inhibitor (BI)-1/YccA family protein	7.53017	7.8864	0.440316	0.362228
SCA02S_RS07500	transcription termination factor Rho	8.65014	8.83994	0.645948	0.00704448
SCA02S_RS07505	DNA polymerase III subunit gamma/tau	7.94143	8.03283	0.810212	0.0141081
SCA02S_RS07510	asparaginase	8.01462	8.2226	0.619467	0.0411239
SCA02S_RS07520	DUF945 domain-containing protein	8.91266	8.88489	1.06602	0.0382859
SCA02S_RS07525	hypothetical protein	9.19907	9.28024	0.829517	0.129134
SCA02S_RS07530	peptide chain release factor 2	8.41235	8.48524	0.845476	0.089061
SCA02S_RS07540	30S ribosomal protein S12 methylthiotransferase RimO	8.47996	8.51553	0.921365	0.171271
SCA02S_RS07550	hypothetical protein	8.13891	7.68269	2.85904	0.199283
SCA02S_RS07555	hypothetical protein	8.15189	7.89711	1.79797	0.0361854
SCA02S_RS07560	hypothetical protein	7.59219	6.9613	4.27448	0.288269
SCA02S_RS07570	tRNA (N6-isopentenyl adenosine(37)-C2)-methylthiotransferase MiaB	7.90639	8.19201	0.518064	0.0292771
SCA02S_RS07575	hypothetical protein	8.43148	8.52885	0.799144	0.0150599
SCA02S_RS07580	transcription termination/antitermination protein NusA	8.53548	8.77733	0.572989	0.00040216
SCA02S_RS07590	enoyl	9.10221	9.03983	1.15444	0.642985
SCA02S_RS07595	triose-phosphate isomerase	9.05619	8.98079	1.1896	0.453052
SCA02S_RS07600	phosphoglycerate kinase	9.08361	9.00842	1.18902	0.602356
SCA02S_RS07605	type I glyceraldehyde-3-phosphate dehydrogenase	9.49179	9.33567	1.43258	0.0272306
SCA02S_RS07610	ribosome silencing factor RsfS	7.98687	8.24137	0.556541	0.010763
SCA02S_RS07645	arginine--tRNA ligase	8.53734	8.63779	0.793523	0.0157038
SCA02S_RS07650	twin-arginine translocase TatA/TatE family subunit	9.02367	9.06252	0.914432	0.704443
SCA02S_RS07655	twin-arginine translocase TatA/TatE family subunit	7.56814	7.62456	0.878175	0.202013
SCA02S_RS07660	guanylate kinase	8.09295	8.13847	0.900486	0.349514
SCA02S_RS07665	hypothetical protein	9.37602	9.29473	1.20585	0.366386
SCA02S_RS07675	ABC transporter ATP-binding protein	7.54768	7.53631	1.02654	0.671985
SCA02S_RS07680	elongation factor Ts	9.05785	9.24627	0.648016	0.000772993
SCA02S_RS07685	30S ribosomal protein S2	9.34799	9.4782	0.740955	0.00893591
SCA02S_RS07690	ABC transporter	8.35338	8.22597	1.34096	0.107152
SCA02S_RS07695	toluene tolerance protein	8.14495	8.17361	0.936124	0.704627
SCA02S_RS07700	tryptophan synthase subunit alpha	8.68219	8.6163	1.16384	0.570199
SCA02S_RS07705	histidine phosphotransferase	8.4791	8.46343	1.03675	0.850656
SCA02S_RS07710	3-methyl-2-oxobutanoate hydroxymethyltransferase	8.69373	8.56826	1.33495	0.0996054
SCA02S_RS07715	Holliday junction branch migration DNA helicase RuvB	7.55522	7.44718	1.28245	0.424039
SCA02S_RS07725	dynamin	7.63162	7.71932	0.817151	0.335709
SCA02S_RS07735	fumarate reductase	8.74157	9.58583	0.143135	2.04724e-06
SCA02S_RS07740	fumarate reductase flavoprotein subunit	9.11739	9.84474	0.187349	5.68911e-06
SCA02S_RS07755	GGDEF domain-containing protein	7.67426	7.47775	1.5722	0.667573
SCA02S_RS07760	heat-shock protein Hsp20	8.54211	8.61184	0.851674	0.231647
SCA02S_RS07815	(Fe-S)-binding protein	8.29802	8.29238	1.01307	0.417428
SCA02S_RS07820	oxygen-independent coproporphyrinogen III oxidase	8.56069	8.51582	1.10883	0.946629
SCA02S_RS07830	ornithine carbamoyltransferase	8.92219	8.84376	1.19795	0.460513
SCA02S_RS07835	porphobilinogen synthase	8.72848	8.67068	1.14234	0.748225
SCA02S_RS07840	GTP cyclohydrolase II	7.84791	8.12737	0.52546	0.00195034
SCA02S_RS07850	large conductance mechanosensitive channel protein MscL	8.74593	8.51937	1.68483	0.0095463
SCA02S_RS07855	superoxide dismutase	8.44825	7.94674	3.17333	0.000149099
SCA02S_RS07860	hypothetical protein	9.31362	8.95611	2.2778	0.261498
SCA02S_RS07870	16S rRNA (guanine(527)-N(7))-methyltransferase RsmG	7.65867	7.83959	0.659302	0.157259
SCA02S_RS07880	hypothetical protein	8.51691	8.29934	1.65033	0.0390658
SCA02S_RS07885	hypothetical protein	7.7768	7.60319	1.49145	0.985243
SCA02S_RS07890	alanine racemase	8.36291	8.23937	1.32902	0.123644
SCA02S_RS07900	hypothetical protein	8.3525	8.38854	0.920374	0.08172
SCA02S_RS07925	NADH-quinone oxidoreductase subunit NuoF	8.03452	7.86268	1.48541	0.143237
SCA02S_RS07970	hypothetical protein	7.91259	8.04297	0.740661	0.00648975
SCA02S_RS07975	signal transduction histidine kinase	9.18703	9.12136	1.16326	0.702328
SCA02S_RS07980	chemotaxis protein	9.4888	9.43465	1.1328	0.904347
SCA02S_RS08015	porin	7.77523	8.10825	0.464485	0.000482704
SCA02S_RS08055	hypothetical protein	8.50718	8.56222	0.880964	0.118353
SCA02S_RS08060	hypothetical protein	7.50923	7.71489	0.622788	0.315731
SCA02S_RS08075	MetQ/NlpA family lipoprotein	9.49812	9.52332	0.943614	0.316752
SCA02S_RS08090	elongation factor G	9.75014	9.83139	0.829367	0.0474018
SCA02S_RS08095	30S ribosomal protein S7	9.77317	9.92087	0.711695	0.00665029
SCA02S_RS08100	MULTISPECIES: 30S ribosomal protein S12	8.66311	8.95224	0.513889	0.280697
SCA02S_RS08105	DNA-directed RNA polymerase subunit beta\'	9.12395	9.17476	0.889575	0.177347
SCA02S_RS08110	DNA-directed RNA polymerase subunit beta	9.29085	9.32016	0.93475	0.208383
SCA02S_RS08115	50S ribosomal protein L7/L12	9.35375	9.61306	0.550408	0.00191571
SCA02S_RS08120	50S ribosomal protein L10	9.37527	9.46751	0.808634	0.0155381
SCA02S_RS08125	50S ribosomal protein L1	9.17108	9.50096	0.467867	0.000388622
SCA02S_RS08130	50S ribosomal protein L11	9.51239	9.6756	0.686729	0.0190986
SCA02S_RS08135	transcription termination/antitermination protein NusG	9.15771	9.17985	0.950293	0.207518
SCA02S_RS08145	MULTISPECIES: 50S ribosomal protein L33	8.81737	9.01225	0.638429	0.00277338
SCA02S_RS08175	peroxide stress protein YaaA	8.09348
SCA02S_RS08180	hypothetical protein	8.73805	8.96284	0.595953	0.0965342
SCA02S_RS08195	aldehyde dehydrogenase	8.77443	8.74857	1.06135	0.769208
SCA02S_RS08200	ABC transporter ATP-binding protein	7.91385	8.07108	0.69626	0.480417
SCA02S_RS08205	ABC transporter ATP-binding protein	7.98575	8.18534	0.63155	0.130384
SCA02S_RS08220	branched-chain amino acid ABC transporter substrate-binding protein	9.39255	9.51756	0.749867	0.00663595
SCA02S_RS08225	hypothetical protein		7.74365	0.55875	0.0360834
SCA02S_RS08235	NAD(P)-dependent oxidoreductase	8.9097	8.91718	0.982921	0.239005
SCA02S_RS08250	ester cyclase	8.33437	8.16907	1.46319	0.301576
SCA02S_RS08265	DUF1445 domain-containing protein	8.63242	8.64578	0.969715	0.366671
SCA02S_RS08275	DUF4392 domain-containing protein	7.96768	7.74499	1.6699	0.0814773
SCA02S_RS08280	thioredoxin TrxC	8.66867	8.39538	1.87621	0.0458108
SCA02S_RS08305	hypothetical protein	8.4644	8.42249	1.1013	0.129615
SCA02S_RS08325	glutamine amidotransferase	8.96564	9.07404	0.779124	0.0403823
SCA02S_RS08330	DJ-1/PfpI family protein	8.47201	8.13663	2.1646	0.375629
SCA02S_RS08340	hypothetical protein	7.69627	7.73003	0.925205	0.397659
SCA02S_RS08350	phosphoketolase	7.93584	7.97627	0.9111	0.375305
SCA02S_RS08400	C4-dicarboxylate ABC transporter substrate-binding protein	9.56122	9.33902	1.66803	0.0115632
SCA02S_RS08405	C4-dicarboxylate ABC transporter	7.29339	7.68425	0.406577	0.0451563
SCA02S_RS08415	uroporphyrinogen decarboxylase	8.41228	8.35288	1.14659	0.802029
SCA02S_RS08425	aspartate-semialdehyde dehydrogenase	9.17811	9.12215	1.13754	0.847838
SCA02S_RS08430	sigma-54-dependent Fis family transcriptional regulator	8.39338	8.16241	1.70202	0.0474319
SCA02S_RS08440	hypothetical protein	9.11372	9.07998	1.08077	0.861298
SCA02S_RS08445	DNA gyrase subunit A	8.68274	8.72526	0.906744	0.336637
SCA02S_RS08465	elongation factor 4	8.17393	8.2937	0.758986	0.0503954
SCA02S_RS08470	ribose-phosphate pyrophosphokinase	9.24373	9.17738	1.16506	0.657589
SCA02S_RS08475	DUF4405 domain-containing protein	8.15408	8.18083	0.940272	0.0771504
SCA02S_RS08490	dTDP-4-amino-4,6-dideoxygalactose transaminase	8.1028	7.88098	1.66656	0.342995
SCA02S_RS08495	hypothetical protein	7.73743	7.53612	1.58966	0.00899572
SCA02S_RS08500	glycosyltransferase	7.74839
SCA02S_RS08545	TIGR01777 family protein	8.459	8.31247	1.40129	0.0730884
SCA02S_RS08560	ABC transporter ATP-binding protein	7.77422	7.56044	1.63597	0.066754
SCA02S_RS08625	response regulator	8.04703	8.09743	0.890431	0.0390554
SCA02S_RS08630	chemotaxis protein	9.25396	9.21651	1.09006	0.841679
SCA02S_RS08640	DUF134 domain-containing protein	7.71271	7.5353	1.50456	0.381287
SCA02S_RS08695	hypothetical protein		7.69387	0.698332	0.0214422
SCA02S_RS08700	class I SAM-dependent methyltransferase	9.05662	9.02984	1.06361	0.275014
SCA02S_RS08705	TonB-dependent receptor	9.61267	9.58263	1.07161	0.675255
SCA02S_RS08715	aspartate ammonia-lyase	8.81276	8.41485	2.49985	0.0717161
SCA02S_RS08725	type II asparaginase	9.20546	8.62417	3.81325	0.0169522
SCA02S_RS08745	integrase		7.79429
SCA02S_RS08825	selenide, water dikinase SelD	7.84895	7.95226	0.788293	0.268471
SCA02S_RS08830	sulfurtransferase-like selenium metabolism protein YedF	8.24301	8.79749	0.278951	0.000110906
SCA02S_RS08835	hypothetical protein	9.22655	9.45512	0.590791	0.00092152
SCA02S_RS08855	TonB-dependent receptor	10.0256	9.75245	1.87578	0.00123629
SCA02S_RS08860	ABC transporter ATP-binding protein	7.62327	7.31741	2.02236	0.15398
SCA02S_RS08870	LLM class flavin-dependent oxidoreductase	8.2759	7.86893	2.5525	0.00129416
SCA02S_RS08875	energy transducer TonB	7.76982
SCA02S_RS08880	class I SAM-dependent methyltransferase	8.36883	8.13592	1.70969	0.0198074
SCA02S_RS08885	TonB-dependent receptor	8.64485	8.60095	1.10637	0.984297
SCA02S_RS08890	hypothetical protein	8.10083	7.74874	2.24955	0.0121336
SCA02S_RS08895	hypothetical protein	7.84154	7.7265	1.30327	0.16952
SCA02S_RS08905	biopolymer transporter ExbD	8.07313	7.7006	2.35794	0.082126
SCA02S_RS08915	molybdenum-dependent transcriptional regulator	8.72229	8.68925	1.07905	0.817546
SCA02S_RS08920	hypothetical protein	8.61926	8.55796	1.1516	0.79622
SCA02S_RS08925	ABC transporter substrate-binding protein	8.99496	8.84984	1.39675	0.130626
SCA02S_RS08930	SAM-dependent methyltransferase	8.52705	8.38867	1.37524	0.628986
SCA02S_RS08940	class I SAM-dependent methyltransferase	8.46271	8.42285	1.09613	0.974193
SCA02S_RS08950	chromosome segregation protein SMC	8.6588	8.65953	0.998307	0.0805539
SCA02S_RS08965	hypothetical protein	7.49808	7.59452	0.800876	0.0517081
SCA02S_RS09015	DNA-binding response regulator	8.49855	7.89869	3.97972	0.760409
SCA02S_RS09020	L-seryl-tRNA(Sec) selenium transferase	8.11991	8.049	1.17736	0.699531
SCA02S_RS09025	selenocysteine-specific translation elongation factor	8.04661	8.0203	1.06245	0.908327
SCA02S_RS09065	histidine kinase	9.24688	9.08585	1.44889	0.0508009
SCA02S_RS09070	hypothetical protein	8.21461	7.98624	1.69189	0.00306293
SCA02S_RS09075	DNA-binding response regulator	7.94921	7.94185	1.0171	0.591334
SCA02S_RS09080	sensor histidine kinase	7.59234
SCA02S_RS09115	hypothetical protein	8.33103	8.43456	0.787882	0.589238
SCA02S_RS09130	chemotaxis protein	9.42631	9.39948	1.06373	0.634129
SCA02S_RS09140	aspartate:alanine antiporter	8.32142
SCA02S_RS09160	chromosome segregation protein SMC	8.24699	8.11591	1.35232	0.167558
SCA02S_RS09180	hypothetical protein	7.71429	8.292	0.264414	0.0681883
SCA02S_RS09195	esterase	8.62092	8.19452	2.66933	0.0156258
SCA02S_RS09205	DEAD/DEAH box helicase	9.11384	9.0943	1.04601	0.612503
SCA02S_RS09210	hypothetical protein	7.96058	7.90591	1.13416	0.000152088
SCA02S_RS09235	response regulator	8.07478	8.00696	1.16902	0.772123
SCA02S_RS09300	carboxynorspermidine decarboxylase	8.10181	8.32129	0.603284	0.0758793
SCA02S_RS09320	saccharopine dehydrogenase	8.85439	8.8891	0.923193	0.536787
SCA02S_RS09325	non-canonical purine NTP pyrophosphatase	8.33537	8.44588	0.775331	0.0406722
SCA02S_RS09335	MFS transporter	8.28678	8.29498	0.981298	0.713459
SCA02S_RS09345	TonB-dependent receptor	7.79435	8.22778	0.368618	1.38087e-05
SCA02S_RS09360	hypothetical protein	7.79436
SCA02S_RS09365	molybdopterin molybdenumtransferase MoeA	8.25918	8.09436	1.46159	0.337162
SCA02S_RS09370	molybdenum cofactor biosynthesis protein MoaE	8.57983	8.26052	2.08597	0.0837709
SCA02S_RS09380	iron-sulfur cluster assembly scaffold protein NifU	8.81844	8.52489	1.96583	0.0173369
SCA02S_RS09385	cysteine desulfurase, NifS family	8.55947	8.26848	1.9543	0.318407
SCA02S_RS09390	FliI/YscN family ATPase	7.54138
SCA02S_RS09395	GTP cyclohydrolase I FolE	8.13245	8.0763	1.13802	0.748591
SCA02S_RS09400	trigger factor	9.56726	9.58339	0.963545	0.199369
SCA02S_RS09405	ATP-dependent Clp endopeptidase, proteolytic subunit ClpP	9.07098	8.85073	1.66055	0.0120227
SCA02S_RS09415	hypothetical protein	8.85997	9.00417	0.71747	0.0658171
SCA02S_RS09420	hypothetical protein	8.92353	9.02405	0.793385	0.00856058
SCA02S_RS09425	DUF3373 domain-containing protein	9.4373	9.3023	1.36459	0.14271
SCA02S_RS09430	lipoprotein	7.93937	7.97039	0.93106	0.555667
SCA02S_RS09440	hypothetical protein	8.95466	8.82367	1.35203	0.537712
SCA02S_RS09445	DUF493 domain-containing protein	8.13202	7.94612	1.53425	0.00371646
SCA02S_RS09450	cyclic pyranopterin monophosphate synthase MoaC	8.52557	8.51841	1.01664	0.618822
SCA02S_RS09455	RNA-binding protein	8.89926	9.0872	0.648717	0.00090091
SCA02S_RS09460	phospholipase	8.05611	8.01628	1.09604	0.987106
SCA02S_RS09465	stress responsive protein	8.27104	8.57054	0.501757	0.0513023
SCA02S_RS09470	nitrous-oxide reductase	9.98678	9.20181	6.09497	5.03427e-06
SCA02S_RS09480	molybdenum cofactor guanylyltransferase	8.18871	8.17576	1.03027	0.595718
SCA02S_RS09485	3-isopropylmalate dehydratase large subunit	8.96568	8.98155	0.96412	0.313972
SCA02S_RS09490	DUF2892 domain-containing protein		7.0343
SCA02S_RS09495	peroxiredoxin	8.13945	8.07754	1.1532	0.903681
SCA02S_RS09510	methylated-DNA-	8.1545	7.86515	1.94692	0.297885
SCA02S_RS09515	glycerate kinase	7.82825
SCA02S_RS09520	RNA-binding protein	7.97747	7.86164	1.30565	0.131717
SCA02S_RS09535	1-deoxy-D-xylulose-5-phosphate reductoisomerase	8.04972	8.17205	0.754525	0.363377
SCA02S_RS09545	sodium:alanine symporter family protein	8.76631	8.76732	0.997668	0.676839
SCA02S_RS09565	hypothetical protein	7.83412	7.80924	1.05897	0.272253
SCA02S_RS09570	diguanylate cyclase	7.86385	7.72797	1.36736	0.83165
SCA02S_RS09600	succinate--CoA ligase	8.05752	8.13139	0.8436	0.22985
SCA02S_RS09605	recombinase RecA	8.89814	8.7447	1.42378	0.0464403
SCA02S_RS09610	phosphopyruvate hydratase	9.63267	9.53864	1.24175	0.342331
SCA02S_RS09625	citrate synthase	8.75779	8.75333	1.01034	0.379738
SCA02S_RS09630	biotin synthase	7.99344	8.02511	0.929662	0.743855
SCA02S_RS09635	type I DNA topoisomerase	8.45726	8.51517	0.875166	0.110772
SCA02S_RS09645	DUF115 domain-containing protein	8.43117	8.55672	0.748945	0.353237
SCA02S_RS09650	pseudaminic acid biosynthesis-associated methylase	8.45868	8.48374	0.943933	0.250729
SCA02S_RS09685	pseudaminic acid cytidylyltransferase	8.06287
SCA02S_RS09690	UDP-4-amino-4,6-dideoxy-N-acetyl-beta-L-altrosamine transaminase	7.9116	7.95565	0.903551	0.204334
SCA02S_RS09695	UDP-N-acetylglucosamine 4,6-dehydratase (inverting)	8.34649	8.26862	1.19641	0.30492
SCA02S_RS09710	alpha/beta hydrolase	7.57435	7.42015	1.42628	0.20483
SCA02S_RS09715	class I SAM-dependent rRNA methyltransferase	8.02238	7.54547	2.99856	0.0183927
SCA02S_RS09730	hypothetical protein	7.81442	7.80759	1.01584	0.0866233
SCA02S_RS09740	N-acetyltransferase	7.70895	7.35615	2.25319	0.396688
SCA02S_RS09745	dCTP deaminase	8.55237	8.48323	1.17258	0.838575
SCA02S_RS09750	acetyl-CoA carboxylase, biotin carboxyl carrier protein	9.33376	9.21889	1.30276	0.353604
SCA02S_RS09755	acetyl-CoA carboxylase	9.14905	9.11494	1.08172	0.835399
SCA02S_RS09760	hypothetical protein	8.81017	8.81128	0.997443	0.295102
SCA02S_RS09765	glutamate--tRNA ligase	8.4168	8.65491	0.577943	0.0108839
SCA02S_RS09775	uracil phosphoribosyltransferase		8.76736
SCA02S_RS09780	NADP-specific glutamate dehydrogenase	8.2841	8.30808	0.946278	0.302369
SCA02S_RS09785	menaquinone via futalosine step 1	8.04175	8.09834	0.877845	0.0442859
SCA02S_RS09795	rod shape-determining protein	8.12474	8.21474	0.812816	0.415088
SCA02S_RS09820	GGDEF domain-containing protein	7.84203	7.71662	1.33478	0.0428659
SCA02S_RS09830	tRNA 2-thiouridine(34) synthase MnmA	8.60166	8.7321	0.740566	0.0269864
SCA02S_RS09845	O-acetylhomoserine aminocarboxypropyltransferase/cysteine synthase	8.86256	8.76755	1.24455	0.00943706
SCA02S_RS09850	siroheme synthase	7.90243	7.94465	0.907361	0.617207
SCA02S_RS09855	sulfite reductase subunit beta	9.44823	9.64989	0.628564	0.0138194
SCA02S_RS09860	Mov34/MPN/PAD-1 family protein	8.28251	8.44419	0.689162	0.0172614
SCA02S_RS09865	molybdopterin-synthase adenylyltransferase MoeB	9.21555	9.35057	0.732793	0.0145602
SCA02S_RS09870	thiamine biosynthesis protein ThiS	7.79128	8.00421	0.612459	0.0449171
SCA02S_RS09875	sulfate adenylyltransferase	8.94693	9.22929	0.521963	0.0085768
SCA02S_RS09880	sulfate adenylyltransferase subunit 2	8.94152	9.12934	0.648913	0.00242686
SCA02S_RS09885	phosphoadenylyl-sulfate reductase	9.16823	9.22651	0.874418	0.0563233
SCA02S_RS09910	hypothetical protein	7.4044
SCA02S_RS09930	CusA/CzcA family heavy metal efflux RND transporter	6.84927
SCA02S_RS09935	NADPH-dependent oxidoreductase	7.95989	7.92376	1.08674	0.993261
SCA02S_RS09975	ABC transporter ATP-binding protein	7.94153	7.84121	1.25985	0.219025
SCA02S_RS09985	efflux RND transporter periplasmic adaptor subunit	7.81401	7.65126	1.45462	0.494798
SCA02S_RS10000	hypothetical protein	7.71667		0.965434	0.000244385
SCA02S_RS10005	transcriptional regulator	7.76843
SCA02S_RS10010	flavodoxin family protein	7.86401	7.88043	0.962905	0.454295
SCA02S_RS10015	NADPH-dependent oxidoreductase	7.59082	7.60438	0.969249	0.699931
SCA02S_RS10020	ArsR family transcriptional regulator	7.94779	7.73457	1.63387	0.344711
SCA02S_RS10035	RNA-binding transcriptional accessory protein		7.46835
SCA02S_RS10040	hydroxyacid dehydrogenase	7.54749	7.52592	1.05092	0.113546
SCA02S_RS10050	DUF779 domain-containing protein	7.93356	7.89018	1.10506	0.924931
SCA02S_RS10055	aldehyde dehydrogenase	9.39489	9.27271	1.32488	0.976354
SCA02S_RS10085	hypothetical protein	7.51728	7.1789	2.17958	0.587232
SCA02S_RS10105	hypothetical protein	8.7446	8.47234	1.87181	0.00101097
SCA02S_RS10890	DNA phosphorothioation system sulfurtransferase DndC	7.99703	7.95005	1.11424	0.94747
SCA02S_RS10895	hypothetical protein	7.82448	7.79335	1.07431	0.926167
SCA02S_RS10900	DUF1832 domain-containing protein	7.94756	8.23014	0.521707	0.18802
SCA02S_RS10925	hypothetical protein	7.87059	7.38183	3.08147	0.439624
SCA02S_RS10970	diguanylate cyclase	8.56507	8.63004	0.861063	0.0826276
SCA02S_RS10975	aldehyde oxidoreductase	8.66346	7.84645	6.56162	7.86656e-05
SCA02S_RS10995	redox-active protein	8.1238
SCA02S_RS11025	HlyC/CorC family transporter	8.1417	7.47829	4.60686	0.00273006
SCA02S_RS11060	TonB-dependent receptor	8.5154	8.82859	0.486192	0.000143121
SCA02S_RS11075	MBL fold metallo-hydrolase	8.28868	7.69288	3.94275	0.0626063
SCA02S_RS11080	hybrid sensor histidine kinase/response regulator	7.62611	7.62579	1.00075	0.682551
SCA02S_RS11105	TonB-dependent receptor	8.42473	8.62607	0.629011	0.123878
SCA02S_RS11125	twin-arginine translocase subunit TatB	7.84035	8.19052	0.446504	0.000718352
SCA02S_RS11135	phosphoribosylformylglycinamidine synthase subunit PurL	9.0635	9.03425	1.06969	0.693002
SCA02S_RS11145	hypothetical protein	7.94263	8.01654	0.843505	0.72667
SCA02S_RS11155	putative C-S lyase	7.95669	7.82128	1.36587	0.333089
SCA02S_RS11160	molecular chaperone DjlA	7.4793	7.62354	0.717407	0.400341
SCA02S_RS11170	DSBA oxidoreductase	8.34787	8.48225	0.733886	0.648265
SCA02S_RS11180	bifunctional phosphoribosylaminoimidazolecarboxamide formyltransferase/IMP cyclohydrolase PurH	8.7325	8.79292	0.870128	0.13096
SCA02S_RS11205	hypothetical protein	8.21876	8.52318	0.49611	0.00563229
SCA02S_RS11210	methyl-accepting chemotaxis protein	9.44316	9.42099	1.05239	0.550521
SCA02S_RS11215	ABC transporter ATP-binding protein	8.24299
SCA02S_RS11220	methyl-accepting chemotaxis protein	9.41311	9.38989	1.05493	0.588699
SCA02S_RS11240	cell division protein FtsZ	8.65552	8.65413	1.0032	0.281768
SCA02S_RS11245	cell division protein FtsA	8.80597	8.68712	1.31476	0.17136
SCA02S_RS11250	peptidylprolyl isomerase	9.04442	9.02958	1.03478	0.00682599
SCA02S_RS11255	adenosylmethionine--8-amino-7-oxononanoate aminotransferase BioA	7.63172	7.7315	0.794722	0.374781
SCA02S_RS11260	16S rRNA (cytosine(1402)-N(4))-methyltransferase RsmH	7.75578	7.62398	1.35457	0.35843
SCA02S_RS11270	DNA recombination protein RmuC	7.74207	7.64614	1.2472	0.665779
SCA02S_RS11275	copper-translocating P-type ATPase	8.14877
SCA02S_RS11280	hypothetical protein	8.39254	8.62591	0.584292	0.0385325
SCA02S_RS11295	cytochrome c	7.81889	7.68235	1.36944	0.430142
SCA02S_RS11310	hypothetical protein	8.43413	8.32449	1.28718	0.722512
SCA02S_RS11315	PIF1 helicase	7.89952	7.85343	1.11197	0.56563
SCA02S_RS11320	hypothetical protein	7.66117	7.47721	1.52742	0.95684
SCA02S_RS11325	hypothetical protein	8.14558
SCA02S_RS11335	hypothetical protein	7.89584	7.57499	2.09339	0.990968
SCA02S_RS11340	hypothetical protein	8.23603	8.10364	1.35643	0.993773
SCA02S_RS11365	molecular chaperone HtpG	9.01891	8.98854	1.07245	0.837201
SCA02S_RS11370	1-acyl-sn-glycerol-3-phosphate acyltransferase	8.23327	7.76337	2.9505	0.00131228
SCA02S_RS11375	hypothetical protein	8.05878	7.94077	1.31222	0.104201
SCA02S_RS11380	phosphoribosylformylglycinamidine synthase subunit PurQ	8.69352	8.6011	1.23715	0.288904
SCA02S_RS11385	phosphoribosylformylglycinamidine synthase	8.72009	8.79227	0.846883	0.129224
SCA02S_RS11390	phosphoribosylaminoimidazolesuccinocarboxamide synthase	9.15201	8.9299	1.66765	0.0160564
SCA02S_RS11395	S41 family peptidase	9.33221	8.87292	2.87927	0.00387975
SCA02S_RS11400	chaperone protein ClpB	9.10559	8.94473	1.44829	0.0303734
SCA02S_RS11415	S-adenosylmethionine--2-demethylmenaquinone methyltransferase	7.95738
SCA02S_RS11425	methylaspartate mutase subunit S	7.7556	8.00503	0.563082	0.222459
SCA02S_RS11430	methylaspartate mutase	8.20751	8.20546	1.00473	0.398045
SCA02S_RS11440	AMP-dependent synthetase	8.71717	8.67359	1.10555	0.992206
SCA02S_RS11460	membrane protein insertase YidC	8.80185	8.94986	0.711202	0.00417829
SCA02S_RS11465	protein jag	8.42753	8.49522	0.855675	0.225537
SCA02S_RS11470	tRNA uridine-5-carboxymethylaminomethyl(34) synthesis GTPase MnmE	7.33977	7.45699	0.763439	0.334887
SCA02S_RS11485	outer membrane lipoprotein chaperone LolA	8.43102	8.04109	2.45436	0.0159459
SCA02S_RS11490	preprotein translocase subunit SecA	9.09405	9.10129	0.983475	0.346264
SCA02S_RS11500	hypothetical protein	8.3192	8.4065	0.817914	0.0585009
SCA02S_RS11510	DNA-binding response regulator	7.82081	8.27945	0.347828	0.969373
SCA02S_RS11515	serine protease	8.72022	8.76206	0.90817	0.237042
SCA02S_RS11520	DnaJ family protein	8.57441	8.52587	1.11825	0.923301
SCA02S_RS11525	MerR family transcriptional regulator	7.75559	7.77332	0.959983	0.756204
SCA02S_RS11535	coproporphyrinogen III oxidase	7.23874	7.62631	0.409675	0.229429
SCA02S_RS11545	aspartate kinase	9.00066	8.84121	1.44361	0.504719
SCA02S_RS11550	hypothetical protein	8.41136	8.63971	0.591081	0.0976257
SCA02S_RS11560	dihydropteroate synthase	8.0251	7.3634	4.58879	0.055425
SCA02S_RS11575	NAD-dependent DNA ligase LigA	7.47851
SCA02S_RS11590	carboxy-S-adenosyl-L-methionine synthase CmoA	7.72534	7.41508	2.04293	0.0492218
SCA02S_RS11600	3\'-to-5\' oligoribonuclease B	8.05772	8.0455	1.02853	0.809182
SCA02S_RS11605	flagellar biosynthesis protein FlhA	7.52005	7.21248	2.03035	0.294036
SCA02S_RS11610	Rrf2 family transcriptional regulator	7.50372	7.78775	0.519962	0.150126
SCA02S_RS11615	30S ribosomal protein S15	9.0567	9.42163	0.431584	0.000467545
SCA02S_RS11645	hydroxyethylthiazole kinase	8.25124	7.90506	2.21911	0.000443199
SCA02S_RS11655	bifunctional hydroxymethylpyrimidine kinase/phosphomethylpyrimidine kinase	8.33414	8.13622	1.57732	0.0112848
SCA02S_RS11685	tRNA pseudouridine(13) synthase TruD	8.87684	8.35499	3.32544	0.0459926
SCA02S_RS11690	thiamine-phosphate kinase	8.02875	7.98378	1.10909	0.838433
SCA02S_RS11695	hypothetical protein	8.72135	8.67836	1.10404	0.672083
SCA02S_RS11700	hypothetical protein	9.01112	8.90207	1.28544	0.143724
SCA02S_RS11705	dethiobiotin synthase	9.11074	8.94442	1.46663	0.146612
SCA02S_RS11740	peptidylprolyl isomerase	8.09905	8.05303	1.11177	0.907013
SCA02S_RS11745	(Fe-S)-binding protein	9.94899	9.00055	8.88053	7.47404e-07
SCA02S_RS11750	lactate utilization protein	9.77776	8.85361	8.39739	7.37592e-07
SCA02S_RS11760	hypothetical protein	8.24383	8.09235	1.41737	0.102004
SCA02S_RS11765	HDIG domain-containing protein	7.78511
SCA02S_RS11770	hypothetical protein	8.12341	8.14305	0.955771	0.85292
SCA02S_RS11775	hypothetical protein	8.25777	8.28842	0.931853	0.383254
SCA02S_RS12015	NADH ubiquinone oxidoreductase	7.7344
SCA02S_RS12025	hydrogenase	8.02826	7.84464	1.52624	0.63095
SCA02S_RS12030	carbon monoxide-induced hydrogenase	7.91733	7.91736	0.999929	0.807165
SCA02S_RS12035	(Fe-S)-binding protein	8.07873
SCA02S_RS12045	glutamate synthase subunit beta	8.07977	7.95875	1.32138	0.0280523
SCA02S_RS12070	3-isopropylmalate dehydratase		7.80843
SCA02S_RS12085	hydrolase	7.86595	7.23166	4.30813	0.00875092
SCA02S_RS12155	hypothetical protein	8.17192	9.37397	0.0627992	2.57184e-07
SCA02S_RS12160	molybdopterin guanine dinucleotide-containing S/N-oxide reductase	7.89163	9.43586	0.028561	5.52666e-07
SCA02S_RS12195	50S ribosomal protein L25	9.41026	9.44601	0.920979	0.153019
SCA02S_RS12205	YjgP/YjgQ family permease	7.52867	7.16971	2.2854	0.215314
SCA02S_RS12210	diaminopimelate decarboxylase	8.54534	8.54965	0.990114	0.473553
SCA02S_RS12215	chorismate mutase	8.54567	8.469	1.19308	0.453864
SCA02S_RS12220	histidinol-phosphate transaminase	8.89585	8.9723	0.838584	0.143528
SCA02S_RS12225	flagellar basal body M-ring protein FliF	8.56123	8.48093	1.20311	0.352899
SCA02S_RS12230	flagellar motor switch protein FliG	7.59356	7.87728	0.520337	0.0411485
SCA02S_RS12235	flagellar assembly protein FliH	7.86995	7.76042	1.28686	0.633393
SCA02S_RS12240	1-deoxy-D-xylulose-5-phosphate synthase	7.96172	8.06137	0.79497	0.107381
SCA02S_RS12250	peroxiredoxin	9.11267	8.9867	1.33649	0.31047
SCA02S_RS12255	methyl-accepting chemotaxis protein	9.40639	9.37667	1.07081	0.672955
SCA02S_RS12260	4Fe-4S dicluster domain-containing protein	8.98458	8.60279	2.4087	0.0128718
SCA02S_RS12265	nucleoside-diphosphate kinase	10.1807	10.0751	1.27548	0.281826
SCA02S_RS12270	DNA-binding protein	8.68093	8.39378	1.9371	0.0748512
SCA02S_RS12275	50S ribosomal protein L32	8.39316	8.73731	0.452744	0.00530065
SCA02S_RS12280	phosphate acetyltransferase PlsX	9.20993	8.91286	1.98183	0.00117299
SCA02S_RS12285	ketoacyl-ACP synthase III	9.14238	8.87384	1.85584	0.0067156
SCA02S_RS12295	outer membrane protein assembly factor BamA	9.21729	9.17112	1.11217	0.992042
SCA02S_RS12310	sensor histidine kinase	8.14734	7.52666	4.17521	0.000806003
SCA02S_RS12315	DNA-binding response regulator	9.53939	9.48736	1.12727	0.951351
SCA02S_RS12325	glycerol-3-phosphate 1-O-acyltransferase PlsY	8.60592	8.58631	1.04617	0.810111
SCA02S_RS12330	quinolinate synthase NadA	7.92068	7.963	0.907153	0.443101
SCA02S_RS12345	bifunctional oligoribonuclease/PAP phosphatase NrnA	7.99464	7.83737	1.43639	0.140905
SCA02S_RS12350	M23 family peptidase	8.87032	8.88456	0.967735	0.175288
SCA02S_RS12355	septum site-determining protein MinC	8.15747	8.17532	0.959737	0.275198
SCA02S_RS12360	UDP-3-O-acyl-N-acetylglucosamine deacetylase	7.62825
SCA02S_RS12370	homoserine kinase	8.60135	7.57614	10.5976	0.0395446
SCA02S_RS12375	translation initiation factor IF-2	9.1869	9.01802	1.47527	0.0296956
SCA02S_RS12380	30S ribosome-binding factor RbfA	8.15579	8.13308	1.05369	0.811043
SCA02S_RS12385	ribosome maturation factor	8.4718	8.52097	0.892966	0.0988349
SCA02S_RS12400	hypothetical protein	7.61441	7.56406	1.12293	0.400845
SCA02S_RS12405	cold-shock protein	9.57468	9.79357	0.604088	0.00154552
SCA02S_RS12425	cytochrome c	10.056	9.3377	5.22767	9.29387e-06
SCA02S_RS12445	type II toxin-antitoxin system RelE/ParE family toxin	7.85496
SCA02S_RS12475	thiosulfate reductase PhsA	7.53079	7.29774	1.71023	0.0873701
SCA02S_RS12515	hypothetical protein	8.18542	8.00838	1.50325	0.320821
SCA02S_RS12525	biopolymer transporter ExbD	8.02965
SCA02S_RS12530	TonB-system energizer ExbB	7.71349
SCA02S_RS12545	TonB-dependent receptor	9.12588	8.54925	3.77255	0.00234726
SCA02S_RS12550	manganese-dependent inorganic pyrophosphatase	8.64461	8.79277	0.710942	0.0540498
SCA02S_RS12560	bifunctional demethylmenaquinone methyltransferase/2-methoxy-6-polyprenyl-1,4-benzoquinol methylase UbiE	8.16762	8.16505	1.00594	0.792869
SCA02S_RS12565	exodeoxyribonuclease VII large subunit	7.54861	7.51097	1.09053	0.958689
SCA02S_RS12570	hypothetical protein	8.97025	9.04046	0.850721	0.647502
SCA02S_RS12575	DUF1425 domain-containing protein	9.03967	8.85074	1.54499	0.435534
SCA02S_RS12580	hypothetical protein	9.77147	9.67726	1.24225	0.28394
SCA02S_RS12585	hypothetical protein	8.80087	8.75352	1.1152	0.219396
SCA02S_RS12625	signal peptide peptidase SppA	8.49676	8.41145	1.21707	0.68643
SCA02S_RS12635	type II 3-dehydroquinate dehydratase	8.94688	8.8556	1.23391	0.446531
SCA02S_RS12640	peptidase M24 family protein	7.87836	8.0857	0.620382	0.296283
SCA02S_RS12645	2-amino-4-hydroxy-6-hydroxymethyldihydropteridine diphosphokinase	7.4807
SCA02S_RS12650	flagellar biosynthesis protein FlhF	8.01176	8.13101	0.759877	0.0200463
SCA02S_RS12655	MinD/ParA family protein	8.17741	8.08959	1.22411	0.312145
SCA02S_RS12670	hypothetical protein	9.51232	9.17309	2.18391	0.000431611
SCA02S_RS12685	M23 family peptidase	8.52255	8.66205	0.725271	0.0422562
SCA02S_RS12690	hypothetical protein	9.19372	9.15514	1.09289	0.854593
SCA02S_RS12695	glycolate oxidase subunit GlcD	8.70552	8.62782	1.19591	0.542774
SCA02S_RS12710	replicative DNA helicase	8.26162	8.12525	1.36889	0.0783523
SCA02S_RS12715	flavodoxin-dependent (E)-4-hydroxy-3-methylbut-2-enyl-diphosphate synthase	8.12561	8.04118	1.21458	0.724889
SCA02S_RS12720	primosomal protein N\'	7.25847
SCA02S_RS12725	type II secretion system protein	8.44021	7.84484	3.93886	0.0214137
SCA02S_RS12750	RNA degradosome polyphosphate kinase	8.66636	8.59688	1.17347	0.642728
SCA02S_RS12765	N-(5\'-phosphoribosyl)anthranilate isomerase	8.02126	7.97785	1.1051	0.953707
SCA02S_RS12770	ribulose-phosphate 3-epimerase	8.2188	7.88392	2.16212	0.0353931
SCA02S_RS12780	bifunctional glutamate N-acetyltransferase/amino-acid acetyltransferase ArgJ	8.6065	8.51651	1.23024	0.359954
SCA02S_RS12785	DUF465 domain-containing protein	8.05895	8.37744	0.480296	0.00294997
SCA02S_RS12795	metallophosphoesterase	7.61668
SCA02S_RS12800	transcription-repair coupling factor	7.52908	7.37889	1.41316	0.156646
SCA02S_RS12805	cell shape determination protein CcmA	9.13132	8.99971	1.35397	0.138312
SCA02S_RS12810	peptidase M24	8.25169	8.22798	1.05612	0.8712
SCA02S_RS12820	GGDEF domain-containing protein	8.5196	8.2952	1.6765	0.00611574
SCA02S_RS12825	hypothetical protein	8.70935	8.67453	1.08346	0.909463
SCA02S_RS12830	leucine--tRNA ligase	8.63625	8.57401	1.15409	0.636566
SCA02S_RS12835	protein translocase subunit SecF	8.53241	8.6205	0.816409	0.219142
SCA02S_RS12840	protein translocase subunit SecD	8.89865	9.18766	0.514028	0.269874
SCA02S_RS12845	preprotein translocase subunit YajC	8.78839	8.85299	0.861788	0.271949
SCA02S_RS12855	methionine adenosyltransferase	9.17109	9.22472	0.88383	0.116074
SCA02S_RS12865	ATP-dependent Clp protease ATP-binding subunit ClpA	8.26122	8.14942	1.29361	0.128694
SCA02S_RS12875	thioredoxin	8.70084	8.40092	1.99491	0.0902702
SCA02S_RS12880	SsrA-binding protein SmpB	7.70645	7.46497	1.74373	0.112202
SCA02S_RS12885	4-(cytidine 5\'-diphospho)-2-C-methyl-D-erythritol kinase	7.90361	7.98736	0.824598	0.966834
SCA02S_RS12890	carbon storage regulator	7.47748	7.98267	0.312473	0.00159845
SCA02S_RS12895	tRNA pseudouridine(55) synthase TruB	8.33678	8.31152	1.05989	0.738351
SCA02S_RS12900	ATP-dependent DNA helicase	8.58522	8.70365	0.761314	0.198462
SCA02S_RS12905	LysR family transcriptional regulator	8.7212	8.73517	0.968355	0.443807
SCA02S_RS12915	oligoendopeptidase F	8.4159	8.48296	0.856914	0.0534248
SCA02S_RS12930	aspartate carbamoyltransferase catalytic subunit	8.75926	8.87828	0.760298	0.199914
SCA02S_RS12935	glycine zipper 2TM domain-containing protein	8.76611	8.71101	1.13527	0.796196
SCA02S_RS12940	dethiobiotin synthase	8.23238	8.1397	1.23789	0.293059
SCA02S_RS12950	PLP-dependent aminotransferase family protein	7.84802	8.04722	0.632123	0.00831299
SCA02S_RS12960	50S ribosomal protein L19	9.29872	9.52256	0.597255	0.00196497
SCA02S_RS12975	KH domain-containing protein	8.06402	8.27418	0.616376	0.00258356
SCA02S_RS12980	30S ribosomal protein S16	9.06683	9.22563	0.693742	0.0854275
SCA02S_RS12985	signal recognition particle protein	8.355	8.45966	0.785851	0.0561699
SCA02S_RS12990	RluA family pseudouridine synthase	8.55044	8.29995	1.78029	0.00331009
SCA02S_RS13000	zinc ribbon domain-containing protein	9.2469	9.20624	1.09814	0.882083
SCA02S_RS13005	Nif3-like dinuclear metal center hexameric protein	7.86915
SCA02S_RS13010	glycine--tRNA ligase subunit alpha	8.43699	8.05044	2.43528	0.0633274
SCA02S_RS13015	DUF3972 domain-containing protein	8.7896	8.55476	1.7173	0.0179287
SCA02S_RS13020	5-(carboxyamino)imidazole ribonucleotide mutase	8.77731	8.36504	2.58386	0.00261563
SCA02S_RS13025	protease	8.42957	8.36392	1.1632	0.632936
SCA02S_RS13030	chemotaxis protein	9.22788	9.00055	1.68782	0.00438297
SCA02S_RS13040	type I glutamate--ammonia ligase	9.8321	9.68898	1.39035	0.0559797
SCA02S_RS13045	penicillin-binding protein	8.49381	8.34523	1.40793	0.0384613
SCA02S_RS13050	ABC transporter ATP-binding protein	7.99213	7.85298	1.37768	0.482208
SCA02S_RS13055	8-amino-7-oxononanoate synthase	8.02822	7.93966	1.22621	0.428362
SCA02S_RS13060	septum formation inhibitor Maf	8.13749	8.05351	1.21331	0.397123
SCA02S_RS13070	alanine--tRNA ligase	8.93477	8.89746	1.0897	0.867799
SCA02S_RS13090	ferrochelatase	7.8117	7.81888	0.983583	0.615418
SCA02S_RS13120	undecaprenyldiphospho-muramoylpentapeptide beta-N-acetylglucosaminyltransferase	8.18968	7.96075	1.69408	0.0272859
SCA02S_RS13125	GNAT family N-acetyltransferase	8.91067	8.74782	1.45496	0.169283
SCA02S_RS13150	hypothetical protein	7.85217	7.73772	1.3015	0.259605
SCA02S_RS13155	hypothetical protein	8.65111	8.54455	1.27811	0.530132
SCA02S_RS13160	NAD-dependent deacetylase	7.94728	7.68217	1.84125	0.038383
SCA02S_RS13165	methionine synthase	8.14356	8.18132	0.916732	0.133949
SCA02S_RS13195	ammonium transporter	8.43747	8.63878	0.629062	0.330479
SCA02S_RS13200	MULTISPECIES: P-II family nitrogen regulator	8.72417	9.15228	0.373154	0.0166588
SCA02S_RS13210	hypothetical protein	8.00429	7.73791	1.84664	0.0786968
SCA02S_RS13230	glycine--tRNA ligase subunit beta	8.57851	8.60588	0.938904	0.122939
SCA02S_RS13240	endonuclease/exonuclease/phosphatase family protein	7.70088	7.66586	1.084	0.359025
SCA02S_RS13245	carbonic anhydrase	9.36143	9.16468	1.57309	0.0153548
SCA02S_RS13255	DUF1255 domain-containing protein	7.38734	7.56683	0.661475	0.0389724
SCA02S_RS13260	hypothetical protein	7.89554	8.05397	0.69433	0.121805
SCA02S_RS13270	tRNA (cytidine(34)-2\'-O)-methyltransferase	8.20101	8.15136	1.12111	0.888168
SCA02S_RS13275	formyltetrahydrofolate deformylase	8.34055	8.35205	0.97385	0.650854
SCA02S_RS13285	hypothetical protein		7.38843
SCA02S_RS13295	3-isopropylmalate dehydrogenase	9.0622	8.92158	1.38235	0.24289
SCA02S_RS13300	3-isopropylmalate dehydratase small subunit	8.86039	8.87482	0.967328	0.805423
SCA02S_RS13305	ABC transporter ATP-binding protein	8.04564	8.03711	1.01983	0.894902
SCA02S_RS13315	multidrug efflux RND transporter permease subunit	7.69593	7.46872	1.68737	0.347499
SCA02S_RS13370	TonB-dependent receptor	9.07715	8.43923	4.34433	0.000795186
SCA02S_RS13380	methyl-accepting chemotaxis protein	9.31805	9.31256	1.01272	0.597642
SCA02S_RS13455	PaaI family thioesterase	8.04819	7.9857	1.15476	0.996855
SCA02S_RS13460	hypothetical protein	8.14899	8.34588	0.635485	0.67977
SCA02S_RS13465	RNA helicase	8.75428	8.75897	0.989273	0.306365
SCA02S_RS13480	two-component sensor histidine kinase	7.0427	7.16126	0.761105	0.445324
SCA02S_RS13510	hypothetical protein	8.69885	8.69358	1.01222	0.0162441
SCA02S_RS13530	flagellar basal-body rod protein FlgG	7.05605
SCA02S_RS13540	RNA polymerase sigma factor RpoD	8.61667	8.61547	1.00275	0.395694
SCA02S_RS13545	hypothetical protein	7.87051	7.8893	0.957649	0.06142
SCA02S_RS13560	hypothetical protein	8.71533	8.47665	1.73252	0.0409768
SCA02S_RS13565	acetate--CoA ligase	8.29105	7.952	2.18294	0.0544291
SCA02S_RS13570	cation acetate symporter	7.00358
SCA02S_RS13580	DNA-binding response regulator	7.8703	7.77752	1.23816	0.131156
SCA02S_RS13590	agmatine deiminase family protein	8.71453	8.53342	1.5174	0.0343193
SCA02S_RS13610	carbon-nitrogen hydrolase	8.30372	8.21979	1.21318	0.598698
SCA02S_RS13615	hypothetical protein	7.82882	7.66812	1.44777	0.321671
SCA02S_RS13635	DNA phosphorothioation-dependent restriction protein DptH	7.82814	7.62285	1.60434	0.0815861
SCA02S_RS13640	DNA phosphorothioation-dependent restriction protein DptG	7.39065	7.36275	1.06634	0.0834876
SCA02S_RS13645	DNA phosphorothioation-dependent restriction protein DptF	7.12304	7.32329	0.630596	0.50204
SCA02S_RS13675	Fic family protein	7.79548	7.97643	0.659256	0.709335
SCA02S_RS13695	type I restriction endonuclease subunit R	8.06274	8.18047	0.762556	0.00801682
SCA02S_RS13710	SAM-dependent DNA methyltransferase	8.03615	8.11498	0.834007	0.203466
SCA02S_RS13810	hypothetical protein	8.19775	7.95185	1.76158	0.285705
SCA02S_RS13850	thiazole synthase	8.71476	8.74369	0.935541	0.401433
SCA02S_RS13860	bifunctional ADP-dependent NAD(P)H-hydrate dehydratase/NAD(P)H-hydrate epimerase	7.88026	7.80604	1.18637	0.736859
SCA02S_RS13865	Fis family transcriptional regulator	7.81735	7.60126	1.64472	0.0358528
SCA02S_RS13870	peptide deformylase	7.42781
SCA02S_RS13880	hypothetical protein	8.3018	8.34821	0.898652	0.249714
SCA02S_RS13895	hypothetical protein	10.3389	10.3373	1.00366	0.0160922
SCA02S_RS13930	SMC family ATPase	7.3307
SCA02S_RS14015	hypothetical protein	7.90992	7.62852	1.91158	0.0114229
SCA02S_RS14045	hypothetical protein	8.31642	8.56872	0.559361	0.0605172
SCA02S_RS14055	co-chaperone GroES	9.10316	9.41462	0.488133	0.00207241
SCA02S_RS14060	chaperonin GroEL	9.8023	9.88568	0.825331	0.00769822
SCA02S_RS14085	C4-dicarboxylate ABC transporter	9.23387	9.18617	1.1161	0.979082
SCA02S_RS14090	lactate utilization protein	8.30416
SCA02S_RS14095	YebC/PmpR family DNA-binding transcriptional regulator	8.63532	8.6104	1.05905	0.775896
SCA02S_RS14295	RepB family plasmid replication initiator protein	8.68953	8.45073	1.733	0.709093
SCA02S_RS14320	chemotaxis protein, partial	9.40715
SCA02S_RS14345	META domain-containing protein	8.41472	8.00872	2.54683	0.116149
SCA02S_RS14350	hypothetical protein	7.62394	7.5427	1.20572	0.00395457
SCA02S_RS14355	diguanylate cyclase	8.2662	8.21951	1.1135	0.450317
SCA02S_RS14370	GGDEF domain-containing protein	7.95795	7.92806	1.07126	0.935697
SCA02S_RS14385	hypothetical protein	7.93026	7.72481	1.6049	0.0226716
SCA02S_RS14415	hypothetical protein	7.99174	8.16896	0.664942	0.0104252
SCA02S_RS14420	hybrid sensor histidine kinase/response regulator	8.00912	7.79594	1.63372	0.386496
SCA02S_RS14430	hypothetical protein	7.92887	7.83112	1.25242	0.186318
SCA02S_RS14440	hypothetical protein	8.31741	8.14178	1.4984	0.315001
SCA02S_RS14460	hypothetical protein	7.90288	7.88334	1.04603	0.825381
SCA02S_RS14475	hypothetical protein	8.33417	8.03594	1.98711	0.0069777
SCA02S_RS14480	hypothetical protein	8.43896	8.14212	1.98079	0.0174776
SCA02S_RS14485	AMIN domain-containing protein	8.26886	8.32027	0.888367	0.201458
SCA02S_RS14505	hypothetical protein	8.42173	8.31823	1.26912	0.227945
SCA02S_RS14515	hypothetical protein	8.00277	7.83068	1.48624	0.0149901
SCA02S_RS14530	hypothetical protein	7.71895	7.75554	0.9192	0.044408
SCA02S_RS14565	prepilin-type N-terminal cleavage/methylation domain-containing protein	9.75797	9.62233	1.36661	6.62678e-06
SCA02S_RS14570	NUDIX domain-containing protein	8.06041	7.97184	1.22622	0.310173
