# Supplementary material for: Hydrogen production by Sulfurospirillum species enables syntrophic interactions of Epsilonproteobacteria
Source: Nat Commun. 2018 Nov 19;9:4872. doi: 10.1038/s41467-018-07342-3 (PMC6242987; doi:10.1038/s41467-018-07342-3)
Supplement: Supplementary file 6 — Supplementary Data 3 [file 41467_2018_7342_MOESM6_ESM.xlsx]

## Sheet: Manual
This table contains the raw proteome data (average of top 3 peptide areas) from S. multivorans before (Pyr) and after (Pyr Ad) adaptation to pyruvate fermentation or with either lactate (Lac/Fum) or pyruvate (Pyr/Fum) as electron donor and fumarate as electron acceptor
S. multivorans values in sheet 2, S. cavolei values in sheet 3
LOG areas are the log10 area values (=LOG10(cell))
Norm. means normalized values (normalized against the median of each triplicate)
Avg means average of the normalized values from the three replicates

## Sheet: Lactate oxidation
Accession	Description	Area Lac/Fum 1	Area Lac/Fum 2	Area Lac/Fum 3	LOG Area Lac/Fum 1	LOG Area Lac/Fum 2	LOG Area Lac/Fum 3	Area Pyr/Fum 1	Area Pyr/Fum 2	Area Pyr/Fum 3	LOG Area Pyr/Fum 1	LOG Area Pyr/Fum 2	LOG Area Pyr/Fum 3	Norm. Lac/Fum 1	Norm. Lac/Fum 2	Norm. Lac/Fum 3	Norm. Pyr/Fum 1	Norm. Pyr/Fum 2	Norm. Pyr/Fum 3	Avg Lac/Fum	Avg Pyr/Fum
SMUL_1348	zinc transporter ZupT	1513.17	3666.03	36778.2	3.17989	3.5642	4.56559	18915	47840.6	76556.6	4.27681	4.6798	4.88398	3.17773	3.51537	4.54412	4.27897	4.95948	5.09752	3.74574	4.77865
SMUL_0381	RNA polymerase sigma factor for flagellar operon	3056.26	1.45502e+06	339161	3.48519	6.16287	5.53041	359892	97810.9	116794	5.55617	4.99039	5.06742	3.48303	6.11405	5.50894	5.55833	5.27007	5.28096	5.03534	5.36978
SMUL_2570	molybdopterin oxidoreductase subunit B	4118.78	133868	5627.61	3.61477	5.12668	3.75032	20311.8	48779.2	80147.7	4.30775	4.68823	4.90389	3.61261	5.07786	3.72886	4.30991	4.96792	5.11743	4.13978	4.79842
SMUL_1560	cobalt-precorrin-4 C11-methyltransferase CbiF	5566.85	53250.1	75861.2	3.74561	4.72632	4.88002	94910.3	22829.8	44983.6	4.97731	4.3585	4.65305	3.74345	4.6775	4.85855	4.97947	4.63818	4.86659	4.4265	4.82808
SMUL_2139	putative endonuclease	5952.29	538549	236213	3.77468	5.73123	5.3733	310099	96779	40335.2	5.4915	4.98578	4.60568	3.77253	5.6824	5.35184	5.49366	5.26546	4.81922	4.93559	5.19278
SMUL_2854	TolR-like protein	6505.43	111985	195743	3.81328	5.04916	5.29169	97217.9	8446.46	76187.8	4.98775	3.92667	4.88189	3.81112	5.00034	5.27022	4.98991	4.20636	5.09542	4.69389	4.76389
SMUL_1394	putative tautomerase	8966.96	18567.9	73907.8	3.95265	4.26876	4.86869	115963	101806	33497.5	5.06432	5.00778	4.52501	3.95049	4.21994	4.84722	5.06648	5.28746	4.73855	4.33922	5.03083
SMUL_2842	histidine kinase MccS	10039.8	123819	64660.7	4.00172	5.09279	4.81064	97819.9	32564.6	6912.91	4.99043	4.51275	3.83966	3.99957	5.04397	4.78917	4.99259	4.79243	4.0532	4.6109	4.61274
SMUL_2089	K+ Transporter family protein	12380	34310.5	28160.3	4.09272	4.53543	4.44964	128956	113929	55601	5.11044	5.05663	4.74508	4.09056	4.48661	4.42817	5.1126	5.33632	4.95862	4.33511	5.13584
SMUL_0466	amino acid ABC transporter, ATP-binding protein LivG-like	12891.8	73128.5	98952.1	4.11031	4.86409	4.99542	29392.1	72365.1	89173.9	4.46823	4.85953	4.95024	4.10816	4.81527	4.97396	4.47039	5.13921	5.16377	4.63246	4.92446
SMUL_2181	hypothetical protein	16600.7	98624.5	52578.2	4.22013	4.99398	4.72081	980698	25955.4	33206.3	5.99154	4.41423	4.52122	4.21797	4.94516	4.69934	5.99369	4.69391	4.73475	4.62082	5.14079
SMUL_1611	putative membrane protein	17690	52778.2	17914.5	4.24773	4.72245	4.25321	28362.7	2.91583e+06	2.7029e+06	4.45275	6.46476	6.43183	4.24557	4.67363	4.23174	4.45491	6.74444	6.64536	4.38365	5.94824
SMUL_2421	macrolide export ABC transporter ATPase	18521	11958.8	22829.2	4.26766	4.07769	4.35849	80832.1	1.94504e+06	385168	4.90758	6.28893	5.58565	4.26551	4.02886	4.33702	4.90974	6.56861	5.79919	4.21047	5.75918
SMUL_2902	formate dehydrogenase accessory protein FdhE	18877.1	98611.8	84114.1	4.27594	4.99393	4.92487	14782	425338	5.3778e+06	4.16973	5.62873	6.7306	4.27378	4.94511	4.9034	4.17189	5.90842	6.94414	4.70743	5.67482
SMUL_0614	hypothetical protein	19105.5	389964	268772	4.28116	5.59102	5.42938	97989.1	79115.9	29124.7	4.99118	4.89826	4.46426	4.279	5.5422	5.40792	4.99334	5.17795	4.6778	5.07637	4.94969
SMUL_0062	HNH endonuclease domain-containing protein	20500.2	81544.9	216551	4.31176	4.9114	5.33556	228517	171193	9944.62	5.35892	5.23349	3.99759	4.3096	4.86258	5.31409	5.36108	5.51317	4.21112	4.82876	5.02846
SMUL_0179	two-component sensor histidine kinase	24750.8	96734.6	388203	4.39359	4.98558	5.58906	126764	50850.1	59445.4	5.103	4.70629	4.77412	4.39143	4.93676	5.56759	5.10516	4.98597	4.98765	4.96526	5.02626
SMUL_0394	putative amidophosphoribosyltransferase	27963	31977.8	132178	4.44658	4.50485	5.12116	120881	41085.4	134565	5.08236	4.61369	5.12893	4.44443	4.45603	5.09969	5.08452	4.89337	5.34247	4.66672	5.10678
SMUL_3244	PhoH-family protein	28722.9	32239.8	75783.4	4.45823	4.50839	4.87957	95834.5	352093	13918	4.98152	5.54666	4.14358	4.45607	4.45957	4.85811	4.98368	5.82634	4.35711	4.59125	5.05571
SMUL_3285	putative cAMP phosphodiesterases class-II	32009.7	40014.2	78605.5	4.50528	4.60221	4.89545	68146.8	136411	18995.2	4.83345	5.13485	4.27864	4.50313	4.55339	4.87399	4.8356	5.41453	4.49218	4.6435	4.9141
SMUL_0269	putative transcriptional regulator	35475.4	36919.2	50622.8	4.54993	4.56725	4.70435	138630	625788	130446	5.14186	5.79643	5.11543	4.54777	4.51843	4.68288	5.14402	6.07611	5.32896	4.58303	5.51636
SMUL_0523	hypothetical protein	35822.1	13687.4	89784.4	4.55415	4.13632	4.9532	102099	281166	946378	5.00902	5.44896	5.97606	4.552	4.0875	4.93173	5.01118	5.72864	6.1896	4.52374	5.64314
SMUL_2771	ferric siderophore transport system, periplasmic binding protein TonB	36138.4	28921.2	96883.9	4.55797	4.46122	4.98625	101664	103701	112224	5.00717	5.01578	5.05009	4.55581	4.4124	4.96478	5.00933	5.29547	5.26362	4.64433	5.18947
SMUL_0336	methyl-accepting chemotaxis sensory transducer	38058.5	95979.6	123582	4.58045	4.98218	5.09195	108676	107707	6790.41	5.03614	5.03224	3.8319	4.5783	4.93336	5.07049	5.03829	5.31192	4.04543	4.86071	4.79855
SMUL_1277	TMAO reductase-like protein	38566.7	25151.2	47225.7	4.58621	4.40056	4.67418	50051.6	25776.1	91627.7	4.69942	4.41122	4.96203	4.58406	4.35174	4.65271	4.70158	4.6909	5.17556	4.5295	4.85601
SMUL_2572	two-component regulator	38926.5	215520	160583	4.59025	5.33349	5.2057	58517.4	13161.5	120557	4.76728	4.1193	5.08119	4.58809	5.28467	5.18423	4.76944	4.39899	5.29473	5.019	4.82105
SMUL_3147	arsenate reductase, chain B	40725.2	94695.8	426748	4.60986	4.97633	5.63017	111675	99658.9	14539.2	5.04795	4.99852	4.16254	4.60771	4.92751	5.6087	5.05011	5.2782	4.37608	5.04797	4.90146
SMUL_1426	NiFe hydrogenase maturation protease HydD	42001.7	137047	154729	4.62327	5.13687	5.18957	270973	49870.1	108042	5.43293	4.69784	5.03359	4.62111	5.08805	5.1681	5.43509	4.97752	5.24713	4.95909	5.21991
SMUL_0633	RelE-like protein	42805.1	94871.5	646262	4.6315	4.97714	5.81041	710595	107656	58638	5.85162	5.03204	4.76818	4.62934	4.92831	5.78894	5.85378	5.31172	4.98171	5.11553	5.3824
SMUL_0060	isochorismatase family protein	42938	234027	207799	4.63284	5.36927	5.31764	242394	18096.5	33586.4	5.38452	4.25759	4.52616	4.63069	5.32044	5.29618	5.38668	4.53728	4.7397	5.08244	4.88788
SMUL_0114	putative nucleoside phosphorylase	43713.6	28924.5	60276.2	4.64062	4.46127	4.78015	34307.5	81274.1	107838	4.53539	4.90995	5.03277	4.63846	4.41244	4.75868	4.53755	5.18963	5.24631	4.60319	4.99116
SMUL_2173	putative two-component response regulator	44109.2	22562.8	10561	4.64453	4.35339	4.0237	98254	1.19525e+07	120485	4.99235	7.07746	5.08093	4.64237	4.30457	4.00224	4.99451	7.35714	5.29447	4.31639	5.88204
SMUL_2965	DNA-binding response regulator KdpE	45076.5	50430.3	15411.7	4.65395	4.70269	4.18785	129641	140464	9627.44	5.11274	5.14757	3.98351	4.65179	4.65387	4.16638	5.1149	5.42725	4.19705	4.49068	4.91306
SMUL_1288	nitrogenase (molybdenum-iron) beta chain	45272.9	98717.4	109198	4.65584	4.99439	5.03821	215830	108115	67682.7	5.33411	5.03388	4.83048	4.65368	4.94557	5.01675	5.33627	5.31357	5.04401	4.872	5.23128
SMUL_1904	putative membrane protein	46564.6	638690	576627	4.66806	5.80529	5.76089	127267	85834.8	71600.8	5.10472	4.93366	4.85492	4.6659	5.75647	5.73943	5.10688	5.21334	5.06845	5.38727	5.12956
SMUL_1739	hypothetical protein	49117.3	194021	177829	4.69123	5.28785	5.25	162841	124636	62941.6	5.21176	5.09564	4.79894	4.68908	5.23903	5.22854	5.21392	5.37533	5.01247	5.05221	5.20057
SMUL_1621	oligopeptide transport ATP-binding protein	49740.3	78994.1	207468	4.69671	4.89759	5.31695	143521	56688.5	98768.2	5.15691	4.75349	4.99462	4.69455	4.84877	5.29548	5.15907	5.03318	5.20815	4.94627	5.13347
SMUL_3192	putative glycosyltransferase	53319.7	74155.6	54171.1	4.72689	4.87014	4.73377	48111.5	345428	642294	4.68225	5.53836	5.80773	4.72473	4.82132	4.7123	4.68441	5.81804	6.02127	4.75278	5.5079
SMUL_3283	hypothetical protein	54766.3	228020	371544	4.73851	5.35797	5.57001	319232	69856.5	37373.3	5.50411	4.84421	4.57256	4.73636	5.30915	5.54854	5.50627	5.12389	4.7861	5.19802	5.13875
SMUL_1672	iron-sulfur cluster-binding/ATPase domain protein, MinD superfamily	55409	374981	363643	4.74358	5.57401	5.56067	198914	88865.5	67497.2	5.29867	4.94873	4.82929	4.74142	5.52519	5.53921	5.30082	5.22841	5.04282	5.26861	5.19069
SMUL_2643	HTH_XRE protein	61672.7	52591.9	72729	4.79009	4.72092	4.86171	18905.5	50356.3	40854.8	4.27659	4.70205	4.61124	4.78794	4.6721	4.84024	4.27875	4.98173	4.82478	4.76676	4.69509
SMUL_2853	TonB-like protein	61954.2	27262.6	19529.8	4.79207	4.43557	4.2907	99050.5	63922.7	127239	4.99586	4.80566	5.10462	4.78992	4.38675	4.26923	4.99802	5.08534	5.31816	4.48196	5.13384
SMUL_2149	HI0933-like flavoprotein	62375.6	38890.3	53430.3	4.79501	4.58984	4.72779	66586.9	53398.7	61055	4.82339	4.72753	4.78572	4.79286	4.54102	4.70632	4.82555	5.00721	4.99926	4.68007	4.94401
SMUL_2791	ABC-type transporter, ATPase component	63482.5	180985	244047	4.80265	5.25764	5.38747	98151.8	43390.6	74589.8	4.9919	4.6374	4.87268	4.8005	5.20882	5.36601	4.99406	4.91708	5.08621	5.12511	4.99912
SMUL_3137	putative metallophosphoesterase	69013.1	126628	150571	4.83893	5.10253	5.17774	147468	51182.4	8711.6	5.1687	4.70912	3.9401	4.83678	5.05371	5.15627	5.17086	4.9888	4.15363	5.01559	4.7711
SMUL_3066	efflux protein	69251.9	66060.6	118694	4.84043	4.81994	5.07443	109022	140629	100839	5.03751	5.14807	5.00363	4.83828	4.77112	5.05296	5.03967	5.42776	5.21716	4.88745	5.2282
SMUL_2753	hypothetical protein	69384.1	93648.1	381071	4.84126	4.9715	5.58101	209653	249315	197048	5.3215	5.39675	5.29457	4.8391	4.92268	5.55954	5.32366	5.67643	5.50811	5.10711	5.50273
SMUL_2092	putative alpha-ribazole-5'-phosphate phosphatase	70824.6	88872.5	44150.2	4.85018	4.94877	4.64493	69063.7	130050	53138.1	4.83925	5.11411	4.72541	4.84803	4.89995	4.62347	4.84141	5.39379	4.93894	4.79048	5.05805
SMUL_1008	desuccinylase/aspartoacylase subfamily peptidase	72204.8	61988.1	233311	4.85857	4.79231	5.36794	173709	138287	123949	5.23982	5.14078	5.09324	4.85641	4.74349	5.34647	5.24198	5.42046	5.30678	4.98212	5.32307
SMUL_0430	putative endo/exonuclease	72450.3	94747.8	40247	4.86004	4.97657	4.60473	110542	91473.2	5366.31	5.04353	4.96129	3.72968	4.85788	4.92775	4.58327	5.04568	5.24098	3.94321	4.78963	4.74329
SMUL_1797	ISSpo3, transposase	72749.3	156751	639460	4.86183	5.19521	5.80581	324595	110272	54584.2	5.51134	5.04246	4.73707	4.85967	5.14639	5.78435	5.5135	5.32214	4.9506	5.26347	5.26208
SMUL_0626	hypothetical protein	73637.1	186340	282353	4.8671	5.27031	5.45079	221389	35846.1	1504.94	5.34516	4.55444	3.17752	4.86494	5.22149	5.42933	5.34732	4.83412	3.39105	5.17192	4.52416
SMUL_2396	putative sulfur carrier protein	73742.1	64495.5	23191.7	4.86772	4.80953	4.36533	127346	121892	75212.3	5.10499	5.08597	4.87629	4.86556	4.76071	4.34387	5.10714	5.36566	5.08982	4.65671	5.18754
SMUL_2158	ATPase	74434.8	338293	632261	4.87178	5.52929	5.8009	344321	38470.8	69787	5.53696	4.58513	4.84377	4.86962	5.48047	5.77943	5.53912	4.86481	5.05731	5.37651	5.15375
SMUL_2658	DsbD family protein	74746.5	1.13296e+06	64205.5	4.87359	6.05421	4.80757	557601	18778.4	110696	5.74632	4.27366	5.04413	4.87144	6.00539	4.7861	5.74848	4.55334	5.25767	5.22098	5.1865
SMUL_2661	putative periplasmic protein	74994.3	187968	330031	4.87503	5.27408	5.51855	92016.4	13955.4	110407	4.96387	4.14474	5.043	4.87287	5.22526	5.49709	4.96602	4.42443	5.25653	5.19841	4.88233
SMUL_1768	hypothetical protein	76987.2	41835.9	32366.9	4.88642	4.62155	4.5101	55222.4	72122	18836.9	4.74212	4.85807	4.27501	4.88426	4.57273	4.48863	4.74427	5.13775	4.48854	4.64854	4.79019
SMUL_0834	putative signal-transduction protein with 2 CBS domains	78109.7	284617	225288	4.8927	5.45426	5.35274	336412	54115.8	127429	5.52687	4.73332	5.10527	4.89055	5.40544	5.33127	5.52903	5.01301	5.3188	5.20909	5.28695
SMUL_1310	soluble, cytoplasmic ECH-like hydrogenase electron-transferring small subunit CooL	81052.7	140357	28552.5	4.90877	5.14724	4.45564	138750	6.46791e+06	9.13089e+06	5.14223	6.81076	6.96051	4.90661	5.09841	4.43418	5.14439	7.09045	7.17405	4.81307	6.46963
SMUL_0616	ATP-dependent RNA helicase RhlE	81340.4	148450	348337	4.91031	5.17158	5.542	170782	158632	192672	5.23244	5.20039	5.28482	4.90815	5.12276	5.52053	5.2346	5.48007	5.49835	5.18381	5.40434
SMUL_2032	hypothetical protein	81627.2	138264	31380.9	4.91183	5.14071	4.49666	184735	200453	168277	5.26655	5.30201	5.22602	4.90968	5.09189	4.4752	5.26871	5.58169	5.43956	4.82559	5.42999
SMUL_2051	hypothetical protein	82487.9	273996	639486	4.91639	5.43774	5.80583	44202	47999.2	130107	4.64544	4.68123	5.1143	4.91423	5.38892	5.78436	4.6476	4.96092	5.32783	5.36251	4.97878
SMUL_0611	hypothetical protein	82746	136534	9261.2	4.91775	5.13524	3.96667	25423.4	1.00368e+06	6.24937e+06	4.40523	6.00159	6.79584	4.91559	5.08642	3.9452	4.40739	6.28128	7.00937	4.64907	5.89935
SMUL_3226	cNMP-binding CRP family protein	83141.4	121006	139323	4.91982	5.08281	5.14402	134079	75359.5	78481.2	5.12736	4.87714	4.89477	4.91766	5.03399	5.12256	5.12952	5.15682	5.1083	5.02473	5.13155
SMUL_2429	hypothetical protein	85364.3	304801	589678	4.93128	5.48402	5.77061	267233	63500.2	73126.3	5.42689	4.80278	4.86407	4.92912	5.43519	5.74915	5.42905	5.08246	5.07761	5.37115	5.19637
SMUL_0814	putative RNA-bindining protein	86369.1	79149.6	115423	4.93636	4.89845	5.06229	36433.4	4.06659e+06	23794.2	4.5615	6.60923	4.37647	4.9342	4.84963	5.04082	4.56366	6.88891	4.59001	4.94155	5.34753
SMUL_2516	TRAP dicarboxylate transporter, DctQ subunit, unknown substrate 5	88548.4	143759	92369.3	4.94718	5.15764	4.96553	47681.5	88627.7	77483.4	4.67835	4.94757	4.88921	4.94503	5.10881	4.94406	4.68051	5.22725	5.10274	4.9993	5.0035
SMUL_0396	hypothetical protein	88551.7	108186	108584	4.9472	5.03417	5.03577	139872	25336.2	74463.7	5.14573	4.40374	4.87194	4.94504	4.98535	5.0143	5.14789	4.68342	5.08548	4.98156	4.97226
SMUL_1948	hypothetical protein	89283.7	18254.3	124151	4.95077	4.26136	5.09395	65276.2	7.48848e+06	8.14201e+06	4.81475	6.87439	6.91073	4.94862	4.21254	5.07248	4.81691	7.15407	7.12427	4.74455	6.36508
SMUL_0411	hypothetical protein	89392.6	53634.3	55354.1	4.9513	4.72944	4.74315	48884.1	10321.5	22658.1	4.68917	4.01374	4.35522	4.94915	4.68062	4.72168	4.69133	4.29342	4.56876	4.78382	4.51784
SMUL_1082	cytochrome-like protein	90713.6	23182.3	34661.3	4.95767	4.36516	4.53984	39563.9	107078	8533.76	4.5973	5.0297	3.93114	4.95552	4.31634	4.51838	4.59946	5.30938	4.14467	4.59674	4.6845
SMUL_1117	sulfur carrier protein ThiS	92946.9	104717	265144	4.96823	5.02002	5.42348	98637.6	115546	1825.05	4.99404	5.06275	3.26127	4.96608	4.97119	5.40201	4.9962	5.34244	3.47481	5.1131	4.60448
SMUL_1936	hypothetical protein	93869.2	166912	417751	4.97252	5.22249	5.62092	534502	8314.09	126041	5.72795	3.91981	5.10051	4.97037	5.17367	5.59945	5.73011	4.1995	5.31405	5.24783	5.08122
SMUL_1688	integrase-recombinase, XerDC family	95752.2	154678	163232	4.98115	5.18943	5.2128	135967	18525.5	2870.38	5.13343	4.26777	3.45794	4.97899	5.14061	5.19134	5.13559	4.54745	3.67147	5.10365	4.45151
SMUL_2153	putative tRNA nucleotidyltransferase	98181.6	50184.7	99443.1	4.99203	4.70057	4.99757	83750.1	2735.54	99354.7	4.92299	3.43704	4.99719	4.98987	4.65175	4.97611	4.92514	3.71672	5.21072	4.87258	4.61753
SMUL_2030	isochorismatase	98940.3	206724	245506	4.99537	5.31539	5.39006	222949	9.76363e+06	153076	5.34821	6.98961	5.18491	4.99322	5.26657	5.36859	5.35036	7.26929	5.39844	5.20946	6.00603
SMUL_1247	RNR/PFL superfamily protein	99532.7	107965	93429	4.99797	5.03328	4.97048	187766	66082.5	28932.6	5.27362	4.82009	4.46139	4.99581	4.98446	4.94901	5.27578	5.09977	4.67492	4.97643	5.01682
SMUL_0955	putative two-component sensor histidine kinase	100084	213954	311439	5.00036	5.33032	5.49337	9464.17	113808	839360	3.97608	5.05617	5.92395	4.99821	5.2815	5.47191	3.97824	5.33585	6.13748	5.25054	5.15053
SMUL_1213	putative histidine kinase	100224	88375.5	174136	5.00097	4.94633	5.24089	82507.6	47132.8	102119	4.91649	4.67332	5.0091	4.99881	4.89751	5.21942	4.91865	4.953	5.22264	5.03858	5.03143
SMUL_0723	putative membrane protein	100711	161920	73585.1	5.00308	5.2093	4.86679	52450.8	138712	92911	4.71975	5.14211	4.96807	5.00092	5.16048	4.84532	4.72191	5.42179	5.1816	5.00224	5.10844
SMUL_0801	putative outer membrane efflux protein	101638	582349	380284	5.00706	5.76518	5.58011	386633	92399.4	139273	5.5873	4.96567	5.14387	5.0049	5.71636	5.55864	5.58946	5.24535	5.3574	5.42663	5.3974
SMUL_2805	response regulator	104575	138456	67271.1	5.01943	5.14131	4.82783	534166	137362	30844.4	5.72768	5.13787	4.48918	5.01727	5.09249	4.80636	5.72984	5.41755	4.70271	4.97204	5.28336
SMUL_0837	sensory histidine kinase	105127	206814	187575	5.02171	5.31558	5.27317	145590	105845	82763.2	5.16313	5.02467	4.91784	5.01956	5.26676	5.25171	5.16529	5.30435	5.13137	5.17934	5.20034
SMUL_2349	[citrate [pro-3S	106882	560345	149477	5.0289	5.74846	5.17457	317105	99306.7	95730.9	5.5012	4.99698	4.98105	5.02675	5.69963	5.15311	5.50336	5.27666	5.19459	5.29316	5.32487
SMUL_0870	hypothetical protein	108029	28032.6	45863.4	5.03354	4.44766	4.66147	114915	89063.7	27761.4	5.06038	4.9497	4.44344	5.03139	4.39884	4.64	5.06254	5.22938	4.65698	4.69008	4.98296
SMUL_1112	L-serine dehydratase	108603	42559.7	121960	5.03584	4.629	5.08622	68485	99328	127780	4.8356	4.99707	5.10646	5.03369	4.58018	5.06475	4.83775	5.27675	5.32	4.89287	5.14483
SMUL_1206	leucine rich repeat domain-containing protein	108654	225383	205039	5.03605	5.35292	5.31184	99871.1	84589.1	136744	4.99944	4.92731	5.13591	5.03389	5.3041	5.29037	5.0016	5.207	5.34944	5.20945	5.18601
SMUL_1409	putative aldose 1-epimerase	109586	118751	201758	5.03976	5.07464	5.30483	182073	213034	111141	5.26025	5.32845	5.04587	5.0376	5.02581	5.28336	5.2624	5.60813	5.25941	5.11559	5.37665
SMUL_2305	8-amino-7-oxononanoate synthase	110491	102793	175789	5.04333	5.01197	5.24499	84763.7	89855.5	94936.1	4.92821	4.95354	4.97743	5.04117	4.96314	5.22352	4.93037	5.23323	5.19097	5.07595	5.11819
SMUL_1437	NiFe hydrogenase nickel incorporation protein HypA	110666	90871.3	60656.8	5.04401	4.95843	4.78288	115353	15237	67450.7	5.06203	4.1829	4.82899	5.04186	4.90961	4.76141	5.06419	4.46258	5.04252	4.90429	4.85643
SMUL_0712	flagellar motor switch protein FliN	110885	132759	1.00832e+06	5.04487	5.12306	6.0036	26872.6	99560.4	37101.9	4.42931	4.99809	4.5694	5.04272	5.07424	5.98213	4.43147	5.27777	4.78293	5.36636	4.83072
SMUL_3227	hypothetical protein	111105	130808	44442	5.04573	5.11663	4.64779	18872.1	209147	131157	4.27582	5.32045	5.11779	5.04358	5.06781	4.62633	4.27798	5.60013	5.33133	4.91257	5.06981
SMUL_0679	putative biotin-protein ligase	111220	1.71651e+06	1.3608e+06	5.04618	6.23465	6.13379	1.61529e+06	2.31781e+06	5.15029e+06	6.20825	6.36508	6.71183	5.04403	6.18582	6.11233	6.21041	6.64476	6.92537	5.78073	6.59351
SMUL_2867	molybdenum transport ATP-binding protein ModC	111551	128648	270403	5.04747	5.1094	5.43201	387127	86391.2	30156.9	5.58785	4.93647	4.47939	5.04532	5.06058	5.41054	5.59001	5.21615	4.69292	5.17215	5.16636
SMUL_2803	histidine kinase	111900	83100.7	90095.8	5.04883	4.9196	4.9547	122481	31284.1	39434.6	5.08807	4.49532	4.59588	5.04668	4.87078	4.93324	5.09023	4.77501	4.80941	4.95023	4.89155
SMUL_2358	response regulator	112251	107470	393796	5.05019	5.03129	5.59527	153208	33438.4	52113.4	5.18528	4.52425	4.71695	5.04804	4.98247	5.5738	5.18744	4.80393	4.93048	5.20144	4.97395
SMUL_0270	polyferredoxin	112695	16737.4	137063	5.05191	4.22369	5.13692	271307	8267.87	59887.6	5.43346	3.91739	4.77734	5.04975	4.17487	5.11545	5.43562	4.19707	4.99087	4.78002	4.87452
SMUL_2524	putative periplasmic cytochrome c	114959	663780	382272	5.06054	5.82202	5.58237	254206	129396	556580	5.40519	5.11192	5.74553	5.05839	5.7732	5.5609	5.40735	5.3916	5.95906	5.46416	5.586
SMUL_0880	hypothetical protein	114993	226004	201288	5.06067	5.35412	5.30382	79535.1	61341.9	7905.89	4.90056	4.78776	3.89795	5.05851	5.3053	5.28235	4.90272	5.06744	4.11149	5.21539	4.69388
SMUL_2352	sensor kinase CitA, DpiB	119450	178950	33621.7	5.07718	5.25273	4.52662	242869	5828.87	82768.9	5.38537	3.76558	4.91787	5.07503	5.20391	4.50515	5.38753	4.04527	5.1314	4.92803	4.85473
SMUL_2717	putative FeoA protein	119588	264956	180654	5.07769	5.42317	5.25685	878509	4.26462e+06	228295	5.94375	6.62988	5.3585	5.07553	5.37435	5.23538	5.94591	6.90956	5.57203	5.22842	6.1425
SMUL_2738	chemotaxis protein, CheY-like	121316	114439	155057	5.08392	5.05857	5.19049	116863	40219.1	37953.1	5.06768	4.60443	4.57925	5.08176	5.00975	5.16902	5.06984	4.88411	4.79278	5.08685	4.91558
SMUL_0167	methyltransferase	122089	224262	291228	5.08668	5.35076	5.46423	211731	53344.4	68776.4	5.32578	4.72709	4.83744	5.08452	5.30193	5.44277	5.32794	5.00677	5.05097	5.27641	5.12856
SMUL_2243	DNA polymerase III subunit epsilon family exonuclease	122242	135334	83384.6	5.08722	5.13141	4.92109	136119	100515	86469.4	5.13392	5.00223	4.93686	5.08507	5.08258	4.89962	5.13608	5.28191	5.1504	5.02242	5.18946
SMUL_0546	cyclic AMP receptor-like protein	123287	79779.1	108560	5.09092	4.90189	5.03567	53344.7	92521.2	81900.3	4.72709	4.96624	4.91329	5.08876	4.85307	5.0142	4.72925	5.24592	5.12682	4.98534	5.034
SMUL_3126	molybdenum transport system permease protein ModB	123588	88522.7	2.37898e+06	5.09197	4.94705	6.37639	1.09191e+06	49157.1	3336.36	6.03819	4.69159	3.52327	5.08982	4.89823	6.35492	6.04035	4.97127	3.73681	5.44766	4.91614
SMUL_3178	hypothetical protein	124648	141438	27026.6	5.09569	5.15057	4.43179	25789.4	74500.5	10851.3	4.41144	4.87216	4.03548	5.09353	5.10175	4.41032	4.4136	5.15184	4.24902	4.86853	4.60482
SMUL_0361	putative diguanylate cyclase/phosphodiesterase	124720	270494	338424	5.09594	5.43216	5.52946	376428	111102	42944.6	5.57568	5.04572	4.63291	5.09378	5.38334	5.50799	5.57784	5.3254	4.84644	5.32837	5.2499
SMUL_1538	two-component sensor histidine kinase	126689	345775	524378	5.10274	5.53879	5.71964	188341	150435	156587	5.27494	5.17735	5.19475	5.10058	5.48997	5.69818	5.2771	5.45703	5.40829	5.42958	5.38081
SMUL_2095	phenylacetate-coenzyme A ligase	129740	34693.6	110744	5.11307	4.54025	5.04432	79567.7	121869	75480.9	4.90074	5.08589	4.87784	5.11092	4.49143	5.02285	4.9029	5.36557	5.09137	4.87507	5.11995
SMUL_2920	response regulator BaeR-like	130818	127611	43684.1	5.11667	5.10589	4.64032	100062	126862	133561	5.00027	5.10333	5.12568	5.11451	5.05707	4.61886	5.00243	5.38301	5.33921	4.93014	5.24155
SMUL_0530	large-conductance mechanosensitive channel	131378	228494	173489	5.11852	5.35888	5.23927	150640	9.35837e+06	4.50747e+06	5.17794	6.9712	6.65393	5.11637	5.31005	5.2178	5.1801	7.25088	6.86747	5.21474	6.43282
SMUL_1345	putative hydroxymethylpyrimidine transporter CytX-like	135308	60378.2	54084.7	5.13132	4.78088	4.73307	11187.7	70106.5	89810.6	4.04874	4.84576	4.95333	5.12917	4.73206	4.71161	4.0509	5.12544	5.16686	4.85761	4.78107
SMUL_1301	putative histidine kinase	135615	130276	2689.57	5.13231	5.11486	3.42968	143659	881122	414867	5.15733	5.94504	5.61791	5.13015	5.06604	3.40822	5.15949	6.22472	5.83144	4.5348	5.73855
SMUL_3214	uracil permease	136299	714493	1.7173e+06	5.13449	5.854	6.23485	232864	97237.6	396164	5.3671	4.98783	5.59787	5.13234	5.80518	6.21338	5.36926	5.26752	5.81141	5.71696	5.48273
SMUL_2336	prepilin-type n-terminal cleavage/methylation signal domain-containing protein	137011	172689	207103	5.13676	5.23726	5.31619	13560.6	128782	35554	4.13228	5.10986	4.55089	5.1346	5.18844	5.29472	4.13444	5.38954	4.76442	5.20592	4.7628
SMUL_2096	putative FeS oxidoreductase	138512	69247.7	258925	5.14149	4.84041	5.41317	171281	223026	182336	5.23371	5.34836	5.26087	5.13933	4.79158	5.39171	5.23587	5.62804	5.47441	5.10754	5.4461
SMUL_0745	recombination protein RecR	141815	251136	106880	5.15172	5.39991	5.02889	353123	83357	78530.7	5.54793	4.92094	4.89504	5.14957	5.35109	5.00743	5.55009	5.20062	5.10857	5.16936	5.28643
SMUL_1875	TonB dependent/ligand-gated channel protein	142348	189900	959547	5.15335	5.27852	5.98207	1.77805e+06	441381	112071	6.24994	5.64481	5.04949	5.1512	5.2297	5.9606	6.2521	5.9245	5.26303	5.44717	5.81321
SMUL_2198	2-methylcitrate dehydratase	144574	20311.2	144015	5.16009	4.30774	5.15841	117516	124569	26132.2	5.0701	5.09541	4.41718	5.15793	4.25891	5.13694	5.07226	5.37509	4.63071	4.85126	5.02602
SMUL_2866	molybdenum transport system permease protein ModB	147550	266460	309429	5.16894	5.42563	5.49056	334237	110024	20942.9	5.52405	5.04149	4.32104	5.16678	5.37681	5.46909	5.52621	5.32117	4.53457	5.33756	5.12732
SMUL_1863	putative GIY-YIG nuclease	153676	115103	28098	5.18661	5.06109	4.44867	39812	121861	140327	4.60001	5.08586	5.14714	5.18445	5.01227	4.42721	4.60217	5.36554	5.36068	4.87464	5.10946
SMUL_1850	hypothetical protein	160942	239314	835658	5.20667	5.37897	5.92203	1.32525e+06	1.04724e+06	1.05987e+06	6.1223	6.02005	6.02525	5.20451	5.33015	5.90056	6.12446	6.29973	6.23879	5.47841	6.22099
SMUL_0582	hypothetical protein	161784	357107	108681	5.20894	5.5528	5.03615	216812	1.29088e+07	1.30689e+07	5.33608	7.11088	7.11624	5.20678	5.50398	5.01469	5.33824	7.39057	7.32977	5.24181	6.68619
SMUL_2235	pseudopilin domain-containing protein	168216	213345	443524	5.22587	5.32908	5.64692	92008.8	49599.1	70822.2	4.96383	4.69547	4.85017	5.22371	5.28026	5.62545	4.96599	4.97516	5.0637	5.37647	5.00162
SMUL_1629	HIT family hydrolase	179181	469209	577942	5.25329	5.67137	5.76188	506471	28583.6	697414	5.70455	4.45612	5.84349	5.25114	5.62255	5.74042	5.70671	4.7358	6.05703	5.53803	5.49985
SMUL_0090	multiple antibiotic resistance (MarC)-related protein	185780	410138	717849	5.269	5.61293	5.85603	171087	344006	145819	5.23322	5.53657	5.16381	5.26684	5.56411	5.83457	5.23538	5.81625	5.37735	5.55517	5.47632
SMUL_1198	putative kinase	187767	1.33721e+06	479989	5.27362	6.1262	5.68123	468679	138690	102027	5.67088	5.14205	5.00872	5.27146	6.07738	5.65976	5.67303	5.42173	5.22225	5.66953	5.439
SMUL_2140	hypothetical protein	188638	402849	241327	5.27563	5.60514	5.38261	196289	509151	717000	5.2929	5.70685	5.85552	5.27347	5.55632	5.36114	5.29506	5.98653	6.06905	5.39698	5.78355
SMUL_2398	putative diguanylate cyclase	195055	84407.5	476411	5.29016	4.92638	5.67798	155246	219884	180390	5.19102	5.34219	5.25621	5.288	4.87756	5.65651	5.19318	5.62188	5.46975	5.27403	5.42827
SMUL_2933	acyl-coenzyme A synthetase domain-containing protein	201031	254344	221101	5.30326	5.40542	5.34459	268798	892972	79338.7	5.42943	5.95084	4.89949	5.30111	5.3566	5.32312	5.43158	6.23052	5.11302	5.32694	5.59171
SMUL_3188	glycosyltransferase	204631	404004	557738	5.31097	5.60639	5.74643	296646	172024	200435	5.47224	5.23559	5.30197	5.30882	5.55756	5.72496	5.4744	5.51527	5.51551	5.53045	5.50173
SMUL_0600	isoprenyl transferase	205535	456662	337796	5.31289	5.65959	5.52865	425867	97907.4	19719.7	5.62927	4.99082	4.2949	5.31073	5.61077	5.50719	5.63143	5.2705	4.50843	5.47623	5.13679
SMUL_3048	hypothetical protein	205607	122696	140472	5.31304	5.08883	5.14759	475198	55884.7	132158	5.67687	4.74729	5.1211	5.31088	5.04001	5.12612	5.67903	5.02697	5.33463	5.159	5.34688
SMUL_3167	RelB antitoxin	205726	334960	305346	5.31329	5.52499	5.48479	251477	131084	31405.9	5.4005	5.11755	4.49701	5.31113	5.47617	5.46332	5.40266	5.39723	4.71055	5.41688	5.17014
SMUL_0628	antitoxin Phd_YefM-like protein	205811	149444	95394.9	5.31347	5.17448	4.97953	177194	107040	135360	5.24845	5.02954	5.13149	5.31131	5.12566	4.95806	5.25061	5.30923	5.34503	5.13168	5.30162
SMUL_1268	putative transcriptional regulator, MocR family	209607	251925	303733	5.32141	5.40127	5.48249	190293	30173.9	114688	5.27942	4.47963	5.05952	5.31925	5.35245	5.46102	5.28158	4.75931	5.27305	5.37757	5.10465
SMUL_1971	outer membrane lipoprotein carrier protein LolA	209644	300693	378197	5.32148	5.47812	5.57772	196115	114228	86701.8	5.29251	5.05777	4.93803	5.31933	5.4293	5.55625	5.29467	5.33746	5.15156	5.43496	5.26123
SMUL_0102	putative hydrolase	212634	278767	735943	5.32763	5.44524	5.86684	590076	232286	166357	5.77091	5.36602	5.22104	5.32548	5.39642	5.84538	5.77307	5.64571	5.43458	5.52242	5.61778
SMUL_1133	sensory box/GGDEF domain protein	213019	327660	275652	5.32842	5.51542	5.44036	263649	90514.3	94537.9	5.42103	4.95672	4.97561	5.32626	5.4666	5.41889	5.42318	5.2364	5.18914	5.40392	5.28291
SMUL_3204	UDP-N-acetylmuramate dehydrogenase	214525	173118	104977	5.33148	5.23834	5.0211	89815.1	67536.2	115436	4.95335	4.82954	5.06234	5.32932	5.18952	4.99963	4.95551	5.10922	5.27588	5.17282	5.11353
SMUL_2592	methyl-accepting chemotaxis protein	216534	107762	27495.6	5.33553	5.03247	4.43926	172683	163232	57934.1	5.23725	5.21281	4.76293	5.33337	4.98365	4.4178	5.23941	5.49249	4.97647	4.9116	5.23612
SMUL_2635	acetyltransferase domain-containing protein	217033	390596	636908	5.33652	5.59173	5.80408	688733	45722	51368.6	5.83805	4.66013	4.7107	5.33437	5.54291	5.78261	5.84021	4.93981	4.92423	5.55329	5.23475
SMUL_1713	hypothetical protein	218082	144774	405874	5.33862	5.16069	5.60839	2.61612e+06	4.52914e+06	5.35292e+06	6.41766	6.65602	6.72859	5.33646	5.11187	5.58692	6.41982	6.9357	6.94213	5.34509	6.76588
SMUL_3033	transposase	219668	402776	124973	5.34177	5.60506	5.09682	140862	33343.9	9667.69	5.14879	4.52302	3.98532	5.33961	5.55624	5.07535	5.15095	4.8027	4.19886	5.32373	4.7175
SMUL_2128	alpha/beta hydrolase fold protein	222274	452322	363992	5.34689	5.65545	5.56109	30904	93672.1	130360	4.49002	4.97161	5.11514	5.34473	5.60663	5.53962	4.49217	5.25129	5.32868	5.49699	5.02405
SMUL_1660	putative 3-polyprenyl-4-hydroxybenzoate decarboxylase	222871	256049	161708	5.34805	5.40832	5.20873	311971	77751	29632.5	5.49411	4.89071	4.47177	5.3459	5.3595	5.18726	5.49627	5.17039	4.6853	5.29755	5.11732
SMUL_0253	hypothetical protein	223689	376896	315988	5.34965	5.57622	5.49967	295702	102485	83238.3	5.47085	5.01066	4.92032	5.34749	5.5274	5.4782	5.47301	5.29034	5.13386	5.45103	5.29907
SMUL_1212	GGDEF/EAL domain containing response regulator receiver	227828	448898	970692	5.35761	5.65215	5.98708	346206	244012	301303	5.53934	5.38741	5.479	5.35545	5.60333	5.96561	5.54149	5.66709	5.69254	5.64146	5.63371
SMUL_2725	response regulator CcdB	228448	841375	875467	5.35879	5.92499	5.94224	558464	37810.7	53721.5	5.747	4.57761	4.73015	5.35663	5.87617	5.92077	5.74915	4.8573	4.94368	5.71786	5.18338
SMUL_2046	release factor glutamine methyltransferase	229960	1.0487e+06	972826	5.36165	6.02065	5.98804	529297	1.14853e+06	314674	5.7237	6.06014	5.49786	5.3595	5.97183	5.96657	5.72586	6.33982	5.7114	5.76596	5.92569
SMUL_0344	polysulfide reductase, subunit C	232484	116700	236968	5.36639	5.06707	5.37469	149114	190640	219376	5.17352	5.28021	5.34119	5.36424	5.01825	5.35322	5.17568	5.55989	5.55472	5.24524	5.4301
SMUL_1594	hypothetical protein	234606	181503	65146.5	5.37034	5.25888	4.81389	531865	67638.2	93819.9	5.7258	4.83019	4.97229	5.36818	5.21006	4.79242	5.72796	5.10987	5.18583	5.12356	5.34122
SMUL_0531	putative regulatory protein	235385	234964	331971	5.37178	5.371	5.5211	28567.6	49737.2	89248.3	4.45587	4.69668	4.9506	5.36962	5.32218	5.49963	4.45803	4.97636	5.16413	5.39715	4.86618
SMUL_0605	hypothetical protein	238843	334019	381185	5.37811	5.52377	5.58114	404914	18347.2	62261.4	5.60736	4.26357	4.79422	5.37596	5.47495	5.55967	5.60952	4.54325	5.00775	5.47019	5.05351
SMUL_0759	aspartyl/glutamyl-tRNA(Asn/Gln) amidotransferase subunit C	241592	324091	651510	5.38308	5.51067	5.81392	396264	130258	116039	5.59798	5.11481	5.0646	5.38093	5.46184	5.79245	5.60014	5.39449	5.27814	5.54507	5.42426
SMUL_0678	methionyl-tRNA formyltransferase	245690	1.24427e+06	1.52019e+06	5.39039	6.09491	6.1819	2.06847e+06	95177.6	232846	6.31565	4.97853	5.36707	5.38823	6.04609	6.16043	6.31781	5.25822	5.5806	5.86492	5.71888
SMUL_0737	putative periplasmic protein	249048	21745	1.03403e+06	5.39628	4.33736	6.01453	1.5371e+06	151996	977090	6.1867	5.18183	5.98993	5.39413	4.28854	5.99307	6.18886	5.46151	6.20347	5.22524	5.95128
SMUL_3220	methylated-DNA--protein-cysteine methyltransferase	255012	413307	395529	5.40656	5.61627	5.59718	239881	87034.6	33435.4	5.38	4.93969	4.52421	5.4044	5.56745	5.57571	5.38215	5.21937	4.73774	5.51586	5.11309
SMUL_2721	ribonuclease H	256226	428466	539653	5.40862	5.63192	5.73211	165082	135508	56750.7	5.2177	5.13197	4.75397	5.40647	5.58309	5.71065	5.21986	5.41165	4.96751	5.56674	5.19967
SMUL_2416	molybdenum ABC transporter, periplasmic molybdenum-binding protein ModA	257526	493531	638477	5.41082	5.69331	5.80515	579065	94711.7	64526.1	5.76273	4.9764	4.80974	5.40867	5.64449	5.78368	5.76489	5.25608	5.02327	5.61228	5.34808
SMUL_0244	hypothetical protein	258146	248034	386251	5.41187	5.39451	5.58687	554458	33936.4	71112.2	5.74387	4.53067	4.85194	5.40971	5.34569	5.5654	5.74603	4.81035	5.06548	5.44027	5.20728
SMUL_2992	molybdopterin synthase catalytic subunit	259542	356628	379394	5.41421	5.55222	5.57909	266002	113767	30646.6	5.42489	5.05602	4.48638	5.41205	5.50339	5.55762	5.42704	5.3357	4.69992	5.49102	5.15422
SMUL_0936	nitrate reductase quinol dehydrogenase, membrane component NapH	259626	188736	227172	5.41435	5.27585	5.35636	126987	111125	113867	5.10376	5.04581	5.0564	5.41219	5.22703	5.33489	5.10592	5.32549	5.26993	5.3247	5.23378
SMUL_1466	type III pyridoxal 5-phosphate (PLP)-dependent protein	260591	285948	1.49565e+06	5.41596	5.45629	6.17483	135229	128234	150254	5.13107	5.108	5.17682	5.4138	5.40747	6.15336	5.13323	5.38769	5.39036	5.65821	5.30376
SMUL_2155	hypothetical protein	262665	389047	891859	5.4194	5.59	5.9503	90890.6	114158	77994.7	4.95852	5.05751	4.89207	5.41725	5.54118	5.92883	4.96068	5.33719	5.1056	5.62909	5.13449
SMUL_2180	phosphonate-binding periplasmic protein	262946	350987	409116	5.41987	5.54529	5.61185	547024	80499.2	1.31546e+06	5.73801	4.90579	6.11908	5.41771	5.49647	5.59038	5.74017	5.18547	6.33261	5.50152	5.75275
SMUL_1332	response regulator	264532	239510	315696	5.42248	5.37932	5.49927	157747	143715	182429	5.19796	5.1575	5.26109	5.42032	5.3305	5.4778	5.20012	5.43718	5.47463	5.40954	5.37064
SMUL_3091	MPN-family protein	267204	403098	503308	5.42684	5.60541	5.70183	126124	26673.4	94924.8	5.1008	4.42608	4.97738	5.42469	5.55659	5.68037	5.10296	4.70576	5.19091	5.55388	4.99988
SMUL_0184	cytochrome c553	279101	301635	526933	5.44576	5.47948	5.72176	34183.2	72071.4	125121	4.53381	4.85776	5.09733	5.44361	5.43066	5.70029	4.53597	5.13744	5.31086	5.52485	4.99476
SMUL_1397	putative thiamine monophosphate synthase	283501	422790	510234	5.45256	5.62612	5.70777	337164	135829	117826	5.52784	5.13299	5.07124	5.4504	5.5773	5.6863	5.53	5.41267	5.28478	5.57133	5.40915
SMUL_2640	chloride channel protein	285705	176065	200853	5.45592	5.24567	5.30288	435969	189102	286718	5.63946	5.2767	5.45746	5.45376	5.19685	5.28141	5.64161	5.55638	5.67099	5.31068	5.62299
SMUL_2103	response regulator	294756	460680	504999	5.46946	5.6634	5.70329	437869	47017.3	19528.1	5.64134	4.67226	4.29066	5.46731	5.61458	5.68182	5.6435	4.95194	4.50419	5.5879	5.03321
SMUL_1235	ferredoxin	296742	184778	704107	5.47238	5.26665	5.84764	347878	1.28952e+06	1.93542e+06	5.54143	6.11043	6.28677	5.47022	5.21783	5.82617	5.54359	6.39011	6.50031	5.50474	6.14467
SMUL_0339	radical SAM protein	297060	225117	247536	5.47284	5.35241	5.39364	258558	70467.9	74149.5	5.41256	4.84799	4.87011	5.47069	5.30359	5.37217	5.41472	5.12767	5.08364	5.38215	5.20868
SMUL_1966	putative two-component regulator	301012	750213	608450	5.47858	5.87518	5.78422	356838	182973	369835	5.55247	5.26239	5.56801	5.47643	5.82636	5.76276	5.55463	5.54207	5.78154	5.68852	5.62608
SMUL_0465	amino acid ABC transporter, permease protein LivM-like	306809	335184	473205	5.48687	5.52528	5.67505	418730	101305	68777.1	5.62193	5.00563	4.83744	5.48471	5.47646	5.65358	5.62409	5.28531	5.05098	5.53825	5.32013
SMUL_2713	macrolide exporter ABC transport ATPase	314662	354880	308410	5.49784	5.55008	5.48913	436776	219632	216302	5.64026	5.3417	5.33506	5.49569	5.50126	5.46766	5.64242	5.62138	5.5486	5.4882	5.60413
SMUL_0071	ammeMemoRadiSam system protein A, AMMECR1	322565	487299	361606	5.50862	5.6878	5.55824	270053	62166.8	142989	5.43145	4.79356	5.1553	5.50646	5.63897	5.53677	5.43361	5.07324	5.36884	5.56073	5.29189
SMUL_2860	diguanylate cyclase/phosphodiesterase	334644	232285	411885	5.52458	5.36602	5.61478	227997	61463.3	113729	5.35793	4.78862	5.05587	5.52243	5.3172	5.59331	5.36009	5.0683	5.2694	5.47765	5.2326
SMUL_0976	PAS/PAC sensor response regulator	336454	268250	377730	5.52693	5.42854	5.57718	225472	115707	64947.8	5.35309	5.06336	4.81256	5.52477	5.37972	5.55571	5.35525	5.34304	5.0261	5.48673	5.24146
SMUL_1990	hypothetical protein	338633	307159	452150	5.52973	5.48736	5.65528	418557	86976.8	129209	5.62175	4.9394	5.11129	5.52757	5.43854	5.63382	5.62391	5.21908	5.32483	5.53331	5.38928
SMUL_2626	putative sodium-dependent phosphate transporter	340384	260532	157840	5.53197	5.41586	5.19822	255306	181304	14487	5.40706	5.25841	4.16098	5.52981	5.36704	5.17675	5.40922	5.53809	4.37451	5.35787	5.10727
SMUL_0127	FlgJ/Bax-like protein	341726	725419	1.07369e+06	5.53368	5.86059	6.03088	496884	166890	199285	5.69626	5.22243	5.29947	5.53152	5.81177	6.00941	5.69841	5.50211	5.51301	5.78423	5.57118
SMUL_2409	hypothetical protein	343575	577926	482579	5.53602	5.76187	5.68357	824835	373931	460542	5.91637	5.57279	5.66327	5.53387	5.71305	5.6621	5.91853	5.85247	5.8768	5.63634	5.8826
SMUL_2070	SMI1/KNR4 family protein	346857	656048	437161	5.54015	5.81694	5.64064	341622	46578.1	75489	5.53355	4.66818	4.87788	5.538	5.76811	5.61917	5.53571	4.94786	5.09142	5.64176	5.19166
SMUL_1749	TraH-like domain-containing protein	348996	283420	235392	5.54282	5.45243	5.37179	230259	29825.8	135742	5.36222	4.47459	5.13271	5.54067	5.40361	5.35032	5.36437	4.75427	5.34625	5.43153	5.15497
SMUL_0337	cytochrome c family protein	349781	355040	250032	5.5438	5.55028	5.39799	358425	55717	29671.3	5.5544	4.74599	4.47234	5.54164	5.50146	5.37653	5.55656	5.02567	4.68587	5.47321	5.08937
SMUL_2774	ferric siderophore transport system, biopolymer transport protein ExbB	349971	669182	255893	5.54403	5.82554	5.40806	645773	799257	1.75958e+06	5.81008	5.90269	6.24541	5.54188	5.77672	5.38659	5.81224	6.18237	6.45894	5.5684	6.15118
SMUL_1145	prophage antirepressor-like protein	353532	608466	374554	5.54843	5.78424	5.57351	489084	105172	124279	5.68938	5.0219	5.0944	5.54627	5.73542	5.55205	5.69154	5.30158	5.30793	5.61125	5.43368
SMUL_1258	putative isomerase	356557	570198	660742	5.55213	5.75603	5.82003	329898	178665	20695.7	5.51838	5.25204	4.31588	5.54997	5.7072	5.79856	5.52054	5.53172	4.52941	5.68525	5.19389
SMUL_1957	DNA polymerase III subunit delta'	356882	1.34422e+08	1.55079e+06	5.55252	8.12847	6.19055	886084	110511	100546	5.94748	5.04341	5.00236	5.55037	8.07965	6.16909	5.94963	5.32309	5.2159	6.5997	5.49621
SMUL_1134	response regulator receiver domain protein (CheY-like)	357514	479595	450156	5.55329	5.68087	5.65336	209311	131892	81689.1	5.32079	5.12022	4.91216	5.55114	5.63205	5.6319	5.32295	5.3999	5.1257	5.60503	5.28285
SMUL_0058	hypothetical protein	358862	506673	468701	5.55493	5.70473	5.6709	313745	114208	60098.3	5.49658	5.0577	4.77886	5.55277	5.65591	5.64943	5.49874	5.33738	4.9924	5.61937	5.27617
SMUL_0804	RND family protein	359413	406228	479602	5.55559	5.60877	5.68088	315412	111384	139937	5.49888	5.04682	5.14593	5.55344	5.55995	5.65941	5.50104	5.3265	5.35947	5.59093	5.39567
SMUL_2966	osmosensitive K+ channel histidine kinase KdpD	360059	322283	569715	5.55637	5.50824	5.75566	109173	158706	83136.7	5.03812	5.20059	4.91979	5.55422	5.45942	5.73419	5.04028	5.48027	5.13333	5.58261	5.21796
SMUL_0747	putative methyl-accepting chemotaxis signal transduction protein	360134	280246	413954	5.55646	5.44754	5.61695	20441.5	133223	227177	4.31051	5.12458	5.35636	5.55431	5.39872	5.59549	4.31267	5.40426	5.5699	5.51617	5.09561
SMUL_2798	response regulator	364563	884535	718560	5.56177	5.94672	5.85646	486692	223340	203100	5.68725	5.34897	5.30771	5.55962	5.89789	5.835	5.68941	5.62865	5.52125	5.76417	5.6131
SMUL_3143	two-component sensor histidine kinase	366252	438546	537184	5.56378	5.64202	5.73012	389964	81104.6	13154.5	5.59102	4.90905	4.11908	5.56162	5.59319	5.70866	5.59318	5.18873	4.33261	5.62116	5.03817
SMUL_1164	hypothetical protein	366727	371154	293953	5.56434	5.56955	5.46828	121356	1787.98	2017.62	5.08406	3.25236	3.30484	5.56219	5.52073	5.44681	5.08622	3.53204	3.51837	5.50991	4.04555
SMUL_3024	putative transposase	377814	575285	519072	5.57728	5.75988	5.71523	511373	119553	92047.3	5.70874	5.07756	4.96401	5.57512	5.71106	5.69376	5.7109	5.35724	5.17755	5.65998	5.41523
SMUL_0408	putative prophage integrase	381439	904420	549718	5.58143	5.95637	5.74014	498303	189140	112899	5.69749	5.27678	5.05269	5.57927	5.90755	5.71867	5.69965	5.55647	5.26622	5.73516	5.50745
SMUL_0873	putative N-acetyltransferase	381510	2.15531e+06	3.30446e+06	5.58151	6.33351	6.5191	3.27801e+06	882765	3.05955e+06	6.51561	5.94585	6.48566	5.57935	6.28469	6.49763	6.51777	6.22553	6.69919	6.12056	6.48083
SMUL_2026	hypothetical protein	382904	402432	235294	5.58309	5.60469	5.37161	326771	108041	92879.4	5.51424	5.03359	4.96792	5.58093	5.55587	5.35014	5.5164	5.31327	5.18145	5.49565	5.33704
SMUL_2449	small-conductance mechanosensitive channel	387668	451497	555907	5.58846	5.65465	5.745	295632	12339.3	56221.9	5.47075	4.09129	4.74991	5.5863	5.60583	5.72353	5.47291	4.37097	4.96344	5.63856	4.93577
SMUL_2094	putative xanthine dehydrogenase accessory protein	397435	498733	505828	5.59927	5.69787	5.704	314830	230062	1.81182e+06	5.49808	5.36184	6.25812	5.59711	5.64905	5.68254	5.50024	5.64153	6.47165	5.6429	5.87114
SMUL_1091	hypothetical protein	402451	581997	622419	5.60471	5.76492	5.79408	382453	43916.8	29477	5.58258	4.64263	4.46948	5.60256	5.7161	5.77262	5.58474	4.92231	4.68302	5.69709	5.06336
SMUL_2894	hypothetical protein	406244	397469	372499	5.60879	5.5993	5.57113	379660	27219.6	405424	5.57939	4.43488	5.60791	5.60663	5.55048	5.54966	5.58155	4.71456	5.82144	5.56892	5.37252
SMUL_1283	putative acetyltransferase	410258	730800	356156	5.61306	5.8638	5.55164	879657	377770	340881	5.94431	5.57723	5.5326	5.6109	5.81498	5.53017	5.94647	5.85691	5.74614	5.65202	5.84984
SMUL_2711	macrolide exporter ABC transport permease	411701	325738	608993	5.61458	5.51287	5.78461	1.20361e+06	56239.5	210307	6.08049	4.75004	5.32285	5.61243	5.46405	5.76315	6.08265	5.02972	5.53639	5.61321	5.54959
SMUL_2497	phosphoheptose isomerase 1	420844	1.07501e+06	900013	5.62412	6.03141	5.95425	424105	244285	115697	5.62747	5.3879	5.06332	5.62196	5.98259	5.93278	5.62963	5.66758	5.27686	5.84578	5.52469
SMUL_1372	putative DNA-binding protein	423786	748571	1.0741e+06	5.62715	5.87423	6.03104	742054	29324.2	52819.5	5.87044	4.46723	4.72279	5.62499	5.82541	6.00958	5.87259	4.74691	4.93633	5.81999	5.18528
SMUL_2274	hypothetical protein	425179	632030	699863	5.62857	5.80074	5.84501	799418	4389.16	72977.1	5.90277	3.64238	4.86319	5.62642	5.75192	5.82355	5.90493	3.92206	5.07672	5.73396	4.96791
SMUL_1379	sodium/proline symporter	425484	477505	74155.8	5.62888	5.67898	4.87015	663870	151877	254965	5.82208	5.18149	5.40648	5.62673	5.63016	4.84868	5.82424	5.46117	5.62001	5.36852	5.63514
SMUL_1526	fumarate reductase-like protein	425777	479465	476761	5.62918	5.68076	5.6783	450883	35382.6	129650	5.65406	4.54879	5.11277	5.62703	5.63194	5.65683	5.65622	4.82847	5.32631	5.6386	5.27033
SMUL_2006	hypothetical protein	427259	615687	486093	5.63069	5.78936	5.68672	552003	78171.2	106543	5.74194	4.89305	5.02752	5.62854	5.74054	5.66525	5.7441	5.17273	5.24106	5.67811	5.38596
SMUL_2712	macrolide exporter ABC transport permease	429313	372163	583785	5.63277	5.57073	5.76625	482495	96865.1	253507	5.68349	4.98617	5.40399	5.63062	5.52191	5.74479	5.68565	5.26585	5.61752	5.63244	5.52301
SMUL_3063	beta-glucosidase-related glycosidase	430434	26200.1	219813	5.63391	4.4183	5.34205	242413	103860	70858	5.38456	5.01645	4.85039	5.63175	4.36948	5.32059	5.38671	5.29613	5.06392	5.10727	5.24892
SMUL_0835	GlnB-like protein	435703	539399	260731	5.63919	5.73191	5.41619	399033	23643.6	88647.2	5.60101	4.37371	4.94767	5.63703	5.68309	5.39473	5.60317	4.65339	5.1612	5.57162	5.13925
SMUL_0775	uroporphyrinogen-III synthase	436603	820721	645571	5.64009	5.9142	5.80994	653378	57952.1	199011	5.81516	4.76307	5.29888	5.63793	5.86537	5.78848	5.81732	5.04275	5.51241	5.76393	5.4575
SMUL_0153	two-component system histidine kinase DccS	438729	522534	470057	5.6422	5.71811	5.67215	47870.7	61579.2	39451.5	4.68007	4.78943	4.59606	5.64004	5.66929	5.65068	4.68223	5.06912	4.8096	5.65334	4.85365
SMUL_1515	deoxyguanosinetriphosphate triphosphohydrolase	442771	430698	583818	5.64618	5.63417	5.76628	365896	25659.2	10896.9	5.56336	4.40924	4.0373	5.64402	5.58535	5.74481	5.56552	4.68892	4.25084	5.65806	4.83509
SMUL_2924	SAM-dependent methyltransferase	444857	970102	1.23117e+06	5.64822	5.98682	6.09032	727860	230050	286214	5.86205	5.36182	5.45669	5.64606	5.938	6.06885	5.86421	5.6415	5.67023	5.8843	5.72531
SMUL_0214	tRNA delta(2)-isopentenylpyrophosphate transferase	449534	541821	101944	5.65276	5.73386	5.00836	122506	65088	89712.2	5.08816	4.8135	4.95285	5.65061	5.68503	4.9869	5.09031	5.09318	5.16639	5.44085	5.11663
SMUL_1698	luciferase-like monooxygenase	450009	596271	378419	5.65322	5.77544	5.57797	373038	96772.5	3846.63	5.57175	4.98575	3.58508	5.65107	5.72662	5.55651	5.57391	5.26543	3.79861	5.64473	4.87932
SMUL_2208	transcriptional regulator	452266	529323	341697	5.65539	5.72372	5.53364	623811	86621.2	37696.9	5.79505	4.93762	4.57631	5.65324	5.6749	5.51217	5.79721	5.21731	4.78984	5.61344	5.26812
SMUL_2733	chemotaxis protein methyltransferase CheR	460352	213403	388114	5.66309	5.3292	5.58896	128463	64416.2	130197	5.10878	4.80899	5.1146	5.66093	5.28038	5.56749	5.11094	5.08868	5.32813	5.50294	5.17592
SMUL_0630	hypothetical protein	463434	480539	506903	5.66599	5.68173	5.70492	838509	87123.3	143197	5.92351	4.94013	5.15593	5.66383	5.63291	5.68346	5.92567	5.21982	5.36947	5.66007	5.50498
SMUL_0158	phospholipid ABC transporter, ATP-binding protein MlaF	470923	604783	597551	5.67295	5.7816	5.77637	456488	87250.7	137689	5.65943	4.94077	5.1389	5.67079	5.73278	5.75491	5.66159	5.22045	5.35243	5.71949	5.41149
SMUL_0300	peroxide-responsive repressor PerR	473675	817815	582767	5.67548	5.91265	5.76549	1.16513e+06	154794	5.39512e+06	6.06637	5.18975	6.732	5.67332	5.86383	5.74403	6.06853	5.46943	6.94554	5.7604	6.16117
SMUL_1743	putative plasmid segregation protein ParM-like	477673	545233	1.05815e+06	5.67913	5.73658	6.02455	739542	77157.2	18745.1	5.86896	4.88738	4.27289	5.67697	5.68776	6.00308	5.87112	5.16706	4.48642	5.78927	5.17487
SMUL_1945	Rrf2 family transcriptional regulator	482050	654484	699872	5.68309	5.8159	5.84502	652440	112351	47350.6	5.81454	5.05058	4.67533	5.68094	5.76708	5.82355	5.8167	5.33026	4.88886	5.75719	5.34527
SMUL_1350	HD/GGDEF regulatory protein	482260	617959	584615	5.68328	5.79096	5.76687	139975	42356.4	125992	5.14605	4.62692	5.10034	5.68113	5.74214	5.7454	5.14821	4.9066	5.31388	5.72289	5.1229
SMUL_1751	hypothetical protein	485659	553369	456792	5.68633	5.74301	5.65972	637312	25237.6	956998	5.80435	4.40205	5.98091	5.68418	5.69419	5.63825	5.80651	4.68173	6.19445	5.67221	5.5609
SMUL_2130	FGE-sulfatase superfamily protein	485756	472319	411422	5.68642	5.67424	5.61429	102454	95894.1	58486.4	5.01053	4.98179	4.76705	5.68426	5.62541	5.59282	5.01269	5.26147	4.98059	5.63417	5.08492
SMUL_0822	nucleotidyltransferase domain-containing protein	487297	633554	716399	5.68779	5.80178	5.85516	1.12239e+06	48072.6	99924.9	6.05015	4.6819	4.99967	5.68564	5.75296	5.83369	6.0523	4.96158	5.21321	5.75743	5.40903
SMUL_0954	putative periplasmic binding protein	487742	951584	337666	5.68819	5.97845	5.52849	378305	78634	98948.8	5.57784	4.89561	4.99541	5.68603	5.92963	5.50702	5.58	5.17529	5.20895	5.70756	5.32141
SMUL_2515	TRAP dicarboxylate transporter, DctM subunit, unknown substrate 5	495662	229632	140495	5.69519	5.36103	5.14766	313562	117887	62160.6	5.49632	5.07146	4.79352	5.69303	5.31221	5.12619	5.49848	5.35115	5.00705	5.37714	5.28556
SMUL_0279	UDP-2,3-diacylglucosamine hydrolase	495844	1.0124e+06	862756	5.69534	6.00535	5.93589	846950	183340	21293.7	5.92786	5.26326	4.32825	5.69319	5.95653	5.91442	5.93002	5.54294	4.54179	5.85471	5.33825
SMUL_0984	hypothetical protein	496560	696579	834371	5.69597	5.84297	5.92136	755218	36384.8	136498	5.87807	4.56092	5.13513	5.69382	5.79415	5.89989	5.88023	4.8406	5.34866	5.79595	5.3565
SMUL_0623	TRAP-type C4-dicarboxylate transport system, small permease component	496565	967964	740494	5.69598	5.98586	5.86952	3.88876e+06	162216	96671.6	6.58981	5.21009	4.9853	5.69382	5.93704	5.84805	6.59197	5.48977	5.19883	5.8263	5.76019
SMUL_2215	histidine kinase	497651	496267	481459	5.69692	5.69572	5.68256	291637	155488	159968	5.46484	5.1917	5.20403	5.69477	5.64689	5.66109	5.467	5.47138	5.41757	5.66759	5.45198
SMUL_2821	response regulator	498196	799617	715802	5.6974	5.90288	5.85479	329382	5325.83	127381	5.5177	3.72639	5.1051	5.69524	5.85406	5.83333	5.51986	4.00607	5.31864	5.79421	4.94819
SMUL_3294	LemA protein	498597	278649	662350	5.69775	5.44506	5.82109	713256	92502.7	178354	5.85325	4.96615	5.25128	5.69559	5.39624	5.79962	5.8554	5.24584	5.46482	5.63048	5.52202
SMUL_2606	putative NAD(P)H oxidoreductase YrkL-like	502070	1.10432e+06	999760	5.70076	6.0431	5.9999	1.22009e+06	255695	314508	6.08639	5.40772	5.49763	5.69861	5.99428	5.97843	6.08855	5.6874	5.71117	5.89044	5.82904
SMUL_0384	putative phosphoribohydrolase	506907	713818	1.01407e+06	5.70493	5.85359	6.00607	569743	235332	163442	5.75568	5.37168	5.21336	5.70277	5.80477	5.9846	5.75784	5.65136	5.4269	5.83071	5.61203
SMUL_1354	hypothetical protein	509831	691836	1.73463e+06	5.70743	5.84	6.23921	1.57609e+06	996760	265562	6.19758	5.99859	5.42417	5.70527	5.79118	6.21774	6.19974	6.27827	5.6377	5.90473	6.03857
SMUL_0629	putative plasmid stabilization protein	512220	666222	888229	5.70946	5.82362	5.94853	835934	26331.4	107470	5.92217	4.42047	5.03129	5.7073	5.7748	5.92706	5.92433	4.70016	5.24482	5.80305	5.28977
SMUL_3293	hypothetical protein	514261	524388	230039	5.71118	5.71965	5.3618	248624	68743.1	109199	5.39554	4.83723	5.03822	5.70903	5.67083	5.34033	5.3977	5.11691	5.25175	5.5734	5.25546
SMUL_1389	hypothetical protein	515366	892158	864393	5.71212	5.95044	5.93671	837074	29768.3	4995.6	5.92276	4.47375	3.69859	5.70996	5.90162	5.91524	5.92492	4.75344	3.91212	5.84227	4.86349
SMUL_2956	histidine kinase	518928	421015	317397	5.71511	5.6243	5.5016	53233.5	87075.5	76277.5	4.72618	4.9399	4.8824	5.71295	5.57548	5.48014	4.72834	5.21958	5.09593	5.58952	5.01462
SMUL_0417	hypothetical protein	518968	659708	297262	5.71514	5.81935	5.47314	727427	61824.1	107237	5.86179	4.79116	5.03035	5.71298	5.77053	5.45167	5.86395	5.07084	5.24388	5.64506	5.39289
SMUL_0497	aldo-keto reductase family protein	521626	625448	479322	5.71736	5.79619	5.68063	407603	60036.4	5910.39	5.61024	4.77841	3.77162	5.7152	5.74737	5.65916	5.6124	5.0581	3.98515	5.70724	4.88521
SMUL_0767	hypothetical protein	524111	593638	615245	5.71942	5.77352	5.78905	542862	77762.4	15366.2	5.73469	4.89077	4.18657	5.71727	5.7247	5.76758	5.73685	5.17045	4.4001	5.73652	5.10247
SMUL_2765	ferrous iron transport protein B	535059	352443	177265	5.7284	5.54709	5.24862	312490	144221	77042.1	5.49484	5.15903	4.88673	5.72625	5.49827	5.22716	5.49699	5.43871	5.10026	5.48389	5.34532
SMUL_0343	polysulfide reductase, subunit B	535655	403497	368373	5.72889	5.60584	5.56629	749810	339969	1.41567e+06	5.87495	5.53144	6.15096	5.72673	5.55702	5.54482	5.87711	5.81112	6.3645	5.60952	6.01758
SMUL_1154	hypothetical protein	536506	815123	515914	5.72957	5.91122	5.71258	966175	15294.7	39065	5.98506	4.18454	4.59179	5.72742	5.8624	5.69111	5.98721	4.46422	4.80532	5.76031	5.08559
SMUL_0916	two-component sensor histidine kinase	538923	515877	611191	5.73153	5.71255	5.78618	324537	4665.34	26402.6	5.51126	3.66888	4.42165	5.72937	5.66372	5.76471	5.51342	3.94856	4.63518	5.71927	4.69906
SMUL_2325	undecaprenyldiphospho-muramoylpentapeptide beta-N- acetylglucosaminyltransferase	539593	918138	955337	5.73207	5.96291	5.98016	596070	183170	125701	5.7753	5.26285	5.09934	5.72991	5.91409	5.95869	5.77746	5.54254	5.31287	5.86756	5.54429
SMUL_1007	desuccinylase/aspartoacylase subfamily peptidase	545166	139641	89076.8	5.73653	5.14501	4.94976	853132	56289.7	141406	5.93102	4.75043	5.15047	5.73437	5.09619	4.9283	5.93318	5.03011	5.364	5.25295	5.44243
SMUL_3171	flagellin	545757	573172	382114	5.737	5.75829	5.58219	82607.2	86747.9	92905.2	4.91702	4.93826	4.96804	5.73484	5.70946	5.56073	4.91918	5.21794	5.18157	5.66834	5.10623
SMUL_0878	hypothetical protein	547254	657093	1.69462e+06	5.73819	5.81763	6.22907	2.51686e+06	534874	95943.1	6.40086	5.72825	4.98201	5.73603	5.76881	6.2076	6.40302	6.00793	5.19555	5.90415	5.86883
SMUL_0607	hypothetical protein	547560	135511	65916	5.73843	5.13197	4.81899	52798.2	83816	107376	4.72262	4.92333	5.03091	5.73628	5.08315	4.79752	4.72478	5.20301	5.24444	5.20565	5.05741
SMUL_2983	nucleoside-triphosphate diphosphatase	551137	1.1088e+06	1.25224e+06	5.74126	6.04485	6.09769	730258	161916	154952	5.86348	5.20929	5.1902	5.7391	5.99603	6.07622	5.86564	5.48897	5.40373	5.93712	5.58611
SMUL_2249	putative endonuclease III	551384	947243	964311	5.74145	5.97646	5.98422	944624	204097	233658	5.97526	5.30984	5.36858	5.7393	5.92764	5.96275	5.97742	5.58952	5.58212	5.87656	5.71635
SMUL_1356	flagellar motor rotation protein MotB	556027	1.03241e+06	775398	5.7451	6.01385	5.88952	587656	16087.4	75504.3	5.76912	4.20649	4.87797	5.74294	5.96503	5.86806	5.77128	4.48617	5.09151	5.85868	5.11632
SMUL_2568	molybdopterin oxidoreductase subunit A	566665	795155	603849	5.75333	5.90045	5.78093	335520	1.09228e+06	385161	5.52572	6.03833	5.58564	5.75117	5.85163	5.75946	5.52788	6.31802	5.79918	5.78742	5.88169
SMUL_0514	NADH-ubiquinone oxidoreductase chain M	569182	567431	533568	5.75525	5.75391	5.72719	216953	14935.2	27218.6	5.33636	4.17421	4.43487	5.7531	5.70509	5.70572	5.33852	4.45389	4.6484	5.7213	4.81361
SMUL_3120	arsenite oxidase subunit AioA	575606	631974	1.14212e+06	5.76013	5.8007	6.05771	2.52671e+06	408445	386908	6.40256	5.61113	5.58761	5.75797	5.75188	6.03624	6.40471	5.89082	5.80114	5.8487	6.03222
SMUL_0512	NADH-ubiquinone oxidoreductase chain K	579955	535848	584299	5.76339	5.72904	5.76664	504692	58549	3135.16	5.70303	4.76752	3.49626	5.76124	5.68022	5.74517	5.70519	5.0472	3.70979	5.72888	4.82073
SMUL_2921	sensor histidine kinase	583707	676947	704703	5.76619	5.83055	5.84801	403243	112192	115070	5.60557	5.04996	5.06096	5.76404	5.78173	5.82654	5.60773	5.32964	5.2745	5.79077	5.40396
SMUL_3073	hypothetical protein	587573	776537	859176	5.76906	5.89016	5.93408	1.02478e+06	17475.1	141937	6.01063	4.24242	5.15209	5.76691	5.84134	5.91261	6.01279	4.5221	5.36563	5.84029	5.30017
SMUL_2426	MscS mechanosensitive ion channel	592839	736233	648925	5.77294	5.86702	5.81219	195588	231491	128387	5.29134	5.36453	5.10852	5.77078	5.81819	5.79073	5.2935	5.64422	5.32206	5.79323	5.41992
SMUL_2407	phosphatidylglycerophosphatase A	597404	594687	263477	5.77627	5.77429	5.42074	862146	109081	66599.6	5.93558	5.03775	4.82347	5.77411	5.72547	5.39927	5.93774	5.31743	5.03701	5.63295	5.43073
SMUL_1986	hypothetical protein	599283	822512	882837	5.77763	5.91514	5.94588	419204	101897	238644	5.62243	5.00816	5.37775	5.77548	5.86632	5.92441	5.62458	5.28784	5.59128	5.8554	5.50124
SMUL_3055	outer membrane efflux protein	600198	689340	564064	5.77829	5.83843	5.75133	394052	97470.3	125086	5.59555	4.98887	5.09721	5.77614	5.78961	5.72986	5.59771	5.26855	5.31074	5.7652	5.39234
SMUL_2795	ArsC family protein	608841	724165	602274	5.7845	5.85984	5.77979	640728	22294.5	64520.9	5.80667	4.3482	4.8097	5.78235	5.81102	5.75833	5.80883	4.62788	5.02324	5.7839	5.15332
SMUL_1391	dipeptide transport system permease protein DppC-like	613246	726242	79670.2	5.78763	5.86108	4.9013	80974.9	33660.3	41888.2	4.90835	4.52712	4.62209	5.78548	5.81226	4.87983	4.91051	4.8068	4.83563	5.49252	4.85098
SMUL_3186	acetyltransferase	613695	1.0082e+06	1.02622e+06	5.78795	6.00355	6.01124	744584	257838	88583.5	5.87191	5.41135	4.94735	5.7858	5.95472	5.98977	5.87407	5.69103	5.16089	5.9101	5.57533
SMUL_0543	putative diguanylate cyclase	616665	713001	687479	5.79005	5.85309	5.83726	654711	174291	237342	5.81605	5.24128	5.37537	5.78789	5.80427	5.81579	5.81821	5.52096	5.58891	5.80265	5.64269
SMUL_3190	putative methionyl-tRNA formyltransferase	616726	851106	581369	5.79009	5.92998	5.76445	377794	132050	123679	5.57726	5.12074	5.09229	5.78794	5.88116	5.74298	5.57941	5.40042	5.30583	5.80403	5.42855
SMUL_3298	flagellar hook protein FlgE-like	622467	521536	341352	5.79412	5.71728	5.5332	680864	53667.3	27860.3	5.83306	4.72971	4.44499	5.79196	5.66846	5.51174	5.83522	5.00939	4.65852	5.65739	5.16771
SMUL_1042	hypothetical protein	623629	789003	554701	5.79493	5.89708	5.74406	679899	9864.19	19425.3	5.83244	3.99406	4.28837	5.79277	5.84826	5.72259	5.8346	4.27374	4.5019	5.78787	4.87008
SMUL_2676	NifU-like domain-containing protein	624065	990779	1.25311e+06	5.79523	5.99598	6.09799	823331	202982	1.12442e+06	5.91557	5.30746	6.05093	5.79307	5.94716	6.07652	5.91773	5.58714	6.26446	5.93892	5.92311
SMUL_1439	phosphoglycolate phosphatase	624599	722216	421094	5.7956	5.85867	5.62438	482584	140711	2.73188e+06	5.68357	5.14833	6.43646	5.79345	5.80985	5.60291	5.68573	5.42801	6.65	5.7354	5.92125
SMUL_0377	2-amino-4-hydroxy-6- hydroxymethyldihydropteridine pyrophosphokinase	627487	783163	882781	5.7976	5.89385	5.94585	736161	95266.7	39978.6	5.86697	4.97894	4.60183	5.79545	5.84503	5.92439	5.86913	5.25862	4.81536	5.85496	5.31437
SMUL_0889	cytochrome c nitrite reductase, small subunit NrfH	627871	614193	492931	5.79787	5.7883	5.69279	325435	64576.7	39822.1	5.51246	4.81008	4.60012	5.79572	5.73948	5.67132	5.51462	5.08976	4.81366	5.73551	5.13935
SMUL_0771	hypothetical protein	628314	456707	262091	5.79818	5.65964	5.41845	1.3944e+06	36576.2	116529	6.14439	4.5632	5.06643	5.79602	5.61082	5.39699	6.14655	4.84288	5.27997	5.60127	5.42313
SMUL_0985	hypothetical protein	640950	801684	674311	5.80682	5.904	5.82886	757666	218430	3.13609e+06	5.87948	5.33931	6.49639	5.80467	5.85518	5.80739	5.88164	5.61899	6.70992	5.82241	6.07018
SMUL_3165	hypothetical protein	642805	1.33475e+06	1.6114e+06	5.80808	6.1254	6.2072	1.56741e+06	287585	180046	6.19518	5.45877	5.25538	5.80592	6.07658	6.18574	6.19734	5.73845	5.46892	6.02275	5.80157
SMUL_0521	NADH ubiquinone oxidoreductase chain A	646635	769712	646363	5.81066	5.88633	5.81048	519248	260067	1.12269e+06	5.71538	5.41508	6.05026	5.8085	5.83751	5.78901	5.71753	5.69477	6.2638	5.81167	5.89203
SMUL_0818	putative diguanylate cyclase	648038	753795	1.02904e+06	5.8116	5.87725	6.01243	839212	222119	44768.3	5.92387	5.34659	4.65097	5.80944	5.82843	5.99097	5.92603	5.62627	4.8645	5.87628	5.47227
SMUL_1248	site-specific recombinase	660470	239023	318671	5.81985	5.37844	5.50334	680851	216262	312440	5.83305	5.33498	5.49477	5.8177	5.32962	5.48188	5.83521	5.61466	5.7083	5.54306	5.71939
SMUL_2353	transcriptional regulatory protein CitB, DpiA	661251	723017	628404	5.82037	5.85915	5.79824	529197	46297.6	61793.3	5.72362	4.66556	4.79094	5.81821	5.81033	5.77677	5.72578	4.94524	5.00448	5.80177	5.22516
SMUL_0839	potassium uptake protein TrkH	664199	749437	822767	5.8223	5.87474	5.91528	650148	23808.5	66497.8	5.81301	4.37673	4.82281	5.82014	5.82591	5.89381	5.81517	4.65641	5.03634	5.84662	5.16931
SMUL_1088	ATP-dependent DNA helicase RecG	673431	524886	451540	5.82829	5.72007	5.6547	707794	115931	195909	5.84991	5.0642	5.29205	5.82614	5.67124	5.63323	5.85207	5.34388	5.50559	5.7102	5.56718
SMUL_2469	putative glucose transferase	676464	467177	342961	5.83024	5.66948	5.53525	570175	302178	208389	5.75601	5.48026	5.31887	5.82809	5.62066	5.51378	5.75817	5.75994	5.53241	5.65418	5.68351
SMUL_2068	S-adenosylmethionine:tRNA ribosyltransferase-isomerase	681528	733621	548979	5.83348	5.86547	5.73956	535138	45698.7	42299.9	5.72847	4.6599	4.62634	5.83133	5.81665	5.71809	5.73062	4.93959	4.83987	5.78869	5.17003
SMUL_3129	molybdate-binding protein ModE	684236	987089	863899	5.83521	5.99436	5.93646	492836	63745.1	99088.7	5.6927	4.80445	4.99602	5.83305	5.94553	5.915	5.69486	5.08413	5.20956	5.89786	5.32952
SMUL_2250	metallophosphatase domain-containing protein	692774	1.16918e+06	1.06049e+06	5.84059	6.06788	6.02551	1.09054e+06	81680.8	94468.3	6.03764	4.91212	4.97529	5.83844	6.01906	6.00404	6.0398	5.1918	5.18882	5.95385	5.47347
SMUL_3156	ethanolamine permease	693704	76481.6	106727	5.84117	4.88356	5.02827	412350	73303.8	125301	5.61527	4.86513	5.09795	5.83902	4.83474	5.00681	5.61742	5.14481	5.31149	5.22685	5.35791
SMUL_0104	TPR repeat-containing protein	701140	743861	910799	5.8458	5.87149	5.95942	466674	5.13617e+06	3.66431e+06	5.66901	6.71064	6.56399	5.84365	5.82267	5.93796	5.67117	6.99032	6.77753	5.86809	6.47967
SMUL_1382	flagellar hook-associated protein FliD	705507	810895	402494	5.8485	5.90896	5.60476	417936	587078	258001	5.62111	5.7687	5.41162	5.84635	5.86014	5.58329	5.62327	6.04838	5.62516	5.76326	5.7656
SMUL_2219	FeoA	709034	744757	928340	5.85067	5.87201	5.96771	884907	176635	1.20857e+08	5.9469	5.24708	8.08227	5.84851	5.82319	5.94624	5.94906	5.52676	8.2958	5.87265	6.59054
SMUL_2827	type I restriction-modification system, restriction subunit R	714163	510467	341367	5.8538	5.70797	5.53322	366359	232312	74875.5	5.56391	5.36607	4.87434	5.85164	5.65915	5.51175	5.56607	5.64575	5.08787	5.67418	5.43323
SMUL_0199	epsilonproteobacterial nuoE-like protein	732382	620241	1.13454e+06	5.86474	5.79256	6.05482	1.1252e+06	75651.1	100665	6.05123	4.87882	5.00288	5.86258	5.74374	6.03335	6.05339	5.1585	5.21641	5.87989	5.4761
SMUL_2003	hypothetical protein	735269	734101	1.01233e+06	5.86645	5.86576	6.00532	771924	124327	91611.5	5.88757	5.09457	4.96195	5.86429	5.81693	5.98385	5.88973	5.37425	5.17548	5.88836	5.47982
SMUL_3249	hypothetical protein	740211	1.41611e+06	1.15278e+06	5.86936	6.1511	6.06175	1.31486e+06	57514.9	884.881	6.11888	4.75978	2.94688	5.8672	6.10227	6.04028	6.12104	5.03946	3.16042	6.00325	4.77364
SMUL_2773	biopolymer transport protein ExbD/TolR	742569	732955	1.18371e+06	5.87074	5.86508	6.07324	492636	159814	1.99545e+06	5.69253	5.20361	6.30004	5.86858	5.81626	6.05178	5.69469	5.4833	6.51358	5.9122	5.89719
SMUL_0901	5-methylthioribose kinase	747626	1.25346e+06	830481	5.87368	6.09811	5.91933	1.10228e+06	162718	99907.7	6.04229	5.21143	4.9996	5.87153	6.04929	5.89786	6.04445	5.49112	5.21313	5.93956	5.5829
SMUL_2639	hypothetical protein	748735	1.27909e+06	1.27064e+06	5.87433	6.1069	6.10402	1.41413e+06	727143	1.12534e+06	6.15049	5.86162	6.05128	5.87217	6.05808	6.08256	6.15265	6.1413	6.26482	6.00427	6.18626
SMUL_3000	putative diguanylate cyclase	757604	737268	649769	5.87944	5.86763	5.81276	572268	178255	147165	5.7576	5.25104	5.1678	5.87729	5.8188	5.79129	5.75976	5.53072	5.38134	5.82913	5.55727
SMUL_2297	hypothetical protein	767844	897604	586509	5.88527	5.95308	5.76827	588135	140796	13727.2	5.76948	5.14859	4.13758	5.88312	5.90426	5.74681	5.77164	5.42827	4.35112	5.84473	5.18367
SMUL_2031	hypothetical protein	774462	594490	1.23567e+06	5.889	5.77414	6.0919	1.00833e+06	100742	871800	6.0036	5.00321	5.94042	5.88684	5.72532	6.07044	6.00576	5.28289	6.15395	5.8942	5.8142
SMUL_1072	putative membrane protein	777860	596368	564338	5.8909	5.77551	5.75154	844718	108515	127961	5.92671	5.03549	5.10708	5.88875	5.72669	5.73007	5.92887	5.31517	5.32061	5.78184	5.52155
SMUL_1952	16S/23S rRNA (cytidine-2'-O)-methyltransferase, TlyA-like	778992	1.22514e+06	524669	5.89153	6.08818	5.71989	1.65167e+06	185343	154746	6.21792	5.26798	5.18962	5.88938	6.03936	5.69842	6.22008	5.54766	5.40316	5.87572	5.72363
SMUL_1866	hypothetical protein	782471	1.31796e+06	1.10514e+06	5.89347	6.1199	6.04342	1.80198e+06	626780	2.26348e+06	6.25575	5.79712	6.35478	5.89131	6.07108	6.02195	6.25791	6.0768	6.56831	5.99478	6.30101
SMUL_2324	lipid II flippase FtsW	788371	401115	307196	5.89673	5.60327	5.48742	113600	115550	76486.7	5.05538	5.06277	4.88359	5.89458	5.55445	5.46595	5.05754	5.34245	5.09712	5.63832	5.1657
SMUL_2097	hypothetical protein	788431	99300.4	1.07308e+06	5.89676	4.99695	6.03063	191954	117965	673229	5.2832	5.07175	5.82816	5.89461	4.94813	6.00917	5.28536	5.35144	6.0417	5.6173	5.5595
SMUL_2100	putative FeS oxidoreductase	790824	778289	920204	5.89808	5.89114	5.96388	248552	291376	221685	5.39542	5.46445	5.34574	5.89592	5.84232	5.94242	5.39758	5.74413	5.55927	5.89355	5.56699
SMUL_1306	soluble, cytoplasmic ECH-like hydrogenase, 4Fe-4S cluster ferredoxin subunit CooF-like	791186	1.13334e+06	837739	5.89828	6.05436	5.92311	832303	5153.57	86332.6	5.92028	3.71211	4.93617	5.89612	6.00554	5.90164	5.92244	3.99179	5.14971	5.93443	5.02131
SMUL_0756	colicin V production protein-like	792899	701527	382308	5.89922	5.84604	5.58241	1.81645e+06	53831.9	38944.1	6.25922	4.73104	4.59044	5.89706	5.79722	5.56095	6.26138	5.01072	4.80398	5.75174	5.35869
SMUL_2431	Sel1 family protein	794041	1.20981e+06	1.03834e+06	5.89984	6.08272	6.01634	82904.5	348956	163769	4.91858	5.54277	5.21423	5.89769	6.0339	5.99487	4.92074	5.82245	5.42777	5.97549	5.39032
SMUL_2538	putative oxidoreductase	798740	1.08984e+06	1.08005e+06	5.90241	6.03736	6.03345	919496	181452	174313	5.96355	5.25876	5.24133	5.90025	5.98854	6.01198	5.96571	5.53844	5.45486	5.96692	5.653
SMUL_0108	putative aspartate racemase	798825	1.28944e+06	1.04375e+06	5.90245	6.1104	6.0186	828311	174752	51396.2	5.91819	5.24242	4.71093	5.9003	6.06158	5.99713	5.92035	5.5221	4.92447	5.98633	5.45564
SMUL_2199	hypothetical protein	805401	1.43322e+06	1.70774e+06	5.90601	6.15631	6.23242	1.40964e+06	901533	488405	6.14911	5.95498	5.68878	5.90386	6.10749	6.21096	6.15127	6.23466	5.90231	6.0741	6.09608
SMUL_0456	hypothetical protein	807793	1.15522e+06	2.78243e+06	5.9073	6.06267	6.44442	990190	175579	929747	5.99572	5.24447	5.96836	5.90514	6.01384	6.42296	5.99788	5.52415	6.1819	6.11398	5.90131
SMUL_1607	tRNA (uracil-5-)-methyltransferase	818635	708657	588186	5.91309	5.85044	5.76952	488392	50384.1	2105.02	5.68877	4.70229	3.32326	5.91093	5.80161	5.74805	5.69093	4.98197	3.53679	5.8202	4.73656
SMUL_2980	putative NAD(P)-dependent oxidoreductase YbbO-like	821474	1.1817e+06	1.10247e+06	5.91459	6.07251	6.04237	834101	1.47725e+06	175010	5.92122	6.16946	5.24306	5.91244	6.02369	6.0209	5.92338	6.44914	5.4566	5.98567	5.94304
SMUL_1322	ABC transporter, ATP-binding subunit, PltJ-like	824707	1.03914e+06	981739	5.9163	6.01667	5.992	489583	193132	226724	5.68983	5.28585	5.3555	5.91414	5.96785	5.97053	5.69199	5.56554	5.56903	5.95084	5.60885
SMUL_0159	phospholipid ABC transporter, nucleotide-binding domain permease MlaE	824841	992452	1.02461e+06	5.91637	5.99671	6.01056	680951	2.31454e+06	202601	5.83312	6.36446	5.30664	5.91421	5.94789	5.98909	5.83527	6.64415	5.52018	5.9504	5.99987
SMUL_1366	putative protein kinase	833534	908917	1.26053e+06	5.92092	5.95852	6.10055	655516	351339	238288	5.81658	5.54573	5.3771	5.91877	5.9097	6.07909	5.81874	5.82541	5.59064	5.96919	5.74493
SMUL_2183	hypothetical protein	836486	1.14778e+06	1.10513e+06	5.92246	6.05986	6.04341	139493	252000	183579	5.14455	5.4014	5.26382	5.9203	6.01104	6.02195	5.14671	5.68108	5.47736	5.98443	5.43505
SMUL_0341	hypothetical protein	836912	290356	817254	5.92268	5.46293	5.91236	23459.6	1.15229e+07	7.38541e+07	4.37032	7.06156	7.86837	5.92052	5.41411	5.89089	4.37248	7.34124	8.08191	5.74184	6.59854
SMUL_1243	hypothetical protein	840879	714202	618241	5.92473	5.85382	5.79116	711323	71717	81489.5	5.85207	4.85562	4.9111	5.92258	5.805	5.76969	5.85423	5.1353	5.12464	5.83242	5.37139
SMUL_2079	response regulator	849703	959656	1.32543e+06	5.92927	5.98212	6.12236	3.29895e+06	120493	206597	6.51838	5.08096	5.31512	5.92711	5.93329	6.10089	6.52053	5.36064	5.52866	5.9871	5.80328
SMUL_2033	putative thiol peroxidase	872270	765581	933462	5.94065	5.88399	5.9701	1.83119e+06	44257	12374.6	6.26273	4.64598	4.09253	5.9385	5.83517	5.94863	6.26489	4.92566	4.30607	5.90743	5.16554
SMUL_0330	putative riboflavin biosynthesis protein RibD	875262	1.28934e+06	1.35039e+06	5.94214	6.11037	6.13046	1.51665e+06	3.47631e+06	2.55904e+06	6.18088	6.54112	6.40808	5.93998	6.06155	6.10899	6.18304	6.8208	6.62161	6.03684	6.54182
SMUL_2428	putative plasmid stabilization protein RelE-like	876338	982188	1.15306e+06	5.94267	5.99219	6.06185	1.18006e+06	78004.6	2.05567e+06	6.07191	4.89212	6.31295	5.94052	5.94337	6.04038	6.07406	5.1718	6.52649	5.97476	5.92412
SMUL_3297	flagellar basal-body rod modification protein FlgD	877613	737257	857339	5.9433	5.86762	5.93315	532303	89176.8	92080	5.72616	4.95025	4.96417	5.94115	5.8188	5.91169	5.72832	5.22993	5.1777	5.89054	5.37865
SMUL_0446	putative hydrolase	880013	1.21468e+06	952155	5.94449	6.08446	5.97871	419033	118353	84703.2	5.62225	5.07318	4.9279	5.94233	6.03564	5.95724	5.62441	5.35286	5.14143	5.97841	5.3729
SMUL_2078	putative extracellular solute-binding protein	885164	1.04826e+06	615682	5.94702	6.02047	5.78936	449609	88922.7	149519	5.65284	4.94901	5.1747	5.94487	5.97165	5.76789	5.65499	5.22869	5.38823	5.8948	5.42397
SMUL_0507	hypothetical protein	890512	1.45772e+06	821141	5.94964	6.16367	5.91442	1.11387e+06	216370	273078	6.04683	5.3352	5.43629	5.94748	6.11485	5.89295	6.04899	5.61488	5.64982	5.9851	5.77123
SMUL_1612	amino acid ABC transporter, ATPase AapP	894124	456675	338485	5.9514	5.65961	5.52954	246185	183812	368736	5.39126	5.26437	5.56672	5.94924	5.61079	5.50807	5.39342	5.54406	5.78025	5.68937	5.57258
SMUL_1908	hypothetical protein	895518	1.02763e+06	38780.6	5.95207	6.01184	4.58861	1.0338e+06	34029.9	103453	6.01444	4.53186	5.01474	5.94992	5.96302	4.56715	6.0166	4.81154	5.22828	5.49336	5.35214
SMUL_2489	putative 3'-5' exonuclease	896405	1.26645e+06	1.24075e+06	5.9525	6.10259	6.09368	995187	271528	235053	5.9979	5.43381	5.37117	5.95035	6.05377	6.07222	6.00006	5.7135	5.5847	6.02544	5.76609
SMUL_0765	chemotaxis regulator CheY	897916	1.2893e+06	1.72047e+06	5.95324	6.11035	6.23565	991406	99210.8	193314	5.99625	4.99656	5.28626	5.95108	6.06153	6.21418	5.99841	5.27624	5.4998	6.0756	5.59148
SMUL_2301	putative histidinol-phosphatase	904537	1.16581e+06	1.31649e+06	5.95643	6.06663	6.11942	966090	113280	91135.3	5.98502	5.05415	4.95969	5.95427	6.01781	6.09795	5.98718	5.33384	5.17322	6.02334	5.49808
SMUL_2285	hypothetical protein	904629	1.26548e+06	1.57866e+06	5.95647	6.10225	6.19829	627877	245594	302384	5.79787	5.39022	5.48056	5.95431	6.05343	6.17682	5.80003	5.6699	5.69409	6.06152	5.72134
SMUL_0323	UDP-3-O-[3-hydroxymyristoyl	911066	1.11111e+06	935005	5.95955	6.04576	5.97081	1.22754e+06	130608	970533	6.08903	5.11597	5.98701	5.95739	5.99694	5.94935	6.09119	5.39565	6.20054	5.96789	5.8958
SMUL_0632	CopG-like DNA-binding protein	913067	1.07874e+06	1.64739e+06	5.9605	6.03292	6.2168	2.05351e+06	2.49693e+06	5.69239e+06	6.3125	6.39741	6.75529	5.95835	5.98409	6.19533	6.31466	6.67709	6.96883	6.04592	6.65352
SMUL_0951	molybdopterin oxidoreductase chain A-like protein	918071	683963	1.60593e+06	5.96288	5.83503	6.20573	876580	194813	225439	5.94279	5.28962	5.35303	5.96072	5.78621	6.18426	5.94495	5.5693	5.56656	5.97706	5.6936
SMUL_1004	ATP-grasp family protein	928707	1.22914e+06	2.11276e+06	5.96788	6.0896	6.32485	683987	543784	521546	5.83505	5.73543	5.71729	5.96572	6.04078	6.30338	5.83721	6.01511	5.93083	6.1033	5.92771
SMUL_2242	hexapeptide repeat-containing transferase	933937	1.22201e+06	807029	5.97032	6.08708	5.90689	827556	141020	30339.4	5.9178	5.14928	4.48201	5.96816	6.03825	5.88542	5.91996	5.42896	4.69554	5.96395	5.34815
SMUL_3125	molybdenum transport ATP-binding protein ModC	936454	1.27694e+06	1.38825e+06	5.97149	6.10617	6.14247	1.06669e+06	787251	2.95022e+06	6.02804	5.89611	6.46985	5.96933	6.05735	6.121	6.0302	6.17579	6.68339	6.04923	6.29646
SMUL_0802	RND family protein	939485	1.2125e+06	909090	5.97289	6.08368	5.95861	851012	716056	102343	5.92994	5.85495	5.01006	5.97073	6.03486	5.93714	5.93209	6.13463	5.22359	5.98091	5.76344
SMUL_2473	O-acetyltransferase	944560	1.24968e+06	871268	5.97523	6.0968	5.94015	1.02832e+06	103335	203135	6.01213	5.01425	5.30779	5.97307	6.04798	5.91868	6.01429	5.29393	5.52132	5.97991	5.60985
SMUL_0130	putative potassium channel protein	946332	1.67088e+06	2.16322e+06	5.97604	6.22295	6.3351	1.34106e+06	310102	446386	6.12745	5.4915	5.64971	5.97389	6.17412	6.31363	6.12961	5.77119	5.86325	6.15388	5.92135
SMUL_0895	putative alpha/beta hydrolase	957905	1.11393e+06	1.01044e+06	5.98132	6.04686	6.00451	1.41543e+06	118504	86281	6.15089	5.07373	4.93591	5.97917	5.99804	5.98304	6.15305	5.35341	5.14945	5.98675	5.55197
SMUL_0803	RND multidrug efflux transporter	966160	887688	991067	5.98505	5.94826	5.9961	651668	60118.8	964574	5.81403	4.77901	5.98434	5.98289	5.89944	5.97464	5.81619	5.05869	6.19787	5.95232	5.69092
SMUL_1203	thioesterase family protein	966323	1.28699e+06	1.08527e+06	5.98512	6.10958	6.03554	1.18003e+06	142613	5784.81	6.07189	5.15416	3.76229	5.98297	6.06075	6.01407	6.07405	5.43384	3.97582	6.01926	5.16124
SMUL_1405	hypothetical protein	974963	1.61935e+06	1.65376e+06	5.98899	6.20934	6.21847	1.06848e+06	236221	196608	6.02877	5.37332	5.2936	5.98683	6.16052	6.19701	6.03093	5.653	5.50714	6.11479	5.73035
SMUL_1273	hypothetical protein	978214	1.13766e+06	1.1965e+06	5.99043	6.05601	6.07791	856986	32183.5	76595.1	5.93297	4.50763	4.8842	5.98828	6.00719	6.05645	5.93513	4.78731	5.09774	6.01731	5.27339
SMUL_3290	RDD domain-containing protein	982653	1.8417e+06	2.89924e+06	5.9924	6.26522	6.46228	2.16653e+06	147945	188166	6.33577	5.1701	5.27454	5.99024	6.2164	6.44082	6.33792	5.44978	5.48807	6.21582	5.75859
SMUL_1950	GGDEF domain-containing protein	984688	1.31628e+06	1.47791e+06	5.9933	6.11935	6.16965	910514	301825	323263	5.95929	5.47976	5.50956	5.99114	6.07053	6.14818	5.96145	5.75944	5.72309	6.06995	5.81466
SMUL_2178	methyl-accepting chemotaxis protein	990382	1.3597e+06	34216.1	5.9958	6.13344	4.53423	219998	192315	935945	5.34242	5.28401	5.97125	5.99365	6.08462	4.51276	5.34458	5.5637	6.18478	5.53034	5.69769
SMUL_2942	HMA domain-containing protein	991886	725173	1.27753e+06	5.99646	5.86044	6.10637	779907	110357	73936	5.89204	5.0428	4.86886	5.99431	5.81162	6.0849	5.8942	5.32248	5.08239	5.96361	5.43302
SMUL_1137	putative signal transduction histidine-protein kinase	995375	1.10262e+06	1.09757e+06	5.99799	6.04242	6.04043	633340	1.90698e+06	56784	5.80164	6.28035	4.75423	5.99583	5.9936	6.01896	5.8038	6.56003	4.96776	6.0028	5.77719
SMUL_1085	putative membrane protein	1.00414e+06	1.01584e+06	782066	6.0018	6.00682	5.89324	865780	26943.6	51931.6	5.93741	4.43046	4.71543	5.99964	5.958	5.87178	5.93957	4.71014	4.92897	5.94314	5.19289
SMUL_0353	hypothetical protein	1.00932e+06	2.21394e+06	1.19461e+06	6.00403	6.34517	6.07723	738635	103538	395289	5.86843	5.0151	5.59692	6.00187	6.29635	6.05576	5.87059	5.29478	5.81045	6.11799	5.65861
SMUL_0225	rRNA small subunit methyltransferase I	1.01039e+06	1.08755e+06	1.15937e+06	6.00449	6.03645	6.06422	1.55736e+06	145726	150145	6.19239	5.16354	5.17651	6.00233	5.98763	6.04275	6.19455	5.44322	5.39004	6.0109	5.67594
SMUL_1720	hypothetical protein	1.01664e+06	1.39194e+06	894909	6.00717	6.14362	5.95178	1.154e+06	168921	158883	6.06221	5.22768	5.20108	6.00501	6.0948	5.93031	6.06436	5.50737	5.41461	6.01004	5.66211
SMUL_0438	L-lactate dehydrogenase	1.01874e+06	1.25553e+06	949443	6.00807	6.09883	5.97747	711443	137147	105800	5.85214	5.13719	5.02449	6.00591	6.05	5.956	5.8543	5.41687	5.23802	6.00397	5.50306
SMUL_1941	heat-inducible transcription repressor HrcA	1.03006e+06	1.36441e+06	1.68543e+06	6.01286	6.13494	6.22671	2.59739e+06	277591	536934	6.41454	5.44341	5.72992	6.01071	6.08612	6.20524	6.4167	5.72309	5.94345	6.10069	6.02775
SMUL_3068	putative membrane protein	1.03358e+06	1.11467e+06	1.36788e+06	6.01434	6.04715	6.13605	717771	92890	116715	5.85599	4.96797	5.06713	6.01219	5.99833	6.11458	5.85814	5.24765	5.28066	6.0417	5.46215
SMUL_3169	putative abhydrolase	1.04559e+06	1.54399e+06	1.90195e+06	6.01936	6.18864	6.2792	1.27085e+06	915660	1.13635e+06	6.10409	5.96173	6.05551	6.01721	6.13982	6.25773	6.10625	6.24142	6.26905	6.13825	6.20557
SMUL_2636	DNA-3-methyladenine glycosylase	1.04702e+06	3.03689e+06	1.4644e+06	6.01995	6.48243	6.16566	895104	945436	849405	5.95187	5.97563	5.92912	6.0178	6.43361	6.14419	5.95403	6.25531	6.14265	6.19853	6.11733
SMUL_2378	putative permease	1.05207e+06	851014	696275	6.02204	5.92994	5.84278	560524	117430	1.64957e+06	5.74859	5.06978	6.21737	6.01989	5.88112	5.82131	5.75075	5.34946	6.43091	5.90744	5.84371
SMUL_1010	hypothetical protein	1.06325e+06	947485	1.00603e+06	6.02664	5.97657	6.00261	688463	124463	628667	5.83788	5.09504	5.79842	6.02448	5.92775	5.98114	5.84004	5.37472	6.01196	5.97779	5.74224
SMUL_0828	RND efflux system, inner membrane transporter CmeB	1.07132e+06	1.24815e+06	1.54953e+06	6.02992	6.09627	6.1902	1.43929e+06	341790	203787	6.15815	5.53376	5.30918	6.02776	6.04745	6.16873	6.16031	5.81344	5.52271	6.08131	5.83215
SMUL_2076	polar amino acid transport system permease	1.07547e+06	1.34224e+06	1.46382e+06	6.0316	6.12783	6.16549	1.25856e+06	47538.6	86870.7	6.09987	4.67705	4.93887	6.02944	6.07901	6.14402	6.10203	4.95673	5.15241	6.08416	5.40372
SMUL_0738	tellurite-resistance/dicarboxylate transporter (TDT) family protein	1.08079e+06	660360	344220	6.03374	5.81978	5.53684	68631.4	33048.9	31840.5	4.83652	4.51916	4.50298	6.03159	5.77096	5.51537	4.83868	4.79884	4.71651	5.77264	4.78468
SMUL_2575	putative periplasmic substrate-binding protein	1.08237e+06	1.45649e+06	1.03732e+06	6.03438	6.16331	6.01591	899529	2.65336e+06	9.74326e+06	5.95402	6.4238	6.9887	6.03222	6.11448	5.99444	5.95617	6.70348	7.20224	6.04705	6.62063
SMUL_0178	two-component response regulator	1.08707e+06	1.23194e+06	1.76876e+06	6.03626	6.09059	6.24767	1.16301e+06	199974	2.08984e+06	6.06558	5.30097	6.32011	6.0341	6.04177	6.2262	6.06774	5.58065	6.53365	6.10069	6.06068
SMUL_0020	hypothetical protein	1.09202e+06	1.56452e+06	1.18552e+06	6.03823	6.19438	6.07391	710688	2.75391e+06	2.50041e+06	5.85168	6.43995	6.39801	6.03607	6.14556	6.05244	5.85384	6.71963	6.61155	6.07803	6.39501
SMUL_1961	oxygen-independent coproporphyrinogen-III oxidase 2	1.09585e+06	1.28243e+06	1.094e+06	6.03975	6.10803	6.03902	524502	237372	216513	5.71975	5.37543	5.33548	6.0376	6.05921	6.01755	5.72191	5.65511	5.54902	6.03812	5.64201
SMUL_2023	hypothetical protein	1.10269e+06	1.14932e+06	942031	6.04246	6.06044	5.97407	857284	138178	101106	5.93312	5.14044	5.00478	6.0403	6.01162	5.9526	5.93528	5.42012	5.21831	6.00151	5.52457
SMUL_0204	NADH-ubiquinone oxidoreductase chain J	1.11303e+06	1.026e+06	978353	6.04651	6.01115	5.9905	3.3865e+06	96984.5	71189.1	6.52975	4.9867	4.85241	6.04435	5.96232	5.96903	6.53191	5.26638	5.06595	5.9919	5.62141
SMUL_0950	molybdopterin oxidoreductase chain A-like protein	1.12064e+06	1.1821e+06	1.09217e+06	6.04947	6.07266	6.03829	1.76253e+06	1.31001e+06	3.25185e+07	6.24614	6.11727	7.51213	6.04731	6.02383	6.01682	6.2483	6.39696	7.72566	6.02932	6.79031
SMUL_2597	two-component system response regulator	1.12084e+06	1.20084e+06	1.27302e+06	6.04954	6.07948	6.10484	1.30204e+06	492743	2.55347e+06	6.11463	5.69262	6.40713	6.04739	6.03066	6.08337	6.11678	5.9723	6.62066	6.05381	6.23658
SMUL_0663	putative membrane protein	1.13308e+06	967916	1.06964e+06	6.05426	5.98584	6.02924	1.31768e+06	360933	508888	6.11981	5.55743	5.70662	6.0521	5.93702	6.00777	6.12197	5.83711	5.92016	5.99896	5.95974
SMUL_1049	serine hydrolase family protein	1.14135e+06	1.49698e+06	1.11722e+06	6.05742	6.17522	6.04814	863098	110543	59651.1	5.93606	5.04353	4.77562	6.05526	6.12639	6.02667	5.93822	5.32321	4.98915	6.06944	5.41686
SMUL_3276	hypothetical protein	1.14466e+06	958156	1.34577e+06	6.05868	5.98144	6.12897	529138	544058	832112	5.72357	5.73565	5.92018	6.05652	5.93261	6.1075	5.72573	6.01533	6.13372	6.03221	5.95826
SMUL_2298	5-(carboxyamino)imidazole ribonucleotide mutase	1.15013e+06	1.35805e+06	1.35319e+06	6.06075	6.13292	6.13136	3.25149e+06	226640	177117	6.51208	5.35534	5.24826	6.05859	6.0841	6.10989	6.51424	5.63502	5.4618	6.08419	5.87035
SMUL_1443	malate dehydrogenase	1.15045e+06	1.39592e+06	1.11353e+06	6.06087	6.14486	6.0467	1.28513e+06	234204	608195	6.10895	5.36959	5.78404	6.05871	6.09604	6.02523	6.11111	5.64928	5.99758	6.05999	5.91932
SMUL_0263	hypothetical protein	1.15257e+06	1.26469e+06	1.51334e+06	6.06167	6.10198	6.17994	1.79019e+06	136160	991849	6.2529	5.13405	5.99645	6.05951	6.05316	6.15847	6.25506	5.41373	6.20998	6.09038	5.95959
SMUL_1205	putative uracil-DNA glycosylase, family 4	1.15699e+06	1.88883e+06	1.25291e+06	6.06333	6.27619	6.09792	1.15636e+06	88277.5	4151.86	6.06309	4.94585	3.61824	6.06117	6.22737	6.07645	6.06525	5.22553	3.83178	6.12167	5.04085
SMUL_1854	hypothetical protein	1.15857e+06	1.82497e+06	1.41135e+06	6.06392	6.26126	6.14963	1.61355e+06	252924	931757	6.20778	5.40299	5.9693	6.06177	6.21244	6.12817	6.20994	5.68267	6.18284	6.13412	6.02515
SMUL_1032	RhtB family transporter	1.15889e+06	1.30777e+06	1.61905e+06	6.06404	6.11653	6.20926	615940	5201.66	101247	5.78954	3.71614	5.00538	6.06189	6.06771	6.18779	5.7917	3.99582	5.21892	6.1058	5.00215
SMUL_1475	putative peptidoglycan lipid II flippase MurJ	1.16129e+06	1.24098e+06	1.75045e+06	6.06494	6.09376	6.24315	684819	239503	143768	5.83558	5.37931	5.15766	6.06278	6.04494	6.22168	5.83773	5.65899	5.3712	6.1098	5.62264
SMUL_0564	putative lipoprotein releasing system, ATPase	1.16433e+06	1.93066e+06	1.55531e+06	6.06608	6.2857	6.19182	1.70149e+06	1.65799e+06	230614	6.23083	6.21958	5.36289	6.06392	6.23688	6.17035	6.23299	6.49926	5.57642	6.15705	6.10289
SMUL_0221	molybdopterin molybdenumtransferase MoeA	1.16585e+06	1.28879e+06	824654	6.06664	6.11018	5.91627	736927	1.14224e+06	402193	5.86742	6.05776	5.60443	6.06449	6.06136	5.8948	5.86958	6.33744	5.81797	6.00688	6.00833
SMUL_1927	hypothetical protein	1.16603e+06	1.71421e+06	1.3434e+06	6.06671	6.23406	6.1282	1.07784e+06	215674	250223	6.03256	5.3338	5.39833	6.06455	6.18524	6.10674	6.03471	5.61348	5.61186	6.11884	5.75335
SMUL_0586	hypothetical protein	1.16665e+06	1.35815e+06	1.11864e+06	6.06694	6.13295	6.04869	1.23956e+06	107160	130865	6.09327	5.03003	5.11682	6.06478	6.08413	6.02722	6.09543	5.30971	5.33036	6.05871	5.5785
SMUL_0769	UvrABC system protein excinuclease C	1.17459e+06	2.53626e+06	770970	6.06989	6.40419	5.88704	981836	157496	139734	5.99204	5.19727	5.1453	6.06773	6.35537	5.86557	5.9942	5.47695	5.35884	6.09622	5.60999
SMUL_2225	UDP-sugar diphosphatase	1.17972e+06	1.74088e+06	1.31229e+06	6.07178	6.24077	6.11803	2.52488e+06	163174	255369	6.40224	5.21265	5.40717	6.06962	6.19195	6.09656	6.4044	5.49233	5.6207	6.11938	5.83914
SMUL_1282	endoribonuclease L-PSP	1.18138e+06	1.77727e+06	977609	6.07239	6.24975	5.99017	840052	5750.74	140985	5.92431	3.75972	5.14917	6.07024	6.20093	5.9687	5.92647	4.0394	5.36271	6.07995	5.10953
SMUL_1428	NiFe hydrogenase metallocenter assembly protein HypF	1.18145e+06	1.28449e+06	1.67733e+06	6.07242	6.10873	6.22462	1.62967e+06	379954	206700	6.2121	5.57973	5.31534	6.07026	6.05991	6.20315	6.21426	5.85941	5.52888	6.11111	5.86752
SMUL_2170	cytochrome c552	1.19312e+06	1.4575e+06	642568	6.07668	6.16361	5.80792	318570	261284	278800	5.50321	5.41711	5.44529	6.07453	6.11479	5.78645	5.50536	5.69679	5.65883	5.99192	5.62033
SMUL_2124	nitrous-oxide reductase	1.19671e+06	1.22187e+06	1.41073e+06	6.07799	6.08702	6.14944	634523	634640	471169	5.80245	5.80253	5.67318	6.07583	6.0382	6.12798	5.80461	6.08221	5.88671	6.08067	5.92451
SMUL_2912	YceI family protein	1.19681e+06	1.69967e+06	1.76844e+06	6.07803	6.23036	6.24759	3.79465e+06	389562	335447	6.57917	5.59058	5.52562	6.07587	6.18154	6.22612	6.58133	5.87026	5.73916	6.16118	6.06358
SMUL_1593	phage CI repressor superfamily protein	1.19756e+06	1.72262e+06	1.66564e+06	6.0783	6.23619	6.22158	2.66579e+06	242326	181380	6.42583	5.3844	5.25859	6.07614	6.18737	6.20011	6.42799	5.66408	5.47212	6.15454	5.85473
SMUL_1027	thiamine-phosphate synthase	1.20041e+06	1.82414e+06	1.43192e+06	6.07933	6.26106	6.15592	893224	214763	42135.6	5.95096	5.33196	4.62465	6.07718	6.21224	6.13445	5.95312	5.61164	4.83818	6.14129	5.46765
SMUL_3219	glycerate kinase	1.20236e+06	1.28755e+06	1.22824e+06	6.08003	6.10977	6.08928	735311	125914	44511.8	5.86647	5.10008	4.64847	6.07788	6.06094	6.06781	5.86863	5.37976	4.86201	6.06888	5.37013
SMUL_0620	putative two-component histidine kinase	1.22805e+06	899838	619510	6.08922	5.95416	5.79205	604702	73556.7	64264.6	5.78154	4.86662	4.80797	6.08706	5.90534	5.77058	5.7837	5.1463	5.02151	5.92099	5.31717
SMUL_2792	ABC transporter, permease	1.22998e+06	1.18569e+06	1.21723e+06	6.0899	6.07397	6.08537	681480	138648	156046	5.83345	5.14191	5.19325	6.08774	6.02515	6.06391	5.83561	5.4216	5.40679	6.05893	5.55467
SMUL_0217	putative periplasmic protein	1.23469e+06	1.91505e+06	1.5345e+06	6.09156	6.28218	6.18597	1.63792e+06	103787	197250	6.21429	5.01614	5.29502	6.0894	6.23336	6.1645	6.21645	5.29582	5.50855	6.16242	5.67361
SMUL_1917	putative 2-dehydropantoate 2-reductase	1.24635e+06	1.00884e+06	1.42715e+06	6.09564	6.00382	6.15447	1.68395e+06	341572	366775	6.22633	5.53348	5.5644	6.09349	5.955	6.133	6.22849	5.81316	5.77793	6.0605	5.93986
SMUL_0094	iron chelate uptake transporter (FeCT) family, permease	1.25349e+06	1.09604e+06	1.45914e+06	6.09812	6.03983	6.1641	1.77505e+06	1.24302e+06	87816.5	6.24921	6.09448	4.94358	6.09597	5.99101	6.14263	6.25137	6.37416	5.15711	6.07653	5.92755
SMUL_3003	bifunctional NAD(P)H-hydrate repair enzyme Nnr	1.25749e+06	778122	1.14598e+06	6.09951	5.89105	6.05918	943478	291816	221079	5.97473	5.46511	5.34455	6.09735	5.84223	6.03771	5.97689	5.74479	5.55808	5.99243	5.75992
SMUL_0708	putative tRNA dihydrouridine synthase B	1.26978e+06	1.88468e+06	2.00932e+06	6.10373	6.27524	6.30305	2.60971e+06	337334	356951	6.41659	5.52806	5.55261	6.10157	6.22642	6.28158	6.41875	5.80774	5.76614	6.20319	5.99754
SMUL_1037	lysophospholipase L1-like protein	1.27012e+06	2.03643e+06	1.30018e+06	6.10384	6.30887	6.114	1.65131e+06	142722	242256	6.21783	5.15449	5.38427	6.10169	6.26005	6.09254	6.21999	5.43417	5.59781	6.15142	5.75066
SMUL_0790	putative oxaloacetate decarboxylase beta chain	1.28644e+06	1.59055e+06	2.24161e+06	6.10939	6.20155	6.35056	2.98922e+06	154054	1.59739e+06	6.47556	5.18767	6.20341	6.10723	6.15272	6.32909	6.47772	5.46735	6.41695	6.19635	6.12067
SMUL_2919	putative diguanylate cyclase	1.31052e+06	2.58732e+06	1.98941e+06	6.11745	6.41285	6.29872	1.48621e+06	436443	364124	6.17208	5.63993	5.56125	6.11529	6.36403	6.27726	6.17424	5.91961	5.77478	6.25219	5.95621
SMUL_1683	two component response regulator	1.31381e+06	2.31629e+06	2.16839e+06	6.11853	6.36479	6.33614	1.16009e+06	592365	1.52003e+06	6.06449	5.77259	6.18185	6.11638	6.31597	6.31467	6.06665	6.05227	6.39539	6.24901	6.17144
SMUL_0904	putative 4Fe4S cluster binding protein	1.32376e+06	1.65971e+06	1.37896e+06	6.12181	6.22003	6.13955	1.12373e+06	137297	187551	6.05066	5.13766	5.27312	6.11965	6.17121	6.11808	6.05282	5.41734	5.48665	6.13632	5.65227
SMUL_0876	isonitrile hydratase	1.32764e+06	2.25658e+06	2.12509e+06	6.12308	6.35345	6.32738	1.70835e+06	386051	1.55122e+06	6.23258	5.58664	6.19067	6.12092	6.30463	6.30591	6.23473	5.86633	6.40421	6.24382	6.16842
SMUL_1374	ACT domain-containing protein	1.33235e+06	1.87745e+06	2.25477e+06	6.12462	6.27357	6.3531	2.98404e+06	634909	621380	6.47481	5.80271	5.79336	6.12246	6.22475	6.33164	6.47696	6.08239	6.00689	6.22628	6.18875
SMUL_0894	PilJ domain-containing protein	1.3381e+06	1.46557e+06	546831	6.12649	6.16601	5.73785	506380	178033	628501	5.70448	5.2505	5.79831	6.12433	6.11719	5.71639	5.70664	5.53018	6.01184	5.98597	5.74955
SMUL_0786	TRAP dicarboxylate transporter, DctM	1.35021e+06	1.17441e+06	920751	6.1304	6.06982	5.96414	1.11116e+06	135854	46007.8	6.04578	5.13307	4.66283	6.12825	6.021	5.94267	6.04794	5.41275	4.87637	6.03064	5.44569
SMUL_2040	16S rRNA (cytosine(1402)-N(4))-methyltransferase	1.35134e+06	1.75842e+06	1.75248e+06	6.13077	6.24512	6.24365	1.51157e+06	272073	270149	6.17943	5.43469	5.4316	6.12861	6.1963	6.22218	6.18159	5.71437	5.64514	6.18237	5.84703
SMUL_0439	hypothetical protein	1.35907e+06	1.31696e+06	781794	6.13324	6.11957	5.89309	698389	69141.8	22041.2	5.8441	4.83974	4.34324	6.13109	6.07075	5.87163	5.84626	5.11942	4.55677	6.02449	5.17415
SMUL_2230	membrane protein, BrkB-like	1.36822e+06	1.25463e+06	1.07964e+06	6.13615	6.09852	6.03328	772930	140771	104714	5.88814	5.14851	5.02001	6.134	6.0497	6.01181	5.8903	5.4282	5.23354	6.06517	5.51735
SMUL_3144	periplasmic binding protein	1.37448e+06	2.06146e+06	1.76479e+06	6.13814	6.31418	6.24669	1.51544e+06	469500	665387	6.18054	5.67164	5.82307	6.13598	6.26535	6.22523	6.1827	5.95132	6.03661	6.20885	6.05687
SMUL_2312	dimethylsulfoxide reductase DmsA	1.38992e+06	1.53413e+06	2.46828e+06	6.14299	6.18586	6.39239	1.49171e+06	2.13913e+06	2.17436e+06	6.17368	6.33024	6.33733	6.14083	6.13704	6.37093	6.17584	6.60992	6.55087	6.21627	6.44554
SMUL_1017	heavy metal efflux system accessory protein	1.39304e+06	1.9987e+06	2.45822e+06	6.14396	6.30075	6.39062	1.86619e+06	249864	242932	6.27096	5.3977	5.38548	6.14181	6.25193	6.36915	6.27312	5.67738	5.59902	6.2543	5.84984
SMUL_1485	YqeY-like protein	1.40645e+06	2.30062e+06	1.99996e+06	6.14813	6.36185	6.30102	1.91307e+06	1.3043e+06	3.90398e+06	6.28173	6.11538	6.59151	6.14597	6.31302	6.27955	6.28389	6.39506	6.80504	6.24618	6.49466
SMUL_0830	PAS sensor domain-containing protein	1.40905e+06	1.77659e+06	1.70923e+06	6.14893	6.24959	6.2328	2.51278e+06	93859.9	291110	6.40015	4.97248	5.46406	6.14677	6.20077	6.21133	6.40231	5.25216	5.67759	6.18629	5.77736
SMUL_0788	putative oxaloacetate decarboxylase alpha chain	1.40921e+06	1.21472e+06	531031	6.14897	6.08448	5.72512	211858	103527	119409	5.32604	5.01506	5.07704	6.14682	6.03566	5.70365	5.3282	5.29474	5.29057	5.96204	5.3045
SMUL_1260	OmpA domain-containing protein	1.42637e+06	2.1657e+06	2.21448e+06	6.15423	6.3356	6.34527	1.93297e+06	1.75709e+07	1.66831e+07	6.28623	7.24479	7.22228	6.15208	6.28678	6.32381	6.28838	7.52448	7.43581	6.25422	7.08289
SMUL_0092	TonB-dependent receptor domain-containing protein	1.43043e+06	1.47312e+06	1.10073e+06	6.15547	6.16824	6.04168	1.71789e+06	444462	282402	6.235	5.64784	5.45087	6.15331	6.11942	6.02022	6.23715	5.92752	5.6644	6.09765	5.94302
SMUL_1949	tRNA (cmo5U34)-methyltransferase	1.43429e+06	2.57867e+06	1.9125e+06	6.15664	6.4114	6.2816	1.62072e+06	444600	819110	6.20971	5.64797	5.91334	6.15448	6.36257	6.26013	6.21187	5.92765	6.12688	6.25906	6.0888
SMUL_2049	ABC transporter ATP-binding protein uup	1.43456e+06	1.10811e+06	1.59848e+06	6.15672	6.04458	6.20371	2.19978e+06	262851	431502	6.34238	5.41971	5.63498	6.15456	5.99576	6.18224	6.34454	5.69939	5.84852	6.11085	5.96415
SMUL_2598	two-component system histidine kinase	1.43504e+06	1.62673e+06	1.87258e+06	6.15686	6.21131	6.27244	1.13574e+06	134880	294936	6.05528	5.12995	5.46973	6.15471	6.16249	6.25097	6.05744	5.40963	5.68326	6.18939	5.71678
SMUL_0491	methionine ABC transporter permease protein	1.43961e+06	1.40874e+06	1.71235e+06	6.15825	6.14883	6.23359	2.26632e+06	480561	305458	6.35532	5.68175	5.48495	6.15609	6.10001	6.21213	6.35748	5.96143	5.69849	6.15608	6.0058
SMUL_0331	hypothetical protein	1.44126e+06	1.86374e+06	2.39668e+06	6.15874	6.27039	6.37961	4.23873e+06	161532	163018	6.62724	5.20826	5.21224	6.15659	6.22156	6.35814	6.62939	5.48794	5.42577	6.24543	5.8477
SMUL_2941	hypothetical protein	1.44251e+06	1.58677e+06	2.73402e+06	6.15912	6.20051	6.4368	2.77013e+06	1.45281e+06	1.64508e+06	6.4425	6.16221	6.21619	6.15696	6.15169	6.41533	6.44466	6.44189	6.42972	6.24133	6.43876
SMUL_1900	hypothetical protein	1.44322e+06	2.12093e+06	1.77025e+06	6.15933	6.32653	6.24803	605603	114539	153827	5.78219	5.05895	5.18703	6.15718	6.27771	6.22657	5.78435	5.33863	5.40057	6.22048	5.50785
SMUL_1269	putative FMN-binding protein	1.45016e+06	1.62567e+06	1.29685e+06	6.16142	6.21103	6.11289	1.16808e+06	159565	747368	6.06747	5.20294	5.87353	6.15926	6.16221	6.09142	6.06963	5.48262	6.08707	6.13763	5.87977
SMUL_2177	hypothetical protein	1.46511e+06	1.20617e+06	1.08639e+06	6.16587	6.08141	6.03598	784650	7574.45	91604.9	5.89468	3.87935	4.96192	6.16371	6.03259	6.01452	5.89683	4.15903	5.17545	6.07027	5.07711
SMUL_2579	hypothetical protein	1.47056e+06	1.36034e+06	953127	6.16748	6.13365	5.97915	619908	66597.2	133988	5.79233	4.82346	5.12707	6.16533	6.08482	5.95768	5.79449	5.10314	5.3406	6.06928	5.41274
SMUL_2025	hypothetical protein	1.47285e+06	1.24747e+06	1.28993e+06	6.16816	6.09603	6.11057	1.26054e+06	5.17472e+06	1.42435e+06	6.10056	6.71389	6.15362	6.166	6.04721	6.0891	6.10272	6.99357	6.36715	6.10077	6.48781
SMUL_0402	membrane protein	1.47703e+06	1.41015e+06	1.58123e+06	6.16939	6.14927	6.19899	4.41121e+06	4.75735e+06	5.63675e+06	6.64456	6.67737	6.75103	6.16723	6.10045	6.17753	6.64672	6.95705	6.96456	6.1484	6.85611
SMUL_0008	uracil-DNA glycosylase, family 1	1.47736e+06	2.06799e+06	1.85386e+06	6.16949	6.31555	6.26808	2.13155e+06	102759	141482	6.3287	5.01182	5.1507	6.16733	6.26673	6.24661	6.33086	5.2915	5.36423	6.22689	5.6622
SMUL_1311	HDIG domain protein	1.47873e+06	2.51388e+06	1.85466e+06	6.16989	6.40034	6.26826	1.45127e+06	115911	56812.6	6.16175	5.06412	4.75444	6.16773	6.35152	6.2468	6.16391	5.34381	4.96798	6.25535	5.4919
SMUL_2888	TonB-dependent receptor	1.48289e+06	706663	883958	6.17111	5.84921	5.94643	474198	133495	157029	5.67596	5.12547	5.19598	6.16895	5.80039	5.92496	5.67812	5.40515	5.40951	5.96477	5.49759
SMUL_2470	putative lipopolysaccharide biosynthesis O-acetyl transferase WbbJ	1.4987e+06	1.4998e+06	66894.5	6.17571	6.17603	4.82539	1.30323e+06	28260.9	22643.7	6.11502	4.45119	4.35495	6.17356	6.12721	4.80392	6.11718	4.73087	4.56848	5.70156	5.13884
SMUL_1480	putative hydrolase	1.50319e+06	721757	2.37742e+06	6.17701	5.85839	6.37611	875113	1.19208e+06	1.4421e+06	5.94206	6.0763	6.15899	6.17486	5.80957	6.35464	5.94422	6.35599	6.37253	6.11302	6.22425
SMUL_2710	membrane protein	1.50395e+06	1.87026e+06	1.72586e+06	6.17723	6.2719	6.237	2.10409e+06	541300	576856	6.32306	5.73344	5.76107	6.17508	6.22308	6.21554	6.32522	6.01312	5.9746	6.20457	6.10431
SMUL_1463	hypothetical protein	1.50794e+06	3.83654e+06	3.21649e+06	6.17838	6.58394	6.50738	2.87733e+06	1.52905e+06	2.13052e+06	6.45899	6.18442	6.32849	6.17623	6.53512	6.48591	6.46115	6.4641	6.54202	6.39909	6.48909
SMUL_2268	tmRNA-binding protein SmpB	1.5118e+06	2.66687e+06	2.46856e+06	6.17949	6.426	6.39244	2.69886e+06	529992	211244	6.43118	5.72427	5.32478	6.17734	6.37718	6.37098	6.43334	6.00395	5.53832	6.3085	5.99187
SMUL_2373	EAL domain-containing regulatory protein	1.51369e+06	1.91811e+06	2.12776e+06	6.18004	6.28287	6.32792	1.66223e+06	507167	290197	6.22069	5.70515	5.46269	6.17788	6.23405	6.30646	6.22285	5.98483	5.67623	6.23946	5.9613
SMUL_0370	hypothetical protein	1.51692e+06	2.00031e+06	1.59769e+06	6.18096	6.3011	6.20349	1.76929e+06	134524	111750	6.2478	5.1288	5.04825	6.17881	6.25228	6.18202	6.24996	5.40848	5.26178	6.20437	5.64007
SMUL_1039	putative signal-transduction protein	1.5226e+06	1.10991e+06	1.36827e+06	6.18259	6.04529	6.13617	2.01651e+06	363922	256779	6.3046	5.56101	5.40956	6.18043	5.99647	6.11471	6.30676	5.84069	5.62309	6.0972	5.92351
SMUL_1107	SMF protein	1.52976e+06	1.63351e+06	1.11201e+06	6.18462	6.21312	6.04611	949934	157800	167200	5.97769	5.19811	5.22324	6.18247	6.1643	6.02464	5.97985	5.47779	5.43677	6.1238	5.63147
SMUL_0351	methyl-accepting chemotaxis sensory transducer	1.53262e+06	1.5078e+06	1.30552e+06	6.18543	6.17834	6.11578	2.26279e+06	340785	229305	6.35464	5.53248	5.36041	6.18328	6.12952	6.09432	6.3568	5.81216	5.57395	6.13571	5.9143
SMUL_1312	LabA-like regulatory protein	1.53557e+06	2.70955e+06	2.21118e+06	6.18627	6.4329	6.34462	1.31932e+06	289868	1.5424e+06	6.12035	5.4622	6.1882	6.18411	6.38408	6.32316	6.12251	5.74188	6.40173	6.29712	6.08871
SMUL_2467	UDP-glucose 4-epimerase	1.53757e+06	1.77472e+06	1.60229e+06	6.18683	6.24913	6.20474	1.89901e+06	4.94475e+06	149965	6.27853	6.69414	5.17599	6.18468	6.20031	6.18327	6.28069	6.97383	5.38952	6.18942	6.21468
SMUL_1909	hypothetical protein	1.53878e+06	2.41124e+06	2.38954e+06	6.18718	6.38224	6.37832	1.85252e+06	182147	196801	6.26776	5.26042	5.29403	6.18502	6.33342	6.35685	6.26992	5.5401	5.50756	6.29176	5.77253
SMUL_2947	chemotaxis regulator	1.53917e+06	2.04287e+06	1.66383e+06	6.18729	6.31024	6.22111	2.02063e+06	165917	1.8323e+06	6.30549	5.21989	6.263	6.18513	6.26142	6.19964	6.30765	5.49957	6.47653	6.2154	6.09458
SMUL_3078	hypothetical protein	1.5471e+06	2.73135e+06	2.10329e+06	6.18952	6.43638	6.3229	2.03499e+06	316503	9.64605e+06	6.30856	5.50038	6.98435	6.18736	6.38756	6.30143	6.31072	5.78006	7.19788	6.29212	6.42955
SMUL_3040	D-3-phosphoglycerate dehydrogenase-like protein	1.5476e+06	2.5104e+06	2.82823e+06	6.18966	6.39974	6.45151	1.17187e+06	101930	317761	6.06888	5.0083	5.5021	6.1875	6.35092	6.43005	6.07104	5.28798	5.71563	6.32282	5.69155
SMUL_3280	putative polysulfide reductase / sulfide dehydrogenase, chain C	1.5588e+06	1.25639e+06	1.35779e+06	6.19279	6.09912	6.13283	2.1708e+06	2.13134e+06	1.66281e+06	6.33662	6.32865	6.22084	6.19063	6.0503	6.11137	6.33878	6.60833	6.43438	6.11743	6.4605
SMUL_2244	phosphoribosylanthranilate isomerase	1.56938e+06	2.29488e+06	1.512e+06	6.19573	6.36076	6.17955	1.3513e+06	146956	171278	6.13075	5.16719	5.2337	6.19357	6.31194	6.15808	6.13291	5.44687	5.44724	6.2212	5.67567
SMUL_2271	tRNA pseudouridine(55) synthase	1.57127e+06	2.81147e+06	2.19187e+06	6.19625	6.44893	6.34082	2.23072e+06	227415	339008	6.34844	5.35682	5.53021	6.19409	6.40011	6.31935	6.3506	5.6365	5.74374	6.30452	5.91028
SMUL_0209	PflA domain protein	1.57351e+06	2.09048e+06	2.07164e+06	6.19687	6.32025	6.31631	1.60706e+06	1.25486e+06	2.11252e+06	6.20603	6.0986	6.3248	6.19471	6.27142	6.29485	6.20819	6.37828	6.53833	6.25366	6.37493
SMUL_1270	putative pyridoxamine 5'-phosphate oxidase	1.58538e+06	2.10054e+06	1.68427e+06	6.20013	6.32233	6.22641	1.46883e+06	43493.9	319447	6.16697	4.63843	5.5044	6.19798	6.27351	6.20494	6.16913	4.91811	5.71793	6.22548	5.60172
SMUL_3221	GCN5-related N-acetyltransferase	1.59395e+06	1.99213e+06	1.40784e+06	6.20247	6.29932	6.14855	1.15999e+06	249732	222714	6.06445	5.39747	5.34775	6.20032	6.2505	6.12709	6.06661	5.67715	5.56128	6.19263	5.76835
SMUL_1911	HTH-type transcriptional regulator	1.59803e+06	4.16212e+06	3.72173e+06	6.20359	6.61931	6.57075	1.81169e+06	541095	343467	6.25808	5.73327	5.53588	6.20143	6.57049	6.54928	6.26024	6.01296	5.74942	6.4404	6.00754
SMUL_0255	putative dinucleotide-utilizing enzyme	1.60513e+06	2.80193e+06	3.11509e+06	6.20551	6.44746	6.49347	2.57317e+06	360488	334265	6.41047	5.55689	5.52409	6.20335	6.39864	6.472	6.41263	5.83657	5.73763	6.358	5.99561
SMUL_2304	PepT family ABC transporter, ATPase	1.60623e+06	2.4256e+06	2.66762e+06	6.20581	6.38482	6.42612	2.09542e+06	721613	1.01079e+06	6.32127	5.8583	6.00466	6.20365	6.336	6.40466	6.32343	6.13799	6.21819	6.31477	6.22654
SMUL_2926	glycosyl transferase, group 2 family protein	1.61607e+06	1.94895e+06	2.38942e+06	6.20846	6.2898	6.37829	1.28786e+06	336854	229174	6.10987	5.52744	5.36017	6.2063	6.24098	6.35683	6.11203	5.80712	5.5737	6.26804	5.83095
SMUL_2161	transcriptional regulator, ArsR family	1.6275e+06	3.07004e+06	2.4283e+06	6.21152	6.48714	6.3853	2.48115e+06	265630	2.11167e+06	6.39465	5.42428	6.32463	6.20937	6.43832	6.36384	6.39681	5.70396	6.53816	6.33717	6.21298
SMUL_3084	superoxide dismutase [Cu-Zn	1.62911e+06	1.59706e+06	850622	6.21195	6.20332	5.92974	248415	33422.8	93886.7	5.39518	4.52404	4.9726	6.2098	6.1545	5.90827	5.39734	4.80372	5.18614	6.09085	5.12907
SMUL_3229	molybdenum cofactor guanylyltransferase MobA	1.63095e+06	1.83023e+06	1.55189e+06	6.21244	6.2625	6.19086	2.07094e+06	216451	145496	6.31617	5.33536	5.16285	6.21028	6.21368	6.16939	6.31833	5.61504	5.37639	6.19779	5.76992
SMUL_1138	putative FIST domain-containing signal transduction protein	1.63326e+06	1.69103e+06	1.67832e+06	6.21306	6.22815	6.22487	1.14782e+06	195870	53389.3	6.05987	5.29197	4.72745	6.2109	6.17933	6.20341	6.06203	5.57165	4.94099	6.19788	5.52489
SMUL_0106	hypothetical protein	1.63492e+06	1.29745e+06	1.10583e+06	6.2135	6.11309	6.04369	2.4205e+06	183120	1.05067e+06	6.38391	5.26274	6.02147	6.21134	6.06427	6.02222	6.38606	5.54242	6.235	6.09928	6.05449
SMUL_2899	formate dehydrogenase, cytochrome B subunit	1.63507e+06	1.80343e+06	1.32485e+06	6.21354	6.2561	6.12217	689720	14343.7	108503	5.83867	4.15666	5.03544	6.21138	6.20728	6.1007	5.84083	4.43634	5.24898	6.17312	5.17538
SMUL_2976	hypothetical protein	1.64162e+06	1.68661e+06	1.35156e+06	6.21527	6.22702	6.13084	1.96414e+06	3.68061e+06	3.16508e+06	6.29317	6.56592	6.50038	6.21312	6.17819	6.10937	6.29533	6.8456	6.71392	6.16689	6.61828
SMUL_2650	putative membrane protein	1.64546e+06	2.57719e+06	2.39788e+06	6.21629	6.41115	6.37983	1.79024e+06	236059	300219	6.25291	5.37302	5.47744	6.21413	6.36232	6.35836	6.25507	5.6527	5.69097	6.31161	5.86625
SMUL_3184	glycosyltransferase	1.66081e+06	1.87314e+06	1.67334e+06	6.22032	6.27257	6.22359	1.36436e+06	64148.3	302132	6.13493	4.80719	5.4802	6.21816	6.22375	6.20212	6.13709	5.08687	5.69373	6.21468	5.63923
SMUL_2745	putative cytidylate kinase	1.66741e+06	2.82476e+06	3.2577e+06	6.22204	6.45098	6.51291	1.49703e+06	312348	254660	6.17523	5.49464	5.40596	6.21989	6.40216	6.49144	6.17739	5.77432	5.6195	6.37116	5.85707
SMUL_1605	radical SAM domain protein	1.67171e+06	1.2145e+06	1.34602e+06	6.22316	6.0844	6.12905	1.77269e+06	118256	267551	6.24863	5.07282	5.42741	6.221	6.03558	6.10758	6.25079	5.3525	5.64094	6.12139	5.74808
SMUL_2281	hypothetical protein	1.67752e+06	86791.2	62524.3	6.22467	4.93848	4.79605	598731	5682.6	22879.8	5.77723	3.75455	4.35945	6.22251	4.88965	4.77458	5.77939	4.03423	4.57299	5.29558	4.79554
SMUL_0548	putative diguanylate cyclase	1.67837e+06	1.36228e+06	1.41934e+06	6.22489	6.13426	6.15209	982040	337054	457396	5.99213	5.5277	5.66029	6.22273	6.08544	6.13062	5.99429	5.80738	5.87383	6.14626	5.89183
SMUL_1960	RNA pyrophosphohydrolase	1.68385e+06	2.40709e+06	2.08537e+06	6.2263	6.38149	6.31918	2.09578e+06	236982	72336	6.32135	5.37471	4.85935	6.22415	6.33267	6.29772	6.32351	5.6544	5.07289	6.28484	5.6836
SMUL_2533	undecaprenyl-phosphate galactosephosphotransferase	1.69052e+06	2.66295e+06	2.83188e+06	6.22802	6.42536	6.45207	1.45815e+06	131193	183848	6.1638	5.11791	5.26446	6.22587	6.37654	6.43061	6.16596	5.39759	5.47799	6.34434	5.68052
SMUL_0320	putative bifunctional oligoribonuclease and PAP phosphatase	1.69472e+06	2.21136e+06	2.64067e+06	6.2291	6.34466	6.42171	2.0127e+06	180594	124877	6.30378	5.2567	5.09648	6.22694	6.29584	6.40025	6.30594	5.53638	5.31002	6.30768	5.71745
SMUL_2549	hypothetical protein	1.69875e+06	2.22384e+06	1.87701e+06	6.23013	6.3471	6.27347	3.0921e+06	382481	164899	6.49025	5.58261	5.21722	6.22797	6.29828	6.252	6.49241	5.86229	5.43075	6.25942	5.92848
SMUL_1661	flagellar basal-body P-ring formation protein FlgA	1.72689e+06	2.48242e+06	2.12299e+06	6.23727	6.39488	6.32695	1.63909e+06	293683	206969	6.2146	5.46788	5.3159	6.23511	6.34605	6.30548	6.21676	5.74756	5.52944	6.29555	5.83125
SMUL_3237	cyclic pyranopterin monophosphate synthase accessory protein MoaC	1.74438e+06	2.36778e+06	1.61571e+06	6.24164	6.37434	6.20836	2.67243e+06	1.29164e+06	188808	6.42691	6.11114	5.27602	6.23949	6.32552	6.18689	6.42907	6.39082	5.48955	6.25063	6.10315
SMUL_0558	hypothetical protein	1.7488e+06	1.11538e+06	1.84683e+06	6.24274	6.04742	6.26643	1.00046e+06	751597	136707	6.0002	5.87599	5.13579	6.24059	5.9986	6.24496	6.00236	6.15567	5.34932	6.16138	5.83578
SMUL_1963	putative heat shock protein HspR	1.74982e+06	2.10225e+06	1.81649e+06	6.24299	6.32268	6.25923	2.29829e+06	28637.7	236996	6.36141	4.45694	5.37474	6.24084	6.27386	6.23777	6.36356	4.73662	5.58827	6.25082	5.56282
SMUL_0559	tryptophan synthase alpha chain	1.75504e+06	2.90077e+06	3.00293e+06	6.24429	6.46251	6.47755	2.30245e+06	6.66896e+06	347263	6.36219	6.82406	5.54066	6.24213	6.41369	6.45608	6.36435	7.10374	5.75419	6.37063	6.40743
SMUL_2788	cell division inhibitor	1.76171e+06	2.95004e+06	2.89692e+06	6.24593	6.46983	6.46194	1.39037e+06	3.44308e+07	1.14548e+07	6.14313	7.53695	7.05899	6.24378	6.42101	6.44047	6.14529	7.81663	7.27252	6.36842	7.07815
SMUL_2503	heavy-metal transporting P-type ATPase	1.77782e+06	1.50084e+06	1.89262e+06	6.24989	6.17633	6.27706	821621	150484	223052	5.91467	5.17749	5.34841	6.24773	6.12751	6.2556	5.91683	5.45717	5.56194	6.21028	5.64531
SMUL_2295	NIF3 family protein	1.7969e+06	1.90151e+06	975233	6.25452	6.2791	5.98911	1.87553e+06	242647	222527	6.27312	5.38498	5.34738	6.25237	6.23028	5.96764	6.27528	5.66466	5.56092	6.1501	5.83362
SMUL_0589	hypothetical protein	1.81916e+06	3.36694e+06	3.02822e+06	6.25987	6.52723	6.48119	2.32622e+06	222523	552919	6.36665	5.34738	5.74266	6.25771	6.47841	6.45972	6.36881	5.62706	5.9562	6.39862	5.98402
SMUL_2618	multidrug efflux pump, outer membrane lipoprotein EefC	1.83334e+06	1.46262e+06	1.18651e+06	6.26324	6.16513	6.07427	1.52257e+06	302964	96501.5	6.18258	5.48139	4.98453	6.26109	6.11631	6.0528	6.18474	5.76107	5.19807	6.1434	5.71463
SMUL_0015	L(+)-tartrate dehydratase alpha subunit	1.83541e+06	2.33749e+06	2.16206e+06	6.26373	6.36875	6.33487	1.37157e+06	149051	124807	6.13722	5.17334	5.09624	6.26158	6.31993	6.3134	6.13938	5.45302	5.30977	6.2983	5.63406
SMUL_3093	siroheme synthase	1.83585e+06	2.63063e+06	2.83141e+06	6.26384	6.42006	6.452	1.03979e+06	257518	278232	6.01695	5.41081	5.44441	6.26168	6.37124	6.43053	6.01911	5.69049	5.65794	6.35448	5.78918
SMUL_0016	L(+)-tartrate dehydratase beta subunit	1.84773e+06	2.81944e+06	15970.6	6.26664	6.45016	4.20332	1.47404e+06	52397.5	111381	6.16851	4.71931	5.04681	6.26448	6.40134	4.18185	6.17067	4.99899	5.26035	5.61589	5.47667
SMUL_1876	hypothetical protein	1.86624e+06	2.60218e+06	1.73479e+06	6.27097	6.41534	6.23925	1.63424e+06	328259	618594	6.21332	5.51622	5.79141	6.26881	6.36652	6.21778	6.21547	5.7959	6.00494	6.28437	6.00544
SMUL_2184	hypothetical protein	1.87121e+06	2.42571e+06	2.42124e+06	6.27212	6.38484	6.38404	3.83241e+06	796336	1.51206e+06	6.58347	5.9011	6.17957	6.26997	6.33602	6.36257	6.58563	6.18078	6.3931	6.32285	6.3865
SMUL_0096	methyltransferase domain-containing protein	1.87303e+06	3.16886e+06	2.29399e+06	6.27254	6.5009	6.36059	2.51345e+06	3.00741e+06	5.66048e+06	6.40027	6.47819	6.75285	6.27039	6.45208	6.33912	6.40243	6.75787	6.96639	6.35387	6.7089
SMUL_2477	CDP-abequose synthase	1.87369e+06	2.28865e+06	2.30715e+06	6.2727	6.35958	6.36308	2.00446e+06	574418	292272	6.302	5.75923	5.46579	6.27054	6.31076	6.34161	6.30416	6.03891	5.67932	6.30764	6.00746
SMUL_1384	hypothetical protein	1.87681e+06	2.29236e+06	1.93695e+06	6.27342	6.36028	6.28712	2.42095e+06	112118	179204	6.38399	5.04968	5.25335	6.27127	6.31146	6.26565	6.38614	5.32936	5.46688	6.28279	5.72746
SMUL_1625	putative methyltransferase	1.88157e+06	2.05331e+06	1.86433e+06	6.27452	6.31245	6.27052	1.65142e+06	514389	261433	6.21786	5.71129	5.41736	6.27236	6.26363	6.24906	6.22002	5.99097	5.63089	6.26168	5.94729
SMUL_0897	putative membrane protein	1.88443e+06	1.93113e+06	1.44031e+06	6.27518	6.28581	6.15845	2.82234e+06	131977	40534.4	6.45061	5.1205	4.60782	6.27303	6.23699	6.13699	6.45277	5.40018	4.82136	6.21567	5.5581
SMUL_2284	Mrr restriction system protein	1.88657e+06	2.06102e+06	1.4873e+06	6.27567	6.31408	6.1724	628871	379642	2.38349e+06	5.79856	5.57937	6.37721	6.27352	6.26526	6.15093	5.80072	5.85906	6.59075	6.2299	6.08351
SMUL_2607	multi-sensor signal transduction histidine kinase	1.89559e+06	1.60248e+06	2.00781e+06	6.27775	6.20479	6.30272	1.4532e+07	2.49039e+06	5.50319e+06	7.16233	6.39627	6.74061	6.27559	6.15597	6.28126	7.16448	6.67595	6.95415	6.23761	6.93153
SMUL_1438	putative N-acetyltransferase	1.90125e+06	2.88758e+06	3.40463e+06	6.27904	6.46053	6.53207	3.38275e+06	330588	287223	6.52927	5.51929	5.45822	6.27688	6.41171	6.5106	6.53143	5.79897	5.67175	6.39973	6.00072
SMUL_1860	integrase-recombinase protein, XerDC family	1.90343e+06	2.75375e+06	2.01519e+06	6.27954	6.43992	6.30432	1.47134e+06	87498.9	121456	6.16771	4.942	5.08442	6.27738	6.3911	6.28285	6.16987	5.22168	5.29795	6.31711	5.56317
SMUL_1084	putative membrane protein	1.91086e+06	2.16284e+06	1.93708e+06	6.28123	6.33502	6.28715	2.51427e+06	121166	263083	6.40041	5.08338	5.42009	6.27907	6.2862	6.26568	6.40257	5.36306	5.63363	6.27699	5.79975
SMUL_0315	putative dihydroneopterin aldolase	1.91855e+06	2.21831e+06	1.4451e+06	6.28297	6.34602	6.1599	2.16949e+06	223263	213786	6.33636	5.34882	5.32998	6.28082	6.2972	6.13843	6.33852	5.6285	5.54351	6.23882	5.83684
SMUL_2371	HIT family hydrolase	1.92798e+06	2.44383e+06	2.26214e+06	6.2851	6.38807	6.35452	3.47492e+06	942087	2.52046e+06	6.54094	5.97409	6.40148	6.28295	6.33925	6.33305	6.5431	6.25377	6.61501	6.31842	6.47063
SMUL_1307	soluble, cytoplasmic ECH-like hydrogenase large subunit CooH-like	1.9441e+06	2.46075e+06	2.05786e+06	6.28872	6.39107	6.31342	1.37299e+06	617330	4.77801e+06	6.13767	5.79052	6.67925	6.28656	6.34225	6.29195	6.13983	6.0702	6.89278	6.30692	6.3676
SMUL_1009	transglutaminase-like superfamily domain-containing protein	1.94556e+06	1.53346e+06	1.15906e+06	6.28904	6.18567	6.06411	1.33008e+06	213447	156511	6.12388	5.32929	5.19454	6.28689	6.13685	6.04264	6.12604	5.60897	5.40808	6.15546	5.71436
SMUL_1321	ABC transporter, ATP-binding subunit, PltI-like	1.95601e+06	2.33389e+06	2.14042e+06	6.29137	6.36808	6.3305	946084	3.46779e+06	346736	5.97593	6.54005	5.54	6.28922	6.31926	6.30903	5.97809	6.81973	5.75353	6.30584	6.18379
SMUL_0169	putative two-component sensor histidine kinase	1.95784e+06	2.01312e+06	2.0654e+06	6.29178	6.30387	6.315	1.93019e+06	248982	246508	6.2856	5.39617	5.39183	6.28962	6.25505	6.29354	6.28776	5.67585	5.60537	6.2794	5.85632
SMUL_3070	putative NADPH-dependent FMN reductase	1.96421e+06	2.84177e+06	1.95375e+06	6.29319	6.45359	6.29087	1.47993e+06	160669	273876	6.17024	5.20593	5.43755	6.29103	6.40477	6.2694	6.1724	5.48561	5.65109	6.32173	5.7697
SMUL_1419	hypothetical protein	1.96691e+06	2.2766e+06	2.40356e+06	6.29378	6.35729	6.38085	3.78901e+06	146918	141869	6.57853	5.16708	5.15189	6.29163	6.30847	6.35939	6.58068	5.44676	5.36542	6.31983	5.79762
SMUL_1390	flagellar hook-associated protein FlgK	1.97987e+06	835519	909031	6.29664	5.92196	5.95858	391431	299052	198475	5.59266	5.47575	5.29771	6.29448	5.87313	5.93711	5.59481	5.75543	5.51124	6.03491	5.62049
SMUL_0932	type I restriction-modification system, specificity subunit S	1.98456e+06	1.56222e+06	1.89116e+06	6.29767	6.19374	6.27673	2.37539e+06	158995	297076	6.37573	5.20138	5.47287	6.29551	6.14492	6.25526	6.37789	5.48107	5.6864	6.2319	5.84845
SMUL_1968	nucleotidyl-binding protein	1.98514e+06	2.69619e+06	4.27563e+06	6.29779	6.43075	6.631	3.29026e+06	37836.4	4.61939e+06	6.51723	4.57791	6.66458	6.29564	6.38193	6.60953	6.51939	4.85759	6.87812	6.42903	6.08503
SMUL_0238	hypothetical protein	1.98521e+06	1.98012e+06	1.2238e+06	6.29781	6.29669	6.08771	1.62845e+06	68727.9	153814	6.21178	4.83713	5.187	6.29565	6.24787	6.06624	6.21393	5.11681	5.40053	6.20325	5.57709
SMUL_0387	hypothetical protein	1.9887e+06	3.91938e+06	3.72123e+06	6.29857	6.59322	6.57069	2.87815e+06	278539	349657	6.45911	5.44489	5.54364	6.29641	6.5444	6.54922	6.46127	5.72457	5.75718	6.46334	5.98101
SMUL_2102	histidine kinase	1.99147e+06	2.35124e+06	2.67914e+06	6.29917	6.3713	6.428	3.47514e+06	264772	4.21296e+06	6.54097	5.42287	6.62459	6.29702	6.32248	6.40653	6.54313	5.70255	6.83812	6.34201	6.36127
SMUL_2726	CheY-P phosphatase CheC	2.0005e+06	3.02238e+06	3.1248e+06	6.30114	6.48035	6.49482	2.87433e+06	259310	201793	6.45854	5.41382	5.30491	6.29898	6.43153	6.47336	6.4607	5.6935	5.51844	6.40129	5.89088
SMUL_1619	putative membrane protein	2.01328e+06	2.18822e+06	1.47461e+06	6.3039	6.34009	6.16868	1.88053e+06	221768	95892.2	6.27428	5.3459	4.98178	6.30175	6.29127	6.14721	6.27644	5.62558	5.19532	6.24674	5.69911
SMUL_2474	glycosyl transferase, family 2	2.01463e+06	2.47746e+06	1.95275e+06	6.3042	6.39401	6.29065	2.80678e+06	107479	157920	6.44821	5.03132	5.19844	6.30204	6.34519	6.26918	6.45037	5.311	5.41197	6.30547	5.72445
SMUL_0645	putative membrane-bound protein	2.02276e+06	3.82731e+06	3.15525e+06	6.30595	6.58289	6.49903	1.69421e+06	225998	270075	6.22897	5.35411	5.43148	6.30379	6.53407	6.47757	6.23112	5.63379	5.64502	6.43848	5.83664
SMUL_2270	carbon storage regulator	2.02824e+06	1.74928e+06	1.86431e+06	6.30712	6.24286	6.27052	2.32734e+06	67594.5	138227	6.36686	4.82991	5.14059	6.30496	6.19404	6.24905	6.36902	5.10959	5.35413	6.24935	5.61091
SMUL_0355	hypothetical protein	2.03106e+06	2.82888e+06	2.09107e+06	6.30772	6.45161	6.32037	1.38008e+06	331755	266449	6.1399	5.52082	5.42561	6.30557	6.40279	6.2989	6.14206	5.8005	5.63915	6.33575	5.86057
SMUL_1676	ATP-utilizing enzyme of the PP-loop superfamily	2.03253e+06	2.42589e+06	2.43238e+06	6.30804	6.38487	6.38603	818262	105472	140313	5.91289	5.02314	5.1471	6.30588	6.33605	6.36456	5.91505	5.30282	5.36063	6.3355	5.52617
SMUL_0527	hypothetical protein	2.04163e+06	1.89637e+06	2.1156e+06	6.30998	6.27792	6.32543	2.50748e+06	34218	138129	6.39924	4.53425	5.14028	6.30782	6.2291	6.30397	6.4014	4.81394	5.35382	6.2803	5.52305
SMUL_0121	hypothetical protein	2.04853e+06	2.14599e+06	2.60995e+06	6.31144	6.33163	6.41663	3.43312e+06	634917	1.96602e+06	6.53569	5.80272	6.29359	6.30929	6.28281	6.39517	6.53785	6.0824	6.50712	6.32909	6.37579
SMUL_1105	cell division topological specificity factor MinE	2.07798e+06	2.69549e+06	2.19953e+06	6.31764	6.43064	6.34233	3.26364e+06	79733.6	102416	6.5137	4.90164	5.01037	6.31549	6.38182	6.32086	6.51586	5.18132	5.2239	6.33939	5.64036
SMUL_2061	hypothetical protein	2.0831e+06	3.1961e+06	3.00383e+06	6.31871	6.50462	6.47768	2.55936e+06	1.44156e+06	1.17217e+06	6.40813	6.15883	6.06899	6.31655	6.4558	6.45621	6.41029	6.43851	6.28252	6.40952	6.37711
SMUL_2608	7-cyano-7-deazaguanine synthase	2.09973e+06	3.49938e+06	3.67072e+06	6.32216	6.54399	6.56475	4.49644e+06	727576	1.75215e+06	6.65287	5.86188	6.24357	6.32001	6.49517	6.54328	6.65503	6.14156	6.45711	6.45282	6.4179
SMUL_3022	phage integrase	2.10054e+06	2.50312e+06	2.00148e+06	6.32233	6.39848	6.30135	980186	120432	354351	5.99131	5.08074	5.54943	6.32017	6.34966	6.27988	5.99347	5.36042	5.76297	6.31657	5.70562
SMUL_0699	tRNA(Cytosine32)-2-thiocytidine synthetase	2.10215e+06	3.26137e+06	2.68159e+06	6.32266	6.5134	6.42839	3.03524e+06	8.38094e+07	9.73791e+07	6.48219	7.92329	7.98847	6.32051	6.46458	6.40692	6.48435	8.20297	8.202	6.39734	7.62978
SMUL_3218	hypothetical protein	2.1066e+06	2.22187e+06	2.3733e+06	6.32358	6.34672	6.37535	2.36413e+06	432005	467611	6.37367	5.63549	5.66988	6.32143	6.2979	6.35389	6.37583	5.91517	5.88342	6.3244	6.05814
SMUL_2306	Maf-like protein	2.10824e+06	3.1812e+06	2.51271e+06	6.32392	6.50259	6.40014	2.40327e+06	249557	186460	6.3808	5.39717	5.27059	6.32176	6.45377	6.37868	6.38296	5.67685	5.48412	6.38474	5.84798
SMUL_0517	NADH-ubiquinone oxidoreductase chain F	2.10852e+06	2.90393e+06	2.13677e+06	6.32398	6.46299	6.32976	2.61268e+06	279855	225700	6.41709	5.44693	5.35353	6.32182	6.41416	6.30829	6.41925	5.72661	5.56707	6.34809	5.90431
SMUL_0909	putative nicotinate phosphoribosyltransferase	2.11226e+06	2.65283e+06	2.85146e+06	6.32475	6.42371	6.45507	1.96416e+06	586738	535656	6.29318	5.76844	5.72889	6.32259	6.37489	6.4336	6.29534	6.04813	5.94242	6.37703	6.09529
SMUL_2466	putative undecaprenyl-phosphate N-acetylglucosaminyl 1-phosphate transferase	2.11358e+06	1.51905e+06	1.53317e+06	6.32502	6.18157	6.18559	1.23035e+06	52365.4	28911.9	6.09003	4.71904	4.46108	6.32286	6.13275	6.16412	6.09219	4.99873	4.67461	6.20658	5.25517
SMUL_0168	putative periplasmic leucine/isoleucine/valine-binding protein	2.13844e+06	2.52309e+06	3.67386e+06	6.3301	6.40193	6.56512	1.41723e+06	301618	123266	6.15144	5.47946	5.09084	6.32794	6.35311	6.54366	6.1536	5.75914	5.30438	6.40824	5.73904
SMUL_1926	putative S-adenosylmethionine-dependent methyltransferase	2.14788e+06	3.3209e+06	3.97768e+06	6.33201	6.52126	6.59963	3.56166e+06	906704	1.90623e+06	6.55165	5.95747	6.28017	6.32986	6.47243	6.57816	6.55381	6.23715	6.49371	6.46015	6.42822
SMUL_2485	DNA ligase [ATP	2.15344e+06	2.84275e+06	2.38124e+06	6.33313	6.45374	6.3768	2.64533e+06	307723	109626	6.42248	5.48816	5.03991	6.33098	6.40492	6.35534	6.42464	5.76784	5.25345	6.36374	5.81531
SMUL_1841	putative membrane protein	2.16439e+06	1.84184e+06	2.41414e+06	6.33534	6.26525	6.38276	2.88902e+06	120945	91205.7	6.46075	5.08259	4.96002	6.33318	6.21643	6.3613	6.46291	5.36227	5.17356	6.30364	5.66625
SMUL_0555	putative permease	2.16472e+06	2.07633e+06	1.91728e+06	6.3354	6.3173	6.28269	1.74936e+06	168474	244372	6.24288	5.22653	5.38805	6.33325	6.26848	6.26122	6.24504	5.50621	5.60159	6.28765	5.78428
SMUL_0082	HipA domain-containing protein	2.16794e+06	1.9726e+06	3.43504e+06	6.33605	6.29504	6.53593	3.7745e+06	395836	286349	6.57686	5.59752	5.4569	6.33389	6.24622	6.51446	6.57902	5.8772	5.67043	6.36486	6.04221
SMUL_0101	protein-L-isoaspartate O-methyltransferase	2.20355e+06	3.25465e+06	2.28429e+06	6.34312	6.5125	6.35875	2.50877e+06	242722	2.54612e+06	6.39946	5.38511	6.40588	6.34097	6.46368	6.33728	6.40162	5.66479	6.61941	6.38064	6.22861
SMUL_0859	putative diguanylate cyclase	2.21927e+06	2.55367e+06	2.43028e+06	6.34621	6.40717	6.38566	1.59293e+06	388712	486086	6.2022	5.58963	5.68671	6.34406	6.35834	6.36419	6.20436	5.86931	5.90025	6.35553	5.9913
SMUL_1468	CDP-diacylglycerol--glycerol-3-phosphate 3-phosphatidyltransferase	2.2202e+06	2.45905e+06	2.38901e+06	6.34639	6.39077	6.37822	4.48424e+06	175102	74703.8	6.65169	5.24329	4.87334	6.34424	6.34195	6.35675	6.65385	5.52297	5.08688	6.34764	5.75457
SMUL_2649	FixH domain-containing protein	2.22042e+06	3.61949e+06	2.43354e+06	6.34644	6.55865	6.38624	2.16169e+06	106392	301472	6.33479	5.02691	5.47925	6.34428	6.50983	6.36477	6.33695	5.30659	5.69278	6.40629	5.77877
SMUL_1018	RhtB family transporter	2.22063e+06	1.03681e+06	1.20053e+06	6.34648	6.0157	6.07937	215040	108734	123358	5.33252	5.03636	5.09117	6.34432	5.96688	6.05791	5.33468	5.31605	5.3047	6.12304	5.31847
SMUL_0571	diguanylate cyclase/phosphodiesterase	2.22428e+06	1.70031e+06	2.00582e+06	6.34719	6.23053	6.30229	725990	176140	264063	5.86093	5.24586	5.42171	6.34503	6.18171	6.28082	5.86309	5.52554	5.63524	6.26919	5.67462
SMUL_2323	flagellar basal-body rod protein FlgB	2.23426e+06	4.05009e+06	1.29797e+06	6.34913	6.60746	6.11326	207673	285020	242793	5.31738	5.45487	5.38524	6.34698	6.55864	6.0918	5.31954	5.73456	5.59877	6.33247	5.55096
SMUL_1143	CRISPR-associated protein, Cas5, TM1800 family	2.23472e+06	2.89569e+06	2.57615e+06	6.34922	6.46175	6.41097	2.79582e+06	599377	1.47284e+06	6.44651	5.7777	6.16816	6.34707	6.41293	6.3895	6.44867	6.05738	6.38169	6.38317	6.29591
SMUL_2599	putative acyl-CoA thioester hydrolase	2.24955e+06	2.86214e+06	2.35353e+06	6.3521	6.45669	6.37172	1.90862e+06	491647	1.29821e+06	6.28072	5.69165	6.11335	6.34994	6.40787	6.35025	6.28288	5.97133	6.32688	6.36935	6.1937
SMUL_1357	flagellar motor rotation protein MotA	2.25744e+06	3.26883e+06	3.72534e+06	6.35362	6.51439	6.57117	2.90634e+06	173370	117298	6.46335	5.23897	5.06929	6.35146	6.46557	6.5497	6.46551	5.51865	5.28283	6.45558	5.75566
SMUL_2513	allophanate hydrolase 2 subunit 1	2.25854e+06	2.84787e+06	2.81343e+06	6.35383	6.45452	6.44924	2.3268e+06	453329	1.29118e+06	6.36676	5.65641	6.11099	6.35167	6.4057	6.42777	6.36892	5.93609	6.32452	6.39505	6.20984
SMUL_1376	indolepyruvate oxidoreductase subunit IorB	2.2843e+06	2.52308e+06	1.77727e+06	6.35875	6.40193	6.24975	1.34819e+06	320774	252346	6.12975	5.5062	5.402	6.3566	6.35311	6.22829	6.13191	5.78588	5.61553	6.31266	5.84444
SMUL_0638	putative membrane protein	2.28695e+06	2.0375e+06	2.75705e+06	6.35926	6.3091	6.44044	3.01324e+06	4.27817e+06	3.83421e+06	6.47903	6.63126	6.58368	6.3571	6.26028	6.41898	6.48119	6.91094	6.79721	6.34545	6.72978
SMUL_2145	exonuclease-endonuclease-phosphatase (EEP) domain-containing protein	2.29359e+06	3.39383e+06	2.08044e+06	6.36052	6.53069	6.31815	2.92904e+06	374668	5.23341e+06	6.46673	5.57365	6.71878	6.35836	6.48187	6.29669	6.46888	5.85333	6.93232	6.37897	6.41818
SMUL_0746	putative diguanylate cyclase	2.30147e+06	2.16122e+06	2.79224e+06	6.36201	6.3347	6.44595	2.21002e+06	522211	456992	6.3444	5.71785	5.65991	6.35985	6.28588	6.42449	6.34656	5.99753	5.87344	6.35674	6.07251
SMUL_0926	outer membrane porin	2.30755e+06	1.68069e+06	3.27022e+06	6.36315	6.22549	6.51458	6.39128e+06	7.98267e+07	7.70173e+06	6.80559	7.90215	6.88659	6.36099	6.17667	6.49311	6.80775	8.18183	7.10012	6.34359	7.36323
SMUL_1048	RmlC-like domain-containing protein	2.33394e+06	3.05978e+06	2.92513e+06	6.36809	6.48569	6.46615	792391	6.837e+06	8.78158e+06	5.89894	6.83487	6.94357	6.36593	6.43687	6.44468	5.9011	7.11455	7.15711	6.41583	6.72425
SMUL_1659	phosphopantetheine adenylyltransferase	2.33758e+06	3.57885e+06	1.87241e+06	6.36877	6.55374	6.2724	1.26375e+06	97078.6	171486	6.10166	4.98712	5.23423	6.36661	6.50492	6.25093	6.10382	5.26681	5.44776	6.37416	5.60613
SMUL_0068	putative methyltransferase	2.33985e+06	3.92002e+06	3.35428e+06	6.36919	6.59329	6.5256	2.78987e+06	141229	157991	6.44558	5.14992	5.19863	6.36703	6.54447	6.50413	6.44774	5.4296	5.41217	6.47188	5.76317
SMUL_0888	transcriptional regulator	2.35246e+06	3.70858e+06	2.73269e+06	6.37152	6.56921	6.43659	2.57271e+06	272482	651370	6.41039	5.43534	5.81383	6.36937	6.52039	6.41512	6.41255	5.71502	6.02736	6.43496	6.05164
SMUL_0843	rod shape-determining protein RodA	2.35347e+06	2.32759e+06	2.29394e+06	6.37171	6.36691	6.36058	1.35388e+06	127139	193247	6.13158	5.10428	5.28611	6.36955	6.31809	6.33911	6.13374	5.38396	5.49965	6.34225	5.67245
SMUL_0372	hypothetical protein	2.36348e+06	2.16354e+06	2.91093e+06	6.37355	6.33516	6.46403	1.26306e+06	129843	88931.3	6.10142	5.11342	4.94905	6.3714	6.28634	6.44256	6.10358	5.3931	5.16259	6.36677	5.55309
SMUL_2121	hypothetical protein	2.36862e+06	5.58351e+06	1.30808e+06	6.3745	6.74691	6.11663	1.23173e+06	312583	147628	6.09051	5.49496	5.16917	6.37234	6.69809	6.09517	6.09267	5.77465	5.3827	6.38853	5.75001
SMUL_1393	putative sulfate permease	2.36878e+06	2.22056e+06	2.45849e+06	6.37452	6.34646	6.39067	2.20927e+06	3.09813e+06	247774	6.34425	6.4911	5.39405	6.37237	6.29764	6.3692	6.34641	6.77078	5.60759	6.3464	6.24159
SMUL_2996	flagellum-specific ATP synthase FliI	2.3706e+06	3.13953e+06	2.04492e+06	6.37486	6.49687	6.31068	2.71236e+06	60421.6	187210	6.43335	4.78119	5.27233	6.3727	6.44804	6.28921	6.43551	5.06087	5.48586	6.36999	5.66075
SMUL_0073	putative periplasmic protein	2.37369e+06	2.77487e+06	2.2152e+06	6.37542	6.44324	6.34541	3.30231e+06	990670	1.22527e+06	6.51882	5.99593	6.08823	6.37327	6.39442	6.32394	6.52098	6.27561	6.30177	6.36388	6.36612
SMUL_2512	allophanate hydrolase 2 subunit 2	2.38639e+06	2.95603e+06	4.49436e+06	6.37774	6.47071	6.65267	2.0777e+06	148189	139881	6.31758	5.17081	5.14576	6.37559	6.42189	6.6312	6.31974	5.4505	5.35929	6.47622	5.70984
SMUL_3042	putative membrane protein	2.39182e+06	2.2741e+06	2.6053e+06	6.37873	6.35681	6.41586	2.5588e+06	151156	167705	6.40804	5.17943	5.22455	6.37657	6.30799	6.39439	6.4102	5.45911	5.43808	6.35965	5.76913
SMUL_1441	YceG-like protein	2.40862e+06	2.95217e+06	2.87634e+06	6.38177	6.47014	6.45884	2.44816e+06	406000	213555	6.38884	5.60853	5.32951	6.37961	6.42132	6.43737	6.391	5.88821	5.54304	6.41277	5.94075
SMUL_2496	glycosyltransferase	2.42273e+06	4.52581e+06	3.43052e+06	6.38431	6.6557	6.53536	2.99643e+06	914708	582921	6.4766	5.96128	5.76561	6.38215	6.60688	6.51389	6.47876	6.24096	5.97914	6.50097	6.23296
SMUL_1925	hypothetical protein	2.43006e+06	2.46862e+06	2.3927e+06	6.38562	6.39245	6.37889	2.48996e+06	1.91181e+06	2.85571e+06	6.39619	6.28145	6.45571	6.38346	6.34363	6.35742	6.39835	6.56113	6.66925	6.36151	6.54291
SMUL_2166	NADH pyrophosphatase	2.44843e+06	3.30362e+06	3.30351e+06	6.38889	6.51899	6.51898	3.51084e+06	328819	465427	6.54541	5.51696	5.66785	6.38673	6.47017	6.49751	6.54757	5.79664	5.88139	6.45147	6.0752
SMUL_1051	chemotaxis protein methyltransferase CheR	2.46216e+06	4.28014e+06	4.02458e+06	6.39132	6.63146	6.60472	4.05022e+06	225945	364752	6.60748	5.354	5.562	6.38916	6.58264	6.58325	6.60964	5.63368	5.77553	6.51835	6.00628
SMUL_1493	hypothetical protein	2.48601e+06	3.00784e+06	2.03598e+06	6.3955	6.47826	6.30877	2.18799e+06	201261	27289.6	6.34005	5.30376	4.436	6.39335	6.42943	6.28731	6.3422	5.58344	4.64953	6.37003	5.52506
SMUL_2445	YaaH family transporter	2.50288e+06	6.37271e+06	6.29364e+06	6.39844	6.80432	6.7989	3.09872e+06	306729	8.79105e+06	6.49118	5.48675	6.94404	6.39628	6.7555	6.77743	6.49334	5.76644	7.15758	6.64307	6.47245
SMUL_2035	heavy metal transport/detoxification protein, chaperone	2.52008e+06	2.59138e+06	2.53892e+06	6.40141	6.41353	6.40465	151871	138702	836273	5.18148	5.14208	5.92235	6.39926	6.36471	6.38318	5.18363	5.42176	6.13588	6.38238	5.58043
SMUL_1019	hypothetical protein	2.54525e+06	1.65054e+06	1.49102e+06	6.40573	6.21763	6.17348	769027	105941	138846	5.88594	5.02507	5.14253	6.40358	6.16881	6.15202	5.8881	5.30475	5.35607	6.24147	5.5163
SMUL_1635	putative ATPase of nickel/cobalt ECF transporter, NikO	2.5469e+06	2.7773e+06	2.0976e+06	6.40601	6.44362	6.32172	1.96686e+06	195632	309962	6.29377	5.29144	5.49131	6.40386	6.3948	6.30025	6.29593	5.57112	5.70484	6.3663	5.8573
SMUL_1123	putative 5-formyltetrahydrofolate cyclo-ligase	2.5483e+06	4.21431e+06	3.90585e+06	6.40625	6.62473	6.59172	2.03588e+06	424307	357360	6.30875	5.62768	5.55311	6.40409	6.5759	6.57025	6.31091	5.90736	5.76664	6.51675	5.99497
SMUL_2670	farnesyl diphosphate synthase	2.55622e+06	4.34794e+06	4.85635e+06	6.4076	6.63828	6.68631	4.17158e+06	284385	50625.3	6.6203	5.45391	4.70437	6.40544	6.58946	6.66484	6.62246	5.73359	4.9179	6.55325	5.75798
SMUL_0373	putative protease IV	2.55817e+06	1.38611e+06	1.58995e+06	6.40793	6.1418	6.20138	2.56235e+06	203432	435231	6.40864	5.30842	5.63872	6.40577	6.09298	6.17992	6.4108	5.5881	5.85225	6.22622	5.95038
SMUL_3191	dTDP-4-amino-4,6-dideoxy-D-glucose transaminase	2.56105e+06	3.09487e+06	3.4811e+06	6.40842	6.49064	6.54172	3.21572e+06	2.15602e+06	1.034e+06	6.50728	6.33365	6.01452	6.40626	6.44182	6.52025	6.50944	6.61333	6.22805	6.45611	6.45028
SMUL_2280	dethiobiotin synthetase	2.58228e+06	3.81179e+06	3.56676e+06	6.412	6.58113	6.55227	2.55609e+06	427932	330463	6.40758	5.63137	5.51912	6.40985	6.53231	6.53081	6.40973	5.91106	5.73266	6.49099	6.01782
SMUL_2706	response regulator receiver domain protein	2.58386e+06	2.52215e+06	3.84727e+06	6.41227	6.40177	6.58515	1.67558e+06	324824	175510	6.22417	5.51165	5.2443	6.41011	6.35295	6.56369	6.22633	5.79133	5.45784	6.44225	5.82516
SMUL_2891	methyltransferase	2.59643e+06	5.41523e+06	4.26048e+06	6.41438	6.73362	6.62946	3.75407e+06	303469	1.39117e+06	6.5745	5.48211	6.14338	6.41222	6.6848	6.60799	6.57666	5.7618	6.35691	6.56834	6.23179
SMUL_3189	putative methyltransferase	2.60008e+06	2.55193e+06	1.81349e+06	6.41499	6.40687	6.25852	1.62106e+06	35602.7	30579.1	6.2098	4.55148	4.48542	6.41283	6.35805	6.23705	6.21196	4.83116	4.69896	6.33598	5.24736
SMUL_0596	putative membrane protein	2.61987e+06	1.88235e+06	2.48235e+06	6.41828	6.2747	6.39486	2.21286e+06	170289	107524	6.34495	5.23119	5.0315	6.41612	6.22588	6.3734	6.34711	5.51087	5.24504	6.33847	5.70101
SMUL_0271	putative chaperone protein TorD	2.651e+06	3.16097e+06	3.02175e+06	6.42341	6.49982	6.48026	3.74144e+06	135738	144039	6.57304	5.1327	5.15848	6.42125	6.451	6.45879	6.5752	5.41238	5.37202	6.44368	5.78653
SMUL_0177	dihydroorotase	2.65411e+06	3.67992e+06	2.25745e+06	6.42392	6.56584	6.35362	2.13319e+06	572065	71089	6.32903	5.75745	4.8518	6.42176	6.51702	6.33215	6.33119	6.03713	5.06534	6.42364	5.81122
SMUL_2059	DnaJ-like protein DjlA	2.66837e+06	5.18774e+06	5.75439e+06	6.42625	6.71498	6.76	2.14606e+06	2.18249e+06	418110	6.33164	6.33895	5.62129	6.42409	6.66616	6.73853	6.3338	6.61863	5.83483	6.60959	6.26242
SMUL_2653	Cbb3-type cytochrome c oxidase subunit CcoQ	2.67034e+06	2.79581e+06	2.59843e+06	6.42657	6.44651	6.41471	2.23178e+06	240117	804315	6.34865	5.38042	5.90543	6.42441	6.39769	6.39324	6.35081	5.6601	6.11896	6.40511	6.04329
SMUL_1922	endonuclease III	2.67975e+06	2.43284e+06	2.90877e+06	6.42809	6.38611	6.46371	3.67492e+06	575679	772982	6.56525	5.76018	5.88817	6.42594	6.33729	6.44224	6.56741	6.03986	6.1017	6.40182	6.23632
SMUL_0236	putative Fe-S oxidoreductase	2.68936e+06	2.77213e+06	3.65564e+06	6.42965	6.44281	6.56296	3.44734e+06	313893	222562	6.53748	5.49678	5.34745	6.42749	6.39399	6.5415	6.53964	5.77646	5.56099	6.45433	5.95903
SMUL_0371	RelE domain-containing protein	2.69634e+06	3.23988e+06	3.23171e+06	6.43077	6.51053	6.50943	2.68839e+06	326305	486014	6.42949	5.51362	5.68665	6.42862	6.46171	6.48797	6.43165	5.7933	5.90018	6.45943	6.04171
SMUL_0937	nitrate reductase cytochrome c550-type subunit NapB	2.69937e+06	3.01413e+06	2.68133e+06	6.43126	6.47916	6.42835	3.70246e+06	613183	251880	6.56849	5.78759	5.40119	6.42911	6.43034	6.40688	6.57065	6.06727	5.61473	6.42211	6.08422
SMUL_1182	glutathione-regulated potassium-efflux system protein KefC	2.70734e+06	2.29941e+06	2.65422e+06	6.43254	6.36162	6.42394	2.17732e+06	687561	41450.7	6.33792	5.83731	4.61753	6.43039	6.3128	6.40247	6.34008	6.11699	4.83107	6.38188	5.76271
SMUL_1210	HD/GAF domain-containing response regulator	2.71798e+06	3.753e+06	3.37636e+06	6.43425	6.57438	6.52845	2.50018e+06	187152	323385	6.39797	5.27219	5.50972	6.43209	6.52556	6.50698	6.40013	5.55187	5.72325	6.48821	5.89175
SMUL_2013	1-acyl-sn-glycerol-3-phosphate acyltransferase	2.73991e+06	4.10842e+06	3.06928e+06	6.43774	6.61367	6.48704	3.00552e+06	560928	481417	6.47792	5.74891	5.68252	6.43558	6.56485	6.46557	6.48008	6.02859	5.89606	6.48867	6.13491
SMUL_0385	hypothetical protein	2.74301e+06	2.63242e+06	3.16124e+06	6.43823	6.42036	6.49986	1.49921e+06	191851	125481	6.17586	5.28296	5.09858	6.43607	6.37153	6.47839	6.17802	5.56264	5.31211	6.42866	5.68426
SMUL_1047	protease HtpX-like protein	2.74669e+06	4.3886e+06	3.01858e+06	6.43881	6.64233	6.4798	2.37378e+06	236339	186550	6.37544	5.37354	5.27079	6.43665	6.5935	6.45833	6.3776	5.65322	5.48433	6.49616	5.83838
SMUL_1666	PilZ domain-containing protein	2.75069e+06	2.41239e+06	3.27398e+06	6.43944	6.38245	6.51508	1.87886e+06	241874	490224	6.2739	5.38359	5.69039	6.43729	6.33363	6.49361	6.27605	5.66327	5.90393	6.42151	5.94775
SMUL_2419	pyrroline-5-carboxylate reductase	2.77185e+06	2.54574e+06	2.58275e+06	6.44277	6.40581	6.41208	1.94274e+06	786159	3.29499e+06	6.28842	5.89551	6.51785	6.44061	6.35699	6.39062	6.29057	6.17519	6.73139	6.39607	6.39905
SMUL_2348	citrate lyase gamma chain, acyl carrier protein	2.78083e+06	2.17874e+06	3.05633e+06	6.44417	6.3382	6.4852	1.28983e+06	105170	133547	6.11053	5.02189	5.12563	6.44202	6.28938	6.46373	6.11269	5.30157	5.33917	6.39838	5.58448
SMUL_2319	ferrochelatase	2.79071e+06	4.53788e+06	4.49531e+06	6.44571	6.65685	6.65276	3.75718e+06	378669	3.37965e+06	6.57486	5.57826	6.52887	6.44356	6.60803	6.63129	6.57702	5.85794	6.74241	6.56096	6.39246
SMUL_0615	putative membrane protein	2.8572e+06	2.26508e+06	1.78736e+06	6.45594	6.35508	6.25221	1.57109e+06	73387.7	177947	6.1962	4.86562	5.25029	6.45379	6.30626	6.23074	6.19836	5.1453	5.46382	6.33026	5.6025
SMUL_0504	putative two-component sensor histidine kinase	2.86289e+06	2.4348e+06	2.54777e+06	6.45681	6.38646	6.40616	2.13523e+06	3.1281e+06	5.124e+06	6.32945	6.49528	6.70961	6.45465	6.33764	6.38469	6.3316	6.77496	6.92314	6.39233	6.67657
SMUL_0277	transcription elongation factor GreA	2.87036e+06	8.65298e+06	6.96735e+06	6.45794	6.93717	6.84307	1.80207e+06	5.33079e+06	1.51488e+06	6.25577	6.72679	6.18038	6.45578	6.88834	6.8216	6.25793	7.00647	6.39391	6.72191	6.55277
SMUL_2723	DNA primase	2.87152e+06	2.87255e+06	2.55841e+06	6.45811	6.45827	6.40797	3.04394e+06	475239	451569	6.48344	5.67691	5.65472	6.45596	6.40945	6.3865	6.4856	5.95659	5.86826	6.4173	6.10348
SMUL_2022	hypothetical protein	2.88523e+06	4.43961e+06	3.99878e+06	6.46018	6.64734	6.60193	3.35794e+06	1.33115e+06	1.27334e+06	6.52607	6.12423	6.10494	6.45802	6.59852	6.58046	6.52823	6.40391	6.31848	6.54567	6.41687
SMUL_2269	4-(cytidine 5'-diphospho)-2-C-methyl-D-erythritol kinase	2.89804e+06	3.90982e+06	3.27124e+06	6.4621	6.59216	6.51471	2.80409e+06	648254	704368	6.44779	5.81175	5.8478	6.45995	6.54334	6.49324	6.44995	6.09143	6.06133	6.49884	6.2009
SMUL_1958	DNA replication regulator	2.91658e+06	4.07838e+06	4.07775e+06	6.46487	6.61049	6.61042	4.45201e+06	200552	4.94809e+06	6.64856	5.30223	6.69444	6.46272	6.56167	6.58895	6.65071	5.58191	6.90797	6.53778	6.3802
SMUL_1737	hypothetical protein	2.92822e+06	2.03926e+06	2.47945e+06	6.4666	6.30947	6.39436	2.93743e+06	1.23341e+06	1.36676e+06	6.46797	6.09111	6.13569	6.46445	6.26065	6.37289	6.47013	6.37079	6.34923	6.366	6.39671
SMUL_0913	alanyl-tRNA editing protein AlaX-M	2.93219e+06	4.90313e+06	4.56413e+06	6.46719	6.69047	6.65936	1.03859e+06	1.44637e+07	2.33049e+06	6.01644	7.16028	6.36745	6.46504	6.64165	6.63789	6.0186	7.43996	6.58098	6.58153	6.67985
SMUL_0689	putative biopolymer transport protein ExbB-like	2.93811e+06	4.20094e+06	4.70212e+06	6.46807	6.62335	6.67229	2.85005e+06	1.42979e+06	3.51383e+06	6.45485	6.15527	6.54578	6.46591	6.57453	6.65083	6.45701	6.43495	6.75932	6.56375	6.55043
SMUL_0755	ferric uptake regulation protein FUR	2.96169e+06	6.24646e+06	5.88455e+06	6.47154	6.79563	6.76971	6.72449e+06	241969	306708	6.82766	5.38376	5.48672	6.46938	6.74681	6.74825	6.82982	5.66344	5.70026	6.65481	6.06451
SMUL_3281	putative polysulfide reductase / sulfide dehydrogenase, chain B	2.97777e+06	3.3251e+06	2.58748e+06	6.47389	6.5218	6.41288	5.57014e+06	1.00797e+06	1.51516e+06	6.74587	6.00345	6.18046	6.47174	6.47298	6.39141	6.74802	6.28313	6.39399	6.44538	6.47505
SMUL_1452	2-oxoglutarate oxidoreductase, delta subunit	2.98567e+06	4.40336e+06	4.09984e+06	6.47504	6.64378	6.61277	7.20189e+06	99470.8	53153.3	6.85745	4.9977	4.72553	6.47289	6.59496	6.5913	6.85961	5.27738	4.93906	6.55305	5.69202
SMUL_0784	two component response regulator	2.98945e+06	3.88682e+06	2.64473e+06	6.47559	6.58959	6.42238	2.48606e+06	268135	100419	6.39551	5.42835	5.00181	6.47344	6.54077	6.40091	6.39767	5.70803	5.21535	6.47171	5.77368
SMUL_1110	putative periplasmic protein	3.0016e+06	3.99761e+06	2.82825e+06	6.47735	6.6018	6.45152	3.00403e+06	527081	465186	6.4777	5.72188	5.66763	6.4752	6.55298	6.43005	6.47986	6.00156	5.88116	6.48608	6.12086
SMUL_3187	sugartransferase	3.01495e+06	5.16973e+06	1.1036e+06	6.47928	6.71347	6.04281	2.99618e+06	228484	2.33156e+06	6.47657	5.35886	6.36765	6.47712	6.66465	6.02135	6.47873	5.63854	6.58118	6.38771	6.23281
SMUL_0454	hypothetical protein	3.02028e+06	5.67966e+06	3.21312e+06	6.48005	6.75432	6.50693	2.95135e+06	124978	4.66428e+06	6.47002	5.09683	6.66878	6.47789	6.7055	6.48546	6.47218	5.37652	6.88232	6.55628	6.24367
SMUL_3086	phosphoadenosine phosphosulfate reductase	3.0212e+06	3.72261e+06	3.01151e+06	6.48018	6.57085	6.47878	1.85424e+06	297028	285770	6.26817	5.4728	5.45602	6.47802	6.52203	6.45732	6.27033	5.75248	5.66955	6.48579	5.89745
SMUL_0268	radical SAM family protein	3.02773e+06	3.0675e+06	3.00547e+06	6.48112	6.48678	6.47791	2.24571e+06	548295	592693	6.35135	5.73901	5.77283	6.47896	6.43796	6.45644	6.35351	6.0187	5.98636	6.45779	6.11952
SMUL_0665	succinyl-diaminopimelate desuccinylase	3.03436e+06	3.17183e+06	3.89629e+06	6.48207	6.50131	6.59065	3.56612e+06	3.10137e+06	4.4697e+06	6.5522	6.49155	6.65028	6.47991	6.45249	6.56918	6.55435	6.77123	6.86381	6.50053	6.7298
SMUL_0690	putative biopolymer transport protein ExbD-like	3.04372e+06	2.92802e+06	3.61914e+06	6.4834	6.46657	6.5586	3.70389e+06	238375	871076	6.56866	5.37726	5.94006	6.48125	6.41775	6.53714	6.57082	5.65694	6.15359	6.47871	6.12712
SMUL_0556	holliday junction DNA helicase RuvB	3.06782e+06	3.80267e+06	4.26945e+06	6.48683	6.58009	6.63037	3.95245e+06	330023	339186	6.59687	5.51854	5.53044	6.48467	6.53127	6.6089	6.59902	5.79823	5.74397	6.54162	6.04707
SMUL_1421	cytoplasmic uptake NiFe hydrogenase small subunit	3.07985e+06	4.27478e+06	1.11775e+07	6.48853	6.63091	7.04834	1.99869e+06	129398	61948	6.30074	5.11193	4.79203	6.48637	6.58209	7.02688	6.3029	5.39161	5.00556	6.69845	5.56669
SMUL_1319	putative aspartate aminotransferase	3.10728e+06	4.07152e+06	3.68264e+06	6.49238	6.60976	6.56616	3.25811e+06	2.41397e+06	496946	6.51297	6.38273	5.69631	6.49022	6.56094	6.54469	6.51512	6.66241	5.90984	6.53195	6.36246
SMUL_1385	putative rRNA methyltransferase	3.11944e+06	5.49889e+06	3.28573e+06	6.49408	6.74028	6.51663	3.13906e+06	412778	224106	6.4968	5.61572	5.35045	6.49192	6.69145	6.49516	6.49896	5.8954	5.56399	6.55951	5.98611
SMUL_0560	putative periplasmic phospholipid-binding protein	3.12428e+06	4.21613e+06	3.80103e+06	6.49475	6.62491	6.5799	3.11293e+06	24764.1	165519	6.49317	4.39382	5.21885	6.49259	6.57609	6.55843	6.49533	4.6735	5.43238	6.54237	5.53374
SMUL_0964	ATP-dependent RNA helicase DbpA	3.14999e+06	2.82008e+06	2.12169e+06	6.49831	6.45026	6.32668	2.1399e+06	89209.8	211660	6.33039	4.95041	5.32564	6.49615	6.40144	6.30521	6.33255	5.23009	5.53917	6.40094	5.70061
SMUL_1156	hypothetical protein	3.15172e+06	3.10213e+06	2.87585e+06	6.49855	6.49166	6.45877	3.40506e+06	2.47138e+06	3.43159e+06	6.53212	6.39294	6.5355	6.49639	6.44284	6.4373	6.53428	6.67262	6.74903	6.45884	6.65198
SMUL_0847	putative cell division transporter, ATP-binding protein FtsE	3.16237e+06	4.67603e+06	3.69142e+06	6.50001	6.66988	6.56719	3.68642e+06	317371	148259	6.5666	5.50157	5.17102	6.49786	6.62106	6.54573	6.56876	5.78125	5.38456	6.55488	5.91152
SMUL_0838	putative selenocysteine lyase/cysteine desulfurase	3.18282e+06	4.99613e+06	3.75671e+06	6.50281	6.69863	6.57481	2.44003e+06	348779	439621	6.3874	5.54255	5.64308	6.50066	6.64981	6.55334	6.38955	5.82223	5.85661	6.56794	6.0228
SMUL_1140	CRISPR-associated endoribonuclease Cas6	3.18338e+06	5.03837e+06	3.78818e+06	6.50289	6.70229	6.57843	3.48084e+06	432715	515496	6.54168	5.6362	5.71223	6.50073	6.65347	6.55696	6.54384	5.91588	5.92576	6.57039	6.1285
SMUL_0844	RNA pseudouridine synthase	3.18646e+06	3.86659e+06	3.72804e+06	6.50331	6.58733	6.57148	3.92821e+06	180587	220101	6.59419	5.25669	5.34262	6.50115	6.53851	6.55001	6.59635	5.53637	5.55616	6.52989	5.89629
SMUL_3179	3-oxoacyl-[acyl-carrier-protein	3.19303e+06	4.18876e+06	2.18001e+06	6.5042	6.62209	6.33846	2.69976e+06	283790	352847	6.43132	5.453	5.54759	6.50205	6.57326	6.31699	6.43348	5.73268	5.76112	6.4641	5.97576
SMUL_1220	homocysteine S-methyltransferase	3.25642e+06	5.55147e+06	3.97801e+06	6.51274	6.74441	6.59967	3.13098e+06	744713	955489	6.49568	5.87199	5.98023	6.51058	6.69559	6.5782	6.49784	6.15167	6.19376	6.59479	6.28109
SMUL_0059	putative D-2-hydroxyacid dehydrogenase	3.25963e+06	4.30533e+06	4.13829e+06	6.51317	6.63401	6.61682	3.20965e+06	2.23482e+07	3.99955e+06	6.50646	7.34924	6.60201	6.51101	6.58518	6.59535	6.50862	7.62892	6.81555	6.56385	6.98436
SMUL_0429	hypothetical protein	3.26524e+06	4.79007e+06	3.98552e+06	6.51392	6.68034	6.60049	4.08148e+06	594982	1.03691e+06	6.61082	5.7745	6.01574	6.51176	6.63152	6.57902	6.61298	6.05419	6.22927	6.5741	6.29881
SMUL_2914	iron-binding zinc finger CDGSH type	3.27294e+06	3.15142e+06	2.25211e+06	6.51494	6.49851	6.35259	1.30774e+06	197467	346917	6.11652	5.2955	5.54023	6.51278	6.44969	6.33112	6.11868	5.57518	5.75376	6.4312	5.81587
SMUL_1606	putative membrane protein	3.27976e+06	4.59588e+06	3.4102e+06	6.51584	6.66237	6.53278	3.36458e+06	227661	247790	6.52693	5.35729	5.39408	6.51369	6.61355	6.51131	6.52909	5.63697	5.60762	6.54618	5.92456
SMUL_0191	endonuclease IV	3.28658e+06	4.78815e+06	3.81106e+06	6.51674	6.68017	6.58105	4.64742e+06	309111	420147	6.66721	5.49011	5.6234	6.51459	6.63135	6.55958	6.66937	5.7698	5.83694	6.5685	6.09203
SMUL_0237	hypothetical protein	3.2986e+06	5.19017e+06	4.85841e+06	6.51833	6.71518	6.68649	4.32015e+06	514807	432505	6.6355	5.71164	5.63599	6.51617	6.66636	6.66503	6.63766	5.99133	5.84953	6.61585	6.1595
SMUL_1620	superoxide reductase-like protein	3.30863e+06	5.44325e+06	4.04666e+06	6.51965	6.73586	6.6071	4.0634e+06	53433.6	5.17327e+06	6.60889	4.72781	6.71377	6.51749	6.68704	6.58563	6.61105	5.0075	6.9273	6.59672	6.18195
SMUL_1738	hypothetical protein	3.31898e+06	3.169e+06	7.4026e+06	6.521	6.50092	6.86938	1.35412e+06	1.42946e+06	1.97981e+06	6.13166	6.15517	6.29662	6.51885	6.4521	6.84792	6.13382	6.43485	6.51016	6.60629	6.35961
SMUL_3182	UDP-galactopyranose mutase	3.32026e+06	3.66482e+06	3.82295e+06	6.52117	6.56405	6.5824	2.43622e+06	551671	919259	6.38672	5.74168	5.96344	6.51902	6.51523	6.56093	6.38888	6.02136	6.17697	6.53173	6.19574
SMUL_1241	hypothetical protein	3.35224e+06	3.42751e+06	2.87196e+06	6.52534	6.53498	6.45818	1.96691e+06	841297	580892	6.29378	5.92495	5.7641	6.52318	6.48616	6.43671	6.29594	6.20463	5.97763	6.48202	6.1594
SMUL_0386	glycosyltransferase family 2 protein	3.37065e+06	4.51573e+06	5.08524e+06	6.52771	6.65473	6.70631	4.00996e+06	469217	287702	6.60314	5.67137	5.45894	6.52556	6.60591	6.68484	6.6053	5.95105	5.67248	6.60544	6.07628
SMUL_2420	macrolide export ABC transporter permease	3.37508e+06	3.19311e+06	3.51635e+06	6.52828	6.50421	6.54609	2.62069e+06	2.02387e+06	242844	6.41841	6.30618	5.38533	6.52613	6.45539	6.52462	6.42057	6.58587	5.59886	6.50205	6.20177
SMUL_0325	homoserine kinase	3.41131e+06	4.58698e+06	5.14719e+06	6.53292	6.66153	6.71157	4.49248e+06	519658	448680	6.65249	5.71572	5.65194	6.53077	6.61271	6.6901	6.65465	5.9954	5.86547	6.61119	6.17184
SMUL_3183	putative hydrolase (HAD superfamily)	3.41421e+06	2.73362e+06	3.52296e+06	6.53329	6.43674	6.54691	2.97354e+06	7.64004e+06	1.13379e+07	6.47327	6.8831	7.05453	6.53113	6.38792	6.52544	6.47543	7.16278	7.26807	6.4815	6.96876
SMUL_0885	membrane protein, YggT-like	3.42028e+06	4.37302e+06	5.66291e+06	6.53406	6.64078	6.75304	3.83488e+06	121764	143719	6.58375	5.08552	5.15751	6.53191	6.59196	6.73157	6.58591	5.3652	5.37105	6.61848	5.77405
SMUL_0328	ribosome-binding factor A	3.43284e+06	4.32334e+06	3.53669e+06	6.53565	6.63582	6.5486	6.01612e+06	691690	2.32802e+06	6.77932	5.83991	6.36699	6.5335	6.587	6.52713	6.78148	6.11959	6.58052	6.54921	6.49386
SMUL_2193	monohem cytochrome c	3.43515e+06	5.594e+06	3.37396e+06	6.53595	6.74772	6.52814	432464	144149	71757.2	5.63595	5.15881	4.85587	6.53379	6.6989	6.50667	5.63811	5.43849	5.0694	6.57979	5.382
SMUL_3146	arsenate reductase, chain A	3.43628e+06	2.3408e+06	3.82281e+06	6.53609	6.36936	6.58238	3.26673e+06	1.55976e+06	943950	6.51411	6.19306	5.97495	6.53393	6.32054	6.56092	6.51627	6.47274	6.18848	6.4718	6.3925
SMUL_0490	methionine ABC transporter ATP-binding protein	3.45529e+06	5.39689e+06	4.53274e+06	6.53848	6.73214	6.65636	5.22273e+06	1.36351e+06	2.19621e+06	6.7179	6.13466	6.34167	6.53633	6.68332	6.63489	6.72006	6.41434	6.55521	6.61818	6.5632
SMUL_2720	ribonuclease III	3.46946e+06	5.32181e+06	4.848e+06	6.54026	6.72606	6.68556	4.38278e+06	388258	433932	6.64175	5.58912	5.63742	6.53811	6.67724	6.66409	6.64391	5.8688	5.85096	6.62648	6.12122
SMUL_0142	HTH domain-containing protein	3.47171e+06	4.53375e+06	3.87974e+06	6.54054	6.65646	6.5888	2.29992e+06	1.887e+06	4.51555e+06	6.36171	6.27577	6.65471	6.53839	6.60764	6.56733	6.36387	6.55545	6.86825	6.57112	6.59586
SMUL_2261	apolipoprotein N-acyltransferase	3.48717e+06	3.01016e+06	3.79025e+06	6.54247	6.47859	6.57867	2.66304e+06	282217	526251	6.42538	5.45058	5.72119	6.54032	6.42977	6.5572	6.42754	5.73026	5.93473	6.5091	6.03084
SMUL_1400	BglX-like periplasmic glycosyl hydrolase	3.50199e+06	4.6831e+06	3.86425e+06	6.54432	6.67053	6.58707	5.05147e+06	678157	589769	6.70342	5.83133	5.77068	6.54216	6.62171	6.5656	6.70558	6.11101	5.98422	6.57649	6.26693
SMUL_0892	nitrite reductase cytochrome c biogenesis protein NrfJ	3.51618e+06	5.28341e+06	2.42872e+06	6.54607	6.72291	6.38538	3.13796e+06	45881.5	182881	6.49665	4.66164	5.26217	6.54391	6.67409	6.36391	6.49881	4.94132	5.4757	6.52731	5.63861
SMUL_0970	formate dehydrogenase, major subunit, selenocysteine-containing FdhA	3.55858e+06	2.8189e+06	3.45542e+06	6.55128	6.45008	6.5385	3.02048e+06	243975	290242	6.48008	5.38734	5.46276	6.54912	6.40126	6.51703	6.48223	5.66703	5.67629	6.48914	5.94185
SMUL_1491	putative AAA ATPase	3.55863e+06	4.84714e+06	4.39233e+06	6.55128	6.68549	6.64269	3.27919e+06	189406	798461	6.51577	5.27739	5.90225	6.54913	6.63666	6.62123	6.51792	5.55707	6.11579	6.60234	6.0636
SMUL_0004	GGDEF & EAL domain-containing protein	3.55901e+06	3.76327e+06	3.82699e+06	6.55133	6.57556	6.58286	3.63557e+06	661831	1.93761e+06	6.56057	5.82075	6.28727	6.54917	6.52674	6.56139	6.56273	6.10043	6.5008	6.54577	6.38799
SMUL_2975	hypothetical protein	3.56322e+06	3.31206e+06	2.55589e+06	6.55184	6.5201	6.40754	4.53378e+06	272030	653285	6.65646	5.43462	5.8151	6.54969	6.47128	6.38607	6.65862	5.7143	6.02864	6.46901	6.13385
SMUL_2932	putative exporter	3.56633e+06	3.48341e+06	4.35654e+06	6.55222	6.542	6.63914	2.9747e+06	447913	540435	6.47344	5.65119	5.73274	6.55007	6.49318	6.61767	6.4756	5.93087	5.94628	6.55364	6.11758
SMUL_2191	putative cytochrome b/c	3.59781e+06	5.6083e+06	6.11953e+06	6.55604	6.74883	6.78672	1.04638e+06	240567	214708	6.01969	5.38124	5.33185	6.55388	6.70001	6.76525	6.02185	5.66092	5.54538	6.67305	5.74272
SMUL_2234	primosomal protein N	3.59979e+06	2.51472e+06	3.90001e+06	6.55628	6.40049	6.59107	3.18418e+06	432743	739023	6.503	5.63623	5.86866	6.55412	6.35167	6.5696	6.50516	5.91591	6.08219	6.4918	6.16775
SMUL_0368	glutathione peroxidase	3.61107e+06	4.65224e+06	3.62097e+06	6.55764	6.66766	6.55882	2.26234e+06	260439	134413	6.35456	5.41571	5.12844	6.55548	6.61884	6.53736	6.35672	5.69539	5.34198	6.57056	5.79803
SMUL_0383	putative flagellar motor switch phosphatase FliY	3.61255e+06	4.28366e+06	4.77635e+06	6.55781	6.63181	6.6791	2.80969e+06	455041	403018	6.44866	5.65805	5.60532	6.55566	6.58299	6.65763	6.45082	5.93773	5.81886	6.59876	6.06914
SMUL_0105	ribonucleotide reductase of class III (anaerobic), activating protein	3.62539e+06	5.43025e+06	3.52635e+06	6.55936	6.73482	6.54733	3.55425e+06	519405	405189	6.55075	5.71551	5.60766	6.5572	6.686	6.52586	6.55291	5.99519	5.82119	6.58969	6.1231
SMUL_2562	teichoic acid translocation permease protein TagG	3.63923e+06	3.07619e+06	2.81632e+06	6.56101	6.48801	6.44968	2.74368e+06	7952.27	31591.7	6.43833	3.90049	4.49957	6.55885	6.43919	6.42821	6.44049	4.18017	4.71311	6.47542	5.11126
SMUL_1632	putative substrate-specific component of nickel/cobalt ECF transporter, NikM	3.64659e+06	2.51604e+06	1.76599e+06	6.56189	6.40072	6.24699	2.84303e+06	69211.2	171562	6.45378	4.84018	5.23442	6.55973	6.3519	6.22552	6.45594	5.11986	5.44796	6.37905	5.67458
SMUL_2490	lipid A biosynthesis lauroyl acyltransferase	3.66182e+06	6.09719e+06	6.32001e+06	6.5637	6.78513	6.80072	5.94952e+06	2.79828e+06	5.42069e+06	6.77448	6.44689	6.73405	6.56154	6.73631	6.77925	6.77664	6.72657	6.94759	6.69237	6.81693
SMUL_2682	50S ribosomal protein L36	3.67073e+06	5.17279e+06	8.29035e+06	6.56475	6.71372	6.91857	3.11588e+06	7.90669e+07	7.24023e+07	6.49358	7.89799	7.85975	6.5626	6.6649	6.89711	6.49574	8.17768	8.07329	6.7082	7.58223
SMUL_3216	phosphatidate cytidylyltransferase	3.67748e+06	2.80808e+06	2.32647e+06	6.56555	6.44841	6.3667	2.82723e+06	833146	2.6261e+06	6.45136	5.92072	6.41931	6.56339	6.39959	6.34523	6.45352	6.2004	6.63285	6.43607	6.42892
SMUL_1330	succinate dehydrogenase flavoprotein subunit-like protein	3.7057e+06	3.56145e+06	3.51646e+06	6.56887	6.55163	6.54611	3.42641e+06	306977	429211	6.53484	5.48711	5.63267	6.56671	6.50281	6.52464	6.537	5.76679	5.8462	6.53139	6.05
SMUL_2462	imidazole glycerol phosphate synthase subunit HisH	3.70599e+06	4.82113e+06	3.61331e+06	6.5689	6.68315	6.55791	2.52742e+06	1.40442e+06	1.61033e+06	6.40268	6.1475	6.20692	6.56675	6.63433	6.53644	6.40484	6.42718	6.42045	6.57917	6.41749
SMUL_0451	hypothetical protein	3.71039e+06	6.52207e+06	5.83023e+06	6.56942	6.81439	6.76569	7.43779e+06	2.50945e+06	4.56854e+06	6.87144	6.39958	6.65978	6.56726	6.76556	6.74422	6.8736	6.67926	6.87331	6.69235	6.80872
SMUL_1972	diguanylate cyclase	3.7119e+06	3.18764e+06	3.98015e+06	6.5696	6.50347	6.5999	1.87464e+06	514639	716613	6.27292	5.7115	5.85528	6.56744	6.45465	6.57843	6.27508	5.99118	6.06882	6.53351	6.11169
SMUL_1658	thymidylate kinase	3.71242e+06	2.59871e+06	59700.3	6.56966	6.41476	4.77598	3.16506e+06	81255.8	78097.5	6.50038	4.90985	4.89264	6.5675	6.36594	4.75451	6.50254	5.18954	5.10617	5.89598	5.59942
SMUL_2238	hypothetical protein	3.71782e+06	2.87504e+06	5.24441e+06	6.57029	6.45864	6.7197	4.10289e+06	168626	271786	6.61309	5.22692	5.43423	6.56813	6.40982	6.69823	6.61525	5.5066	5.64776	6.55873	5.9232
SMUL_0861	NAD kinase	3.71812e+06	4.94965e+06	2.33744e+06	6.57032	6.69457	6.36874	1.95276e+06	1.17404e+06	337763	6.29065	6.06968	5.52861	6.56817	6.64575	6.34727	6.29281	6.34936	5.74215	6.5204	6.12811
SMUL_0076	esterase	3.73017e+06	5.90758e+06	4.5513e+06	6.57173	6.77141	6.65814	4.51195e+06	3.63936e+06	4.58805e+06	6.65436	6.56103	6.66163	6.56957	6.72259	6.63667	6.65652	6.84071	6.87516	6.64294	6.7908
SMUL_0500	trimethylamine-N-oxide reductase-like protein	3.75325e+06	4.84382e+06	3.87108e+06	6.57441	6.68519	6.58783	3.15463e+06	2.03173e+06	1.19403e+06	6.49895	6.30787	6.07702	6.57225	6.63637	6.56636	6.50111	6.58755	6.29055	6.59166	6.45974
SMUL_2547	hypothetical protein	3.75388e+06	5.43577e+06	3.66422e+06	6.57448	6.73526	6.56398	5.23549e+06	2.48695e+06	3.86765e+06	6.71896	6.39567	6.58745	6.57232	6.68644	6.54251	6.72112	6.67535	6.80098	6.60043	6.73248
SMUL_0382	flagellar motor switch protein FliM	3.763e+06	4.04882e+06	4.20834e+06	6.57553	6.60733	6.62411	1.74522e+06	363684	1.89714e+06	6.24185	5.56072	6.2781	6.57338	6.55851	6.60264	6.24401	5.84041	6.49163	6.57818	6.19202
SMUL_2361	nucleobase:cation symporter family transporter	3.80778e+06	3.52742e+06	2.73706e+06	6.58067	6.54746	6.43728	2.62825e+06	43694.5	45433.5	6.41967	4.64043	4.65738	6.57852	6.49864	6.41582	6.42183	4.92011	4.87091	6.49766	5.40428
SMUL_0669	hypothetical protein	3.82233e+06	5.70775e+06	6.45242e+06	6.58233	6.75647	6.80972	5.47041e+06	2.71692e+06	3.16396e+06	6.73802	6.43408	6.50023	6.58017	6.70764	6.78825	6.74018	6.71376	6.71377	6.69202	6.72257
SMUL_2939	hypothetical protein	3.82696e+06	4.81267e+06	4.19904e+06	6.58285	6.68239	6.62315	3.92358e+06	1.558e+06	505531	6.59368	6.19257	5.70375	6.5807	6.63356	6.60168	6.59584	6.47225	5.91728	6.60531	6.32846
SMUL_2559	hypothetical protein	3.88354e+06	6.59279e+06	7.14039e+06	6.58923	6.81907	6.85372	6.76066e+06	481188	4.4363e+06	6.82999	5.68231	6.64702	6.58707	6.77025	6.83225	6.83215	5.962	6.86056	6.72986	6.55157
SMUL_0404	radical SAM family protein	3.88518e+06	5.24758e+06	5.62102e+06	6.58941	6.71996	6.74981	4.44243e+06	448679	532770	6.64762	5.65194	5.72654	6.58726	6.67114	6.72835	6.64978	5.93162	5.94007	6.66225	6.17382
SMUL_2004	ribonuclease E inhibitor RraA	3.8915e+06	5.93473e+06	4.95276e+06	6.59012	6.7734	6.69485	5.35101e+06	232867	1.99087e+06	6.72844	5.36711	6.29904	6.58796	6.72458	6.67338	6.73059	5.64679	6.51258	6.66197	6.29665
SMUL_0120	ATPase, AAA family	3.8952e+06	4.87108e+06	3.97764e+06	6.59053	6.68763	6.59963	4.75775e+06	1.56975e+06	3.04853e+06	6.6774	6.19583	6.48409	6.58837	6.6388	6.57816	6.67956	6.47551	6.69762	6.60178	6.61757
SMUL_2167	sulfoxide reductase catalytic subunit YedY	3.89529e+06	5.27494e+06	4.25808e+06	6.59054	6.72222	6.62921	3.54629e+06	2.31868e+06	5.9562e+06	6.54977	6.36524	6.77497	6.58838	6.6734	6.60775	6.55193	6.64492	6.9885	6.62318	6.72845
SMUL_2438	outer membrane protein	3.90498e+06	6.51622e+06	6.70145e+06	6.59162	6.814	6.82617	5.52335e+06	658348	641980	6.7422	5.81846	5.80752	6.58946	6.76517	6.8047	6.74436	6.09814	6.02106	6.71978	6.28785
SMUL_2708	Ftr1/P19 iron uptake system permease FtrI	3.93864e+06	3.43158e+06	2.07594e+06	6.59535	6.53549	6.31721	3.49786e+06	972381	2.92959e+06	6.5438	5.98784	6.46681	6.59319	6.48667	6.29575	6.54596	6.26752	6.68034	6.45854	6.49794
SMUL_1367	hypothetical protein	3.9454e+06	5.94687e+06	4.92352e+06	6.59609	6.77429	6.69228	3.93723e+06	219459	135806	6.59519	5.34135	5.13292	6.59394	6.72547	6.67081	6.59735	5.62104	5.34645	6.6634	5.85495
SMUL_2863	ABC-type tungstate transport system, ATP-binding protein	3.94603e+06	5.40893e+06	4.38983e+06	6.59616	6.73311	6.64245	4.6897e+06	481211	413653	6.67114	5.68234	5.61664	6.59401	6.68429	6.62098	6.6733	5.96202	5.83017	6.63309	6.15516
SMUL_2580	putative phosphate permease	3.97143e+06	4.35469e+06	4.2256e+06	6.59895	6.63896	6.62589	3.31422e+06	192998	28179.2	6.52038	5.28555	4.44993	6.59679	6.59014	6.60442	6.52254	5.56524	4.66346	6.59712	5.58375
SMUL_1408	flagellar biosynthesis protein FliP	3.97776e+06	3.79131e+06	3.23422e+06	6.59964	6.57879	6.50977	2.48142e+06	126280	492636	6.3947	5.10133	5.69253	6.59748	6.52997	6.4883	6.39686	5.38102	5.90606	6.53858	5.89465
SMUL_2410	molybdenum transport system protein ModD	3.99032e+06	5.32397e+06	7.05657e+06	6.60101	6.72624	6.84859	4.37829e+06	178240	331875	6.6413	5.25101	5.52097	6.59885	6.67741	6.82713	6.64346	5.53069	5.73451	6.70113	5.96955
SMUL_0362	adenosine deaminase	4.02773e+06	7.2163e+06	7.34781e+06	6.60506	6.85831	6.86616	3.76421e+06	398730	460100	6.57567	5.60068	5.66285	6.6029	6.80949	6.84469	6.57783	5.88036	5.87639	6.75236	6.11153
SMUL_0865	putative deoxyribonuclease	4.02859e+06	5.91452e+06	5.50248e+06	6.60515	6.77192	6.74056	3.71296e+06	1.1699e+06	811204	6.56972	6.06815	5.90913	6.603	6.7231	6.71909	6.57188	6.34783	6.12266	6.68173	6.34746
SMUL_1190	exonuclease	4.02969e+06	4.93656e+06	3.91763e+06	6.60527	6.69342	6.59302	3.19041e+06	183653	134590	6.50385	5.264	5.12901	6.60312	6.6446	6.57156	6.50601	5.54368	5.34255	6.60643	5.79741
SMUL_0526	hypothetical protein	4.03251e+06	5.61159e+06	3.60982e+06	6.60558	6.74909	6.55749	4.31712e+06	142983	158374	6.63519	5.15528	5.19968	6.60342	6.70026	6.53602	6.63735	5.43497	5.41322	6.61323	5.82851
SMUL_2192	diheme cytochrome c	4.04425e+06	5.27906e+06	3.50823e+06	6.60684	6.72256	6.54509	990149	274153	171307	5.9957	5.43799	5.23377	6.60468	6.67374	6.52362	5.99786	5.71767	5.44731	6.60068	5.72095
SMUL_0157	phospholipid ABC transporter, periplasmic substrate-binding protein MlaD	4.04961e+06	5.81628e+06	5.36516e+06	6.60741	6.76465	6.72958	4.10024e+06	236756	372845	6.61281	5.3743	5.57153	6.60526	6.71582	6.70812	6.61497	5.65398	5.78506	6.6764	6.018
SMUL_1150	hypothetical protein	4.08108e+06	6.27538e+06	6.44698e+06	6.61078	6.79764	6.80936	5.10855e+06	1.38242e+06	3.70056e+06	6.7083	6.14064	6.56827	6.60862	6.74882	6.78789	6.71046	6.42032	6.7818	6.71511	6.63753
SMUL_0078	hypothetical protein	4.09898e+06	3.73151e+06	2.31187e+06	6.61268	6.57188	6.36396	4.61881e+06	327022	2.13262e+06	6.66453	5.51458	6.32891	6.61052	6.52306	6.3425	6.66669	5.79426	6.54245	6.49203	6.33447
SMUL_1502	S4 RNA-binding domain-containing protein	4.10008e+06	5.32254e+06	4.40541e+06	6.61279	6.72612	6.64399	6.90282e+06	215820	275481	6.83903	5.33409	5.44009	6.61064	6.6773	6.62252	6.84119	5.61377	5.65363	6.63682	6.03619
SMUL_1709	transcriptional regulator, TetR family	4.10138e+06	4.10088e+06	6.22551e+06	6.61293	6.61288	6.79417	4.53059e+06	6.75592e+06	1.71034e+07	6.65616	6.82968	7.23308	6.61077	6.56406	6.77271	6.65831	7.10937	7.44662	6.64918	7.07143
SMUL_0374	deaminase family protein	4.11863e+06	4.86406e+06	2.48957e+06	6.61475	6.687	6.39612	3.61143e+06	1.87667e+06	835652	6.55768	6.27339	5.92203	6.6126	6.63818	6.37466	6.55984	6.55307	6.13556	6.54181	6.41616
SMUL_1373	phenylacetate-coenzyme A ligase	4.12328e+06	4.40868e+06	4.18244e+06	6.61524	6.64431	6.62143	5.32628e+06	465123	689259	6.72642	5.66757	5.83838	6.61309	6.59549	6.59996	6.72858	5.94725	6.05192	6.60285	6.24258
SMUL_0819	putative membrane protein	4.18139e+06	3.25832e+06	2.78821e+06	6.62132	6.51299	6.44533	183568	145292	139515	5.2638	5.16224	5.14462	6.61917	6.46417	6.42386	5.26596	5.44192	5.35815	6.5024	5.35534
SMUL_2254	tetrahydrofolate synthase	4.18761e+06	4.19634e+06	3.9457e+06	6.62197	6.62287	6.59612	3.00779e+06	2.87925e+06	1.11872e+06	6.47825	6.45928	6.04872	6.61981	6.57405	6.57466	6.48041	6.73896	6.26225	6.58951	6.49387
SMUL_0528	16S rRNA (guanine527-N7)-methyltransferase	4.19858e+06	3.88387e+06	3.50194e+06	6.6231	6.58927	6.54431	2.68432e+06	219175	260119	6.42883	5.34079	5.41517	6.62095	6.54044	6.52284	6.43099	5.62047	5.62871	6.56141	5.89339
SMUL_1094	flagellar assembly factor FliW	4.19881e+06	5.47508e+06	5.3426e+06	6.62313	6.73839	6.72775	5.2245e+06	243360	9.0594e+06	6.71804	5.38625	6.9571	6.62097	6.68957	6.70629	6.7202	5.66593	7.17063	6.67227	6.51892
SMUL_1058	ribose 5-phosphate isomerase B	4.21405e+06	5.57795e+06	4.43235e+06	6.6247	6.74647	6.64663	6.41723e+06	229983	1.62801e+06	6.80735	5.3617	6.21166	6.62254	6.69765	6.62517	6.80951	5.64138	6.42519	6.64845	6.29203
SMUL_2460	chemotaxis regulator CheY	4.24725e+06	7.11251e+06	7.39355e+06	6.62811	6.85202	6.86885	5.6285e+06	9.8236e+06	1.12663e+07	6.75039	6.99227	7.05178	6.62595	6.8032	6.84739	6.75255	7.27195	7.26532	6.75885	7.09661
SMUL_1636	4-hydroxythreonine-4-phosphate dehydrogenase	4.2477e+06	5.91175e+06	5.64284e+06	6.62815	6.77172	6.7515	3.58627e+06	197833	2.83315e+06	6.55464	5.2963	6.45227	6.626	6.72289	6.73003	6.5568	5.57598	6.6658	6.69297	6.2662
SMUL_3180	long-chain-fatty-acid--CoA ligase	4.28827e+06	4.64921e+06	3.13237e+06	6.63228	6.66738	6.49587	2.88699e+06	897881	1.01443e+06	6.46044	5.95322	6.00622	6.63013	6.61856	6.47441	6.4626	6.2329	6.21976	6.57436	6.30509
SMUL_1346	hydroxyethylthiazole kinase	4.3113e+06	5.44381e+06	4.80788e+06	6.63461	6.7359	6.68195	3.42636e+06	1.65757e+07	2.3813e+06	6.53483	7.21947	6.37681	6.63245	6.68708	6.66049	6.53699	7.49915	6.59035	6.66001	6.8755
SMUL_1337	thiamine-monophosphate kinase	4.32506e+06	6.18461e+06	5.0811e+06	6.63599	6.79131	6.70596	3.93761e+06	341240	300026	6.59523	5.53306	5.47716	6.63384	6.74249	6.68449	6.59739	5.81274	5.69069	6.68694	6.03361
SMUL_1761	hypothetical protein	4.33963e+06	5.89654e+06	5.13396e+06	6.63745	6.7706	6.71045	5.48358e+06	704619	3.47398e+06	6.73906	5.84795	6.54083	6.6353	6.72178	6.68899	6.74122	6.12764	6.75436	6.68202	6.54107
SMUL_0966	hypothetical protein	4.35446e+06	6.25933e+06	6.49731e+06	6.63893	6.79653	6.81273	5.45251e+06	334444	369129	6.7366	5.52432	5.56718	6.63678	6.74771	6.79127	6.73876	5.804	5.78071	6.72525	6.10782
SMUL_2451	shikimate kinase I	4.36872e+06	8.36366e+06	5.7315e+06	6.64035	6.9224	6.75827	7.25917e+06	1.46305e+06	975401	6.86089	6.16526	5.98918	6.6382	6.87358	6.7368	6.86305	6.44494	6.20272	6.74952	6.50357
SMUL_2494	glycosyltransferase	4.39267e+06	4.80891e+06	6.37127e+06	6.64273	6.68205	6.80423	5.73317e+06	597107	613719	6.75839	5.77605	5.78797	6.64057	6.63323	6.78276	6.76055	6.05573	6.0015	6.68552	6.2726
SMUL_0883	hypothetical protein	4.40262e+06	6.98075e+06	5.59202e+06	6.64371	6.8439	6.74757	4.43652e+06	1.48178e+06	1.89776e+06	6.64704	6.17078	6.27824	6.64156	6.79508	6.7261	6.6492	6.45047	6.49178	6.72091	6.53048
SMUL_0021	hcp beta-lactamase family protein	4.41429e+06	5.12032e+06	3.48149e+06	6.64486	6.7093	6.54177	3.2262e+06	2.45883e+06	89713.6	6.50869	6.39073	4.95286	6.64271	6.66048	6.5203	6.51085	6.67041	5.16639	6.60783	6.11588
SMUL_1365	putative NAD(P)H nitroreductase	4.42215e+06	9.48721e+06	6.84825e+06	6.64563	6.97714	6.83558	1.03067e+07	2.79744e+06	6.95162e+06	7.01312	6.44676	6.84209	6.64348	6.92832	6.81411	7.01528	6.72644	7.05562	6.7953	6.93245
SMUL_1967	putative two-component sensor	4.42517e+06	4.53246e+06	3.65838e+06	6.64593	6.65633	6.56329	4.82708e+06	624046	2.84169e+06	6.68368	5.79522	6.45358	6.64377	6.60751	6.54182	6.68584	6.0749	6.66711	6.5977	6.47595
SMUL_0540	hypothetical protein	4.42996e+06	3.89196e+06	7.10628e+06	6.6464	6.59017	6.85164	6.26177e+06	6.58926e+06	3.89405e+06	6.7967	6.81884	6.5904	6.64424	6.54135	6.83018	6.79886	7.09852	6.80394	6.67192	6.90044
SMUL_1508	arginyl-tRNA--protein transferase	4.43791e+06	6.26567e+06	5.21602e+06	6.64718	6.79697	6.71734	3.77219e+06	231265	4.38533e+06	6.57659	5.36411	6.642	6.64502	6.74815	6.69587	6.57875	5.64379	6.85554	6.69635	6.35936
SMUL_2634	peptide uptake transporter (PepT) family, periplasmic peptide-binding protein	4.44782e+06	4.7353e+06	4.68146e+06	6.64815	6.67535	6.67038	3.36222e+06	4.17215e+06	852496	6.52663	6.62036	5.93069	6.64599	6.62653	6.64891	6.52878	6.90004	6.14423	6.64048	6.52435
SMUL_0592	pantothenate synthetase	4.45008e+06	5.37342e+06	3.61614e+06	6.64837	6.73025	6.55824	2.51524e+06	299062	209887	6.40058	5.47576	5.32198	6.64621	6.68143	6.53678	6.40274	5.75544	5.53552	6.62147	5.8979
SMUL_1200	hypothetical protein	4.46431e+06	6.39273e+06	4.33648e+06	6.64975	6.80569	6.63714	6.16017e+06	112815	4.8788e+06	6.78959	5.05237	6.68831	6.6476	6.75687	6.61567	6.79175	5.33205	6.90185	6.67338	6.34188
SMUL_1144	CRISPR-associated helicase Cas3	4.46672e+06	3.09869e+06	4.49599e+06	6.64999	6.49118	6.65283	3.73444e+06	1.07544e+06	3.23338e+06	6.57223	6.03159	6.50966	6.64783	6.44236	6.63136	6.57438	6.31127	6.72319	6.57385	6.53628
SMUL_1057	hypothetical protein	4.47198e+06	5.52913e+06	4.90696e+06	6.6505	6.74266	6.69081	5.06208e+06	138327	260392	6.70433	5.14091	5.41563	6.64834	6.69384	6.66934	6.70649	5.42059	5.62916	6.67051	5.91875
SMUL_1211	OmpR like DNA-binding response regulator	4.49247e+06	8.87322e+06	8.69974e+06	6.65249	6.94808	6.93951	7.59421e+06	496291	1.56632e+06	6.88048	5.69574	6.19488	6.65033	6.89926	6.91804	6.88264	5.97542	6.40841	6.82254	6.42216
SMUL_2391	hydrogenase 4 accessory protein	4.49758e+06	6.31906e+06	7.73079e+06	6.65298	6.80065	6.88822	5.79038e+06	229859	327516	6.76271	5.36146	5.51523	6.65082	6.75183	6.86676	6.76487	5.64114	5.72877	6.75647	6.04493
SMUL_1044	putative AAA ATPase	4.5278e+06	5.78251e+06	4.67519e+06	6.65589	6.76212	6.6698	3.9023e+06	791818	2.37257e+06	6.59132	5.89863	6.37522	6.65373	6.71329	6.64833	6.59348	6.17831	6.58875	6.67179	6.45351
SMUL_0093	iron chelate uptake transporter (FeCT) family, ATPase	4.54843e+06	6.52543e+06	5.7516e+06	6.65786	6.81461	6.75979	5.02663e+06	269403	298979	6.70128	5.4304	5.47564	6.65571	6.76579	6.73832	6.70344	5.71008	5.68917	6.71994	6.03423
SMUL_0170	putative two-component response regulator	4.57204e+06	6.26607e+06	4.24058e+06	6.66011	6.797	6.62742	4.25413e+06	413833	3.59192e+06	6.62881	5.61682	6.55533	6.65795	6.74817	6.60596	6.63097	5.89651	6.76886	6.6707	6.43211
SMUL_2751	hypothetical protein	4.58037e+06	4.4618e+06	7.1149e+06	6.6609	6.64951	6.85217	5.2607e+06	1.38098e+07	1.81556e+07	6.72104	7.14019	7.25901	6.65874	6.60069	6.8307	6.7232	7.41987	7.47254	6.69671	7.2052
SMUL_2806	methyl-accepting chemotaxis sensory transducer	4.59055e+06	5.55743e+06	4.96316e+06	6.66186	6.74487	6.69576	5.47067e+06	1.33929e+07	9.76537e+06	6.73804	7.12687	6.98969	6.65971	6.69605	6.67429	6.7402	7.40656	7.20322	6.67668	7.11666
SMUL_2553	hypothetical protein	4.63828e+06	5.60461e+06	4.30922e+06	6.66636	6.74855	6.6344	4.94725e+06	274674	322613	6.69436	5.43882	5.50868	6.6642	6.69972	6.61293	6.69652	5.7185	5.72222	6.65895	6.04575
SMUL_1955	hypothetical protein	4.66684e+06	5.04738e+06	4.45273e+06	6.66902	6.70307	6.64863	5.52422e+06	1.92597e+06	1.9672e+06	6.74227	6.28465	6.29385	6.66687	6.65424	6.62716	6.74443	6.56433	6.50738	6.64942	6.60538
SMUL_0494	outer membrane porin	4.68019e+06	5.06034e+06	4.48911e+06	6.67026	6.70418	6.65216	3.22285e+06	415262	673892	6.50824	5.61832	5.82859	6.66811	6.65536	6.63069	6.5104	5.898	6.04212	6.65139	6.15018
SMUL_0202	NADH-ubiquinone oxidoreductase chain H	4.71281e+06	4.37424e+06	5.36718e+06	6.67328	6.6409	6.72975	5.17926e+06	7.68944e+06	84029.3	6.71427	6.88589	4.92443	6.67112	6.59208	6.70828	6.71643	7.16558	5.13797	6.65716	6.33999
SMUL_2082	putative rRNA ribonuclease	4.74272e+06	4.29883e+06	5.3778e+06	6.67603	6.63335	6.73061	2.48428e+06	574586	623164	6.3952	5.75936	5.7946	6.67387	6.58453	6.70914	6.39736	6.03904	6.00814	6.65585	6.14818
SMUL_0298	flagellar assembly protein FliH	4.75619e+06	6.80492e+06	5.77112e+06	6.67726	6.83282	6.76126	4.76496e+06	508326	2.16972e+06	6.67806	5.70614	6.3364	6.6751	6.784	6.73979	6.68022	5.98582	6.54994	6.73297	6.40533
SMUL_2530	phospho-N-acetylmuramoyl-pentapeptide- transferase	4.76019e+06	3.91249e+06	4.04196e+06	6.67762	6.59245	6.60659	3.06948e+06	79412.5	30503	6.48706	4.89989	4.48434	6.67547	6.54363	6.58512	6.48922	5.17957	4.69788	6.60141	5.45556
SMUL_3287	polysaccharide deacetylase family protein	4.78411e+06	7.31392e+06	6.71871e+06	6.6798	6.86415	6.82729	4.14248e+06	335935	964764	6.61726	5.52625	5.98442	6.67765	6.81533	6.80582	6.61942	5.80594	6.19796	6.76626	6.20777
SMUL_0660	sulfur carrier protein adenylyltransferase ThiF-like	4.80454e+06	5.40352e+06	3.29221e+06	6.68165	6.73268	6.51749	3.24939e+06	345980	212302	6.5118	5.53905	5.32695	6.6795	6.68386	6.49602	6.51396	5.81873	5.54049	6.61979	5.95773
SMUL_0743	two-component system response regulator	4.81717e+06	7.52299e+06	6.38236e+06	6.68279	6.87639	6.80498	4.71972e+06	945843	1.32329e+06	6.67392	5.97582	6.12166	6.68064	6.82757	6.78351	6.67607	6.2555	6.33519	6.76391	6.42226
SMUL_2288	16S rRNA processing protein RimM	4.82181e+06	5.78775e+06	6.62792e+06	6.68321	6.76251	6.82138	6.10192e+06	94354.1	2.90181e+06	6.78547	4.97476	6.46267	6.68105	6.71369	6.79991	6.78763	5.25444	6.6762	6.73155	6.23942
SMUL_2829	Na+/H+ or K+/H+ antiporter	4.82305e+06	5.47337e+06	7.45746e+06	6.68332	6.73825	6.87259	4.79986e+06	5.83858e+06	394144	6.68123	6.76631	5.59566	6.68117	6.68943	6.85112	6.68339	7.04599	5.80919	6.74057	6.51285
SMUL_3059	RelA/SpoT	4.84051e+06	5.4516e+06	5.12681e+06	6.68489	6.73652	6.70985	3.97922e+06	1.28216e+06	5.79584e+06	6.5998	6.10794	6.76312	6.68274	6.6877	6.68838	6.60196	6.38762	6.97665	6.68627	6.65541
SMUL_0696	hypothetical protein	4.92939e+06	7.90254e+06	5.54367e+06	6.69279	6.89777	6.7438	6.26482e+06	529467	564114	6.79691	5.72384	5.75137	6.69064	6.84895	6.72233	6.79907	6.00352	5.9649	6.75397	6.25583
SMUL_1947	putative oligoribonuclease	4.9391e+06	6.58113e+06	8.12738e+06	6.69365	6.8183	6.90995	7.51959e+06	331777	1.33833e+06	6.87619	5.52085	6.12656	6.69149	6.76948	6.88848	6.87835	5.80053	6.3401	6.78315	6.33966
SMUL_1639	cytochrome c	4.94999e+06	5.1795e+06	5.68785e+06	6.6946	6.71429	6.75495	1.48697e+07	1.67256e+07	2.57806e+07	7.1723	7.22338	7.41129	6.69245	6.66547	6.73348	7.17446	7.50306	7.62483	6.69713	7.43412
SMUL_0871	putative LPS-export porin	4.9819e+06	7.2585e+06	3.50364e+06	6.6974	6.86085	6.54452	4.7978e+06	3.50673e+06	5.01448e+06	6.68104	6.5449	6.70023	6.69524	6.81203	6.52305	6.6832	6.82458	6.91376	6.67677	6.80718
SMUL_0363	putative 3-oxoacyl-[acyl-carrier-protein	4.98335e+06	7.13635e+06	4.48172e+06	6.69752	6.85348	6.65144	5.30809e+06	1.67293e+06	3.74735e+06	6.72494	6.22348	6.57372	6.69537	6.80465	6.62998	6.7271	6.50316	6.78726	6.71	6.67251
SMUL_1246	hypothetical protein	4.99201e+06	5.36099e+06	4.5397e+06	6.69828	6.72924	6.65703	3.15165e+06	780498	1.99209e+06	6.49854	5.89237	6.29931	6.69612	6.68042	6.63556	6.5007	6.17205	6.51284	6.6707	6.3952
SMUL_3041	hypothetical protein	5.00301e+06	6.53562e+06	4.72015e+06	6.69923	6.81529	6.67396	6.10693e+06	1.70246e+06	5.666e+06	6.78582	6.23108	6.75328	6.69708	6.76647	6.65249	6.78798	6.51076	6.96681	6.70534	6.75518
SMUL_0183	glutamine transport system ATP-binding protein	5.00695e+06	7.03306e+06	6.77385e+06	6.69957	6.84714	6.83084	6.82948e+06	903566	8.40883e+06	6.83439	5.95596	6.92474	6.69742	6.79832	6.80937	6.83655	6.23564	7.13827	6.76837	6.73682
SMUL_2479	glucose-1-phosphate cytidylyltransferase	5.01144e+06	9.02091e+06	9.29462e+06	6.69996	6.95525	6.96823	8.09144e+06	3.08952e+06	4.96746e+06	6.90803	6.48989	6.69613	6.69781	6.90643	6.94676	6.91018	6.76957	6.90967	6.85033	6.86314
SMUL_0763	pantothenate kinase type III CoaX	5.05009e+06	7.82611e+06	4.92922e+06	6.7033	6.89355	6.69278	4.52605e+06	611371	363225	6.65572	5.78631	5.56018	6.70114	6.84472	6.67131	6.65788	6.06599	5.77371	6.73906	6.16586
SMUL_0249	rod shape-determining protein MreC	5.10287e+06	6.91411e+06	5.30918e+06	6.70781	6.83974	6.72503	5.508e+06	5.31337e+06	1.09852e+07	6.74099	6.72537	7.04081	6.70566	6.79092	6.70356	6.74315	7.00505	7.25434	6.73338	7.00085
SMUL_2596	PhoU-like protein	5.10395e+06	6.82549e+06	6.26284e+06	6.70791	6.83413	6.79677	5.14997e+06	227833	125734	6.7118	5.35762	5.09945	6.70575	6.78531	6.7753	6.71396	5.6373	5.31299	6.75546	5.88808
SMUL_0338	hypothetical protein	5.1067e+06	6.89628e+06	1.40603e+06	6.70814	6.83861	6.14799	7.22101e+06	930997	42455.9	6.8586	5.96895	4.62794	6.70598	6.78979	6.12653	6.86076	6.24863	4.84147	6.54077	5.98362
SMUL_2997	GTP cyclohydrolase I	5.10749e+06	1.14488e+07	8.18919e+06	6.70821	7.05876	6.91324	7.13335e+06	4.51025e+06	3.90435e+06	6.85329	6.6542	6.59155	6.70605	7.00994	6.89177	6.85545	6.93388	6.80508	6.86925	6.86481
SMUL_2589	putative DOPA dioxygenase	5.13486e+06	6.77191e+06	1.00113e+07	6.71053	6.83071	7.00049	1.03715e+07	345302	1.30989e+06	7.01584	5.5382	6.11723	6.70837	6.78189	6.97902	7.018	5.81788	6.33077	6.8231	6.38888
SMUL_1100	DNA polymerase III subunit delta	5.13958e+06	5.53685e+06	3.63691e+06	6.71093	6.74326	6.56073	4.46914e+06	460541	359195	6.65022	5.66327	5.55533	6.70877	6.69444	6.53926	6.65238	5.94295	5.76886	6.64749	6.1214
SMUL_0576	nicotinate-nucleotide adenylyltransferase	5.16879e+06	9.95694e+06	1.37001e+07	6.71339	6.99813	7.13672	5.56532e+06	994170	449079	6.74549	5.99746	5.65232	6.71123	6.9493	7.11526	6.74765	6.27714	5.86586	6.92526	6.29688
SMUL_1951	riboflavin biosynthesis protein RibC	5.22709e+06	2.91751e+06	3.96688e+06	6.71826	6.46501	6.59845	6.51235e+06	1.95079e+07	1.99517e+06	6.81374	7.29021	6.29998	6.7161	6.41619	6.57698	6.8159	7.56989	6.51351	6.56976	6.96643
SMUL_2685	preprotein translocase secY subunit	5.25952e+06	2.60663e+07	2.2825e+07	6.72095	7.41608	7.35841	1.10444e+07	355857	1.46656e+06	7.04314	5.55128	6.1663	6.71879	7.36726	7.33694	7.0453	5.83096	6.37983	7.141	6.4187
SMUL_0744	two-component system histidine kinase	5.30052e+06	6.20899e+06	5.20436e+06	6.72432	6.79302	6.71637	4.02179e+06	517889	1.16998e+06	6.60442	5.71424	6.06818	6.72216	6.7442	6.6949	6.60658	5.99392	6.28171	6.72042	6.29407
SMUL_0749	shikimate 5-dehydrogenase I alpha	5.32821e+06	6.59063e+06	6.89765e+06	6.72658	6.81893	6.8387	7.23409e+06	2.78144e+06	3.43844e+06	6.85938	6.44427	6.53636	6.72443	6.77011	6.81723	6.86154	6.72395	6.7499	6.77059	6.77846
SMUL_0080	diguanylate cyclase domain-containing protein	5.34062e+06	3.98992e+06	4.66866e+06	6.72759	6.60096	6.66919	2.87204e+06	532062	2.6823e+06	6.45819	5.72596	6.42851	6.72544	6.55214	6.64772	6.46035	6.00564	6.64204	6.64177	6.36935
SMUL_2752	ferritin-like protein	5.38486e+06	8.00765e+06	5.97345e+06	6.73117	6.90351	6.77622	3.60727e+06	2.5207e+06	4.81856e+06	6.55718	6.40152	6.68292	6.72902	6.85468	6.75476	6.55934	6.6812	6.89645	6.77949	6.71233
SMUL_3101	sensor histidine kinase	5.40215e+06	3.75133e+06	3.97337e+06	6.73257	6.57419	6.59916	3.22662e+06	418181	625000	6.50875	5.62136	5.79588	6.73041	6.52536	6.57769	6.51091	5.90105	6.00941	6.61116	6.14046
SMUL_0306	LSU ribosomal protein L32p	5.40388e+06	4.78464e+06	1.65889e+06	6.73271	6.67985	6.21982	1.34286e+07	7.02449e+07	5.74934e+07	7.12803	7.84661	7.75962	6.73055	6.63103	6.19835	7.13019	8.1263	7.97315	6.51998	7.74321
SMUL_0449	diguanylate cyclase	5.41075e+06	5.77815e+06	4.2992e+06	6.73326	6.76179	6.63339	3.7434e+06	407247	406259	6.57327	5.60986	5.6088	6.7311	6.71297	6.61192	6.57543	5.88954	5.82234	6.68533	6.09577
SMUL_2724	putative tRNA (5-methylaminomethyl-2-thiouridylate)-methyltransferase	5.42333e+06	7.19235e+06	6.16146e+06	6.73427	6.85687	6.78968	5.83087e+06	1.50805e+06	588625	6.76573	6.17842	5.76984	6.73211	6.80805	6.76822	6.76789	6.4581	5.98337	6.76946	6.40312
SMUL_2442	crotidine 5'-phosphate decarboxylase	5.4337e+06	7.01074e+06	1.01833e+07	6.7351	6.84576	7.00789	7.04996e+06	4.2638e+06	562244	6.84819	6.6298	5.74992	6.73294	6.79694	6.98642	6.85035	6.90948	5.96346	6.83877	6.57443
SMUL_0115	imidazole glycerol phosphate synthase cyclase subunit	5.43901e+06	9.18914e+06	7.54425e+06	6.73552	6.96327	6.87762	5.8414e+06	5.2831e+06	7.24727e+06	6.76652	6.72289	6.86017	6.73336	6.91445	6.85615	6.76868	7.00257	7.07371	6.83466	6.94832
SMUL_1254	CHAD domain-containing protein	5.44047e+06	5.52193e+06	9.27353e+06	6.73564	6.74209	6.96724	6.06125e+06	683676	2.46853e+06	6.78256	5.83485	6.39244	6.73348	6.69327	6.94578	6.78472	6.11453	6.60597	6.79084	6.50174
SMUL_3212	putative metallophosphoesterase	5.4569e+06	5.38704e+06	5.19992e+06	6.73695	6.73135	6.716	4.04761e+06	1.91995e+06	236191	6.6072	6.28329	5.37326	6.73479	6.68253	6.69453	6.60936	6.56297	5.5868	6.70395	6.25304
SMUL_0006	putative HD superfamily hydrolase	5.45877e+06	8.04696e+06	7.78781e+06	6.73709	6.90563	6.89142	7.5817e+06	482293	400664	6.87977	5.68331	5.60278	6.73494	6.85681	6.86995	6.88193	5.96299	5.81631	6.82057	6.22041
SMUL_0046	aspartate:alanine exchanger (AAEx) family protein	5.46575e+06	5.73246e+06	6.90785e+06	6.73765	6.75834	6.83934	5.48678e+06	397752	580377	6.73932	5.59961	5.76371	6.73549	6.70952	6.81788	6.74148	5.87929	5.97724	6.7543	6.19934
SMUL_2300	hypothetical protein	5.47003e+06	7.81336e+06	4.09516e+06	6.73799	6.89284	6.61227	5.60699e+06	9.15876e+06	1.48059e+07	6.74873	6.96184	7.17043	6.73583	6.84402	6.5908	6.75089	7.24152	7.38397	6.72355	7.12546
SMUL_0329	ribosome maturation factor RimP	5.47572e+06	8.25015e+06	8.29692e+06	6.73844	6.91646	6.91892	7.71416e+06	885239	1.23834e+06	6.88729	5.94706	6.09284	6.73629	6.86764	6.89745	6.88945	6.22674	6.30638	6.83379	6.47419
SMUL_0666	putative enamine/imine deaminase	5.47975e+06	7.7635e+06	6.53363e+06	6.73876	6.89006	6.81515	1.14096e+07	182944	1.17659e+07	7.05727	5.26232	7.07063	6.7366	6.84124	6.79369	7.05943	5.542	7.28416	6.79051	6.62853
SMUL_1693	MiaB family protein	5.48093e+06	5.97181e+06	5.68902e+06	6.73885	6.77611	6.75504	6.44559e+06	688182	1.09847e+06	6.80926	5.8377	6.04079	6.7367	6.72728	6.73357	6.81142	6.11738	6.25432	6.73252	6.39438
SMUL_0597	putative asparaginase	5.48979e+06	9.87904e+06	8.57737e+06	6.73956	6.99471	6.93335	1.18941e+07	1.78546e+06	375695	7.07533	6.25175	5.57484	6.7374	6.94589	6.91189	7.07749	6.53143	5.78837	6.86506	6.46576
SMUL_1602	phosphoenolpyruvate synthase	5.50523e+06	4.31714e+06	6.43105e+06	6.74078	6.6352	6.80828	3.1959e+06	1.89052e+06	2.80055e+06	6.50459	6.27658	6.44724	6.73862	6.58637	6.78681	6.50675	6.55626	6.66078	6.70394	6.5746
SMUL_2900	formate dehydrogenase, iron-sulfur subunit FdhB	5.50829e+06	9.27211e+06	7.52574e+06	6.74102	6.96718	6.87655	4.23588e+06	239221	4.58409e+06	6.62694	5.3788	6.66125	6.73886	6.91836	6.85508	6.6291	5.65848	6.87479	6.83743	6.38746
SMUL_2041	adenosylmethionine-8-amino-7-oxononanoate aminotransferase	5.51929e+06	6.57064e+06	5.88586e+06	6.74188	6.81761	6.76981	4.96856e+06	2.45205e+06	1.41433e+06	6.69623	6.38953	6.15055	6.73973	6.76879	6.74834	6.69839	6.66921	6.36408	6.75229	6.57723
SMUL_1163	hypothetical protein	5.51942e+06	7.94362e+06	6.25764e+06	6.74189	6.90002	6.79641	5.0509e+06	698526	1.15827e+06	6.70337	5.84418	6.06381	6.73974	6.8512	6.77494	6.70553	6.12386	6.27734	6.78863	6.36891
SMUL_1234	hypothetical protein	5.52566e+06	6.82075e+06	4.97187e+06	6.74238	6.83383	6.69652	4.63008e+06	4.06122e+06	1.80365e+06	6.66559	6.60866	6.25615	6.74023	6.78501	6.67505	6.66775	6.88834	6.46969	6.73343	6.67526
SMUL_0963	phosphatidylserine decarboxylase proenzyme	5.54604e+06	7.00514e+06	6.16265e+06	6.74398	6.84542	6.78977	5.56436e+06	1.65808e+06	1.9108e+06	6.74542	6.21961	6.28121	6.74183	6.7966	6.7683	6.74757	6.49929	6.49475	6.76891	6.58054
SMUL_2907	response regulator	5.55301e+06	7.32313e+06	6.70897e+06	6.74453	6.8647	6.82666	4.03737e+06	618226	4.47812e+06	6.6061	5.79115	6.6511	6.74237	6.81588	6.80519	6.60826	6.07083	6.86463	6.78781	6.51457
SMUL_2311	two component sensor kinase	5.55622e+06	4.38192e+06	4.50511e+06	6.74478	6.64166	6.65371	2.99815e+06	504578	352266	6.47685	5.70293	5.54687	6.74262	6.59284	6.63224	6.47901	5.98261	5.76041	6.6559	6.07401
SMUL_0357	demethylmenaquinone methyltransferase	5.59724e+06	9.90159e+06	1.01922e+07	6.74797	6.9957	7.00827	1.04724e+07	373390	331817	7.02005	5.57216	5.5209	6.74582	6.94688	6.9868	7.02221	5.85184	5.73443	6.89317	6.20283
SMUL_1628	indole-3-glycerol phosphate synthase	5.60208e+06	8.09444e+06	7.05382e+06	6.74835	6.90819	6.84842	6.15068e+06	320332	1.49708e+06	6.78892	5.5056	6.17524	6.74619	6.85937	6.82696	6.79108	5.78528	6.38878	6.81084	6.32171
SMUL_0487	SSU ribosomal protein S12p (S23e)	5.64769e+06	6.76799e+07	6.43826e+07	6.75187	7.83046	7.80877	1.22937e+07	2.43621e+08	2.21348e+08	7.08968	8.38672	8.34508	6.74971	7.78164	7.7873	7.09184	8.6664	8.55861	7.43955	8.10562
SMUL_1689	tRNA-guanine transglycosylase	5.65437e+06	6.10342e+06	4.45778e+06	6.75238	6.78557	6.64912	4.91158e+06	3.40521e+06	2.74023e+06	6.69122	6.53214	6.43779	6.75023	6.73675	6.62765	6.69338	6.81183	6.65132	6.70488	6.71884
SMUL_2783	NiCoT family domain-containing protein	5.66149e+06	4.99622e+06	5.45857e+06	6.75293	6.69864	6.73708	3.65031e+06	276668	459161	6.56233	5.44196	5.66196	6.75078	6.64982	6.71561	6.56449	5.72164	5.8755	6.7054	6.05388
SMUL_1121	signal recognition particle receptor protein FtsY	5.67228e+06	7.87802e+06	7.19999e+06	6.75376	6.89642	6.85733	7.08478e+06	4.07815e+06	8.11985e+06	6.85033	6.61046	6.90955	6.7516	6.8476	6.83586	6.85249	6.89014	7.12308	6.81169	6.95524
SMUL_2986	multidrug efflux transporter YajR-like	5.67797e+06	4.99925e+06	4.39115e+06	6.75419	6.69891	6.64258	3.50364e+06	149631	156413	6.54452	5.17502	5.19427	6.75204	6.65008	6.62111	6.54668	5.4547	5.40781	6.67441	5.80306
SMUL_0671	carboxy-terminal processing protease	5.71298e+06	8.95459e+06	8.04715e+06	6.75686	6.95205	6.90564	7.16247e+06	610674	4.3728e+06	6.85506	5.78581	6.64076	6.75471	6.90322	6.88417	6.85722	6.06549	6.85429	6.84737	6.59234
SMUL_3142	two component transcriptional regulator	5.7204e+06	5.09586e+06	4.65457e+06	6.75743	6.70722	6.66788	4.74838e+06	492822	1.12624e+06	6.67655	5.69269	6.05163	6.75527	6.6584	6.64641	6.6787	5.97237	6.26517	6.68669	6.30541
SMUL_2668	phosphoglycolate phosphatase	5.79734e+06	4.57438e+06	5.10172e+06	6.76323	6.66033	6.70772	5.93219e+06	151049	183123	6.77321	5.17912	5.26274	6.76107	6.61151	6.68625	6.77537	5.4588	5.47628	6.68628	5.90348
SMUL_0215	4-hydroxybenzoate polyprenyltransferase	5.82109e+06	6.18493e+06	6.84159e+06	6.765	6.79134	6.83516	4.27737e+06	3.82759e+06	122043	6.63118	6.58293	5.08651	6.76285	6.74251	6.81369	6.63334	6.86261	5.30005	6.77302	6.26533
SMUL_2557	hypothetical protein	5.82896e+06	7.69609e+06	6.65062e+06	6.76559	6.88627	6.82286	7.86556e+06	2.32e+06	935844	6.89573	6.36549	5.9712	6.76344	6.83745	6.80139	6.89789	6.64517	6.18474	6.80076	6.57593
SMUL_1646	hypothetical protein	5.87251e+06	6.60277e+06	7.05981e+06	6.76882	6.81973	6.84879	1.11666e+07	4.91233e+06	1.67891e+07	7.04792	6.69129	7.22503	6.76667	6.7709	6.82733	7.05008	6.97097	7.43856	6.7883	7.1532
SMUL_0575	cytochrome c551 peroxidase	5.92105e+06	6.71044e+06	5.9792e+06	6.7724	6.82675	6.77664	3.9225e+06	444432	220259	6.59356	5.64781	5.34293	6.77024	6.77793	6.75518	6.59572	5.92749	5.55647	6.76778	6.02656
SMUL_0017	transcriptional regulator, GntR family	5.96742e+06	9.11595e+06	4.40062e+06	6.77579	6.9598	6.64351	3.64821e+06	164072	563659	6.56208	5.21503	5.75102	6.77363	6.91098	6.62205	6.56424	5.49472	5.96455	6.76889	6.00784
SMUL_0588	putative membrane protein	5.97925e+06	7.92133e+06	8.84837e+06	6.77665	6.8988	6.94686	8.58895e+06	2.26486e+06	1.16494e+06	6.93394	6.35504	6.0663	6.77449	6.84998	6.9254	6.9361	6.63472	6.27984	6.84995	6.61689
SMUL_0228	putative periplasmic protein	5.98419e+06	3.18949e+06	2.21949e+07	6.77701	6.50372	7.34625	2.44768e+06	1.90612e+06	545610	6.38876	6.28015	5.73688	6.77485	6.4549	7.32479	6.39091	6.55983	5.95042	6.85151	6.30039
SMUL_2471	glycosyltransferase	6.00792e+06	6.21614e+06	6.24995e+06	6.77872	6.79352	6.79588	6.30893e+06	405172	278142	6.79996	5.60764	5.44427	6.77657	6.7447	6.77441	6.80211	5.88732	5.6578	6.76523	6.11575
SMUL_3289	orotate phosphoribosyltransferase	6.02194e+06	2.79237e+07	3.05822e+07	6.77974	7.44597	7.48547	2.09028e+07	1.08716e+08	2.76862e+07	7.32021	8.03629	7.44226	6.77758	7.39715	7.464	7.32236	8.31597	7.6558	7.21291	7.76471
SMUL_0292	putative permease	6.0244e+06	5.47492e+06	5.1749e+06	6.77991	6.73838	6.7139	4.66076e+06	706407	110278	6.66846	5.84905	5.04249	6.77776	6.68956	6.69243	6.67062	6.12874	5.25603	6.71992	6.01846
SMUL_2372	putative periplasmic peptidase	6.08724e+06	7.45686e+06	5.71027e+06	6.78442	6.87256	6.75666	4.26859e+06	497041	469578	6.63028	5.69639	5.67171	6.78227	6.82373	6.73519	6.63244	5.97607	5.88524	6.7804	6.16459
SMUL_2749	hypothetical protein	6.1088e+06	4.85095e+06	4.33433e+06	6.78596	6.68583	6.63692	6.93325e+06	4.80484e+06	6.02553e+06	6.84094	6.68168	6.78	6.7838	6.63701	6.61545	6.8431	6.96136	6.99353	6.67875	6.93266
SMUL_0207	NADH-ubiquinone oxidoreductase chain M	6.11989e+06	4.67765e+06	4.84958e+06	6.78674	6.67003	6.6857	7.60705e+06	243616	144532	6.88122	5.38671	5.15996	6.78459	6.62121	6.66424	6.88337	5.66639	5.3735	6.69001	5.97442
SMUL_2017	DNA recombination-mediator protein A	6.1335e+06	7.07118e+06	8.73155e+06	6.78771	6.84949	6.94109	6.69257e+06	2.81873e+06	528915	6.82559	6.45005	5.72339	6.78555	6.80067	6.91962	6.82775	6.72973	5.93692	6.83528	6.49814
SMUL_0506	putative signal-transduction sensor protein	6.13832e+06	9.23867e+06	7.90692e+06	6.78805	6.96561	6.89801	1.08648e+07	3.66642e+06	6.20569e+06	7.03602	6.56424	6.79279	6.78589	6.91679	6.87654	7.03818	6.84392	7.00632	6.85974	6.96281
SMUL_0423	hypothetical protein	6.13879e+06	7.09545e+06	5.18527e+06	6.78808	6.85098	6.71477	5.88253e+06	455398	746275	6.76956	5.65839	5.8729	6.78593	6.80216	6.6933	6.77172	5.93807	6.08643	6.76046	6.26541
SMUL_2057	thioredoxin-like domain-containing protein	6.15306e+06	8.63909e+06	8.91553e+06	6.78909	6.93647	6.95015	9.05023e+06	2.18723e+06	1.1849e+06	6.95666	6.3399	6.07368	6.78694	6.88765	6.92868	6.95882	6.61958	6.28722	6.86775	6.62187
SMUL_2150	putative periplasmic protein	6.16288e+06	7.58566e+06	6.06145e+06	6.78978	6.87999	6.78258	6.63796e+06	345377	359067	6.82203	5.53829	5.55518	6.78763	6.83117	6.76111	6.82419	5.81797	5.76871	6.7933	6.13696
SMUL_0752	hypothetical protein	6.20386e+06	1.08576e+07	7.93707e+06	6.79266	7.03573	6.89966	7.26166e+06	346144	372299	6.86104	5.53926	5.57089	6.79051	6.98691	6.87819	6.86319	5.81894	5.78443	6.8852	6.15552
SMUL_2886	ModE-like regulatory protein	6.2135e+06	6.3148e+06	5.92794e+06	6.79334	6.80036	6.7729	4.25627e+06	351744	348961	6.62903	5.54623	5.54278	6.79118	6.75154	6.75144	6.63119	5.82591	5.75631	6.76472	6.07114
SMUL_0557	3-methyl-2-oxobutanoate hydroxymethyltransferase	6.21564e+06	9.62231e+06	8.72668e+06	6.79349	6.98328	6.94085	7.00423e+06	2.87308e+06	4.80922e+06	6.84536	6.45835	6.68207	6.79133	6.93446	6.91938	6.84752	6.73803	6.89561	6.88172	6.82705
SMUL_0641	amino acid ABC transporter, permease protein LivM-like	6.21899e+06	6.43381e+06	5.8412e+06	6.79372	6.80847	6.7665	60557.5	216827	139167	4.78217	5.33611	5.14354	6.79156	6.75965	6.74503	4.78433	5.61579	5.35707	6.76542	5.2524
SMUL_0742	cytochrome d ubiquinol oxidase subunit II	6.26476e+06	5.63757e+06	4.27088e+06	6.7969	6.75109	6.63052	1.11251e+06	188757	323003	6.0463	5.2759	5.50921	6.79475	6.70227	6.60905	6.04846	5.55558	5.72274	6.70202	5.7756
SMUL_2709	Ftr1/P19 iron uptake system periplasmic protein p19	6.27701e+06	8.00234e+06	5.19907e+06	6.79775	6.90322	6.71593	8.51006e+06	8.93285e+06	6.50725e+06	6.92993	6.95099	6.8134	6.7956	6.8544	6.69446	6.93209	7.23067	7.02693	6.78148	7.06323
SMUL_1637	pyridoxine 5'-phosphate synthase	6.28361e+06	9.49494e+06	9.45811e+06	6.79821	6.97749	6.9758	7.15877e+06	1.0741e+07	685806	6.85484	7.03105	5.8362	6.79605	6.92867	6.95434	6.857	7.31073	6.04974	6.89302	6.73915
SMUL_2928	histidine ammonia-lyase	6.28713e+06	5.53869e+06	6.38422e+06	6.79845	6.74341	6.80511	7.01565e+06	2.94326e+06	2.46881e+06	6.84607	6.46883	6.39249	6.7963	6.69459	6.78364	6.84823	6.74851	6.60602	6.75817	6.73425
SMUL_1344	hydroxymethylpyrimidine/phosphomethylpyrimidine kinase	6.33813e+06	9.22849e+06	7.93059e+06	6.80196	6.96513	6.89931	3.06996e+06	244549	345428	6.48713	5.38837	5.53836	6.79981	6.91631	6.87784	6.48929	5.66805	5.75189	6.86465	5.96974
SMUL_2245	ribulose-phosphate 3-epimerase	6.35283e+06	9.90324e+06	6.92255e+06	6.80297	6.99578	6.84027	6.50477e+06	499469	575235	6.81323	5.69851	5.75985	6.80081	6.94696	6.8188	6.81539	5.97819	5.97338	6.85552	6.25565
SMUL_2182	ATP-dependent DNA helicase RecQ	6.36927e+06	5.71863e+06	5.40883e+06	6.80409	6.75729	6.7331	7.20658e+06	8.2558e+07	7.09085e+07	6.85773	7.91676	7.8507	6.80193	6.70847	6.71164	6.85989	8.19644	8.06423	6.74068	7.70685
SMUL_1293	putative hydrolase	6.37011e+06	5.27409e+06	4.96052e+06	6.80415	6.72215	6.69553	5.32293e+06	393568	966158	6.72615	5.59502	5.98505	6.80199	6.67333	6.67406	6.72831	5.8747	6.19858	6.71646	6.2672
SMUL_2066	twin-arginine translocation protein TatB	6.37819e+06	7.54036e+06	6.36258e+06	6.8047	6.87739	6.80363	8.23356e+06	7.88662e+06	5.39905e+06	6.91559	6.89689	6.73232	6.80254	6.82857	6.78217	6.91775	7.17657	6.94585	6.80443	7.01339
SMUL_2632	hypothetical protein	6.38057e+06	8.29339e+06	7.75884e+06	6.80486	6.91873	6.8898	7.05648e+06	1.43429e+06	2.32999e+06	6.84859	6.15664	6.36735	6.8027	6.86991	6.86833	6.85075	6.43632	6.58089	6.84698	6.62265
SMUL_2514	LamB-like protein	6.39037e+06	9.3216e+06	9.01005e+06	6.80553	6.96949	6.95473	5.36294e+06	405327	341300	6.7294	5.60781	5.53314	6.80337	6.92067	6.93326	6.73156	5.88749	5.74667	6.88577	6.12191
SMUL_2456	CDP-diacylglycerol--serine O-phosphatidyltransferase	6.40219e+06	5.87466e+06	7.29836e+06	6.80633	6.76898	6.86323	6.18392e+06	2.12529e+06	2.0263e+06	6.79126	6.32742	6.3067	6.80417	6.72016	6.84176	6.79342	6.6071	6.52024	6.7887	6.64025
SMUL_0579	triosephosphate isomerase	6.41489e+06	8.95174e+06	7.6157e+06	6.80719	6.95191	6.88171	8.21173e+06	4.28837e+06	515394	6.91443	6.63229	5.71214	6.80503	6.90309	6.86024	6.91659	6.91197	5.92567	6.85612	6.58475
SMUL_0739	hypothetical protein	6.42933e+06	1.08587e+07	1.26058e+07	6.80817	7.03578	7.10057	2.63124e+06	299812	387440	6.42016	5.47685	5.5882	6.80601	6.98696	7.0791	6.42232	5.75653	5.80174	6.95736	5.99353
SMUL_0882	putative ATP/GTP binding protein	6.45618e+06	9.28103e+06	6.81618e+06	6.80998	6.9676	6.83354	6.22879e+06	2.08757e+06	2.57053e+06	6.7944	6.31964	6.41002	6.80782	6.91878	6.81207	6.79656	6.59932	6.62356	6.84622	6.67315
SMUL_1160	hypothetical protein	6.45808e+06	4.92035e+06	4.85554e+06	6.8101	6.692	6.68624	6.13485e+06	1.86203e+06	3.57305e+06	6.7878	6.26999	6.55304	6.80795	6.64317	6.66477	6.78996	6.54967	6.76657	6.7053	6.70207
SMUL_2338	anthranilate synthase component II	6.47368e+06	8.79868e+06	7.16099e+06	6.81115	6.94442	6.85497	6.58911e+06	3.9591e+06	7.02437e+06	6.81883	6.5976	6.84661	6.809	6.8956	6.83351	6.82099	6.87728	7.06014	6.84603	6.91947
SMUL_1677	hypothetical protein	6.50544e+06	7.29289e+06	6.133e+06	6.81328	6.8629	6.78767	1.24215e+06	311916	553749	6.09418	5.49404	5.74331	6.81112	6.81408	6.76621	6.09633	5.77372	5.95685	6.79714	5.9423
SMUL_1715	methyl-accepting chemotaxis protein	6.52931e+06	6.01606e+06	9.23752e+06	6.81487	6.77931	6.96556	5.82871e+06	1.58481e+06	2.0459e+06	6.76557	6.19998	6.31088	6.81271	6.73049	6.94409	6.76773	6.47966	6.52442	6.8291	6.5906
SMUL_2060	putative aminotransferase	6.57109e+06	1.20783e+07	1.01461e+07	6.81764	7.082	7.0063	8.24663e+06	3.8578e+06	1.87324e+06	6.91628	6.58634	6.27259	6.81548	7.03318	6.98483	6.91844	6.86602	6.48613	6.9445	6.75686
SMUL_0123	hypothetical protein	6.63377e+06	8.88155e+06	8.08225e+06	6.82176	6.94849	6.90753	6.81723e+06	1.08619e+06	1.97609e+06	6.83361	6.03591	6.29581	6.8196	6.89967	6.88606	6.83577	6.31559	6.50934	6.86845	6.55357
SMUL_2154	hypothetical protein	6.64854e+06	9.30094e+06	9.53651e+06	6.82273	6.96853	6.97939	8.83075e+06	2.01143e+06	284405	6.946	6.3035	5.45394	6.82057	6.91971	6.95792	6.94816	6.58319	5.66747	6.8994	6.3996
SMUL_2571	two-component sensor	6.65028e+06	6.123e+06	6.49719e+06	6.82284	6.78696	6.81273	3.89623e+06	388041	528689	6.59064	5.58888	5.7232	6.82068	6.73814	6.79126	6.5928	5.86856	5.93673	6.78336	6.1327
SMUL_2037	hypothetical protein	6.67222e+06	4.65474e+06	5.33501e+06	6.82427	6.6679	6.72713	4.28151e+06	5.16225e+06	3.81543e+06	6.6316	6.71284	6.58154	6.82211	6.61907	6.70567	6.63376	6.99252	6.79508	6.71562	6.80712
SMUL_2984	membrane-bound lytic murein transglycosylase A	6.67924e+06	9.36334e+06	9.51203e+06	6.82473	6.97143	6.97827	7.68476e+06	573633	2.66119e+06	6.88563	5.75863	6.42508	6.82257	6.92261	6.95681	6.88779	6.03832	6.63861	6.90066	6.52157
SMUL_2989	hypothetical protein	6.68885e+06	9.94005e+06	7.44644e+06	6.82535	6.99739	6.87195	7.12563e+06	1.85101e+06	353252	6.85282	6.26741	5.54808	6.8232	6.94857	6.85048	6.85498	6.54709	5.76162	6.87408	6.3879
SMUL_0619	putative periplasmic protein	6.71631e+06	8.74742e+06	6.70234e+06	6.82713	6.94188	6.82623	6.0535e+06	7.90861e+06	4.838e+06	6.78201	6.8981	6.68467	6.82497	6.89306	6.80476	6.78417	7.17778	6.8982	6.84093	6.95338
SMUL_1956	dihydropteroate synthase	6.72116e+06	9.53664e+06	9.43066e+06	6.82744	6.9794	6.97454	9.77984e+06	774881	1.20096e+06	6.99033	5.88923	6.07953	6.82529	6.93057	6.95307	6.99249	6.16892	6.29306	6.90298	6.48482
SMUL_1054	putative membrane protein	6.73634e+06	7.38586e+06	8.63426e+06	6.82842	6.8684	6.93623	6.19685e+06	510675	257893	6.79217	5.70814	5.41144	6.82627	6.81958	6.91476	6.79433	5.98783	5.62497	6.85354	6.13571
SMUL_0691	TonB-like protein	6.75045e+06	8.4576e+06	6.71295e+06	6.82933	6.92725	6.82691	7.46974e+06	4.64739e+06	1.56803e+07	6.87331	6.66721	7.19536	6.82718	6.87843	6.80545	6.87546	6.94689	7.40889	6.83702	7.07708
SMUL_2307	hypothetical protein	6.7676e+06	6.87299e+06	5.29653e+06	6.83043	6.83715	6.72399	6.92216e+06	4.77425e+06	6.84292e+06	6.84024	6.67891	6.83524	6.82828	6.78832	6.70252	6.8424	6.95859	7.04878	6.77304	6.94992
SMUL_2727	diguanylate cyclase	6.78095e+06	9.14806e+06	8.52166e+06	6.83129	6.96133	6.93052	7.97598e+06	3.24686e+06	7.92504e+06	6.90178	6.51146	6.899	6.82913	6.91251	6.90906	6.90394	6.79114	7.11254	6.88357	6.93587
SMUL_0318	nicotinate-nucleotide pyrophosphorylase (carboxylating)	6.94154e+06	1.06482e+07	8.8805e+06	6.84146	7.02728	6.94844	7.96633e+06	2.2572e+06	1.77346e+06	6.90126	6.35357	6.24882	6.8393	6.97846	6.92697	6.90342	6.63325	6.46236	6.91491	6.66634
SMUL_2977	amidohydrolase	6.96043e+06	8.28884e+06	5.8832e+06	6.84264	6.91849	6.76961	7.10084e+06	2.24959e+06	4.44606e+06	6.85131	6.3521	6.64798	6.84048	6.86967	6.74815	6.85347	6.63178	6.86151	6.81943	6.78225
SMUL_0872	GTP-binding protein EngB	6.96178e+06	7.99302e+06	6.37504e+06	6.84272	6.90271	6.80448	7.40712e+06	7.2189e+06	3.14273e+06	6.86965	6.85847	6.49731	6.84056	6.85389	6.78302	6.87181	7.13815	6.71084	6.82582	6.90693
SMUL_0732	metal-dependent hydrolase domain-containing protein	6.9813e+06	1.37504e+07	9.68184e+06	6.84394	7.13831	6.98596	8.43404e+06	5.43217e+06	8.69134e+06	6.92604	6.73497	6.93909	6.84178	7.08949	6.96449	6.92819	7.01465	7.15262	6.96525	7.03182
SMUL_1935	hypothetical protein	7.00291e+06	6.39252e+06	5.85031e+06	6.84528	6.80567	6.76718	5.33005e+06	68110.9	221164	6.72673	4.83322	5.34471	6.84312	6.75685	6.74571	6.72889	5.1129	5.55825	6.78189	5.80001
SMUL_1506	RNA polymerase sigma-54 factor RpoN	7.06544e+06	6.95264e+06	7.03873e+06	6.84914	6.84215	6.84749	5.93524e+06	1.59587e+06	799170	6.77344	6.203	5.90264	6.84698	6.79333	6.82603	6.7756	6.48268	6.11617	6.82211	6.45815
SMUL_2443	transcription termination protein NusB	7.09561e+06	9.80468e+06	1.26029e+07	6.85099	6.99143	7.10047	1.10534e+07	6.6042e+06	9.89049e+06	7.0435	6.81982	6.99522	6.84883	6.94261	7.079	7.04565	7.0995	7.20875	6.95682	7.11797
SMUL_2906	histidine kinase	7.10242e+06	6.61825e+06	5.25955e+06	6.85141	6.82074	6.72095	5.13338e+06	413991	538467	6.7104	5.61699	5.73116	6.84925	6.77192	6.69948	6.71256	5.89667	5.94469	6.77355	6.18464
SMUL_1304	oxidoreductase, glutamate synthase [NADPH	7.14617e+06	5.74204e+06	7.91011e+06	6.85407	6.75907	6.89818	4.15907e+06	4.0151e+06	9.49683e+06	6.619	6.6037	6.97758	6.85192	6.71024	6.87671	6.62115	6.88338	7.19111	6.81296	6.89855
SMUL_2610	6-carboxy-5,6,7,8-tetrahydropterin synthase	7.15552e+06	7.30567e+06	6.10241e+06	6.85464	6.86366	6.7855	5.07252e+06	283556	267117	6.70522	5.45264	5.4267	6.85249	6.81484	6.76403	6.70738	5.73232	5.64024	6.81045	6.02665
SMUL_1436	NiFe hydrogenase metallocenter assembly protein HypE	7.15907e+06	9.04786e+06	5.4363e+06	6.85486	6.95655	6.7353	1.82176e+07	1.01114e+07	9.03289e+07	7.26049	7.00481	7.95583	6.8527	6.90772	6.71384	7.26265	7.28449	8.16936	6.82475	7.57217
SMUL_3043	transcriptional accessory protein	7.20967e+06	5.257e+06	7.20476e+06	6.85792	6.72074	6.85762	9.44857e+06	6.32909e+06	3.32015e+06	6.97537	6.80134	6.52116	6.85576	6.67192	6.83615	6.97753	7.08102	6.73469	6.78794	6.93108
SMUL_3103	diguanylate cyclase	7.241e+06	7.74146e+06	6.89725e+06	6.8598	6.88882	6.83868	4.91205e+06	1.67112e+06	6.35278e+06	6.69126	6.22301	6.80296	6.85764	6.84	6.81721	6.69342	6.50269	7.0165	6.83828	6.73754
SMUL_0188	manganese/zinc/iron chelate uptake transporter (MZT) family, periplasmic-binding protein	7.24296e+06	1.06499e+07	1.03876e+07	6.85992	7.02735	7.01651	1.5629e+07	1.25601e+07	1.52922e+07	7.19393	7.09899	7.18447	6.85776	6.97853	6.99505	7.19609	7.37867	7.398	6.94378	7.32426
SMUL_2820	histidine kinase	7.25652e+06	5.23922e+06	7.74738e+06	6.86073	6.71927	6.88916	5.51431e+06	1.04435e+07	2.09421e+06	6.74149	7.01885	6.32102	6.85857	6.67045	6.86769	6.74365	7.29853	6.53455	6.7989	6.85891
SMUL_2510	riboflavin synthase	7.27933e+06	1.18987e+07	1.00437e+07	6.86209	7.0755	7.0019	9.39812e+06	1.67113e+06	1.55048e+06	6.97304	6.22301	6.19047	6.85994	7.02668	6.98043	6.9752	6.50269	6.404	6.95568	6.6273
SMUL_0809	YajL-like protein	7.31331e+06	1.02262e+07	8.41879e+06	6.86411	7.00971	6.92525	3.92249e+06	662095	2.98464e+06	6.59356	5.82092	6.47489	6.86196	6.96089	6.90378	6.59572	6.1006	6.68843	6.90888	6.46158
SMUL_0305	hypothetical protein	7.33943e+06	9.93738e+06	9.70264e+06	6.86566	6.99727	6.98689	1.31151e+07	3.82802e+06	6.04275e+06	7.11777	6.58297	6.78123	6.86351	6.94845	6.96542	7.11993	6.86266	6.99477	6.92579	6.99245
SMUL_0242	peroxiredoxin	7.357e+06	1.17649e+07	6.40292e+06	6.8667	7.07059	6.80638	9.83483e+06	6.27511e+06	7.79457e+06	6.99277	6.79762	6.89179	6.86454	7.02177	6.78491	6.99493	7.0773	7.10533	6.89041	7.05919
SMUL_2808	NifX_NifB superfamily domain-containing protein	7.3882e+06	7.30047e+06	6.31818e+06	6.86854	6.86335	6.80059	5.70038e+06	383805	313684	6.7559	5.58411	5.49649	6.86638	6.81453	6.77912	6.75806	5.86379	5.71003	6.82001	6.11063
SMUL_0156	putative lipoprotein	7.39239e+06	1.0935e+07	6.46122e+06	6.86878	7.03882	6.81031	5.68663e+06	3.86477e+06	5.78911e+06	6.75485	6.58712	6.76261	6.86663	6.99	6.78885	6.75701	6.8668	6.97615	6.88182	6.86665
SMUL_2142	HD/GGDEF domain regulatory protein	7.39638e+06	6.29033e+06	6.64973e+06	6.86902	6.79867	6.8228	5.31859e+06	1.7266e+06	1.79313e+06	6.7258	6.23719	6.25361	6.86686	6.74985	6.80134	6.72796	6.51687	6.46715	6.80602	6.57066
SMUL_0931	putative cytoplasmic protein	7.40283e+06	8.41572e+06	1.04519e+07	6.8694	6.92509	7.01919	8.08897e+06	2.09088e+06	3.07372e+06	6.90789	6.32033	6.48766	6.86724	6.87627	6.99773	6.91005	6.60001	6.7012	6.91375	6.73709
SMUL_3288	ribosome recycling factor	7.42377e+06	2.05142e+07	1.60036e+07	6.87062	7.31206	7.20422	5.96233e+06	4.84867e+07	6.56014e+07	6.77542	7.68562	7.81691	6.86847	7.26323	7.18275	6.77757	7.9653	8.03045	7.10482	7.59111
SMUL_2337	mannosyltransferase domain-containing membrane protein	7.45706e+06	6.62665e+06	6.5791e+06	6.87257	6.82129	6.81817	3.55121e+06	168340	244267	6.55038	5.22619	5.38787	6.87041	6.77247	6.7967	6.55254	5.50587	5.6014	6.81319	5.8866
SMUL_0284	phosphoserine phosphatase	7.5039e+06	1.02354e+07	6.63045e+06	6.87529	7.01011	6.82154	7.92559e+06	4.31467e+06	4.46073e+06	6.89903	6.63495	6.64941	6.87313	6.96128	6.80008	6.90119	6.91463	6.86294	6.87816	6.89292
SMUL_0226	rRNA methylase	7.53708e+06	1.2234e+07	1.08595e+07	6.8772	7.08757	7.03581	9.95448e+06	554708	2.58343e+06	6.99802	5.74406	6.4122	6.87505	7.03875	7.01434	7.00018	6.02375	6.62573	6.97605	6.54988
SMUL_0688	ATP synthase epsilon chain	7.5533e+06	1.20403e+07	1.35172e+07	6.87814	7.08064	7.13089	1.08657e+07	8.41099e+06	1.96661e+07	7.03606	6.92485	7.29372	6.87598	7.03182	7.10942	7.03822	7.20453	7.50725	7.00574	7.25
SMUL_2135	phosphoglycerol transferase I	7.55357e+06	7.30882e+06	8.66367e+06	6.87815	6.86385	6.9377	7.03168e+06	1.28452e+06	716693	6.84706	6.10874	5.85533	6.876	6.81503	6.91623	6.84922	6.38842	6.06887	6.86909	6.4355
SMUL_0140	recombinase-like protein	7.56976e+06	8.37249e+06	5.97621e+06	6.87908	6.92285	6.77643	3.72547e+06	396471	193702	6.57118	5.59821	5.28714	6.87693	6.87403	6.75496	6.57334	5.87789	5.50067	6.83531	5.98397
SMUL_0322	putative septum site-determining protein minC	7.5999e+06	1.04997e+07	6.11779e+06	6.88081	7.02118	6.78659	8.87112e+06	251911	372691	6.94798	5.40125	5.57135	6.87865	6.97235	6.76513	6.95014	5.68093	5.78488	6.87204	6.13865
SMUL_0239	histidine biosynthesis bifunctional protein HisIE	7.64512e+06	9.91721e+06	8.20313e+06	6.88338	6.99639	6.91398	7.04012e+06	3.34153e+06	1.21007e+06	6.84758	6.52395	6.08281	6.88123	6.94757	6.89251	6.84974	6.80363	6.29634	6.9071	6.6499
SMUL_0573	outer membrane protein	7.66904e+06	5.88984e+06	8.37141e+06	6.88474	6.7701	6.9228	5.77598e+06	590866	713481	6.76163	5.77149	5.85338	6.88259	6.72128	6.90133	6.76378	6.05117	6.06692	6.83507	6.29396
SMUL_0116	dimethyladenosine transferase	7.68008e+06	8.94542e+06	9.64517e+06	6.88537	6.9516	6.98431	1.73859e+07	1.67358e+06	444544	7.2402	6.22365	5.64791	6.88321	6.90278	6.96284	7.24236	6.50333	5.86145	6.91628	6.53571
SMUL_0516	hypothetical protein	7.68793e+06	6.62626e+06	8.37941e+06	6.88581	6.82127	6.92321	6.72769e+06	3.15799e+06	2.2852e+07	6.82787	6.49941	7.35892	6.88365	6.77245	6.90175	6.83003	6.77909	7.57246	6.85262	7.06052
SMUL_0431	putative endo/exonuclease ATPase	7.68934e+06	6.59908e+06	7.98644e+06	6.88589	6.81948	6.90235	7.42552e+06	742113	686279	6.87073	5.87047	5.8365	6.88373	6.77066	6.88089	6.87289	6.15015	6.05004	6.84509	6.35769
SMUL_2461	1-(5-phosphoribosyl)-5- ((5-phosphoribosylamino)methylideneamino)imidazole-4-carboxamide isomerase	7.71522e+06	1.44017e+07	1.11315e+07	6.88735	7.15841	7.04655	1.10417e+07	7.47516e+06	4.23437e+06	7.04304	6.87362	6.62679	6.88519	7.10959	7.02509	7.0452	7.1533	6.84032	7.00662	7.01294
SMUL_2423	outer membrane efflux protein	7.76686e+06	8.29044e+06	1.04207e+07	6.89025	6.91858	7.0179	7.5564e+06	945819	1.64852e+06	6.87832	5.97581	6.21709	6.88809	6.86976	6.99643	6.88047	6.25549	6.43063	6.91809	6.5222
SMUL_1375	phenylacetate-coenzyme A ligase	7.81195e+06	7.24929e+06	6.14364e+06	6.89276	6.8603	6.78843	9.71391e+06	3.33389e+06	4.52805e+06	6.98739	6.52295	6.65591	6.8906	6.81147	6.76696	6.98955	6.80263	6.86945	6.82301	6.88721
SMUL_1139	transcriptional regulator	7.90564e+06	9.65631e+06	8.18899e+06	6.89794	6.98481	6.91323	9.36727e+06	76714.1	2.5954e+06	6.97161	4.88488	6.4142	6.89578	6.93599	6.89176	6.97377	5.16456	6.62774	6.90784	6.25536
SMUL_2746	hypothetical protein	7.91407e+06	8.29444e+06	4.63775e+06	6.8984	6.91879	6.66631	4.9356e+06	1.62509e+06	923507	6.69334	6.21088	5.96544	6.89624	6.86997	6.64484	6.6955	6.49056	6.17897	6.80368	6.45501
SMUL_0113	dual-specificity RNA methyltransferase RlmN	7.92376e+06	9.95672e+06	9.14817e+06	6.89893	6.99812	6.96133	7.36358e+06	1.0427e+06	273119	6.86709	6.01816	5.43635	6.89678	6.94929	6.93987	6.86925	6.29784	5.64989	6.92865	6.27233
SMUL_0448	hypothetical protein	7.92505e+06	8.38929e+06	6.01902e+06	6.899	6.92373	6.77953	9.75491e+06	318526	250182	6.98922	5.50315	5.39826	6.89685	6.8749	6.75806	6.99138	5.78283	5.61179	6.84327	6.12867
SMUL_0457	hypothetical protein	7.93528e+06	1.0443e+07	1.5099e+07	6.89956	7.01882	7.17895	1.73574e+07	1.42843e+07	1.08924e+07	7.23949	7.15486	7.03712	6.89741	6.97	7.15748	7.24164	7.43454	7.25066	7.0083	7.30895
SMUL_0256	5'-nucleotidase SurE	7.94045e+06	1.26973e+07	9.92554e+06	6.89985	7.10371	6.99675	7.65916e+06	372582	1.84924e+06	6.88418	5.57122	6.26699	6.89769	7.05489	6.97529	6.88634	5.8509	6.48053	6.97596	6.40592
SMUL_0452	thioredoxin	7.94993e+06	1.11717e+07	7.88329e+06	6.90036	7.04812	6.89671	8.50499e+06	4.36792e+06	5.0795e+06	6.92967	6.64028	6.70582	6.89821	6.9993	6.87524	6.93183	6.91996	6.91936	6.92425	6.92371
SMUL_0849	putative periplasmic protein	8.02154e+06	8.9745e+06	6.58143e+06	6.90426	6.95301	6.81832	8.27569e+06	689879	3.32273e+06	6.9178	5.83877	6.5215	6.9021	6.90419	6.79685	6.91996	6.11845	6.73503	6.86771	6.59115
SMUL_0470	hypothetical protein	8.03818e+06	7.42724e+06	1.02598e+07	6.90516	6.87083	7.01114	1.29786e+07	2.05067e+07	3.04214e+07	7.11323	7.3119	7.48318	6.903	6.82201	6.98967	7.11539	7.59158	7.69671	6.90489	7.46789
SMUL_1962	glutathione-regulated potassium-efflux system protein KefB	8.09038e+06	6.2134e+06	6.22456e+06	6.90797	6.79333	6.79411	3.92834e+06	276324	341213	6.59421	5.44142	5.53303	6.90581	6.74451	6.77264	6.59637	5.7211	5.74656	6.80765	6.02134
SMUL_0567	guanylate kinase	8.18995e+06	1.05724e+07	1.01951e+07	6.91328	7.02417	7.00839	9.26342e+06	7.53444e+06	475919	6.96677	6.87705	5.67753	6.91113	6.97535	6.98693	6.96893	7.15673	5.89107	6.9578	6.67224
SMUL_2019	thioredoxin domain-containing protein	8.30034e+06	7.38183e+06	6.69136e+06	6.9191	6.86816	6.82551	6.10052e+06	629302	5.33446e+06	6.78537	5.79886	6.72709	6.91694	6.81934	6.80405	6.78753	6.07854	6.94063	6.84678	6.60223
SMUL_2200	alkylphosphonate utilization operon protein PhnA	8.33625e+06	9.52624e+06	6.56294e+06	6.92097	6.97892	6.8171	6.8604e+06	3.15431e+06	4.56253e+06	6.83635	6.4989	6.65921	6.91882	6.9301	6.79563	6.83851	6.77859	6.87274	6.88152	6.82994
SMUL_1320	ABC transporter membrane fusion protein, PltH-like	8.34885e+06	9.57756e+06	7.8857e+06	6.92163	6.98125	6.89684	5.09095e+06	2.29402e+06	6.61823e+06	6.7068	6.3606	6.82074	6.91947	6.93243	6.87537	6.70896	6.64028	7.03428	6.90909	6.7945
SMUL_2587	phosphate ABC transporter, periplasmic phosphate-binding protein PstS	8.43962e+06	9.2982e+06	9.45966e+06	6.92632	6.9684	6.97588	8.62882e+06	3.23144e+06	2.48189e+06	6.93595	6.5094	6.39478	6.92417	6.91958	6.95441	6.93811	6.78908	6.60832	6.93272	6.7785
SMUL_3152	menaquinone via futalosine step 1 protein	8.48756e+06	9.47854e+06	6.21292e+06	6.92878	6.97674	6.7933	6.42279e+06	428722	299656	6.80772	5.63218	5.47662	6.92663	6.92792	6.77183	6.80988	5.91186	5.69016	6.87546	6.1373
SMUL_1487	hypothetical protein	8.49364e+06	1.01511e+07	8.9685e+06	6.92909	7.00651	6.95272	1.04538e+07	1.03663e+07	3.39655e+06	7.01927	7.01562	6.53104	6.92694	6.95769	6.93125	7.02143	7.2953	6.74457	6.93863	7.02044
SMUL_2289	KH domain RNA binding protein YlqC	8.50175e+06	6.38376e+06	8.02974e+06	6.92951	6.80508	6.9047	1.04695e+07	645073	1.07314e+07	7.01993	5.80961	7.03066	6.92735	6.75626	6.88323	7.02209	6.08929	7.24419	6.85561	6.78519
SMUL_2495	putative ADP-heptose-lps heptosyltransferase II	8.5595e+06	1.2732e+07	1.33751e+07	6.93245	7.1049	7.1263	1.00062e+07	914335	679058	7.00027	5.96111	5.83191	6.93029	7.05608	7.10483	7.00243	6.24079	6.04544	7.0304	6.42955
SMUL_2357	response regulator receiver	8.58248e+06	7.36966e+06	8.83853e+06	6.93361	6.86745	6.94638	6.26939e+06	597442	781433	6.79722	5.7763	5.89289	6.93146	6.81863	6.92491	6.79938	6.05598	6.10643	6.89167	6.3206
SMUL_0777	RDD family membrane protein	8.61025e+06	7.80072e+06	6.93584e+06	6.93502	6.89213	6.8411	6.25329e+06	587699	210033	6.79611	5.76915	5.32229	6.93286	6.84331	6.81963	6.79827	6.04884	5.53582	6.86527	6.12764
SMUL_2492	glycosyltransferase	8.62293e+06	1.0311e+07	9.13163e+06	6.93566	7.0133	6.96055	7.8085e+06	1.01349e+06	497044	6.89257	6.00582	5.69639	6.9335	6.96448	6.93908	6.89473	6.2855	5.90993	6.94569	6.36338
SMUL_0257	lipid-A-disaccharide synthase	8.63347e+06	1.08372e+07	1.07887e+07	6.93619	7.03492	7.03297	8.61287e+06	2.12467e+06	5.31599e+06	6.93515	6.32729	6.72558	6.93403	6.9861	7.0115	6.93731	6.60697	6.93912	6.97721	6.8278
SMUL_3151	membrane protein, TerC-like	8.66468e+06	7.12492e+06	6.45687e+06	6.93775	6.85278	6.81002	5.65088e+06	210362	292329	6.75212	5.32297	5.46587	6.9356	6.80396	6.78856	6.75427	5.60265	5.67941	6.8427	6.01211
SMUL_2137	nitrogen regulatory protein P-II	8.72575e+06	4.94717e+06	4.36624e+06	6.9408	6.69436	6.64011	6.5925e+06	305714	2.70054e+06	6.81905	5.48532	6.43145	6.93865	6.64554	6.61864	6.82121	5.765	6.64498	6.73427	6.4104
SMUL_0311	putative exopolyphosphatase	8.73694e+06	8.91937e+06	9.1413e+06	6.94136	6.95033	6.96101	7.29793e+06	2.70763e+06	4.08372e+06	6.8632	6.43259	6.61106	6.9392	6.90151	6.93954	6.86536	6.71227	6.82459	6.92675	6.80074
SMUL_0657	homoserine O-acetyltransferase	8.76424e+06	1.05361e+07	9.75698e+06	6.94271	7.02268	6.98932	1.06967e+07	2.29e+06	2.46039e+06	7.02925	6.35984	6.391	6.94056	6.97386	6.96785	7.03141	6.63952	6.60454	6.96075	6.75849
SMUL_2392	hydrogenase 4 maturation protease	8.76892e+06	1.11669e+07	1.01078e+07	6.94295	7.04793	7.00466	6.4964e+06	1.39417e+07	551178	6.81267	7.14431	5.74129	6.94079	6.99911	6.98319	6.81483	7.424	5.95483	6.97436	6.73122
SMUL_0112	fumarylacetoacetate hydrolase family protein	8.79504e+06	1.24169e+07	8.573e+06	6.94424	7.09401	6.93313	9.21328e+06	3.76677e+06	6.40547e+06	6.96441	6.57597	6.80655	6.94208	7.04519	6.91167	6.96657	6.85565	7.02009	6.96631	6.94744
SMUL_1609	putative CoA-binding protein, YccU-like	8.92488e+06	1.38571e+07	9.81863e+06	6.9506	7.14167	6.99205	1.39911e+07	6.03198e+06	8.23292e+06	7.14585	6.78046	6.91555	6.94845	7.09285	6.97058	7.14801	7.06014	7.12909	7.00396	7.11241
SMUL_1934	3-deoxy-manno-octulosonate cytidylyltransferase	8.94834e+06	1.32677e+07	9.82694e+06	6.95174	7.12279	6.99242	1.27646e+07	707663	1.50826e+06	7.10601	5.84983	6.17848	6.94959	7.07397	6.97095	7.10817	6.12951	6.39201	6.99817	6.54323
SMUL_2656	putative two-component response regulator	8.94942e+06	1.53195e+07	1.47088e+07	6.9518	7.18525	7.16758	1.21241e+07	731610	2.12476e+06	7.08365	5.86428	6.32731	6.94964	7.13642	7.14611	7.08581	6.14396	6.54084	7.07739	6.5902
SMUL_0508	NADH-ubiquinone oxidoreductase chain G	8.94966e+06	9.05604e+06	9.27288e+06	6.95181	6.95694	6.96721	7.06654e+06	734193	2.07937e+06	6.84921	5.86581	6.31793	6.94965	6.90812	6.94575	6.85137	6.14549	6.53147	6.93451	6.50944
SMUL_2152	formyltetrahydrofolate deformylase	8.9608e+06	1.27038e+07	1.30872e+07	6.95235	7.10393	7.11685	1.4304e+07	6.40687e+06	3.82422e+06	7.15546	6.80665	6.58254	6.95019	7.05511	7.09538	7.15762	7.08633	6.79608	7.03356	7.01334
SMUL_2674	UDP-N-acetylmuramoylalanyl-D-glutamate--2,6- diaminopimelate ligase	8.97513e+06	9.22944e+06	6.955e+06	6.95304	6.96518	6.8423	8.90346e+06	2.12288e+06	6.06437e+06	6.94956	6.32693	6.78279	6.95089	6.91635	6.82083	6.95172	6.60661	6.99632	6.89602	6.85155
SMUL_2279	YcfJ-like protein	8.97998e+06	1.29267e+07	8.43376e+06	6.95328	7.11149	6.92602	1.50349e+07	2.85695e+07	4.34041e+07	7.1771	7.4559	7.63753	6.95112	7.06267	6.90455	7.17926	7.73558	7.85107	6.97278	7.58864
SMUL_2504	cyclic di-GMP phosphodiesterase	8.99487e+06	8.24241e+06	9.9678e+06	6.95399	6.91605	6.9986	7.92261e+06	2.31209e+06	2.96095e+06	6.89887	6.36401	6.47143	6.95184	6.86723	6.97713	6.90103	6.64369	6.68497	6.93207	6.74323
SMUL_2799	histidine kinase	9.07334e+06	8.54429e+06	7.97325e+06	6.95777	6.93168	6.90164	7.5726e+06	3.76669e+06	3.6891e+06	6.87924	6.57596	6.56692	6.95561	6.88285	6.88017	6.8814	6.85564	6.78045	6.90621	6.83917
SMUL_2326	putative acetyltransferase	9.11313e+06	1.17144e+07	9.00263e+06	6.95967	7.06872	6.95437	1.14312e+07	484221	520925	7.05809	5.68504	5.71678	6.95751	7.0199	6.9329	7.06025	5.96472	5.93031	6.9701	6.31843
SMUL_2825	Fic family protein	9.13177e+06	7.35074e+06	6.44209e+06	6.96055	6.86633	6.80903	3.12312e+06	201092	2.31452e+06	6.49459	5.30339	6.36446	6.9584	6.81751	6.78756	6.49675	5.58308	6.57799	6.85449	6.21927
SMUL_3235	putative phospholipase A	9.13275e+06	1.46032e+07	1.20846e+07	6.9606	7.16445	7.08223	8.21467e+06	1.49334e+06	3.86983e+06	6.91459	6.17416	6.58769	6.95845	7.11563	7.06077	6.91675	6.45384	6.80123	7.04495	6.72394
SMUL_2915	hypothetical protein	9.17566e+06	1.00819e+07	8.0567e+06	6.96264	7.00354	6.90616	8.88098e+06	688660	651217	6.94846	5.838	5.81373	6.96048	6.95472	6.88469	6.95062	6.11769	6.02726	6.9333	6.36519
SMUL_3215	1-deoxy-D-xylulose 5-phosphate reductoisomerase	9.17586e+06	1.14675e+07	9.5803e+06	6.96265	7.05947	6.98138	8.56349e+06	8.96913e+06	9.75032e+06	6.93265	6.95275	6.98902	6.96049	7.01065	6.95991	6.93481	7.23243	7.20255	6.97702	7.12326
SMUL_0309	putative prephenate dehydrogenase	9.1843e+06	1.27679e+07	1.19304e+07	6.96305	7.10612	7.07666	8.99648e+06	510179	491810	6.95407	5.70772	5.6918	6.96089	7.0573	7.05519	6.95623	5.9874	5.90533	7.02446	6.28299
SMUL_0962	putative cyclic di-GMP phosphodiesterase	9.20702e+06	7.27118e+06	9.6199e+06	6.96412	6.8616	6.98317	6.69446e+06	2.16663e+06	3.87355e+06	6.82572	6.33579	6.58811	6.96196	6.81278	6.9617	6.82787	6.61547	6.80164	6.91215	6.74833
SMUL_0283	5,10-methylenetetrahydrofolate reductase	9.2176e+06	1.2235e+07	1.26913e+07	6.96462	7.0876	7.10351	9.0567e+06	2.20234e+06	4.68873e+06	6.95697	6.34288	6.67105	6.96246	7.03878	7.08204	6.95913	6.62257	6.88459	7.02776	6.82209
SMUL_2309	exo-beta-1 3-glucanase-like protein	9.22126e+06	9.6121e+06	1.23585e+07	6.96479	6.98282	7.09197	7.65028e+06	612611	650006	6.88368	5.78718	5.81292	6.96263	6.934	7.0705	6.88584	6.06687	6.02645	6.98904	6.32638
SMUL_0171	peptidyl-prolyl cis-trans isomerase	9.27536e+06	1.32887e+07	1.18305e+07	6.96733	7.12348	7.073	1.26426e+07	4.43885e+06	5.63708e+06	7.10183	6.64727	6.75105	6.96518	7.07466	7.05154	7.10399	6.92695	6.96459	7.03046	6.99851
SMUL_2594	methyl-accepting chemotaxis protein	9.3119e+06	8.56851e+06	8.91236e+06	6.96904	6.93291	6.94999	5.72495e+06	1.12287e+07	1.74431e+07	6.75777	7.05033	7.24162	6.96688	6.88408	6.92853	6.75993	7.33001	7.45516	6.9265	7.1817
SMUL_0677	glutamate 5-kinase	9.34172e+06	1.66225e+07	1.34391e+07	6.97043	7.2207	7.12837	1.34019e+07	1.9439e+07	2.47343e+07	7.12717	7.28867	7.3933	6.96827	7.17187	7.1069	7.12933	7.56835	7.60683	7.08235	7.43484
SMUL_2387	hydrogenase-4 component F, membrane-subunit	9.36164e+06	7.80556e+06	7.83303e+06	6.97135	6.8924	6.89393	6.32378e+06	623820	1.98734e+06	6.80098	5.79506	6.29827	6.9692	6.84358	6.87246	6.80314	6.07474	6.51181	6.89508	6.46323
SMUL_0453	hypothetical protein	9.36874e+06	1.06136e+07	1.3097e+07	6.97168	7.02586	7.11717	1.12032e+07	494597	7.19479e+06	7.04934	5.69425	6.85702	6.96953	6.97704	7.0957	7.0515	5.97393	7.07055	7.01409	6.69866
SMUL_0195	NADH ubiquinone oxidoreductase chain A	9.40213e+06	1.11185e+07	9.60742e+06	6.97323	7.04605	6.98261	1.31967e+07	143557	102657	7.12046	5.15702	5.01139	6.97107	6.99723	6.96114	7.12262	5.43671	5.22492	6.97648	5.92808
SMUL_1399	glycerol-3-phosphate dehydrogenase [NAD(P)+	9.4092e+06	1.24994e+07	1.1171e+07	6.97355	7.09689	7.04809	9.19253e+06	2.4666e+06	421186	6.96343	6.3921	5.62447	6.9714	7.04807	7.02663	6.96559	6.67178	5.83801	7.01536	6.49179
SMUL_0200	epsilonproteobacterial nuoF-like protein	9.41252e+06	1.31223e+07	1.28658e+07	6.97371	7.11801	7.10944	1.52639e+07	3.74173e+06	8.93806e+06	7.18367	6.57307	6.95124	6.97155	7.06919	7.08797	7.18583	6.85275	7.16478	7.0429	7.06779
SMUL_1358	transcriptional regulator, TetR family	9.43341e+06	1.15583e+07	1.26835e+07	6.97467	7.06289	7.10324	1.12034e+07	1.01975e+07	6.20193e+06	7.04935	7.00849	6.79253	6.97251	7.01407	7.08177	7.05151	7.28818	7.00606	7.02279	7.11525
SMUL_0379	flagellar synthesis regulator FleN	9.44034e+06	1.20155e+07	1.02505e+07	6.97499	7.07974	7.01074	8.63694e+06	2.19878e+06	3.31392e+06	6.93636	6.34218	6.52034	6.97283	7.03092	6.98928	6.93852	6.62186	6.73388	6.99768	6.76475
SMUL_1778	DNA-binding protein HU, epsilon-proteobacterial type	9.45142e+06	1.17122e+07	1.19645e+07	6.9755	7.06864	7.0779	1.5488e+07	2.85816e+07	2.56056e+07	7.19	7.45609	7.40834	6.97334	7.01982	7.05643	7.19215	7.73577	7.62187	7.01653	7.5166
SMUL_2175	methyl-accepting chemotaxis protein	9.56047e+06	7.07867e+06	8.8087e+06	6.98048	6.84995	6.94491	4.81789e+06	2.49594e+06	3.58638e+06	6.68286	6.39723	6.55466	6.97832	6.80113	6.92344	6.68502	6.67692	6.76819	6.90097	6.71004
SMUL_2555	glycosyltransferase	9.58377e+06	1.41215e+07	9.70253e+06	6.98154	7.14988	6.98688	1.43835e+07	783664	374443	7.15786	5.89413	5.57339	6.97938	7.10106	6.96542	7.16002	6.17381	5.78692	7.01529	6.37358
SMUL_1011	ATP-grasp family protein	9.61165e+06	9.74759e+06	8.47532e+06	6.9828	6.9889	6.92816	4.85594e+06	683635	488617	6.68627	5.83482	5.68897	6.98064	6.94008	6.90669	6.68843	6.11451	5.9025	6.94247	6.23515
SMUL_1923	peroxiredoxin-like protein	9.63939e+06	1.45907e+07	1.13317e+07	6.98405	7.16408	7.0543	9.98776e+06	318085	718494	6.99947	5.50254	5.85642	6.98189	7.11526	7.03283	7.00163	5.78222	6.06996	7.04333	6.2846
SMUL_3236	RNP-1 like RNA-binding protein	9.68246e+06	1.20199e+07	1.05613e+07	6.98599	7.0799	7.02372	1.39532e+07	253053	1.11663e+07	7.14467	5.40321	7.04791	6.98383	7.03108	7.00225	7.14683	5.68289	7.26144	7.00572	6.69706
SMUL_3018	fumarate reductase-like flavoprotein	9.69155e+06	1.02065e+07	1.35523e+07	6.98639	7.00888	7.13201	9.2792e+06	2.52977e+06	2.49836e+06	6.96751	6.40308	6.39765	6.98424	6.96006	7.11055	6.96967	6.68276	6.61119	7.01828	6.75454
SMUL_0927	hypothetical protein	9.70362e+06	1.15109e+07	1.34466e+07	6.98693	7.06111	7.12861	7.71662e+06	350206	571999	6.88743	5.54432	5.7574	6.98478	7.01229	7.10715	6.88959	5.82401	5.97093	7.03474	6.22817
SMUL_1477	holliday junction DNA helicase RuvA	9.72227e+06	1.08942e+07	1.19599e+07	6.98777	7.0372	7.07773	8.82707e+06	4.85356e+06	9.5056e+06	6.94582	6.68606	6.97798	6.98561	6.98837	7.05626	6.94798	6.96574	7.19151	7.01008	7.03508
SMUL_0443	putative protease	9.7575e+06	1.17526e+07	1.00079e+07	6.98934	7.07014	7.00034	8.51392e+06	8.73365e+06	7.17882e+06	6.93013	6.9412	6.85605	6.98718	7.02131	6.97887	6.93229	7.22088	7.06959	6.99579	7.07425
SMUL_0342	polysulfide reductase, subunit A	9.76134e+06	1.00197e+07	1.0308e+07	6.98951	7.00086	7.01317	9.82206e+06	1.28379e+07	9.78266e+06	6.9922	7.10849	6.99046	6.98735	6.95203	6.99171	6.99436	7.38817	7.20399	6.97703	7.19551
SMUL_2239	UvrABC system protein B	9.76944e+06	7.92766e+06	1.0371e+07	6.98987	6.89915	7.01582	9.31793e+06	2.27975e+06	2.53324e+06	6.96932	6.35789	6.40368	6.98771	6.85032	6.99435	6.97148	6.63757	6.61721	6.94413	6.74209
SMUL_1505	lipopolysaccharide export system ATP-binding protein LptB	9.83961e+06	1.62792e+07	1.32373e+07	6.99298	7.21163	7.1218	1.3945e+07	4.80292e+06	5.39593e+06	7.14442	6.68151	6.73207	6.99082	7.16281	7.10033	7.14658	6.96119	6.9456	7.08465	7.01779
SMUL_2226	divalent cation transport protein CorA	9.84642e+06	1.23256e+07	9.94934e+06	6.99328	7.09081	6.99779	8.72534e+06	525172	1.05163e+06	6.94078	5.7203	6.02186	6.99112	7.04199	6.97633	6.94294	5.99998	6.2354	7.00315	6.39277
SMUL_2036	lead, cadmium, zinc, copper and mercury transporting ATPase	9.86908e+06	1.10029e+07	1.07366e+07	6.99428	7.04151	7.03086	3.94895e+06	526891	397309	6.59648	5.72172	5.59913	6.99212	6.99269	7.0094	6.59864	6.0014	5.81266	6.99807	6.13757
SMUL_2647	UvrD/REP helicase	9.89456e+06	7.98333e+06	1.03727e+07	6.9954	6.90218	7.01589	5.74561e+06	2.39784e+06	1.25164e+06	6.75934	6.37982	6.09748	6.99324	6.85336	6.99443	6.7615	6.6595	6.31101	6.94701	6.57734
SMUL_0125	dephospho-CoA kinase	9.8961e+06	1.37198e+07	1.14928e+07	6.99546	7.13735	7.06043	1.05691e+07	2.78005e+06	483635	7.02404	6.44405	5.68452	6.99331	7.08853	7.03896	7.0262	6.72373	5.89805	7.04026	6.54933
SMUL_2874	formate dehydrogenase accessory protein FdhE	9.9471e+06	8.2142e+06	1.44934e+07	6.9977	6.91457	7.16117	1.85229e+07	7.20142e+06	2.79037e+07	7.26771	6.85742	7.44566	6.99554	6.86574	7.1397	7.26987	7.1371	7.6592	7.00033	7.35539
SMUL_0731	C4-dicarboxylate transport protein	1.00275e+07	1.06616e+07	1.11546e+07	7.00119	7.02782	7.04746	7.84165e+06	326672	336075	6.89441	5.51411	5.52644	6.99904	6.979	7.02599	6.89657	5.79379	5.73997	7.00134	6.14344
SMUL_0196	NADH-ubiquinone oxidoreductase chain B	1.00908e+07	1.46185e+07	1.18276e+07	7.00393	7.1649	7.0729	1.64467e+07	1.69561e+07	1.76712e+07	7.21608	7.22932	7.24727	7.00177	7.11608	7.05143	7.21824	7.50901	7.4608	7.05643	7.39601
SMUL_2816	aspartate ammonia-lyase	1.01252e+07	1.08931e+07	1.15482e+07	7.0054	7.03715	7.06252	9.99767e+06	4.76276e+06	8.04417e+06	6.9999	6.67786	6.90548	7.00325	6.98833	7.04105	7.00206	6.95754	7.11902	7.01088	7.0262
SMUL_2478	CDP-glucose 4,6-dehydratase	1.01409e+07	1.08388e+07	1.122e+07	7.00608	7.03498	7.04999	1.07814e+07	513280	564652	7.03268	5.71035	5.75178	7.00392	6.98616	7.02853	7.03484	5.99004	5.96532	7.0062	6.33006
SMUL_0868	imidazoleglycerol-phosphate dehydratase	1.0159e+07	1.29904e+07	8.8445e+06	7.00685	7.11362	6.94667	1.16152e+07	2.57671e+06	3.02057e+06	7.06503	6.41107	6.48009	7.00469	7.0648	6.92521	7.06718	6.69075	6.69362	6.99823	6.81718
SMUL_2016	hypothetical protein	1.01861e+07	1.2125e+07	1.0861e+07	7.00801	7.08368	7.03587	1.0414e+07	4.78389e+06	9.87814e+06	7.01762	6.67978	6.99468	7.00585	7.03486	7.0144	7.01978	6.95946	7.20821	7.01837	7.06248
SMUL_2157	3-isopropylmalate dehydratase small subunit	1.02219e+07	1.59196e+07	1.37119e+07	7.00953	7.20193	7.1371	1.16319e+07	2.35693e+07	6.48555e+07	7.06565	7.37235	7.81195	7.00738	7.15311	7.11563	7.06781	7.65203	8.02548	7.09204	7.58177
SMUL_2454	membrane-associated TPR containing protein	1.02376e+07	7.61042e+06	1.25147e+07	7.0102	6.88141	7.09742	9.2183e+06	2.91747e+06	1.08521e+06	6.96465	6.46501	6.03551	7.00804	6.83259	7.07595	6.96681	6.74469	6.24905	6.97219	6.65352
SMUL_0741	cytochrome d ubiquinol oxidase subunit I	1.02573e+07	1.00752e+07	9.44323e+06	7.01103	7.00325	6.97512	2.23954e+06	640371	533598	6.35016	5.80643	5.72721	7.00888	6.95443	6.95365	6.35232	6.08611	5.94075	6.97232	6.12639
SMUL_0886	glutamate--tRNA ligase	1.02583e+07	1.05186e+07	1.04161e+07	7.01107	7.02196	7.0177	1.09181e+07	1.87402e+06	3.75822e+06	7.03815	6.27278	6.57498	7.00892	6.97314	6.99624	7.0403	6.55246	6.78852	6.99276	6.79376
SMUL_1464	hypothetical protein	1.03526e+07	1.22149e+07	8.29778e+06	7.01505	7.08689	6.91896	3.48937e+06	366443	294296	6.54275	5.56401	5.46878	7.01289	7.03807	6.89749	6.54491	5.84369	5.68232	6.98282	6.02364
SMUL_2080	putative response regulator	1.03731e+07	9.02314e+06	1.26462e+07	7.01591	6.95536	7.10196	8.39309e+06	646310	602390	6.92392	5.81044	5.77988	7.01375	6.90654	7.08049	6.92608	6.09012	5.99341	7.00026	6.33654
SMUL_2162	exodeoxyribonuclease III	1.03812e+07	1.47304e+07	1.08371e+07	7.01625	7.16821	7.03491	7.66779e+06	3.75671e+06	2.37185e+06	6.88467	6.57481	6.37509	7.01409	7.11939	7.01345	6.88683	6.85449	6.58862	7.04898	6.77665
SMUL_0297	flagellar motor switch protein FliG	1.0451e+07	1.12992e+07	8.83419e+06	7.01916	7.05305	6.94617	7.95224e+06	1.58368e+06	2.33454e+06	6.90049	6.19967	6.3682	7.017	7.00422	6.9247	6.90265	6.47935	6.58174	6.98198	6.65458
SMUL_2979	methyl-accepting chemotaxis protein	1.05026e+07	6.391e+06	9.26374e+06	7.0213	6.80557	6.96679	8.95272e+06	1.47839e+06	3.38423e+06	6.95196	6.16979	6.52946	7.01914	6.75675	6.94532	6.95411	6.44947	6.74299	6.90707	6.71553
SMUL_2179	putative diguanylate-cyclase	1.05087e+07	1.17555e+07	1.10998e+07	7.02155	7.07024	7.04532	1.15765e+07	228615	331126	7.06358	5.3591	5.51999	7.01939	7.02142	7.02385	7.06574	5.63879	5.73353	7.02155	6.14602
SMUL_0317	quinolinate synthetase A	1.05158e+07	1.54863e+07	1.18618e+07	7.02184	7.18995	7.07415	1.24111e+07	4.87437e+06	2.15693e+07	7.09381	6.68792	7.33384	7.01969	7.14113	7.05268	7.09597	6.9676	7.54737	7.07117	7.20365
SMUL_1267	putative diguanylate cyclase	1.05781e+07	9.25919e+06	1.30964e+07	7.02441	6.96657	7.11715	9.80933e+06	264586	316288	6.99164	5.42257	5.50008	7.02225	6.91775	7.09568	6.9938	5.70225	5.71362	7.0119	6.13655
SMUL_0219	signal transduction protein CetB-like	1.05855e+07	1.24316e+07	8.5079e+06	7.02471	7.09453	6.92982	1.12827e+07	5.70683e+06	7.92216e+06	7.05241	6.75639	6.89884	7.02256	7.0457	6.90836	7.05457	7.03608	7.11238	6.99221	7.06768
SMUL_0621	Putative two-component response regulator	1.06019e+07	1.30622e+07	8.6068e+06	7.02538	7.11602	6.93484	9.46178e+06	1.09639e+07	2.7754e+06	6.97597	7.03997	6.44333	7.02323	7.0672	6.91337	6.97813	7.31965	6.65686	7.00127	6.98488
SMUL_1682	sensor kinase of two-component regulatory system	1.06218e+07	8.8557e+06	1.34338e+07	7.0262	6.94722	7.1282	1.05802e+07	1.24932e+06	2.07448e+06	7.02449	6.09667	6.31691	7.02404	6.8984	7.10673	7.02665	6.37635	6.53044	7.00973	6.64448
SMUL_0643	amino acid ABC transporter, ATP-binding protein LivF-like	1.07221e+07	1.45316e+07	1.19132e+07	7.03028	7.16231	7.07603	1.09933e+07	4.50785e+06	6.84467e+06	7.04113	6.65397	6.83535	7.02812	7.11349	7.05456	7.04329	6.93365	7.04889	7.06539	7.00861
SMUL_3270	YccA-like membrane protein	1.07767e+07	2.1068e+07	3.00408e+07	7.03249	7.32362	7.47771	2.38252e+07	293791	531491	7.37704	5.46804	5.7255	7.03033	7.2748	7.45624	7.37919	5.74772	5.93903	7.25379	6.35531
SMUL_2905	putative selenocysteine binding receptor	1.08043e+07	1.34541e+07	6.59978e+06	7.0336	7.12885	6.81953	5.05813e+06	488271	2.1914e+06	6.70399	5.68866	6.34072	7.03144	7.08003	6.79806	6.70615	5.96834	6.55426	6.96985	6.40958
SMUL_0519	NADH-ubiquinone oxidoreductase chain C / NADH-ubiquinone oxidoreductase chain D	1.08108e+07	9.29287e+06	1.02404e+07	7.03386	6.96815	7.01031	9.15876e+06	6.1818e+06	9.09094e+06	6.96184	6.79111	6.95861	7.0317	6.91933	6.98885	6.964	7.0708	7.17214	6.97996	7.06898
SMUL_0659	nitrilase superfamily protein	1.08764e+07	1.44e+07	1.12004e+07	7.03649	7.15836	7.04923	1.15742e+07	1.54588e+06	2.64553e+06	7.06349	6.18918	6.42251	7.03433	7.10954	7.02777	7.06565	6.46886	6.63605	7.05721	6.72352
SMUL_0440	putative phosphoketolase	1.08876e+07	7.7015e+06	9.86045e+06	7.03693	6.88658	6.9939	6.37663e+06	3.3258e+06	5.47655e+06	6.80459	6.5219	6.73851	7.03478	6.83775	6.97243	6.80675	6.80158	6.95204	6.94832	6.85346
SMUL_0390	hypothetical protein	1.08922e+07	1.25663e+07	1.29847e+07	7.03712	7.09921	7.11343	1.52603e+06	511201	2.14578e+06	6.18356	5.70859	6.33159	7.03496	7.05039	7.09197	6.18572	5.98827	6.54512	7.0591	6.23971
SMUL_1686	putative phosphohistidine phosphatase	1.09029e+07	1.46814e+07	1.17327e+07	7.03754	7.16677	7.0694	1.14429e+07	334591	286982	7.05854	5.52451	5.45785	7.03538	7.11795	7.04793	7.0607	5.8042	5.67139	7.06709	6.17876
SMUL_3150	rod shape-determining protein MreB	1.09039e+07	1.45392e+07	1.10698e+07	7.03758	7.16254	7.04414	1.19442e+07	8.14908e+06	5.8093e+06	7.07716	6.91111	6.76412	7.03543	7.11372	7.02267	7.07932	7.19079	6.97766	7.05727	7.08259
SMUL_1486	flagellar L-ring protein FlgH	1.10071e+07	1.49885e+07	1.10181e+07	7.04167	7.17576	7.04211	9.40447e+06	8.02146e+06	1.02857e+06	6.97333	6.90425	6.01223	7.03952	7.12694	7.02064	6.97549	7.18393	6.22577	7.06236	6.79507
SMUL_0672	hypothetical protein	1.104e+07	1.37462e+07	1.29237e+07	7.04297	7.13818	7.11139	1.07018e+07	3.93072e+07	3.46373e+07	7.02946	7.59447	7.53954	7.04081	7.08936	7.08992	7.03162	7.87415	7.75308	7.07336	7.55295
SMUL_2684	methionine aminopeptidase	1.12166e+07	1.0875e+07	1.003e+07	7.04986	7.03643	7.0013	9.83934e+06	760739	1.7074e+06	6.99297	5.88124	6.23233	7.04771	6.98761	6.97984	6.99512	6.16092	6.44587	7.00505	6.53397
SMUL_3135	DNA adenine methylase	1.1297e+07	7.39398e+06	1.02949e+07	7.05296	6.86888	7.01262	1.66704e+07	2.0216e+06	2.18512e+06	7.22195	6.3057	6.33948	7.05081	6.82006	6.99115	7.2241	6.58538	6.55301	6.95401	6.7875
SMUL_3087	sulfate adenylyltransferase subunit 2	1.13241e+07	1.66451e+07	1.46425e+07	7.05401	7.22129	7.16562	6.02599e+06	2.27579e+06	3.01267e+06	6.78003	6.35713	6.47895	7.05185	7.17247	7.14415	6.78219	6.63681	6.69249	7.12282	6.70383
SMUL_1120	DNA repair protein RadA	1.13649e+07	1.49506e+07	1.28348e+07	7.05556	7.17466	7.10839	1.34945e+07	2.81169e+06	7.37589e+06	7.13016	6.44897	6.86781	7.05341	7.12584	7.08692	7.13232	6.72865	7.08135	7.08872	6.98077
SMUL_1364	putative NAD(P)H nitroreductase	1.13651e+07	1.71351e+07	7.84997e+06	7.05557	7.23389	6.89487	1.5419e+07	7.71488e+06	9.03073e+06	7.18806	6.88733	6.95572	7.05342	7.18507	6.8734	7.19022	7.16701	7.16926	7.03729	7.17549
SMUL_2101	aldehyde oxidoreductase	1.13881e+07	8.72473e+06	8.73488e+06	7.05645	6.94075	6.94126	1.89204e+07	7.5532e+06	9.96677e+06	7.27693	6.87813	6.99855	7.05429	6.89193	6.91979	7.27909	7.15781	7.21209	6.95534	7.21633
SMUL_1645	UDP-3-O-[3-hydroxymyristoyl	1.14465e+07	1.36902e+07	1.08173e+07	7.05867	7.13641	7.03412	1.13689e+07	2.07259e+06	264727	7.05572	6.31651	5.4228	7.05652	7.08759	7.01265	7.05788	6.59619	5.63633	7.05225	6.43013
SMUL_1655	serine acetyltransferase	1.14735e+07	1.70001e+07	1.15521e+07	7.0597	7.23045	7.06266	1.0485e+07	4.005e+06	4.39972e+06	7.02057	6.6026	6.64343	7.05754	7.18163	7.04119	7.02273	6.88228	6.85696	7.09345	6.92066
SMUL_2463	cache domain-containing membrane protein	1.15299e+07	1.43566e+07	1.04634e+07	7.06182	7.15705	7.01967	1.23276e+07	4.84837e+06	5.29262e+06	7.09088	6.6856	6.72367	7.05967	7.10823	6.9982	7.09304	6.96528	6.9372	7.05537	6.99851
SMUL_2048	putative membrane protein	1.15462e+07	8.95074e+06	1.05816e+07	7.06244	6.95186	7.02455	8.50917e+06	620012	525024	6.92989	5.7924	5.72018	7.06028	6.90304	7.00309	6.93205	6.07208	5.93371	6.9888	6.31261
SMUL_2651	putative periplasmic protein	1.15887e+07	2.05668e+07	1.76818e+07	7.06404	7.31317	7.24753	1.08167e+07	1.21311e+07	2.15577e+07	7.03409	7.0839	7.3336	7.06188	7.26435	7.22606	7.03625	7.36358	7.54714	7.1841	7.31566
SMUL_0768	hypothetical protein	1.16859e+07	8.07473e+06	1.39131e+07	7.06766	6.90713	7.14343	9.80943e+06	396176	1.83451e+06	6.99164	5.59789	6.26352	7.06551	6.85831	7.12196	6.9938	5.87757	6.47706	7.01526	6.44948
SMUL_1488	type II secretion system protein F	1.16929e+07	1.51341e+07	1.42701e+07	7.06792	7.17996	7.15443	9.99537e+06	4.33528e+06	1.19762e+07	6.9998	6.63702	7.07832	7.06577	7.13114	7.13296	7.00196	6.9167	7.29185	7.10995	7.07017
SMUL_0525	putative diguanylate cyclase	1.17401e+07	2.29712e+07	1.63793e+07	7.06967	7.36118	7.21429	1.25356e+07	2.27523e+06	9.04938e+06	7.09814	6.35703	6.95662	7.06752	7.31236	7.19283	7.1003	6.63671	7.17015	7.1909	6.96905
SMUL_0119	putative ribosomal pseudouridine synthase	1.1745e+07	1.38601e+07	9.41438e+06	7.06985	7.14177	6.97379	1.26725e+07	8.11629e+06	1.6046e+07	7.10286	6.90936	7.20537	7.0677	7.09294	6.95232	7.10502	7.18904	7.4189	7.03766	7.23765
SMUL_1403	putative membrane protein	1.18501e+07	1.23577e+07	1.17546e+07	7.07372	7.09194	7.07021	8.11275e+06	598354	369879	6.90917	5.77696	5.56806	7.07156	7.04312	7.04874	6.91133	6.05664	5.78159	7.05447	6.24985
SMUL_1252	putative outer membrane protein	1.19367e+07	1.58738e+07	1.2866e+07	7.07689	7.20068	7.10944	1.24111e+07	1.05824e+07	5.69136e+06	7.09381	7.02458	6.75522	7.07473	7.15186	7.08798	7.09597	7.30427	6.96875	7.10485	7.123
SMUL_1498	ATP-dependent protease HslV	1.19508e+07	1.55855e+07	1.13143e+07	7.0774	7.19272	7.05363	1.20222e+07	4.96672e+06	4.9633e+06	7.07998	6.69607	6.69577	7.07524	7.1439	7.03216	7.08214	6.97575	6.9093	7.08377	6.98907
SMUL_1490	putative transformation system protein	1.19636e+07	1.2216e+07	1.09565e+07	7.07786	7.08693	7.03967	8.25268e+06	3.72411e+06	3.6914e+06	6.91659	6.57102	6.56719	7.07571	7.03811	7.01821	6.91875	6.8507	6.78073	7.04401	6.85006
SMUL_0864	putative two-component response regulator	1.19676e+07	1.42214e+07	1.59431e+07	7.07801	7.15294	7.20257	9.04826e+06	1.79456e+06	1.22992e+06	6.95657	6.25396	6.08988	7.07585	7.10412	7.18111	6.95872	6.53364	6.30341	7.12036	6.59859
SMUL_0468	proline dehydrogenase (proline oxidase) / delta-1-pyrroline-5-carboxylate dehydrogenase	1.20939e+07	1.04574e+07	1.1805e+07	7.08257	7.01942	7.07207	1.51621e+07	593739	1.55945e+06	7.18076	5.7736	6.19297	7.08041	6.9706	7.0506	7.18292	6.05328	6.4065	7.03387	6.54757
SMUL_0848	putative cell division protein FtsX	1.21275e+07	1.39403e+07	1.20271e+07	7.08377	7.14427	7.08016	9.82663e+06	447022	313753	6.9924	5.65033	5.49659	7.08161	7.09545	7.05869	6.99456	5.93001	5.71012	7.07859	6.21157
SMUL_3198	AMIN family periplasmic protein	1.22197e+07	1.62663e+07	1.04553e+07	7.08706	7.21129	7.01933	6.91887e+06	1.36843e+06	2.78719e+06	6.84004	6.13622	6.44517	7.0849	7.16247	6.99787	6.84219	6.4159	6.6587	7.08175	6.63893
SMUL_1411	modulator of drug activity B	1.22774e+07	2.23433e+07	1.65033e+07	7.08911	7.34915	7.21757	1.44653e+07	1.63476e+06	1.19182e+07	7.16033	6.21345	7.07621	7.08695	7.30033	7.1961	7.16249	6.49314	7.28975	7.19446	6.98179
SMUL_3168	ribosomal RNA large subunit methyltransferase I	1.24348e+07	1.28377e+07	9.85917e+06	7.09464	7.10849	6.99384	1.06059e+07	2.2349e+06	4.4886e+06	7.02555	6.34926	6.65211	7.09248	7.05967	6.97237	7.0277	6.62894	6.86565	7.04151	6.84076
SMUL_2719	chorismate synthase	1.24486e+07	1.52339e+07	1.26277e+07	7.09512	7.18281	7.10132	1.2772e+07	3.13584e+06	6.11438e+06	7.10626	6.49635	6.78635	7.09296	7.13399	7.07986	7.10842	6.77603	6.99989	7.10227	6.96145
SMUL_0587	hypothetical protein	1.25139e+07	1.19849e+07	1.07734e+07	7.09739	7.07864	7.03235	8.69137e+06	1.70067e+06	4.72183e+06	6.93909	6.23062	6.67411	7.09524	7.02981	7.01089	6.94125	6.5103	6.88764	7.04531	6.77973
SMUL_2010	phosphoribosylformylglycinamidine synthase, PurS subunit	1.25246e+07	1.8579e+07	1.87739e+07	7.09776	7.26902	7.27355	2.64795e+07	4.87621e+07	8.01963e+07	7.42291	7.68808	7.90415	7.09561	7.2202	7.25209	7.42507	7.96776	8.11769	7.1893	7.83684
SMUL_3005	thiazole synthase ThiG	1.25292e+07	1.97222e+07	1.19782e+07	7.09792	7.29495	7.07839	1.55746e+07	1.28619e+07	1.67394e+07	7.19242	7.1093	7.22374	7.09577	7.24613	7.05692	7.19458	7.38898	7.43728	7.13294	7.34028
SMUL_1126	SYLF family lipoprotein	1.25317e+07	1.94933e+07	1.55923e+07	7.09801	7.28989	7.19291	1.7608e+07	1.17416e+07	7.22771e+06	7.24571	7.06973	6.859	7.09586	7.24106	7.17144	7.24787	7.34941	7.07254	7.16945	7.22327
SMUL_2283	aspartate aminotransferase family protein	1.25417e+07	1.55968e+07	1.47679e+07	7.09836	7.19304	7.16932	1.15328e+07	9.22853e+06	8.84849e+06	7.06194	6.96513	6.94687	7.0962	7.14421	7.14785	7.0641	7.24481	7.1604	7.12942	7.15644
SMUL_0479	putative preprotein translocase subunit SecE	1.2568e+07	1.02177e+07	1.17086e+07	7.09927	7.00935	7.06851	1.83888e+07	3.19035e+07	4.94524e+07	7.26455	7.50384	7.69419	7.09711	6.96053	7.04704	7.26671	7.78352	7.90772	7.03489	7.65265
SMUL_1041	hypothetical protein	1.25961e+07	1.65654e+07	1.55548e+07	7.10024	7.2192	7.19186	1.16539e+07	3.43855e+06	1.06104e+07	7.06647	6.53638	7.02573	7.09808	7.17038	7.1704	7.06863	6.81606	7.23927	7.14629	7.04132
SMUL_2756	hypothetical protein	1.2604e+07	1.38981e+07	1.06533e+07	7.10051	7.14295	7.02749	1.77311e+07	5.03219e+06	4.98405e+06	7.24874	6.70176	6.69758	7.09835	7.09413	7.00602	7.2509	6.98144	6.91112	7.06617	7.04782
SMUL_2648	Cas 4 domain-containing protein	1.26991e+07	1.15036e+07	1.24417e+07	7.10377	7.06083	7.09488	1.0734e+07	2.4733e+06	3.91879e+06	7.03076	6.39328	6.59315	7.10162	7.01201	7.07341	7.03292	6.67296	6.80669	7.06235	6.83752
SMUL_0867	RlpA-like lipoprotein	1.27337e+07	1.71526e+07	1.10704e+07	7.10495	7.23433	7.04416	1.39414e+07	8.86733e+06	9.95526e+06	7.14431	6.94779	6.99805	7.1028	7.18551	7.02269	7.14647	7.22747	7.21159	7.10367	7.19518
SMUL_0642	amino acid ABC transporter, ATP-binding protein LivG-like	1.28871e+07	2.06404e+07	1.87575e+07	7.11016	7.31472	7.27317	1.63866e+07	2.18623e+07	2.41302e+07	7.21449	7.3397	7.38256	7.108	7.2659	7.25171	7.21665	7.61938	7.59609	7.20853	7.47737
SMUL_2207	hypothetical protein	1.30592e+07	1.75722e+07	1.47083e+07	7.11592	7.24483	7.16756	1.60578e+07	694906	831798	7.20569	5.84193	5.92002	7.11376	7.196	7.14609	7.20784	6.12161	6.13355	7.15195	6.48767
SMUL_2038	DNA recombination protein RmuC	1.30721e+07	1.25708e+07	1.14069e+07	7.11635	7.09936	7.05717	9.37543e+06	3.65524e+06	682832	6.97199	6.56292	5.83431	7.11419	7.05054	7.0357	6.97415	6.8426	6.04785	7.06681	6.62153
SMUL_1539	two-component response regulator	1.31548e+07	1.86747e+07	1.0978e+07	7.11908	7.27125	7.04052	9.06752e+06	4.95533e+06	5.33631e+06	6.95749	6.69507	6.72724	7.11693	7.22243	7.01906	6.95965	6.97475	6.94078	7.11947	6.95839
SMUL_0313	putative sensor histidine kinase	1.32019e+07	1.58013e+07	1.47318e+07	7.12064	7.19869	7.16826	1.10518e+07	6.80168e+06	2.73128e+07	7.04343	6.83262	7.43637	7.11848	7.14987	7.14679	7.04559	7.1123	7.6499	7.13838	7.26926
SMUL_2750	hypothetical protein	1.32644e+07	1.43584e+07	1.07549e+07	7.12269	7.1571	7.0316	1.33054e+07	2.538e+07	2.04139e+07	7.12403	7.40449	7.30993	7.12053	7.10828	7.01014	7.12619	7.68417	7.52346	7.07965	7.44461
SMUL_2386	hydrogenase-4 component E, membrane-subunit	1.34713e+07	1.18883e+07	1.0963e+07	7.12941	7.07512	7.03993	5.42824e+06	823661	2.964e+06	6.73466	5.91575	6.47188	7.12725	7.0263	7.01846	6.73682	6.19543	6.68541	7.05734	6.53922
SMUL_3202	menaquinone via futalosine step 4 protein	1.35215e+07	1.72202e+07	1.69221e+07	7.13102	7.23604	7.22845	1.79717e+07	547005	1.61989e+06	7.25459	5.73799	6.20948	7.12887	7.18722	7.20699	7.25675	6.01767	6.42302	7.17436	6.56581
SMUL_0100	single-stranded-DNA-specific exonuclease RecJ	1.35755e+07	1.33691e+07	1.71673e+07	7.13276	7.1261	7.2347	1.83885e+07	3.20946e+06	5.78358e+06	7.26455	6.50643	6.7622	7.1306	7.07728	7.21323	7.26671	6.78611	6.97573	7.14037	7.00952
SMUL_0680	chromosome-partitioning protein ParA	1.35891e+07	2.18409e+07	1.79402e+07	7.13319	7.33927	7.25383	1.64116e+07	1.48064e+07	2.17074e+07	7.21515	7.17045	7.33661	7.13103	7.29045	7.23236	7.21731	7.45013	7.55014	7.21795	7.40586
SMUL_1920	fructose-bisphosphate aldolase	1.35963e+07	1.49485e+07	1.48945e+07	7.13342	7.1746	7.17303	9.43946e+06	6.72258e+06	8.96199e+06	6.97495	6.82754	6.9524	7.13127	7.12577	7.15156	6.97711	7.10722	7.16594	7.1362	7.08342
SMUL_2408	YceI family protein	1.36144e+07	2.07183e+07	1.59424e+07	7.134	7.31635	7.20255	1.61495e+07	7.74055e+06	1.07753e+07	7.20816	6.88877	7.03243	7.13184	7.26753	7.18109	7.21032	7.16845	7.24596	7.19349	7.20825
SMUL_2210	SapC-like S-layer protein	1.37393e+07	2.07663e+07	1.50495e+07	7.13796	7.31736	7.17752	1.7104e+07	6.37265e+06	2.20109e+06	7.2331	6.80432	6.34264	7.13581	7.26854	7.15605	7.23526	7.084	6.55617	7.1868	6.95848
SMUL_1440	membrane-bound AsmA1 family protein	1.37809e+07	1.33928e+07	1.62718e+07	7.13928	7.12687	7.21144	6.92713e+06	3.7258e+06	4.61489e+06	6.84055	6.57122	6.66416	7.13712	7.07805	7.18997	6.84271	6.8509	6.8777	7.13505	6.8571
SMUL_1435	NiFe hydrogenase metallocenter assembly protein HypD	1.37825e+07	1.26658e+07	9.93411e+06	7.13933	7.10263	6.99713	1.72551e+07	3.59768e+06	6.43134e+06	7.23692	6.55602	6.8083	7.13717	7.05381	6.97566	7.23908	6.8357	7.02184	7.05555	7.03221
SMUL_0532	GTP cyclohydrolase II	1.38296e+07	2.43917e+07	1.89971e+07	7.14081	7.38724	7.27869	2.39082e+07	8.56924e+06	4.54651e+06	7.37855	6.93294	6.65768	7.13865	7.33842	7.25722	7.38071	7.21262	6.87121	7.24476	7.15485
SMUL_1979	hypothetical protein	1.40671e+07	1.88898e+07	1.73638e+07	7.1482	7.27623	7.23964	1.39534e+07	4.81088e+06	1.74612e+07	7.14468	6.68222	7.24207	7.14605	7.22741	7.21818	7.14684	6.96191	7.45561	7.19721	7.18812
SMUL_2216	agmatine deiminase family protein	1.41019e+07	1.59701e+07	1.43195e+07	7.14928	7.20331	7.15593	1.08117e+07	2.35784e+06	473528	7.03389	6.37251	5.67535	7.14712	7.15449	7.13446	7.03605	6.6522	5.88888	7.14536	6.52571
SMUL_2664	ATP phosphoribosyltransferase regulatory subunit	1.4129e+07	1.76207e+07	1.7392e+07	7.15011	7.24602	7.24035	2.70744e+07	2.2978e+06	1.14788e+06	7.43256	6.36131	6.0599	7.14796	7.1972	7.21888	7.43472	6.64099	6.27343	7.18801	6.78305
SMUL_0375	3-dehydroquinate dehydratase II	1.41513e+07	2.47207e+07	1.42462e+07	7.1508	7.39306	7.1537	2.60671e+07	2.54205e+07	1.77656e+07	7.41609	7.40518	7.24958	7.14864	7.34424	7.13223	7.41825	7.68487	7.46311	7.20837	7.52208
SMUL_0345	putative diguanylate cyclase	1.41692e+07	1.30291e+07	1.74112e+07	7.15134	7.11491	7.24083	6.28073e+06	973078	3.75918e+06	6.79801	5.98815	6.57509	7.14919	7.06609	7.21936	6.80017	6.26783	6.78863	7.14488	6.61888
SMUL_0213	aldehyde dehydrogenase	1.41872e+07	1.37959e+07	1.2016e+07	7.1519	7.13975	7.07976	9.96442e+06	568304	938485	6.99845	5.75458	5.97243	7.14974	7.09093	7.05829	7.00061	6.03426	6.18596	7.09965	6.40695
SMUL_2028	putative helicase	1.42357e+07	1.68511e+07	1.11188e+07	7.15338	7.22663	7.04606	1.31187e+07	352307	401933	7.11789	5.54692	5.60415	7.15122	7.17781	7.02459	7.12005	5.8266	5.81769	7.11787	6.25478
SMUL_2978	carboxynorspermidine decarboxylase	1.4247e+07	1.72962e+07	1.36469e+07	7.15372	7.23795	7.13503	1.32631e+07	2.02138e+06	3.04945e+06	7.12265	6.30565	6.48422	7.15157	7.18913	7.11357	7.1248	6.58533	6.69776	7.15142	6.80263
SMUL_0524	alanine racemase	1.42551e+07	1.71919e+07	1.69157e+07	7.15397	7.23532	7.22829	1.63512e+07	643035	1.48251e+06	7.21355	5.80823	6.171	7.15181	7.1865	7.20682	7.21571	6.08792	6.38453	7.18171	6.56272
SMUL_2481	NTP transferase domain-containing protein	1.42574e+07	1.95129e+07	2.05458e+07	7.15404	7.29032	7.31272	1.59742e+07	5.07233e+07	2.91881e+06	7.20342	7.70521	6.46521	7.15189	7.2415	7.29125	7.20558	7.98489	6.67874	7.22821	7.28974
SMUL_3277	transcriptional regulator	1.42984e+07	1.92837e+07	1.40788e+07	7.15529	7.28519	7.14856	1.43539e+07	6.99663e+06	1.11782e+07	7.15697	6.84489	7.04837	7.15313	7.23637	7.1271	7.15913	7.12457	7.26191	7.1722	7.18187
SMUL_2620	multidrug efflux pump, lipoprotein precursor EefB	1.43718e+07	2.02831e+07	1.72799e+07	7.15751	7.30713	7.23754	1.36785e+07	2.45712e+06	4.45541e+06	7.13604	6.39043	6.64889	7.15536	7.25831	7.21607	7.1382	6.67011	6.86242	7.20991	6.89024
SMUL_0005	PreQ(1) synthase	1.43981e+07	2.1631e+07	1.40537e+07	7.15831	7.33508	7.14779	2.04781e+07	3.51133e+06	1.38102e+07	7.31129	6.54547	7.1402	7.15615	7.28626	7.12632	7.31345	6.82515	7.35373	7.18958	7.16411
SMUL_3300	thymidylate synthase thyX	1.44372e+07	2.40013e+07	1.6747e+07	7.15948	7.38024	7.22394	1.50483e+07	4.8379e+06	1.91732e+06	7.17749	6.68466	6.2827	7.15733	7.33141	7.20247	7.17965	6.96434	6.49623	7.2304	6.88007
SMUL_2517	TRAP transporter solute receptor, unknown substrate 5	1.44786e+07	1.16469e+07	1.0413e+07	7.16073	7.06621	7.01757	9.52087e+06	2.15764e+06	5.83807e+06	6.97868	6.33398	6.76627	7.15857	7.01739	6.99611	6.98084	6.61366	6.9798	7.05736	6.8581
SMUL_0203	NADH-ubiquinone oxidoreductase chain I	1.45653e+07	1.8056e+07	1.44681e+07	7.16332	7.25662	7.16041	2.16789e+07	1.40183e+07	1.25057e+07	7.33604	7.1467	7.09711	7.16116	7.2078	7.13895	7.3382	7.42638	7.31064	7.1693	7.35841
SMUL_1657	histidine--tRNA ligase	1.45862e+07	1.9388e+07	3.12271e+07	7.16394	7.28753	7.49453	1.97241e+07	1.33138e+07	2.54838e+07	7.295	7.1243	7.40626	7.16179	7.23871	7.47306	7.29716	7.40398	7.6198	7.29119	7.44031
SMUL_2091	hypothetical protein	1.45865e+07	2.09763e+07	1.83115e+07	7.16395	7.32173	7.26273	1.43597e+07	2.47945e+06	9.30462e+06	7.15715	6.39435	6.9687	7.1618	7.27291	7.24126	7.15931	6.67404	7.18223	7.22532	7.00519
SMUL_1467	putative membrane-associated zinc metalloprotease	1.46154e+07	1.58858e+07	2.06667e+07	7.16481	7.20101	7.31527	1.99064e+07	317577	1.13635e+06	7.29899	5.50185	6.05551	7.16265	7.15219	7.2938	7.30115	5.78153	6.26905	7.20288	6.45058
SMUL_2256	putative lipopolysaccharide-assembly protein LptE	1.46292e+07	1.70669e+07	1.57555e+07	7.16522	7.23215	7.19743	1.5203e+07	1.50627e+07	6.26182e+06	7.18193	7.1779	6.7967	7.16307	7.18333	7.17596	7.18409	7.45758	7.01023	7.17412	7.2173
SMUL_0358	exodeoxyribonuclease VII large subunit	1.46454e+07	1.08673e+07	1.13796e+07	7.1657	7.03612	7.05613	8.77956e+06	81526.7	291755	6.94347	4.9113	5.46502	7.16354	6.9873	7.03466	6.94563	5.19098	5.67855	7.06184	5.93839
SMUL_1136	histidine kinase	1.46694e+07	7.04461e+06	1.24429e+07	7.16641	6.84786	7.09492	1.17126e+07	787681	2.28271e+06	7.06865	5.89635	6.35845	7.16426	6.79904	7.07345	7.07081	6.17603	6.57199	7.01225	6.60628
SMUL_1644	acetolactate synthase small subunit	1.47463e+07	2.12557e+07	1.52878e+07	7.16868	7.32748	7.18435	2.02817e+07	1.16224e+07	1.32811e+07	7.3071	7.0653	7.12323	7.16653	7.27865	7.16288	7.30926	7.34498	7.33677	7.20269	7.33034
SMUL_0180	hypothetical protein	1.47492e+07	1.82208e+07	1.44394e+07	7.16877	7.26057	7.15955	9.12278e+06	2.01952e+06	2.89894e+06	6.96013	6.30525	6.46224	7.16661	7.21175	7.13808	6.96229	6.58493	6.67577	7.17215	6.741
SMUL_0831	methyl-accepting chemotaxis protein	1.48075e+07	1.26234e+07	1.28103e+07	7.17048	7.10118	7.10756	1.34417e+07	6.19375e+06	4.73249e+06	7.12846	6.79195	6.67509	7.16833	7.05236	7.08609	7.13061	7.07164	6.88862	7.10226	7.03029
SMUL_1921	peptidyl-prolyl cis-trans isomerase ppiD	1.48387e+07	2.82983e+07	2.03208e+07	7.1714	7.45176	7.30794	1.69721e+07	1.11744e+07	2.78927e+07	7.22973	7.04823	7.44549	7.16924	7.40294	7.28647	7.23189	7.32791	7.65903	7.28622	7.40628
SMUL_2447	3-deoxy-8-phosphooctulonate synthase	1.49383e+07	2.07031e+07	1.30132e+07	7.1743	7.31603	7.11438	1.56021e+07	1.48604e+07	1.92473e+07	7.19318	7.17203	7.28437	7.17215	7.26721	7.09292	7.19534	7.45171	7.49791	7.17743	7.38165
SMUL_0869	3-deoxy-D-manno-octulosonate 8-phosphate phosphatase	1.49533e+07	2.07255e+07	1.5999e+07	7.17474	7.3165	7.20409	2.32297e+07	4.12862e+06	1.07979e+07	7.36604	6.6158	7.03334	7.17258	7.26768	7.18263	7.3682	6.89549	7.24687	7.20763	7.17019
SMUL_3173	UDP-4-amino-4,6-dideoxy-N-acetyl-beta-L-altrosamine transaminase	1.49548e+07	1.91207e+07	1.69839e+07	7.17478	7.2815	7.23004	1.17951e+07	4.39716e+06	6.5535e+06	7.0717	6.64317	6.81647	7.17263	7.23268	7.20857	7.07386	6.92285	7.03001	7.20463	7.00891
SMUL_0652	competence/damage-inducible protein CinA family	1.50713e+07	1.68049e+07	1.47727e+07	7.17815	7.22544	7.16946	1.10377e+07	7.75927e+06	1.59777e+07	7.04288	6.88982	7.20351	7.17599	7.17662	7.14799	7.04504	7.1695	7.41705	7.16687	7.21053
SMUL_3233	Dabb family protein	1.50724e+07	2.56905e+07	3.23951e+07	7.17818	7.40977	7.51048	3.47028e+07	2.41645e+07	2.83667e+07	7.54037	7.38318	7.45281	7.17603	7.36095	7.48901	7.54252	7.66286	7.66634	7.342	7.62391
SMUL_3096	tRNA-specific 2-thiouridylase MnmA	1.51012e+07	1.84861e+07	1.61663e+07	7.17901	7.26684	7.20861	8.69677e+06	983226	1.22521e+06	6.93936	5.99265	6.08821	7.17686	7.21802	7.18714	6.94152	6.27233	6.30175	7.19401	6.5052
SMUL_1845	hypothetical protein	1.51592e+07	1.64304e+07	2.36987e+07	7.18068	7.21565	7.37473	1.86025e+07	6.7717e+06	2.07741e+07	7.26957	6.8307	7.31752	7.17852	7.16683	7.35326	7.27173	7.11038	7.53106	7.23287	7.30439
SMUL_1974	tRNA modification GTPase MnmE	1.51783e+07	1.57673e+07	1.22058e+07	7.18122	7.19776	7.08657	1.48958e+07	6.00866e+06	3.97735e+06	7.17306	6.77878	6.59959	7.17907	7.14894	7.0651	7.17522	7.05846	6.81313	7.13103	7.0156
SMUL_1425	membrane-bound NiFe hydrogenase, cytochrome b subunit	1.52186e+07	2.22146e+07	2.15993e+07	7.18238	7.34664	7.33444	1.56627e+07	918445	728432	7.19487	5.96305	5.86239	7.18022	7.29782	7.31297	7.19702	6.24273	6.07592	7.26367	6.50523
SMUL_0352	putative oxygen-independent coproporphyrinogen III oxidase	1.5291e+07	1.662e+07	1.53078e+07	7.18444	7.22063	7.18491	8.69838e+06	8.60119e+06	1.38354e+07	6.93944	6.93456	7.14099	7.18228	7.17181	7.16344	6.9416	7.21424	7.35453	7.17251	7.17012
SMUL_1622	gamma-glutamyl phosphate reductase	1.53789e+07	1.77105e+07	2.99416e+07	7.18692	7.24823	7.47628	1.34374e+07	6.58072e+06	1.43727e+07	7.12832	6.81827	7.15754	7.18477	7.19941	7.45481	7.13048	7.09795	7.37107	7.27966	7.19983
SMUL_1633	putative membrane-bound component of nickel/cobalt ECF transporter, NikN-like	1.53915e+07	2.3069e+07	1.84088e+07	7.18728	7.36303	7.26503	2.3749e+07	5.85424e+07	7.81469e+07	7.37565	7.76747	7.89291	7.18513	7.31421	7.24356	7.3778	8.04715	8.10645	7.24763	7.8438
SMUL_2673	aspartate 1-decarboxylase	1.54956e+07	1.95522e+07	1.48725e+07	7.19021	7.2912	7.17238	1.20543e+07	343620	300074	7.08114	5.53608	5.47723	7.18805	7.24237	7.15092	7.0833	5.81576	5.69076	7.19378	6.19661
SMUL_2722	hypothetical protein	1.55045e+07	1.93388e+07	2.03323e+07	7.19046	7.28643	7.30819	1.38249e+07	1.60519e+06	7.97955e+06	7.14066	6.20553	6.90198	7.1883	7.23761	7.28672	7.14282	6.48521	7.11551	7.23754	6.91451
SMUL_3157	uracil phosphoribosyltransferase	1.5534e+07	1.95947e+07	1.47686e+07	7.19128	7.29214	7.16934	3.30698e+07	1.46998e+07	1.9955e+07	7.51943	7.16731	7.30005	7.18913	7.24332	7.14787	7.52159	7.44699	7.51359	7.19344	7.49406
SMUL_0697	malonyl CoA-acyl carrier protein transacylase	1.55537e+07	1.81007e+07	1.69383e+07	7.19183	7.25769	7.22887	1.7859e+07	2.17244e+07	3.39119e+07	7.25186	7.33695	7.53035	7.18968	7.20887	7.2074	7.25402	7.61663	7.74389	7.20198	7.53818
SMUL_0149	membrane protein	1.55776e+07	1.38554e+07	1.35946e+07	7.1925	7.14162	7.13337	669652	1.4162e+06	224006	5.82585	6.15112	5.35026	7.19035	7.0928	7.1119	5.82801	6.43081	5.56379	7.13168	5.94087
SMUL_0405	TRAP-type uncharacterized transport system, fused permease component	1.55971e+07	1.3247e+07	1.42327e+07	7.19304	7.12212	7.15329	1.55295e+07	283715	274435	7.19116	5.45288	5.43844	7.19089	7.0733	7.13182	7.19332	5.73256	5.65197	7.132	6.19262
SMUL_0841	hypothetical protein	1.56562e+07	2.17674e+07	2.30152e+07	7.19469	7.33781	7.36201	1.9467e+07	2.15857e+07	4.78128e+07	7.2893	7.33417	7.67954	7.19253	7.28898	7.34055	7.29146	7.61385	7.89308	7.27402	7.59946
SMUL_1033	lactate utilization protein A	1.5705e+07	2.21032e+07	1.81986e+07	7.19604	7.34446	7.26004	1.83122e+07	5.12508e+06	4.62609e+06	7.26274	6.7097	6.66521	7.19388	7.29563	7.23857	7.2649	6.98938	6.87875	7.2427	7.04434
SMUL_0773	Na+/H+ antiporter NhaD type	1.58284e+07	1.58928e+07	1.40428e+07	7.19944	7.2012	7.14745	1.09358e+07	299102	2.57699e+06	7.03885	5.47582	6.41111	7.19728	7.15238	7.12599	7.04101	5.7555	6.62465	7.15855	6.47372
SMUL_1429	nickel responsive regulator NikR	1.58617e+07	1.96229e+07	1.64591e+07	7.20035	7.29276	7.21641	2.4099e+07	6.0414e+06	1.13539e+07	7.382	6.78114	7.05515	7.19819	7.24394	7.19494	7.38416	7.06082	7.26868	7.21236	7.23789
SMUL_1969	lipoprotein releasing system transmembrane protein LolC	1.59718e+07	1.51066e+07	1.89053e+07	7.20335	7.17917	7.27658	1.26363e+07	1.44582e+06	761372	7.10162	6.16011	5.8816	7.2012	7.13034	7.25512	7.10378	6.43979	6.09513	7.19555	6.54624
SMUL_0030	hypothetical protein	1.60881e+07	2.94943e+07	2.04972e+07	7.2065	7.46974	7.3117	1.62732e+07	7.86419e+06	9.2462e+06	7.21147	6.89565	6.96596	7.20435	7.42092	7.29023	7.21363	7.17534	7.1795	7.30516	7.18949
SMUL_0126	diaminopimelate epimerase	1.61275e+07	2.07022e+07	1.73434e+07	7.20757	7.31602	7.23913	1.69077e+07	1.02116e+07	9.85155e+06	7.22808	7.00909	6.9935	7.20541	7.2672	7.21767	7.23024	7.28878	7.20704	7.23009	7.24202
SMUL_0760	hypothetical protein	1.61526e+07	2.18552e+07	1.83774e+07	7.20824	7.33956	7.26428	1.86549e+07	9.13999e+06	9.94352e+06	7.27079	6.96095	6.99754	7.20609	7.29073	7.24282	7.27295	7.24063	7.21107	7.24655	7.24155
SMUL_2141	molybdopterin oxidoreductase	1.61756e+07	1.28665e+07	1.5823e+07	7.20886	7.10946	7.19929	1.17842e+07	865055	5.90128e+06	7.0713	5.93704	6.77095	7.2067	7.06064	7.17782	7.07346	6.21673	6.98448	7.14839	6.75822
SMUL_0294	bifunctional P-protein, chorismate mutase/prephenate dehydratase	1.61931e+07	1.93594e+07	1.81425e+07	7.20933	7.28689	7.2587	1.66889e+07	5.85859e+06	6.58355e+06	7.22243	6.76779	6.81846	7.20717	7.23807	7.23723	7.22459	7.04747	7.03199	7.22749	7.10135
SMUL_2619	multidrug efflux pump, inner membrane transporter EefB	1.62065e+07	1.29814e+07	1.42619e+07	7.20969	7.11332	7.15418	7.45267e+06	677646	683649	6.87231	5.831	5.83483	7.20753	7.0645	7.13271	6.87447	6.11068	6.04837	7.13491	6.34451
SMUL_0206	NADH-ubiquinone oxidoreductase chain L	1.62413e+07	1.6303e+07	1.59796e+07	7.21062	7.21227	7.20357	1.43395e+07	175238	152203	7.15653	5.24363	5.18242	7.20847	7.16345	7.1821	7.15869	5.52331	5.39596	7.18467	6.02599
SMUL_2459	ribosomal protein L11 methyltransferase	1.63093e+07	2.61273e+07	2.08326e+07	7.21244	7.41709	7.31874	1.82668e+07	3.48532e+06	5.13983e+06	7.26166	6.54224	6.71095	7.21028	7.36827	7.29728	7.26382	6.82192	6.92448	7.29194	7.00341
SMUL_2224	molybdenum-pterin binding protein	1.64119e+07	1.94828e+07	1.88939e+07	7.21516	7.28965	7.27632	1.14506e+07	3.9495e+06	5.52999e+06	7.05883	6.59654	6.74272	7.213	7.24083	7.25485	7.06099	6.87622	6.95626	7.23623	6.96449
SMUL_2465	UDP-N-acetylglucosamine 4,6-dehydratase (configuration-retaining)	1.66675e+07	1.57107e+07	1.90375e+07	7.22187	7.19619	7.27961	9.3806e+06	2.28119e+06	5.77065e+06	6.97223	6.35816	6.76122	7.21971	7.14737	7.25814	6.97439	6.63784	6.97476	7.20841	6.86233
SMUL_2523	ubiquinol cytochrome c oxidoreductase, cytochrome C1 subunit	1.66684e+07	2.00378e+07	2.02551e+07	7.22189	7.30185	7.30653	1.37439e+07	3.43298e+06	3.7198e+06	7.13811	6.53567	6.57052	7.21974	7.25303	7.28507	7.14027	6.81535	6.78405	7.25261	6.91323
SMUL_2293	3-deoxy-D-manno-octulosonic-acid transferase	1.68331e+07	1.69025e+07	1.85133e+07	7.22616	7.22795	7.26748	1.37676e+07	8.45645e+06	682100	7.13886	6.92719	5.83385	7.22401	7.17913	7.24602	7.14102	7.20687	6.04738	7.21639	6.79842
SMUL_0662	UDP-N-acetylmuramate--alanine ligase	1.69153e+07	1.51589e+07	1.66327e+07	7.22828	7.18067	7.22096	2.84002e+07	1.01846e+07	1.18439e+07	7.45332	7.00795	7.0735	7.22612	7.13185	7.1995	7.45548	7.28763	7.28703	7.18582	7.34338
SMUL_0208	NADH-ubiquinone oxidoreductase chain N	1.69339e+07	1.54189e+07	1.38561e+07	7.22876	7.18805	7.14164	1.6988e+07	294868	421878	7.23014	5.46963	5.62519	7.2266	7.13923	7.12018	7.2323	5.74931	5.83872	7.162	6.27344
SMUL_1496	GTPase Era	1.70145e+07	2.47136e+07	2.16038e+07	7.23082	7.39294	7.33453	2.02901e+07	8.10326e+06	7.88434e+06	7.30728	6.90866	6.89677	7.22866	7.34411	7.31306	7.30944	7.18834	7.1103	7.29528	7.20269
SMUL_2875	formate dehydrogenase-specific chaperone FdhX	1.7034e+07	1.99735e+07	1.79013e+07	7.23132	7.30045	7.25289	2.55887e+07	1.1991e+06	8.79337e+06	7.40805	6.07886	6.94416	7.22916	7.25163	7.23142	7.41021	6.35854	7.15769	7.2374	6.97548
SMUL_2625	S-ribosylhomocysteine lyase	1.70344e+07	2.32253e+07	1.90641e+07	7.23133	7.36596	7.28022	1.73299e+07	2.29368e+06	2.39561e+06	7.2388	6.36053	6.37942	7.22917	7.31714	7.25875	7.24095	6.64021	6.59295	7.26835	6.82471
SMUL_1338	tRNA pseudouridine 13 synthase	1.71538e+07	2.28512e+07	2.06483e+07	7.23436	7.35891	7.31488	1.8739e+07	7.51153e+06	1.81499e+07	7.27275	6.87573	7.25887	7.23221	7.31009	7.29342	7.27491	7.15541	7.47241	7.27857	7.30091
SMUL_0968	putative oxidoreductase	1.72983e+07	2.07183e+07	2.24559e+07	7.238	7.31635	7.35133	3.09705e+07	3.82308e+07	7.69366e+07	7.49095	7.58241	7.88613	7.23585	7.26753	7.32986	7.49311	7.86209	8.09967	7.27775	7.81829
SMUL_2551	hypothetical protein	1.73083e+07	2.29734e+07	2.24338e+07	7.23825	7.36123	7.3509	2.18664e+07	2.53806e+07	3.04352e+07	7.33978	7.4045	7.48338	7.2361	7.3124	7.32944	7.34194	7.68418	7.69691	7.29265	7.57434
SMUL_2292	RNA pseudouridine synthase	1.74811e+07	2.50596e+07	1.65366e+07	7.24257	7.39897	7.21845	2.20068e+07	2.18154e+08	1.96617e+08	7.34256	8.33876	8.29362	7.24041	7.35015	7.19698	7.34472	8.61844	8.50716	7.26251	8.15677
SMUL_1877	hypothetical protein	1.75179e+07	3.01491e+07	2.19424e+07	7.24348	7.47927	7.34128	2.26011e+07	2.71535e+07	4.76852e+07	7.35413	7.43383	7.67838	7.24133	7.43045	7.31982	7.35629	7.71351	7.89192	7.33053	7.6539
SMUL_2320	penicillin binding protein / peptidoglycan glycosyltransferase	1.75337e+07	1.40614e+07	1.96637e+07	7.24387	7.14803	7.29366	1.63904e+07	4.93555e+06	3.84679e+06	7.21459	6.69334	6.5851	7.24172	7.09921	7.2722	7.21675	6.97302	6.79863	7.20437	6.99613
SMUL_1274	hypothetical protein	1.75552e+07	2.23165e+07	2.29543e+07	7.24441	7.34863	7.36086	1.80026e+07	4.35831e+06	5.91358e+06	7.25534	6.63932	6.77185	7.24225	7.29981	7.3394	7.25749	6.919	6.98538	7.29382	7.05396
SMUL_1035	lactate utilization protein C	1.76363e+07	2.51516e+07	2.08273e+07	7.24641	7.40057	7.31863	1.70332e+07	5.41153e+06	9.55324e+06	7.2313	6.73332	6.98015	7.24425	7.35174	7.29717	7.23346	7.013	7.19368	7.29772	7.14671
SMUL_1335	hypothetical protein	1.76501e+07	2.67554e+07	2.7653e+07	7.24675	7.42741	7.44174	2.50038e+07	1.55815e+06	2.02063e+07	7.39801	6.19261	7.30549	7.24459	7.37859	7.42028	7.40017	6.47229	7.51902	7.34782	7.13049
SMUL_2554	putative acylneuraminate cytidylyltransferase	1.77661e+07	2.52705e+07	2.07012e+07	7.24959	7.40261	7.31599	2.10858e+07	1.16469e+07	2.60287e+07	7.32399	7.06621	7.41545	7.24744	7.35379	7.29453	7.32615	7.34589	7.62899	7.29858	7.43368
SMUL_1135	response regulator	1.78276e+07	1.87159e+07	1.96215e+07	7.25109	7.27221	7.29273	1.65375e+07	7.05267e+06	5.30383e+06	7.21847	6.84835	6.72459	7.24894	7.22339	7.27126	7.22063	7.12804	6.93812	7.24786	7.0956
SMUL_0561	putative outer membrane lipoprotein	1.78366e+07	2.61879e+07	1.94623e+07	7.25131	7.4181	7.2892	1.77055e+07	7.31569e+06	4.96231e+06	7.24811	6.86426	6.69568	7.24916	7.36928	7.26773	7.25027	7.14394	6.90922	7.29539	7.10114
SMUL_2211	acetyl-coenzyme A synthetase	1.79663e+07	1.24655e+07	1.53169e+07	7.25446	7.09571	7.18517	1.79547e+07	6.62194e+06	6.75796e+06	7.25418	6.82099	6.82982	7.2523	7.04689	7.1637	7.25634	7.10067	7.04335	7.1543	7.13345
SMUL_1406	coenzyme A biosynthesis bifunctional protein CoaBC	1.79712e+07	2.01063e+07	1.89983e+07	7.25458	7.30333	7.27872	1.26682e+07	3.33048e+06	8.24197e+06	7.10272	6.52251	6.91603	7.25242	7.25451	7.25725	7.10488	6.80219	7.12957	7.25473	7.01221
SMUL_0245	3-hydroxyacyl-[acyl-carrier-protein	1.79815e+07	1.52675e+07	2.24815e+07	7.25483	7.18377	7.35183	2.39102e+07	1.38004e+07	1.44604e+07	7.37858	7.13989	7.16018	7.25267	7.13495	7.33036	7.38074	7.41957	7.37371	7.23932	7.39134
SMUL_1221	lactaldehyde dehydrogenase	1.79909e+07	1.51964e+07	1.53491e+07	7.25505	7.18174	7.18608	2.6043e+07	1.0561e+07	9.1624e+06	7.41569	7.0237	6.96201	7.2529	7.13292	7.16462	7.41785	7.30339	7.17554	7.18348	7.29893
SMUL_1056	adenine phosphoribosyltransferase	1.80018e+07	2.64789e+07	1.92319e+07	7.25532	7.4229	7.28402	2.21557e+07	3.86736e+06	1.14103e+06	7.34548	6.58741	6.0573	7.25316	7.37408	7.26255	7.34764	6.8671	6.27083	7.2966	6.82852
SMUL_0376	aminopeptidase	1.81374e+07	2.2302e+07	2.05744e+07	7.25858	7.34834	7.31333	1.77337e+07	5.69125e+06	3.52557e+06	7.2488	6.75521	6.54723	7.25642	7.29952	7.29186	7.25096	7.03489	6.76076	7.2826	7.01554
SMUL_1125	lipid A export ATP-binding/permease protein MsbA	1.82213e+07	1.30811e+07	1.40227e+07	7.26058	7.11664	7.14683	7.58497e+06	461809	2.34539e+06	6.87995	5.66446	6.37022	7.25842	7.06782	7.12536	6.88211	5.94414	6.58375	7.15054	6.47
SMUL_1953	DNA ligase [NAD(+)	1.82398e+07	1.32698e+07	1.49679e+07	7.26102	7.12287	7.17516	1.95378e+07	2.211e+06	9.55334e+06	7.29088	6.34459	6.98016	7.25886	7.07404	7.15369	7.29303	6.62427	7.19369	7.1622	7.037
SMUL_1473	putative lipid A export ATP-binding/permease protein	1.84484e+07	1.85745e+07	1.92888e+07	7.26596	7.26892	7.28531	2.11036e+07	5.55033e+06	5.9155e+06	7.32436	6.74432	6.77199	7.2638	7.2201	7.26384	7.32652	7.024	6.98553	7.24925	7.11201
SMUL_2908	L-seryl-tRNA(Sec) selenium transferase	1.85112e+07	2.08965e+07	1.96147e+07	7.26743	7.32007	7.29258	1.53539e+07	6.77237e+06	7.56235e+06	7.18622	6.83074	6.87866	7.26528	7.27125	7.27111	7.18838	7.11042	7.09219	7.26922	7.13033
SMUL_1663	methyl-accepting chemotaxis protein	1.85965e+07	1.58301e+07	1.54237e+07	7.26943	7.19948	7.18819	2.48905e+07	1.59753e+07	2.73034e+07	7.39603	7.20345	7.43622	7.26728	7.15066	7.16672	7.39819	7.48313	7.64975	7.19489	7.51036
SMUL_0145	YajQ-like protein	1.8663e+07	2.34077e+07	1.7982e+07	7.27098	7.36936	7.25484	2.20456e+07	6.03011e+06	5.98344e+06	7.34332	6.78033	6.77695	7.26883	7.32054	7.23337	7.34548	7.06001	6.99049	7.27424	7.13199
SMUL_3196	biotin synthase	1.86948e+07	2.50583e+07	1.98777e+07	7.27172	7.39895	7.29837	2.20741e+07	6.75204e+06	7.4077e+06	7.34388	6.82943	6.86968	7.26957	7.35013	7.2769	7.34604	7.10912	7.08322	7.29887	7.17946
SMUL_1692	putative mechanosensitive ion channel	1.87689e+07	1.69714e+07	1.53229e+07	7.27344	7.22972	7.18534	1.19972e+07	1.42289e+06	5.26242e+06	7.07908	6.15317	6.72119	7.27128	7.1809	7.16387	7.08124	6.43285	6.93472	7.20535	6.81627
SMUL_2360	putative nucleotide phosphoribosyltransferase	1.88199e+07	2.64316e+07	2.09941e+07	7.27462	7.42212	7.3221	2.97038e+07	1.08264e+07	2.06865e+07	7.47281	7.03449	7.31569	7.27246	7.3733	7.30063	7.47497	7.31417	7.52922	7.31546	7.43945
SMUL_0136	translation initiation factor 3	1.88315e+07	2.6267e+07	2.00419e+07	7.27489	7.41941	7.30194	2.14083e+07	7.9491e+06	9.67469e+06	7.33058	6.90032	6.98564	7.27273	7.37059	7.28047	7.33274	7.18	7.19917	7.30793	7.2373
SMUL_0855	putative amidase	1.88579e+07	1.59021e+07	1.61259e+07	7.27549	7.20145	7.20752	2.02805e+07	1.49196e+07	7.97345e+06	7.30708	7.17376	6.90165	7.27334	7.15263	7.18606	7.30924	7.45344	7.11518	7.20401	7.29262
SMUL_2083	putative long-chain-fatty-acid--CoA ligase	1.88955e+07	1.68281e+07	2.2842e+07	7.27636	7.22603	7.35873	1.74303e+07	1.63813e+06	6.64926e+06	7.2413	6.21435	6.82277	7.2742	7.17721	7.33727	7.24346	6.49403	7.03631	7.26289	6.9246
SMUL_1907	short chain isoprenyl diphosphate synthase	1.89505e+07	2.42289e+07	2.13522e+07	7.27762	7.38433	7.32944	1.85484e+07	9.18609e+06	2.10677e+07	7.26831	6.96313	7.32362	7.27547	7.33551	7.30798	7.27047	7.24281	7.53715	7.30632	7.35014
SMUL_2683	translation initiation factor 1	1.89652e+07	2.15988e+07	1.91947e+07	7.27796	7.33443	7.28318	2.47425e+07	1.95502e+07	3.66734e+07	7.39344	7.29115	7.56435	7.2758	7.28561	7.26171	7.3956	7.57083	7.77789	7.27437	7.58144
SMUL_2147	hypothetical protein	1.90302e+07	2.81128e+07	2.19135e+07	7.27944	7.4489	7.34071	2.4843e+07	2.48269e+06	5.02365e+06	7.3952	6.39492	6.70102	7.27729	7.40008	7.31924	7.39736	6.6746	6.91455	7.3322	6.99551
SMUL_2718	ferrous iron transport protein B	1.90685e+07	1.491e+07	2.11301e+07	7.28032	7.17348	7.3249	3.01484e+07	8.62362e+06	2.66924e+06	7.47926	6.93569	6.42639	7.27816	7.12466	7.30343	7.48142	7.21537	6.63992	7.23542	7.11224
SMUL_1788	Mu-like prophage protein gp29	1.92102e+07	2.04161e+07	1.96163e+07	7.28353	7.30997	7.29262	1.83903e+07	2.98854e+06	1.69203e+06	7.26459	6.47546	6.22841	7.28138	7.26115	7.27115	7.26675	6.75514	6.44194	7.27123	6.82128
SMUL_3136	putative type IIs restriction endonuclease	1.93234e+07	1.76078e+07	2.45465e+07	7.28608	7.2457	7.38999	2.25412e+07	9.28971e+07	1.87186e+08	7.35298	7.968	8.27227	7.28393	7.19688	7.36852	7.35514	8.24768	8.48581	7.28311	8.02954
SMUL_2611	dUTPase	1.95288e+07	3.00756e+07	2.26532e+07	7.29068	7.47821	7.35513	2.55824e+07	4.66783e+07	2.03884e+07	7.40794	7.66912	7.30938	7.28852	7.42939	7.33366	7.4101	7.9488	7.52292	7.35053	7.62727
SMUL_0023	hypothetical protein	1.96997e+07	3.35547e+07	2.50585e+07	7.29446	7.52575	7.39896	1.46137e+07	8.54417e+06	9.29054e+06	7.16476	6.93167	6.96804	7.2923	7.47693	7.37749	7.16692	7.21135	7.18158	7.38224	7.18662
SMUL_0388	lipopolysaccharide biosynthesis protein RffA	1.97275e+07	2.23584e+07	1.79326e+07	7.29507	7.34944	7.25364	1.73261e+07	4.24829e+06	1.18088e+07	7.2387	6.62821	7.07221	7.29292	7.30062	7.23218	7.24086	6.9079	7.28574	7.27524	7.14483
SMUL_2657	putative two-component sensor histidine kinase	1.98054e+07	2.37401e+07	1.70629e+07	7.29678	7.37548	7.23205	2.51851e+07	6.9725e+06	8.06719e+06	7.40114	6.84339	6.90672	7.29463	7.32666	7.21059	7.4033	7.12307	7.12026	7.27729	7.21554
SMUL_0933	type I restriction-modification system, DNA-methyltransferase subunit M	2.01608e+07	1.73842e+07	1.54672e+07	7.30451	7.24015	7.18941	1.93119e+07	3.51787e+06	3.48739e+06	7.28583	6.54628	6.5425	7.30235	7.19133	7.16794	7.28798	6.82596	6.75603	7.22054	6.95666
SMUL_0441	NG,NG-dimethylarginine dimethylaminohydrolase 1	2.03842e+07	2.63788e+07	2.33998e+07	7.30929	7.42125	7.36921	2.2533e+07	1.33623e+07	2.39904e+07	7.35282	7.12588	7.38004	7.30714	7.37243	7.34775	7.35498	7.40556	7.59357	7.34244	7.45137
SMUL_1711	putative RND family multidrug efflux pump	2.03944e+07	3.20312e+07	2.20845e+07	7.30951	7.50557	7.34409	2.02752e+07	2.51366e+07	2.4327e+07	7.30697	7.40031	7.38609	7.30736	7.45675	7.32262	7.30912	7.67999	7.59962	7.36224	7.52958
SMUL_2273	transcriptional regulator	2.04076e+07	2.91886e+07	2.57243e+07	7.30979	7.46521	7.41034	2.47173e+07	1.72027e+07	1.17091e+07	7.393	7.2356	7.06852	7.30764	7.41639	7.38888	7.39516	7.51528	7.28206	7.37097	7.3975
SMUL_3296	flagellar hook-length control protein FliK	2.04678e+07	1.15613e+07	1.46777e+07	7.31107	7.06301	7.16666	1.41983e+07	6.93722e+06	6.20028e+06	7.15224	6.84119	6.79241	7.30891	7.01418	7.14519	7.1544	7.12087	7.00595	7.1561	7.09374
SMUL_1355	ABC transporter, ATP-binding protein	2.06171e+07	1.61936e+07	1.7914e+07	7.31423	7.20934	7.25319	3.043e+07	1.29239e+07	1.72906e+07	7.4833	7.11139	7.23781	7.31207	7.16052	7.23172	7.48546	7.39108	7.45134	7.23477	7.44263
SMUL_0025	hcp beta-lactamase family protein	2.0653e+07	2.75437e+07	2.89481e+07	7.31498	7.44002	7.46162	2.21969e+07	8.572e+06	1.54765e+07	7.34629	6.93308	7.18967	7.31283	7.3912	7.44015	7.34845	7.21276	7.40321	7.38139	7.32147
SMUL_1060	signal peptidase I	2.07164e+07	2.57388e+07	2.13184e+07	7.31631	7.41059	7.32876	2.19027e+07	2.71792e+07	2.72862e+07	7.3405	7.43424	7.43594	7.31416	7.36177	7.30729	7.34266	7.71392	7.64948	7.32774	7.56868
SMUL_0796	3-phosphoshikimate 1-carboxyvinyltransferase	2.08457e+07	2.32804e+07	2.01973e+07	7.31902	7.36699	7.30529	1.91672e+07	2.94332e+06	4.51983e+06	7.28256	6.46884	6.65512	7.31686	7.31817	7.28383	7.28472	6.74852	6.86866	7.30629	6.9673
SMUL_2247	arginine biosynthesis bifunctional protein ArgJ	2.0863e+07	3.11178e+07	2.54646e+07	7.31938	7.49301	7.40594	2.45086e+07	9.38193e+06	4.29835e+06	7.38932	6.97229	6.6333	7.31722	7.44419	7.38447	7.39148	7.25197	6.84684	7.38196	7.16343
SMUL_1222	small conductance mechanosensitive ion channel (MscS) family protein	2.09401e+07	1.76898e+07	1.63665e+07	7.32098	7.24772	7.21396	1.82177e+07	7.44337e+06	1.02239e+07	7.26049	6.87177	7.00962	7.31882	7.1989	7.19249	7.26265	7.15145	7.22315	7.23674	7.21242
SMUL_0591	ribosomal protein S12 methylthiotransferase RimO	2.105e+07	1.9008e+07	1.55705e+07	7.32325	7.27894	7.1923	1.71625e+07	1.62493e+06	6.18806e+06	7.23458	6.21084	6.79155	7.3211	7.23012	7.17083	7.23674	6.49052	7.00509	7.24068	6.91078
SMUL_2340	bifunctional protein Aas	2.12318e+07	1.78511e+07	2.25382e+07	7.32699	7.25166	7.35292	1.60849e+07	2.63776e+06	1.90056e+06	7.20642	6.42124	6.27888	7.32483	7.20284	7.33145	7.20858	6.70092	6.49242	7.28638	6.80064
SMUL_0825	NADPH dehydrogenase	2.12508e+07	2.86194e+07	2.51403e+07	7.32738	7.45666	7.40037	1.72021e+07	1.09732e+07	1.67611e+07	7.23558	7.04033	7.2243	7.32522	7.40784	7.3789	7.23774	7.32001	7.43784	7.37065	7.33186
SMUL_0840	potassium uptake protein TrkA	2.12614e+07	2.10014e+07	1.99964e+07	7.32759	7.32225	7.30095	1.4384e+07	6.69327e+06	7.00994e+06	7.15788	6.82564	6.84571	7.32544	7.27343	7.27948	7.16004	7.10532	7.05925	7.29278	7.1082
SMUL_0378	flagellar biosynthesis protein FlhF	2.13024e+07	2.14433e+07	1.46567e+07	7.32843	7.33129	7.16604	1.37155e+07	1.19716e+07	1.12249e+07	7.13721	7.07815	7.05018	7.32627	7.28247	7.14457	7.13937	7.35783	7.26372	7.2511	7.25364
SMUL_1916	molybdopterin adenylyltransferase	2.13983e+07	2.70216e+07	2.03056e+07	7.33038	7.43171	7.30762	2.32995e+07	3.84121e+06	5.13903e+06	7.36735	6.58447	6.71088	7.32822	7.38289	7.28615	7.36951	6.86415	6.92442	7.33242	7.05269
SMUL_0181	glutamine transport system permease GlnP	2.16665e+07	2.35454e+07	2.1465e+07	7.33579	7.37191	7.33173	2.15683e+07	7.81938e+06	1.05972e+07	7.33382	6.89317	7.02519	7.33363	7.32308	7.31026	7.33598	7.17285	7.23873	7.32233	7.24918
SMUL_0981	TRAP transporter solute receptor	2.16932e+07	2.86115e+07	2.67661e+07	7.33632	7.45654	7.42759	2.5924e+07	1.27139e+07	1.17072e+07	7.4137	7.10428	7.06845	7.33417	7.40772	7.40612	7.41586	7.38396	7.28199	7.38267	7.3606
SMUL_0890	cytochrome c552 NrfA	2.17427e+07	1.85478e+07	1.47786e+07	7.33731	7.26829	7.16963	1.32921e+07	1.45206e+07	2.23007e+07	7.1236	7.16198	7.34832	7.33516	7.21947	7.14817	7.12575	7.44167	7.56185	7.23426	7.37642
SMUL_2253	putative zinc metallopeptidase	2.18018e+07	2.5499e+07	2.32981e+07	7.33849	7.40652	7.36732	1.79208e+07	1.24348e+06	561309	7.25336	6.09464	5.7492	7.33634	7.3577	7.34585	7.25552	6.37432	5.96274	7.34663	6.53086
SMUL_1003	putative amidoligase	2.18902e+07	2.10642e+07	2.01265e+07	7.34025	7.32355	7.30377	1.9345e+07	5.86977e+06	8.91726e+06	7.28657	6.76862	6.95023	7.33809	7.27472	7.2823	7.28873	7.0483	7.16377	7.29837	7.16693
SMUL_0584	hypothetical protein	2.20453e+07	4.41945e+07	4.1794e+07	7.34332	7.64537	7.62111	2.19132e+07	422624	7.65467e+06	7.34071	5.62595	6.88393	7.34116	7.59655	7.59965	7.34286	5.90564	7.09746	7.51245	6.78199
SMUL_1055	tryptophan synthase beta chain	2.20587e+07	2.49882e+07	2.22628e+07	7.34358	7.39774	7.34758	2.28099e+07	1.99357e+07	2.99696e+07	7.35812	7.29963	7.47668	7.34143	7.34891	7.32611	7.36028	7.57931	7.69022	7.33882	7.54327
SMUL_3128	molybdenum ABC transporter, periplasmic molybdenum-binding protein ModA	2.2178e+07	2.97094e+07	2.36972e+07	7.34592	7.47289	7.3747	2.07884e+07	1.53488e+07	1.43322e+07	7.31782	7.18607	7.15631	7.34377	7.42407	7.35323	7.31998	7.46575	7.36985	7.37369	7.38519
SMUL_2248	hypothetical protein	2.21987e+07	2.68966e+07	4.89755e+07	7.34633	7.4297	7.68998	1.92508e+07	3.88399e+06	1.27697e+08	7.28445	6.58928	8.10618	7.34417	7.38088	7.66851	7.28661	6.86896	8.31972	7.46452	7.49176
SMUL_1122	thiol-disulfide oxidoreductase ResA-like protein	2.22362e+07	2.9383e+07	2.13857e+07	7.34706	7.4681	7.33012	2.49751e+07	1.01605e+07	2.19517e+07	7.39751	7.00691	7.34147	7.34491	7.41928	7.30866	7.39967	7.2866	7.555	7.35761	7.41375
SMUL_2365	tryptophan synthase beta chain	2.22572e+07	2.7026e+07	3.07858e+07	7.34747	7.43178	7.48835	2.96862e+07	9.48675e+06	2.01192e+07	7.47255	6.97712	7.30361	7.34531	7.38296	7.46688	7.47471	7.2568	7.51714	7.39839	7.41622
SMUL_1946	flagellar biosynthesis protein FlhA	2.23454e+07	1.6922e+07	2.1461e+07	7.34919	7.22845	7.33165	1.43237e+07	817269	1.28234e+06	7.15606	5.91236	6.108	7.34703	7.17963	7.31018	7.15822	6.19205	6.32154	7.27895	6.55727
SMUL_2404	response regulator receiver	2.25249e+07	2.97873e+07	2.75107e+07	7.35266	7.47403	7.4395	2.09043e+07	1.28007e+07	3.29935e+07	7.32024	7.10723	7.51843	7.35051	7.42521	7.41803	7.3224	7.38692	7.73196	7.39792	7.48042
SMUL_2029	putative peptidase	2.25582e+07	1.74898e+07	2.29052e+07	7.3533	7.24279	7.35993	1.89794e+07	6.77262e+06	8.88135e+06	7.27828	6.83076	6.94848	7.35115	7.19396	7.33847	7.28044	7.11044	7.16201	7.29453	7.1843
SMUL_1106	divergent polysaccharide deacetylase family protein	2.26744e+07	1.83897e+07	1.78075e+07	7.35554	7.26458	7.2506	2.20194e+07	1.13782e+07	8.42334e+06	7.34281	7.05607	6.92548	7.35338	7.21575	7.22914	7.34496	7.33575	7.13902	7.26609	7.27325
SMUL_2267	putative periplasmic thioredoxin	2.27376e+07	3.12638e+07	2.73303e+07	7.35675	7.49504	7.43664	2.5357e+07	2.51858e+07	7.79709e+06	7.4041	7.40115	6.89193	7.35459	7.44622	7.41518	7.40626	7.68084	7.10547	7.40533	7.39752
SMUL_0042	putative integrase	2.29908e+07	2.26246e+07	2.38849e+07	7.36155	7.35458	7.37812	2.85237e+07	7.6836e+06	1.3551e+07	7.45521	6.88556	7.13197	7.3594	7.30576	7.35666	7.45737	7.16525	7.34551	7.34061	7.32271
SMUL_1086	de-hypoxanthine futalosine synthase	2.30645e+07	2.38527e+07	2.0076e+07	7.36294	7.37754	7.30268	2.07906e+07	6.59634e+06	9.73166e+06	7.31787	6.8193	6.98819	7.36079	7.32872	7.28121	7.32003	7.09898	7.20172	7.32357	7.20691
SMUL_1386	flagellar P-ring protein FlgI	2.30984e+07	2.66552e+07	2.71185e+07	7.36358	7.42578	7.43326	2.61621e+07	1.59868e+07	4.50719e+06	7.41767	7.20376	6.65391	7.36143	7.37696	7.4118	7.41983	7.48344	6.86744	7.38339	7.2569
SMUL_0884	lytic murein transglycosylase domain-containing protein	2.31263e+07	2.26885e+07	1.96201e+07	7.36411	7.35581	7.2927	2.06864e+07	8.17582e+06	5.23025e+06	7.31569	6.91253	6.71852	7.36195	7.30698	7.27123	7.31784	7.19221	6.93206	7.31339	7.14737
SMUL_2081	putative histidine kinase	2.32519e+07	1.9946e+07	2.53066e+07	7.36646	7.29986	7.40323	2.00292e+07	4.08357e+06	1.15554e+06	7.30166	6.61104	6.06278	7.3643	7.25103	7.38177	7.30382	6.89072	6.27632	7.33237	6.82362
SMUL_2351	outer membrane porin	2.32903e+07	2.43261e+07	2.86124e+07	7.36718	7.38607	7.45655	4.49266e+07	4.07051e+08	3.30547e+08	7.6525	8.60965	8.51923	7.36502	7.33725	7.43509	7.65466	8.88933	8.73277	7.37912	8.42559
SMUL_1924	cytosol nonspecific dipeptidase	2.33205e+07	2.24462e+07	2.27473e+07	7.36774	7.35114	7.35693	1.93699e+07	3.15177e+06	1.77601e+06	7.28713	6.49855	6.24945	7.36558	7.30232	7.33546	7.28929	6.77824	6.46298	7.33446	6.8435
SMUL_1433	NiFe hydrogenase nickel incorporation protein HypB	2.33345e+07	2.74648e+07	2.42053e+07	7.368	7.43878	7.38391	2.49144e+07	3.2714e+07	2.63029e+07	7.39645	7.51473	7.42	7.36584	7.38996	7.36244	7.39861	7.79442	7.63354	7.37275	7.60885
SMUL_1161	hypothetical protein	2.3376e+07	3.12356e+07	2.38874e+07	7.36877	7.49465	7.37817	2.45359e+07	2.29612e+06	2.81245e+06	7.3898	6.36099	6.44908	7.36662	7.44583	7.3567	7.39196	6.64068	6.66262	7.38972	6.89842
SMUL_0881	fructose-1,6-bisphosphatase, type I	2.35138e+07	3.44804e+07	3.41454e+07	7.37132	7.53757	7.53333	3.28225e+07	1.465e+06	984447	7.51617	6.16584	5.99319	7.36917	7.48875	7.51186	7.51833	6.44552	6.20673	7.45659	6.72353
SMUL_2498	bifunctional protein HldE	2.35834e+07	2.84581e+07	2.53452e+07	7.37261	7.45421	7.4039	2.14852e+07	2.53624e+07	1.46355e+07	7.33214	7.40419	7.16541	7.37045	7.40539	7.38243	7.3343	7.68387	7.37894	7.38609	7.4657
SMUL_2436	putative RND lipid exporter	2.36244e+07	2.06957e+07	2.45577e+07	7.37336	7.31588	7.39019	1.49113e+07	1.30174e+06	3.22448e+07	7.17352	6.11452	7.50846	7.37121	7.26706	7.36872	7.17568	6.3942	7.72199	7.33566	7.09729
SMUL_3090	sulfur carrier protein adenylyltransferase ThiF	2.36442e+07	3.13424e+07	2.79851e+07	7.37373	7.49613	7.44693	2.25426e+07	6.49389e+06	5.99731e+06	7.353	6.8125	6.77796	7.37157	7.44731	7.42546	7.35516	7.09219	6.99149	7.41478	7.14628
SMUL_1459	fumarate hydratase class II	2.36581e+07	2.46135e+07	2.30983e+07	7.37398	7.39117	7.36358	1.97955e+07	2.66536e+06	5.94985e+06	7.29657	6.42576	6.77451	7.37182	7.34235	7.34211	7.29873	6.70544	6.98804	7.3521	6.9974
SMUL_0234	dihydrodipicolinate reductase	2.36668e+07	3.47402e+07	2.74737e+07	7.37414	7.54083	7.43892	3.03377e+07	1.58348e+07	3.35269e+07	7.48198	7.19961	7.52539	7.37198	7.49201	7.41745	7.48414	7.47929	7.73893	7.42715	7.56745
SMUL_2654	Cbb3-type cytochrome c oxidase subunit CcoO	2.38055e+07	2.72509e+07	2.87737e+07	7.37668	7.43538	7.459	1.4706e+07	1.28037e+07	1.08218e+07	7.16749	7.10734	7.0343	7.37452	7.38656	7.43753	7.16965	7.38702	7.24783	7.39954	7.26817
SMUL_1787	site-specific DNA-methyltransferase	2.39073e+07	3.57407e+07	2.67283e+07	7.37853	7.55316	7.42697	2.72116e+07	3.47309e+06	956593	7.43475	6.54072	5.98073	7.37637	7.50434	7.4055	7.43691	6.8204	6.19426	7.42874	6.81719
SMUL_2869	molybdenum-binding regulatory protein	2.42582e+07	3.00839e+07	2.56914e+07	7.38486	7.47833	7.40979	2.7831e+07	6.52878e+06	8.14085e+06	7.44453	6.81483	6.91067	7.3827	7.42951	7.38832	7.44669	7.09451	7.1242	7.40018	7.2218
SMUL_1407	bifunctional protein GlmU	2.43818e+07	2.44962e+07	2.187e+07	7.38707	7.3891	7.33985	2.28252e+07	1.27836e+07	1.3328e+07	7.35841	7.10665	7.12477	7.38491	7.34028	7.31838	7.36057	7.38633	7.3383	7.34786	7.36174
SMUL_2487	glucose-1-phosphate thymidylyltransferase	2.44147e+07	3.29448e+07	3.09239e+07	7.38765	7.51779	7.49029	2.74992e+07	1.16628e+07	2.98635e+07	7.43932	7.0668	7.47514	7.3855	7.46897	7.46883	7.44148	7.34649	7.68867	7.4411	7.49221
SMUL_1204	putative periplasmic protein	2.4478e+07	2.48551e+07	2.40882e+07	7.38878	7.39541	7.3818	2.50506e+07	1.3282e+07	2.66405e+07	7.39882	7.12326	7.42554	7.38662	7.34659	7.36034	7.40098	7.40295	7.63908	7.36452	7.481
SMUL_0948	ferredoxin thioredoxin reductase-like protein	2.45409e+07	3.84083e+07	2.37207e+07	7.38989	7.58442	7.37513	1.86131e+07	1.23001e+07	3.02924e+07	7.26982	7.08991	7.48133	7.38773	7.5356	7.35366	7.27198	7.36959	7.69487	7.42567	7.44548
SMUL_3094	O-acetylhomoserine aminocarboxypropyltransferase	2.469e+07	3.24179e+07	3.2695e+07	7.39252	7.51079	7.51448	1.95025e+07	5.32873e+06	1.47112e+07	7.29009	6.72662	7.16765	7.39037	7.46196	7.49301	7.29225	7.0063	7.38118	7.44845	7.22658
SMUL_1703	pyruvate dehydrogenase [ubiquinone	2.46912e+07	2.3625e+07	2.20557e+07	7.39254	7.37337	7.34352	2.14481e+07	3.75457e+06	3.28365e+06	7.33139	6.57456	6.51636	7.39039	7.32455	7.32205	7.33355	6.85424	6.72989	7.34566	6.97256
SMUL_0862	DNA repair protein RecN	2.47875e+07	2.31546e+07	2.35251e+07	7.39423	7.36464	7.37153	1.95648e+07	1.69697e+07	9.80214e+06	7.29148	7.22967	6.99132	7.39208	7.31582	7.35006	7.29363	7.50936	7.20486	7.35265	7.33595
SMUL_2403	bifunctional enzyme IspD/IspF	2.48838e+07	2.90933e+07	2.35274e+07	7.39592	7.46379	7.37157	2.2004e+07	1.82912e+07	1.96499e+07	7.3425	7.26224	7.29336	7.39376	7.41497	7.35011	7.34466	7.54192	7.5069	7.38628	7.46449
SMUL_1964	curved DNA-binding protein CbpA	2.52003e+07	3.35869e+07	2.50708e+07	7.40141	7.52617	7.39917	2.74819e+07	1.88506e+07	2.59566e+07	7.43905	7.27533	7.41425	7.39925	7.47735	7.3777	7.44121	7.55501	7.62778	7.4181	7.54133
SMUL_0346	polysulfide reductase-like protein, subunit A	2.52347e+07	2.33316e+07	1.94019e+07	7.402	7.36794	7.28785	2.04332e+07	1.25355e+06	908709	7.31034	6.09814	5.95842	7.39984	7.31912	7.26638	7.3125	6.37782	6.17196	7.32845	6.62076
SMUL_2522	ubiquinol--cytochrome c reductase, cytochrome B subunit	2.52805e+07	2.51146e+07	3.8344e+07	7.40279	7.39993	7.5837	1.77384e+07	683172	1.38198e+06	7.24891	5.83453	6.1405	7.40063	7.35111	7.56223	7.25107	6.11421	6.35404	7.43799	6.57311
SMUL_0594	hypothetical protein	2.53908e+07	3.85832e+07	3.83142e+07	7.40468	7.5864	7.58336	3.78917e+07	2.16952e+07	3.65666e+07	7.57854	7.33636	7.56308	7.40252	7.53758	7.56189	7.5807	7.61605	7.77662	7.50066	7.65779
SMUL_0077	putative FAD-dependent dehydrogenase	2.5645e+07	2.22403e+07	2.00401e+07	7.409	7.34714	7.3019	2.46607e+07	4.9255e+06	7.92375e+06	7.39201	6.69245	6.89893	7.40685	7.29832	7.28043	7.39416	6.97213	7.11246	7.32853	7.15959
SMUL_0299	1-deoxy-D-xylulose 5-phosphate synthase	2.57641e+07	2.2582e+07	3.4608e+07	7.41101	7.35376	7.53918	3.38688e+07	6.98095e+06	3.9958e+06	7.5298	6.84391	6.6016	7.40886	7.30494	7.51771	7.53196	7.1236	6.81514	7.4105	7.1569
SMUL_0797	4-hydroxy-3-methylbut-2-enyl diphosphate reductase	2.5794e+07	3.29763e+07	1.90492e+07	7.41152	7.5182	7.27988	2.48095e+07	8.51525e+06	6.51291e+06	7.39462	6.9302	6.81377	7.40936	7.46938	7.25841	7.39678	7.20988	7.02731	7.37905	7.21132
SMUL_1104	septum site-determining protein MinD	2.5942e+07	4.03272e+07	3.39976e+07	7.414	7.6056	7.53145	3.5554e+07	1.90935e+07	3.46549e+07	7.55089	7.28089	7.53976	7.41185	7.55678	7.50998	7.55305	7.56057	7.7533	7.49287	7.6223
SMUL_0764	ATP phosphoribosyltransferase	2.60047e+07	3.94597e+07	3.14586e+07	7.41505	7.59615	7.49774	3.88507e+07	1.95777e+06	1.11392e+07	7.5894	6.29176	7.04685	7.4129	7.54733	7.47627	7.59156	6.57144	7.26039	7.47883	7.14113
SMUL_0118	arabinose 5-phosphate isomerase	2.61587e+07	3.071e+07	2.63984e+07	7.41762	7.48728	7.42158	3.01342e+07	1.18572e+07	2.02306e+07	7.47906	7.07398	7.30601	7.41546	7.43846	7.40011	7.48122	7.35366	7.51954	7.41801	7.45148
SMUL_2356	tricarboxylate transport protein TctC	2.62652e+07	4.138e+07	3.59205e+07	7.41938	7.61679	7.55534	5.0055e+07	7.88688e+07	1.22348e+08	7.69945	7.89691	8.0876	7.41722	7.56797	7.53387	7.70161	8.17659	8.30113	7.50636	8.05977
SMUL_1940	heat shock protein GrpE	2.63576e+07	3.71638e+07	3.17851e+07	7.42091	7.57012	7.50222	3.90364e+07	2.24385e+07	4.00123e+07	7.59147	7.35099	7.60219	7.41875	7.5213	7.48076	7.59363	7.63068	7.81573	7.4736	7.68001
SMUL_2347	citrate lyase beta chain	2.64814e+07	4.36115e+07	3.92299e+07	7.42294	7.6396	7.59362	2.37815e+07	8.74768e+07	3.08822e+07	7.37624	7.94189	7.48971	7.42079	7.59078	7.57215	7.3784	8.22157	7.70324	7.5279	7.76774
SMUL_0079	cytoplasmic formate dehydrogenase	2.65793e+07	2.40982e+07	3.32182e+07	7.42454	7.38198	7.52138	2.77423e+07	6.46167e+06	1.41062e+07	7.44314	6.81034	7.14941	7.42239	7.33316	7.49991	7.4453	7.09003	7.36294	7.41849	7.29942
SMUL_2556	HpcH_HpaI superfamily domain-containing protein	2.68383e+07	3.49282e+07	2.81972e+07	7.42876	7.54318	7.45021	2.78762e+07	8.53707e+06	2.41663e+07	7.44523	6.93131	7.38321	7.4266	7.49435	7.42874	7.44739	7.21099	7.59674	7.4499	7.41838
SMUL_0757	putative diguanylate cyclase	2.68624e+07	3.94975e+07	3.64382e+07	7.42914	7.59657	7.56156	4.09928e+07	2.73366e+07	9.90743e+06	7.61271	7.43674	6.99596	7.42699	7.54775	7.54009	7.61487	7.71643	7.2095	7.50494	7.5136
SMUL_0622	TRAP-type C4-dicarboxylate transport system, periplasmic component	2.68886e+07	2.99573e+07	3.01566e+07	7.42957	7.4765	7.47938	8.26624e+07	8.65512e+07	7.30259e+07	7.91731	7.93727	7.86348	7.42741	7.42768	7.45792	7.91947	8.21695	8.07701	7.43767	8.07114
SMUL_2521	ubiquinol-cytochrome c reductase iron-sulfur subunit	2.68887e+07	2.86635e+07	2.29592e+07	7.42957	7.45733	7.36096	2.2795e+07	3.84596e+06	3.35739e+06	7.35784	6.585	6.526	7.42741	7.40851	7.33949	7.36	6.86469	6.73954	7.3918	6.98807
SMUL_2464	putative oligosaccharyltransferase	2.6921e+07	2.28872e+07	2.33012e+07	7.43009	7.35959	7.36738	1.25218e+07	3.09192e+06	4.05883e+06	7.09767	6.49023	6.6084	7.42794	7.31077	7.34591	7.09983	6.76991	6.82194	7.36154	6.89722
SMUL_1790	hypothetical protein	2.69569e+07	2.37865e+07	1.61175e+07	7.43067	7.37633	7.2073	5.91835e+06	6.62076e+06	1.82497e+07	6.7722	6.82091	7.26125	7.42851	7.32751	7.18583	6.77436	7.10059	7.47479	7.31395	7.11658
SMUL_0533	delta-aminolevulinic acid dehydratase	2.70309e+07	3.72464e+07	3.08704e+07	7.43186	7.57108	7.48954	2.95554e+07	2.19702e+07	2.31534e+07	7.47064	7.34183	7.36461	7.4297	7.52226	7.46807	7.4728	7.62152	7.57815	7.47335	7.55749
SMUL_2233	(E)-4-hydroxy-3-methylbut-2-enyl-diphosphate synthase	2.70508e+07	3.46392e+07	3.06121e+07	7.43218	7.53957	7.48589	2.79976e+07	2.10595e+07	2.10907e+07	7.44712	7.32345	7.32409	7.43002	7.49075	7.46443	7.44928	7.60313	7.53763	7.46173	7.53001
SMUL_0246	acyl-[acyl-carrier-protein	2.73696e+07	4.01517e+07	3.21529e+07	7.43727	7.6037	7.50722	3.66936e+07	5.67793e+06	1.0747e+07	7.56459	6.75419	7.03129	7.43511	7.55488	7.48575	7.56675	7.03387	7.24482	7.49192	7.28181
SMUL_1482	putative UDP-N-acetylmuramoyl-tripeptide--D-alanyl-D-alanine ligase	2.73875e+07	2.41565e+07	2.98208e+07	7.43755	7.38303	7.47452	1.58717e+07	1.22064e+07	4.10989e+06	7.20062	7.08659	6.61383	7.4354	7.33421	7.45305	7.20278	7.36627	6.82737	7.40755	7.13214
SMUL_1271	hypothetical protein	2.74302e+07	2.49107e+07	2.04352e+07	7.43823	7.39639	7.31038	2.37985e+07	6.61098e+06	1.49619e+07	7.37655	6.82027	7.17499	7.43607	7.34756	7.28891	7.37871	7.09995	7.38852	7.35752	7.28906
SMUL_2444	6,7-dimethyl-8-ribityllumazine synthase RibH	2.74488e+07	4.10433e+07	3.61296e+07	7.43852	7.61324	7.55786	4.33662e+07	4.85714e+07	4.42466e+07	7.63715	7.68638	7.64588	7.43637	7.56442	7.5364	7.63931	7.96606	7.85941	7.51239	7.8216
SMUL_0617	putative D-glycerate transporter	2.78685e+07	3.00338e+07	2.54793e+07	7.44511	7.47761	7.40619	2.13185e+07	6.8674e+06	8.55997e+06	7.32876	6.83679	6.93247	7.44296	7.42879	7.38472	7.33092	7.11647	7.14601	7.41882	7.1978
SMUL_0224	LSU ribosomal protein L31p	2.78833e+07	2.82986e+07	3.73785e+07	7.44534	7.45177	7.57262	4.14316e+07	5.54272e+07	9.45928e+07	7.61733	7.74372	7.97586	7.44319	7.40294	7.55115	7.61949	8.0234	8.18939	7.46576	7.9441
SMUL_1627	hypothetical protein	2.79466e+07	3.34723e+07	2.77283e+07	7.44633	7.52469	7.44292	2.44464e+07	6.90166e+06	1.7219e+07	7.38821	6.83895	7.23601	7.44417	7.47586	7.42146	7.39037	7.11864	7.44954	7.44716	7.31952
SMUL_3163	deoxycytidine triphosphate deaminase	2.80494e+07	3.84366e+07	2.70228e+07	7.44792	7.58475	7.43173	2.90742e+07	1.19519e+07	2.65479e+07	7.46351	7.07744	7.42403	7.44577	7.53592	7.41026	7.46567	7.35712	7.63757	7.46399	7.48678
SMUL_2252	bactofilin domain-containing protein	2.80886e+07	4.39621e+07	2.64277e+07	7.44853	7.64308	7.42206	3.64462e+07	2.1045e+07	2.8021e+07	7.56165	7.32315	7.44748	7.44637	7.59426	7.40059	7.56381	7.60283	7.66102	7.48041	7.60922
SMUL_2991	molybdopterin molybdenumtransferase	2.82097e+07	2.76276e+07	2.8141e+07	7.4504	7.44134	7.44934	2.18145e+07	1.15207e+06	3.77947e+06	7.33875	6.06148	6.57743	7.44824	7.39252	7.42787	7.3409	6.34116	6.79097	7.42288	6.82434
SMUL_2220	putative N-carbamoylputrescine amidase	2.82274e+07	4.35076e+07	3.36977e+07	7.45067	7.63857	7.5276	2.73463e+07	3.18311e+06	1.00806e+07	7.4369	6.50285	7.00349	7.44852	7.58974	7.50613	7.43906	6.78253	7.21702	7.5148	7.1462
SMUL_0220	cyclic pyranopterin monophosphate synthase MoaA	2.82833e+07	3.60945e+07	2.90117e+07	7.45153	7.55744	7.46257	2.8564e+07	5.44941e+06	1.18184e+07	7.45582	6.73635	7.07256	7.44938	7.50862	7.44111	7.45798	7.01603	7.28609	7.46637	7.25337
SMUL_0316	glycerol-3-phosphate acyltransferase	2.85066e+07	2.6705e+07	2.35164e+07	7.45495	7.42659	7.37137	2.5403e+07	4.90123e+06	4.59984e+06	7.40489	6.69031	6.66274	7.45279	7.37777	7.3499	7.40704	6.96999	6.87628	7.39349	7.08444
SMUL_1519	methyl-accepting chemotaxis protein	2.85399e+07	2.24845e+07	2.2085e+07	7.45545	7.35188	7.3441	2.23202e+07	1.09768e+07	1.10409e+07	7.3487	7.04047	7.04301	7.4533	7.30306	7.32263	7.35086	7.32016	7.25654	7.35966	7.30918
SMUL_1093	hypothetical protein	2.86449e+07	3.18343e+07	2.42921e+07	7.45705	7.5029	7.38546	1.7567e+07	2.7778e+06	2.76701e+06	7.2447	6.4437	6.44201	7.45489	7.45407	7.364	7.24686	6.72338	6.65555	7.42432	6.87526
SMUL_0750	anthranilate synthase, aminase component	2.86757e+07	2.73381e+07	2.95672e+07	7.45751	7.43677	7.47081	3.04296e+07	1.42557e+07	7.73842e+06	7.4833	7.15399	6.88865	7.45536	7.38795	7.44934	7.48546	7.43367	7.10219	7.43088	7.34044
SMUL_2561	hypothetical protein	2.87091e+07	3.50957e+07	2.8441e+07	7.45802	7.54525	7.45394	2.65309e+07	1.16635e+06	1.99316e+06	7.42375	6.06683	6.29954	7.45586	7.49643	7.43248	7.42591	6.34651	6.51308	7.46159	6.76183
SMUL_1691	3-dehydroquinate synthase	2.8732e+07	3.26103e+07	3.00709e+07	7.45837	7.51336	7.47815	2.4386e+07	1.69256e+07	1.43131e+07	7.38714	7.22854	7.15573	7.45621	7.46453	7.45668	7.3893	7.50823	7.36927	7.45914	7.42226
SMUL_2047	protease	2.87697e+07	3.01371e+07	2.83341e+07	7.45894	7.4791	7.45231	1.858e+07	2.07586e+06	890497	7.26905	6.3172	5.94963	7.45678	7.43028	7.43084	7.2712	6.59688	6.16317	7.4393	6.67708
SMUL_3213	sodium/alanine symporter	2.90725e+07	2.49434e+07	2.94396e+07	7.46348	7.39696	7.46893	1.98449e+07	1.09787e+06	237796	7.29765	6.04055	5.3762	7.46133	7.34813	7.44746	7.29981	6.32023	5.58974	7.41898	6.40326
SMUL_0285	transaldolase	2.9206e+07	3.80715e+07	3.3907e+07	7.46547	7.5806	7.53029	2.64354e+07	1.70491e+07	1.89931e+07	7.42219	7.2317	7.2786	7.46332	7.53178	7.50882	7.42434	7.51138	7.49213	7.50131	7.47595
SMUL_0851	DNA-directed RNA polymerase omega subunit	2.92141e+07	2.68552e+07	4.20083e+07	7.46559	7.42903	7.62334	3.28548e+07	1.999e+07	5.2721e+07	7.5166	7.30081	7.72198	7.46344	7.38021	7.60187	7.51876	7.58049	7.93552	7.48184	7.67826
SMUL_1795	radical SAM protein	2.92733e+07	2.20971e+07	2.39242e+07	7.46647	7.34434	7.37884	2.51425e+07	9.49565e+06	8.08653e+06	7.40041	6.97752	6.90776	7.46432	7.29551	7.35737	7.40257	7.25721	7.1213	7.3724	7.26036
SMUL_1314	hypothetical protein	2.93168e+07	2.73549e+07	3.26698e+07	7.46712	7.43704	7.51415	1.97721e+07	4.79896e+06	1.03844e+07	7.29605	6.68115	7.01638	7.46496	7.38821	7.49268	7.29821	6.96083	7.22991	7.44862	7.16298
SMUL_1931	tetraacyldisaccharide 4'-kinase	2.93227e+07	2.7664e+07	3.64658e+07	7.4672	7.44191	7.56189	1.84881e+07	2.46953e+06	8.01476e+06	7.26689	6.39261	6.90389	7.46505	7.39309	7.54042	7.26905	6.6723	7.11742	7.46619	7.01959
SMUL_0534	ornithine carbamoyltransferase	2.9438e+07	5.15656e+07	4.84666e+07	7.46891	7.71236	7.68544	4.42878e+07	3.72847e+06	1.78201e+07	7.64628	6.57153	7.25091	7.46675	7.66354	7.66398	7.64844	6.85121	7.46445	7.59809	7.32137
SMUL_2457	phosphatidylserine decarboxylase proenzyme	2.97303e+07	3.4072e+07	2.74989e+07	7.4732	7.5324	7.43932	3.4149e+07	1.88146e+07	2.93906e+07	7.53338	7.2745	7.46821	7.47104	7.48358	7.41785	7.53554	7.55418	7.68174	7.45749	7.59049
SMUL_1427	NiFe hydrogenase accessory protein HydE	2.98184e+07	2.63213e+07	2.86452e+07	7.47448	7.42031	7.45705	2.30369e+07	1.17193e+06	6.84543e+06	7.36242	6.0689	6.8354	7.47233	7.37149	7.43558	7.36458	6.34858	7.04894	7.42647	6.9207
SMUL_2296	glycine--tRNA ligase	2.98969e+07	2.5742e+07	2.42382e+07	7.47563	7.41064	7.3845	3.37036e+07	9.17079e+06	1.12106e+07	7.52768	6.96241	7.04963	7.47347	7.36182	7.36303	7.52984	7.24209	7.26316	7.39944	7.34503
SMUL_2545	hypothetical protein	3.00535e+07	2.57682e+07	3.40052e+07	7.47789	7.41108	7.53154	3.36742e+07	7.6514e+06	1.15629e+07	7.5273	6.88374	7.06307	7.47574	7.36226	7.51008	7.52946	7.16342	7.2766	7.44936	7.32316
SMUL_0711	membrane protein	3.00595e+07	3.51559e+07	2.67144e+07	7.47798	7.546	7.42675	2.16231e+07	7.46388e+06	8.91413e+06	7.33492	6.87296	6.95008	7.47583	7.49718	7.40528	7.33708	7.15265	7.16361	7.45943	7.21778
SMUL_0308	3-oxoacyl-[acyl-carrier-protein	3.01047e+07	3.24171e+07	2.85385e+07	7.47863	7.51077	7.45543	3.10805e+07	2.81189e+07	2.25792e+07	7.49249	7.449	7.35371	7.47648	7.46195	7.43396	7.49465	7.72868	7.56724	7.45746	7.59686
SMUL_0420	hypothetical protein	3.02135e+07	3.8652e+07	2.92233e+07	7.4802	7.58717	7.46573	3.30305e+07	2.36356e+07	1.86792e+07	7.51892	7.37357	7.27136	7.47805	7.53835	7.44426	7.52107	7.65325	7.48489	7.48689	7.55307
SMUL_1980	methylaspartate mutase, E chain	3.02936e+07	3.21046e+07	2.70807e+07	7.48135	7.50657	7.43266	2.56003e+07	1.29735e+07	9.97471e+06	7.40825	7.11306	6.9989	7.4792	7.45775	7.41119	7.4104	7.39274	7.21243	7.44938	7.33853
SMUL_0772	L-aspartate oxidase	3.04875e+07	2.41748e+07	2.36916e+07	7.48412	7.38336	7.37459	2.49651e+07	5.00246e+07	4.55698e+07	7.39733	7.69918	7.65868	7.48197	7.33454	7.35313	7.39949	7.97887	7.87221	7.38988	7.75019
SMUL_0193	long-chain-fatty-acid--CoA ligase	3.05854e+07	2.9837e+07	3.5606e+07	7.48551	7.47475	7.55152	3.83717e+07	6.54844e+06	5.09559e+06	7.58401	6.81614	6.70719	7.48336	7.42593	7.53006	7.58617	7.09582	6.92073	7.47978	7.20091
SMUL_1937	protein-disulfide reductase	3.06756e+07	3.01598e+07	2.99082e+07	7.48679	7.47943	7.47579	3.40831e+07	1.90103e+06	3.79078e+06	7.53254	6.27899	6.57873	7.48464	7.43061	7.45432	7.5347	6.55867	6.79226	7.45652	6.96188
SMUL_1932	acetylglutamate kinase	3.07284e+07	4.04848e+07	3.37574e+07	7.48754	7.60729	7.52837	3.08097e+07	7.51626e+06	7.41852e+06	7.48869	6.876	6.87032	7.48538	7.55847	7.5069	7.49085	7.15568	7.08385	7.51692	7.24346
SMUL_2165	methyl-accepting chemotaxis protein	3.09675e+07	2.09083e+07	2.3109e+07	7.49091	7.32032	7.36378	1.44126e+07	1.39043e+07	2.92046e+07	7.15874	7.14315	7.46545	7.48875	7.2715	7.34231	7.1609	7.42283	7.67899	7.36752	7.42091
SMUL_0846	tRNA (guanine46-N7-)-methyltransferase	3.09949e+07	3.37633e+07	3.07575e+07	7.49129	7.52844	7.48795	2.30157e+07	3.5742e+06	3.07082e+06	7.36202	6.55318	6.48725	7.48913	7.47962	7.46648	7.36418	6.83286	6.70079	7.47841	6.96594
SMUL_2858	hypothetical protein	3.10271e+07	2.6527e+07	3.06607e+07	7.49174	7.42369	7.48658	3.74334e+07	3.68916e+07	7.24169e+07	7.57326	7.56693	7.85984	7.48959	7.37487	7.46511	7.57542	7.84661	8.07337	7.44319	7.8318
SMUL_0332	putative methyl-accepting chemotaxis sensory transducer with Pas/Pac sensor	3.11195e+07	2.72607e+07	3.45084e+07	7.49303	7.43554	7.53792	1.57976e+07	953003	1.62767e+06	7.19859	5.97909	6.21157	7.49088	7.38672	7.51646	7.20075	6.25878	6.4251	7.46468	6.62821
SMUL_0307	phosphate acyltransferase	3.11719e+07	3.75116e+07	2.56803e+07	7.49376	7.57417	7.4096	3.207e+07	6.67407e+07	2.00158e+07	7.5061	7.82439	7.30137	7.49161	7.52534	7.38813	7.50826	8.10407	7.51491	7.46836	7.70908
SMUL_2012	putative periplasmic protein	3.13809e+07	3.93765e+07	3.52069e+07	7.49666	7.59524	7.54663	3.26107e+07	9.19622e+06	1.83506e+07	7.51336	6.96361	7.26365	7.49451	7.54642	7.52516	7.51552	7.24329	7.47719	7.52203	7.412
SMUL_1336	hypothetical protein	3.14953e+07	4.83623e+07	4.36632e+07	7.49825	7.68451	7.64012	4.45242e+07	8.31934e+06	1.21164e+07	7.6486	6.92009	7.08337	7.49609	7.63569	7.61865	7.65076	7.19977	7.29691	7.58347	7.38248
SMUL_0704	acetyl-coenzyme A carboxyl transferase beta chain	3.16296e+07	4.2361e+07	3.75147e+07	7.50009	7.62697	7.5742	4.60471e+07	5.78868e+06	1.02701e+07	7.6632	6.76258	7.01157	7.49794	7.57814	7.55273	7.66536	7.04226	7.22511	7.54294	7.31091
SMUL_2480	GDP-L-fucose synthetase	3.1723e+07	3.47965e+07	3.31789e+07	7.50137	7.54154	7.52086	3.10942e+07	3.28041e+06	2.42801e+07	7.49268	6.51593	7.38525	7.49922	7.49271	7.4994	7.49484	6.79561	7.59878	7.49711	7.29641
SMUL_2577	2-oxoglutarate carboxylase	3.18921e+07	3.49725e+07	3.02737e+07	7.50368	7.54373	7.48107	2.11983e+07	1.57572e+07	7.59385e+06	7.3263	7.19748	6.88046	7.50153	7.49491	7.4596	7.32846	7.47716	7.094	7.48534	7.29987
SMUL_0979	hypothetical protein	3.21106e+07	4.075e+07	2.97229e+07	7.50665	7.61013	7.47309	3.56025e+07	7.77153e+07	7.0899e+07	7.55148	7.89051	7.85064	7.50449	7.56131	7.45162	7.55364	8.17019	8.06417	7.50581	7.92933
SMUL_2422	macrolide export ABC transporter, membrane fusion protein	3.21636e+07	3.05712e+07	2.27259e+07	7.50737	7.48531	7.35652	2.09147e+07	1.18758e+07	1.62532e+07	7.32045	7.07466	7.21094	7.50521	7.43649	7.33505	7.32261	7.35434	7.42447	7.42558	7.36714
SMUL_2148	diguanylate cyclase	3.21916e+07	2.54116e+07	3.6897e+07	7.50774	7.40503	7.56699	2.60551e+07	2.69225e+06	2.83284e+07	7.41589	6.43012	7.45222	7.50559	7.35621	7.54552	7.41805	6.7098	7.66576	7.46911	7.26454
SMUL_0403	uroporphyrinogen III decarboxylase	3.22267e+07	4.21521e+07	3.92066e+07	7.50822	7.62482	7.59336	3.91476e+07	1.58268e+07	1.97878e+07	7.59271	7.19939	7.2964	7.50606	7.576	7.57189	7.59486	7.47907	7.50993	7.55132	7.52796
SMUL_2472	UDP-N-acetylglucosamine 4-epimerase	3.2256e+07	2.89336e+07	2.58589e+07	7.50861	7.4614	7.41261	3.3917e+07	1.90798e+07	9.3625e+06	7.53042	7.28057	6.97139	7.50645	7.41258	7.39114	7.53258	7.56025	7.18493	7.43673	7.42592
SMUL_0001	chromosomal replication initiator protein DnaA	3.24096e+07	3.60599e+07	3.00722e+07	7.51067	7.55703	7.47816	3.43802e+07	5.1568e+07	3.72634e+07	7.53631	7.71238	7.57128	7.50852	7.5082	7.4567	7.53847	7.99206	7.78482	7.49114	7.77178
SMUL_0012	L-proline glycine betaine ABC transport system permease protein ProW	3.24125e+07	3.3494e+07	2.85362e+07	7.51071	7.52497	7.4554	4.88629e+07	3.23679e+07	1.65872e+07	7.68898	7.51011	7.21977	7.50856	7.47615	7.43393	7.69114	7.7898	7.43331	7.47288	7.63808
SMUL_2367	putative [Protein-PII	3.2597e+07	2.54019e+07	3.61358e+07	7.51318	7.40487	7.55794	2.30088e+07	3.85581e+06	4.46325e+06	7.36189	6.58612	6.64965	7.51102	7.35604	7.53647	7.36405	6.8658	6.86319	7.46785	7.03101
SMUL_2136	ammonia channel	3.26723e+07	1.08294e+07	9.80596e+06	7.51418	7.03461	6.99149	5.29718e+06	224231	51113.6	6.72404	5.3507	4.70854	7.51202	6.98578	6.97002	6.7262	5.63038	4.92207	7.15594	5.75955
SMUL_3185	glycosyltransferase / methyltransferase	3.26805e+07	2.88925e+07	3.10781e+07	7.51429	7.46079	7.49245	1.96093e+07	2.19593e+06	5.71123e+06	7.29246	6.34162	6.75673	7.51213	7.41196	7.47099	7.29462	6.6213	6.97026	7.46503	6.96206
SMUL_1095	outer membrane protein assembly factor BamD	3.27112e+07	5.30783e+07	4.85016e+07	7.5147	7.72492	7.68576	4.59463e+07	3.81426e+07	3.99619e+07	7.66225	7.58141	7.60165	7.51254	7.6761	7.66429	7.66441	7.86109	7.81518	7.61764	7.78023
SMUL_3162	biotin carboxyl carrier protein of acetyl-CoA carboxylase	3.28606e+07	4.39643e+07	3.25096e+07	7.51668	7.6431	7.51201	1.80238e+07	1.297e+07	2.47366e+07	7.25585	7.11294	7.39334	7.51452	7.59428	7.49054	7.25801	7.39262	7.60687	7.53311	7.41917
SMUL_2362	radical SAM protein	3.29892e+07	5.12537e+07	3.34348e+07	7.51837	7.70973	7.5242	2.31819e+07	2.01832e+06	1.22184e+07	7.36515	6.30499	7.08702	7.51622	7.6609	7.50273	7.36731	6.58467	7.30055	7.55995	7.08418
SMUL_1902	porphobilinogen deaminase	3.31455e+07	3.7023e+07	3.93375e+07	7.52042	7.56847	7.59481	3.96035e+07	3.96708e+07	3.65603e+07	7.59773	7.59847	7.56301	7.51827	7.51965	7.57334	7.59989	7.87815	7.77654	7.53709	7.75153
SMUL_0477	LSU ribosomal protein L33p	3.32797e+07	2.76094e+07	2.46717e+07	7.52218	7.44106	7.3922	5.2682e+07	3.7069e+07	4.59797e+07	7.72166	7.56901	7.66257	7.52002	7.39223	7.37073	7.72382	7.84869	7.8761	7.42766	7.8162
SMUL_0664	recombination inhibitory protein MutS2	3.35586e+07	2.31139e+07	3.12212e+07	7.5258	7.36387	7.49445	3.39312e+07	1.01432e+07	9.40586e+06	7.5306	7.00618	6.9734	7.52365	7.31505	7.47298	7.53276	7.28586	7.18693	7.43723	7.33518
SMUL_0144	glutathionylspermidine synthetase	3.36877e+07	3.75361e+07	3.97834e+07	7.52747	7.57445	7.5997	3.63154e+07	2.17774e+07	1.82056e+07	7.56009	7.33801	7.2602	7.52532	7.52563	7.57823	7.56225	7.61769	7.47374	7.54306	7.55123
SMUL_1503	anthranilate phosphoribosyltransferase	3.40192e+07	4.70364e+07	3.6057e+07	7.53172	7.67243	7.55699	3.40859e+07	2.68939e+07	3.16605e+07	7.53258	7.42965	7.50052	7.52957	7.62361	7.53552	7.53473	7.70934	7.71405	7.5629	7.65271
SMUL_0826	RND efflux system, outer membrane lipoprotein CmeC	3.41841e+07	3.26678e+07	3.08945e+07	7.53382	7.51412	7.48988	2.88619e+07	1.03716e+07	1.32005e+07	7.46033	7.01584	7.12059	7.53167	7.4653	7.46841	7.46248	7.29553	7.33413	7.48846	7.36405
SMUL_1352	methyl-accepting chemotaxis protein	3.42869e+07	3.49315e+07	3.04663e+07	7.53513	7.54322	7.48382	2.451e+07	2.36686e+07	1.2474e+07	7.38934	7.37417	7.09601	7.53297	7.4944	7.46235	7.3915	7.65385	7.30954	7.49657	7.45163
SMUL_0176	aldo-keto reductase	3.43534e+07	4.18237e+07	3.92416e+07	7.53597	7.62142	7.59375	2.89791e+07	1.72267e+07	4.70797e+07	7.46208	7.2362	7.67283	7.53381	7.5726	7.57228	7.46424	7.51588	7.88637	7.55956	7.62216
SMUL_2221	ATPase domain-containing protein	3.43782e+07	2.95548e+07	3.0939e+07	7.53628	7.47063	7.49051	2.4593e+07	6.37481e+06	1.61738e+07	7.39081	6.80447	7.20881	7.53413	7.42181	7.46904	7.39297	7.08415	7.42235	7.47499	7.29982
SMUL_0537	oxidoreductase ferredoxin-type protein	3.45028e+07	3.85697e+07	3.55479e+07	7.53785	7.58625	7.55081	3.31014e+07	4.00173e+06	1.26382e+07	7.51985	6.60225	7.10168	7.5357	7.53743	7.52935	7.52201	6.88193	7.31522	7.53416	7.23972
SMUL_1455	2-oxoglutarate oxidoreductase, gamma subunit	3.45168e+07	4.4908e+07	4.08263e+07	7.53803	7.65232	7.61094	4.09847e+07	2.51566e+07	3.05233e+07	7.61262	7.40065	7.48463	7.53587	7.6035	7.58947	7.61478	7.68033	7.69817	7.57628	7.66443
SMUL_0143	lipoprotein	3.47394e+07	3.8216e+07	2.70145e+07	7.54082	7.58224	7.4316	3.40497e+07	1.24676e+07	3.88596e+07	7.53211	7.09578	7.5895	7.53867	7.53342	7.41013	7.53427	7.37546	7.80303	7.49407	7.57092
SMUL_0097	methyl-accepting chemotaxis protein	3.47403e+07	2.99831e+07	3.28624e+07	7.54083	7.47688	7.5167	2.94803e+07	1.21935e+07	3.78877e+07	7.46953	7.08613	7.5785	7.53868	7.42805	7.49523	7.47169	7.36581	7.79203	7.48732	7.54318
SMUL_1347	ferritin-like protein	3.47671e+07	7.33144e+07	8.17391e+07	7.54117	7.86519	7.91243	5.38858e+07	3.16299e+07	2.85718e+07	7.73147	7.5001	7.45594	7.53901	7.81637	7.89096	7.73363	7.77978	7.66947	7.74878	7.72763
SMUL_2446	5-histidylcysteine sulfoxide synthase	3.47922e+07	2.68438e+07	3.72543e+07	7.54148	7.42884	7.57118	3.55887e+07	2.85397e+06	4.67005e+06	7.55131	6.45545	6.66932	7.53933	7.38002	7.54971	7.55347	6.73513	6.88286	7.48969	7.05715
SMUL_2390	hydrogenase-4 component I, small subunit	3.48423e+07	4.35197e+07	3.53624e+07	7.54211	7.63869	7.54854	1.80907e+07	1.84674e+07	2.93916e+07	7.25746	7.2664	7.46822	7.53995	7.58986	7.52707	7.25961	7.54609	7.68176	7.5523	7.49582
SMUL_0730	C4-dicarboxylate transport protein	3.49185e+07	3.14325e+07	3.63704e+07	7.54306	7.49738	7.56075	7.21589e+07	5.50965e+06	4.23463e+06	7.85829	6.74112	6.62682	7.5409	7.44856	7.53928	7.86045	7.02081	6.84035	7.50958	7.24053
SMUL_1061	bifunctional protein FolD	3.49204e+07	4.58665e+07	3.32781e+07	7.54308	7.6615	7.52216	3.40106e+07	2.2404e+07	2.73131e+07	7.53161	7.35032	7.43637	7.54092	7.61267	7.50069	7.53377	7.63001	7.6499	7.55143	7.60456
SMUL_1250	GGDEF/EAL domain-containing signaling protein	3.51093e+07	3.29953e+07	3.58005e+07	7.54542	7.51845	7.55389	2.20345e+07	2.79974e+07	9.63487e+06	7.3431	7.44712	6.98385	7.54327	7.46963	7.53242	7.34526	7.7268	7.19738	7.51511	7.42315
SMUL_2567	UDP-glucose 4-epimerase	3.52534e+07	5.30625e+07	5.30522e+07	7.5472	7.72479	7.7247	4.35824e+07	9.23853e+06	1.53408e+07	7.63931	6.9656	7.18585	7.54505	7.67597	7.70324	7.64147	7.24528	7.39938	7.64142	7.42871
SMUL_0793	HIT-family protein	3.5355e+07	4.64628e+07	3.96963e+07	7.54845	7.6671	7.59875	5.40091e+07	2.30433e+07	3.27285e+07	7.73247	7.36254	7.51493	7.54629	7.61828	7.57728	7.73463	7.64223	7.72846	7.58062	7.70177
SMUL_0463	amino acid ABC transporter, amino acid-binding protein LivJ/LivK-like	3.53841e+07	4.15664e+07	3.74483e+07	7.54881	7.61874	7.57343	4.71823e+07	3.96282e+07	5.89725e+07	7.67378	7.598	7.77065	7.54665	7.56992	7.55196	7.67594	7.87769	7.98418	7.55618	7.84594
SMUL_2159	RND efflux system, inner membrane transporter CmeB	3.54047e+07	3.32974e+07	3.59035e+07	7.54906	7.52241	7.55514	2.28379e+07	6.50204e+06	3.86163e+06	7.35866	6.81305	6.58677	7.54691	7.47359	7.53367	7.36082	7.09273	6.8003	7.51805	7.08462
SMUL_0736	chaperone protein DnaJ	3.54457e+07	3.69516e+07	3.29598e+07	7.54956	7.56763	7.51798	3.92114e+07	1.53884e+07	2.45657e+07	7.59341	7.18719	7.39033	7.54741	7.51881	7.49652	7.59557	7.46688	7.60386	7.52091	7.55544
SMUL_0850	uridylate kinase	3.54573e+07	5.11016e+07	3.94048e+07	7.54971	7.70843	7.59555	4.28244e+07	2.3933e+07	3.35156e+07	7.63169	7.379	7.52525	7.54755	7.65961	7.57408	7.63385	7.65868	7.73878	7.59375	7.6771
SMUL_0460	short-chain dehydrogenase/reductase subgroup 5 family protein	3.55978e+07	5.24056e+07	4.7359e+07	7.55142	7.71938	7.6754	3.55975e+07	2.1579e+07	3.54217e+07	7.55142	7.33403	7.54927	7.54927	7.67056	7.65394	7.55358	7.61371	7.7628	7.62459	7.64336
SMUL_0706	putative RNA polymerase-binding transcription factor DksA	3.57824e+07	4.28924e+07	2.47144e+07	7.55367	7.63238	7.39295	2.41954e+07	1.59691e+07	2.63021e+07	7.38373	7.20328	7.41999	7.55151	7.58356	7.37148	7.38589	7.48296	7.63352	7.50218	7.50079
SMUL_0661	L,L-diaminopimelate aminotransferase	3.57872e+07	3.55195e+07	2.96997e+07	7.55373	7.55047	7.47275	3.89613e+07	2.67237e+07	4.04998e+07	7.59063	7.4269	7.60745	7.55157	7.50165	7.45129	7.59279	7.70658	7.82099	7.5015	7.70679
SMUL_1478	D-alanine--D-alanine ligase	3.58897e+07	4.67295e+07	4.65489e+07	7.55497	7.66959	7.66791	3.87622e+07	2.66786e+07	7.22007e+06	7.58841	7.42616	6.85854	7.55281	7.62077	7.64644	7.59057	7.70585	7.07208	7.60668	7.45616
SMUL_2218	ferrous iron transport protein B	3.59504e+07	3.33699e+07	3.99225e+07	7.5557	7.52336	7.60122	2.91066e+07	3.66417e+06	780681	7.46399	6.56398	5.89247	7.55355	7.47453	7.57975	7.46615	6.84366	6.10601	7.53594	6.80527
SMUL_0875	putative cell division peptidoglycan synthetase FtsI	3.59847e+07	2.94921e+07	3.25238e+07	7.55612	7.46971	7.5122	3.00176e+07	2.17084e+07	3.16383e+07	7.47738	7.33663	7.50021	7.55396	7.42088	7.49073	7.47954	7.61631	7.71375	7.48853	7.6032
SMUL_0400	signal-transduction regulatory protein	3.60523e+07	4.25041e+07	3.49049e+07	7.55693	7.62843	7.54289	3.1593e+07	8.03858e+06	2.56223e+07	7.49959	6.90518	7.40862	7.55478	7.57961	7.52142	7.50175	7.18486	7.62215	7.55194	7.43625
SMUL_1494	hypothetical protein	3.60933e+07	3.53396e+07	3.10356e+07	7.55743	7.54826	7.49186	2.43009e+07	1.11934e+07	4.70659e+06	7.38562	7.04896	6.67271	7.55527	7.49944	7.47039	7.38778	7.32864	6.88624	7.50837	7.20089
SMUL_2278	aspartate carbamoyltransferase	3.63984e+07	4.21578e+07	3.34066e+07	7.56108	7.62488	7.52383	3.26023e+07	2.60839e+07	3.90682e+07	7.51325	7.41637	7.59182	7.55893	7.57606	7.50236	7.51541	7.69605	7.80536	7.54578	7.67227
SMUL_2486	dTDP-glucose 4,6-dehydratase	3.65602e+07	2.53825e+07	2.03053e+07	7.56301	7.40453	7.30761	1.88798e+07	3.28108e+06	3.2752e+06	7.276	6.51602	6.51524	7.56085	7.35571	7.28614	7.27816	6.7957	6.72877	7.4009	6.93421
SMUL_0758	twitching motility protein PilT	3.66151e+07	3.35343e+07	3.81112e+07	7.56366	7.52549	7.58105	3.46205e+07	1.19348e+07	9.59942e+06	7.53933	7.07681	6.98225	7.5615	7.47667	7.55959	7.54149	7.3565	7.19578	7.53259	7.36459
SMUL_1694	ATP-dependent zinc metalloproteinase	3.66903e+07	3.70922e+07	3.79341e+07	7.56455	7.56928	7.57903	3.50429e+07	1.77329e+07	1.59772e+07	7.5446	7.24878	7.2035	7.5624	7.52046	7.55756	7.54676	7.52846	7.41704	7.54681	7.49742
SMUL_2232	putative endonuclease/helicase	3.67075e+07	3.79101e+07	3.41922e+07	7.56475	7.57875	7.53393	3.77286e+07	1.27914e+07	1.43749e+07	7.57667	7.10692	7.15761	7.5626	7.52993	7.51246	7.57883	7.3866	7.37114	7.535	7.44552
SMUL_1903	DsbA family protein	3.69269e+07	4.72783e+07	3.49796e+07	7.56734	7.67466	7.54381	3.27568e+07	1.01548e+07	1.53433e+07	7.5153	7.00667	7.18592	7.56519	7.62584	7.52235	7.51746	7.28635	7.39945	7.57112	7.40109
SMUL_1474	cysteinyl-tRNA synthetase	3.69634e+07	3.69568e+07	3.75487e+07	7.56777	7.56769	7.57459	3.97921e+07	1.10118e+07	1.90626e+07	7.5998	7.04186	7.28018	7.56562	7.51887	7.55313	7.60196	7.32154	7.49372	7.54587	7.4724
SMUL_2050	methyl-accepting chemotaxis protein	3.69772e+07	3.29274e+07	2.8516e+07	7.56793	7.51756	7.45509	2.75275e+07	2.45409e+07	2.63416e+07	7.43977	7.38989	7.42064	7.56578	7.46874	7.43362	7.44193	7.66957	7.63418	7.48938	7.58189
SMUL_0128	peptide chain release factor 1	3.6987e+07	5.4128e+07	4.63004e+07	7.56805	7.73342	7.66558	5.17486e+07	2.97201e+07	1.86097e+07	7.7139	7.47305	7.26974	7.56589	7.6846	7.64412	7.71606	7.75273	7.48327	7.63154	7.65069
SMUL_2844	methyl-accepting chemotaxis protein	3.71556e+07	3.55148e+07	3.634e+07	7.57002	7.55041	7.56039	2.72327e+07	2.41138e+07	1.61027e+07	7.43509	7.38227	7.2069	7.56787	7.50159	7.53892	7.43725	7.66195	7.42043	7.53612	7.50654
SMUL_3274	putative polysulfide reductase, chain B	3.7157e+07	4.933e+07	1.95542e+07	7.57004	7.69311	7.29124	4.15169e+06	1.48871e+06	1.71135e+06	6.61823	6.17281	6.23334	7.56789	7.64429	7.26977	6.62038	6.45249	6.44687	7.49398	6.50658
SMUL_2531	UDP-N-acetylmuramoylalanine--D-glutamate ligase	3.72184e+07	3.8269e+07	3.821e+07	7.57076	7.58285	7.58218	4.26051e+07	4.78185e+06	6.76065e+06	7.62946	6.6796	6.82999	7.5686	7.53403	7.56071	7.63162	6.95928	7.04352	7.55445	7.21147
SMUL_1334	putative superoxide reductase	3.75359e+07	5.93065e+07	4.22438e+07	7.57445	7.7731	7.62576	5.44348e+07	3.08721e+07	4.44563e+07	7.73588	7.48957	7.64793	7.57229	7.72428	7.6043	7.73804	7.76925	7.86147	7.63362	7.78958
SMUL_0748	putative long-chain-fatty-acid--CoA ligase	3.75934e+07	3.55725e+07	3.82819e+07	7.57511	7.55111	7.58299	3.84674e+07	2.66502e+07	2.07956e+07	7.58509	7.4257	7.31797	7.57296	7.50229	7.56153	7.58725	7.70538	7.53151	7.54559	7.60805
SMUL_2638	putative NADH-dependent butanol dehydrogenase A	3.76901e+07	4.80901e+07	4.03391e+07	7.57623	7.68206	7.60573	4.96602e+07	7.56966e+07	1.03707e+08	7.69601	7.87908	8.01581	7.57407	7.63323	7.58426	7.69817	8.15876	8.22934	7.59719	8.02876
SMUL_2868	extracellular solute-binding protein, family 1	3.77017e+07	4.01283e+07	2.72367e+07	7.57636	7.60345	7.43516	3.18192e+07	3.07443e+07	4.82613e+07	7.50269	7.48776	7.6836	7.57421	7.55463	7.41369	7.50485	7.76745	7.89713	7.51417	7.72314
SMUL_0391	hypothetical protein	3.77871e+07	4.01566e+07	3.39859e+07	7.57734	7.60376	7.5313	6.84945e+06	4.55862e+07	4.31325e+07	6.83566	7.65883	7.6348	7.57519	7.55494	7.50983	6.83781	7.93851	7.84834	7.54665	7.54156
SMUL_2529	phosphoglycerate mutase	3.78245e+07	3.55532e+07	3.57803e+07	7.57777	7.55088	7.55364	3.3923e+07	1.88673e+07	1.81371e+07	7.53049	7.27571	7.25857	7.57562	7.50206	7.53218	7.53265	7.55539	7.4721	7.53662	7.52005
SMUL_0783	two component sensor kinase	3.78561e+07	2.90006e+07	4.28719e+07	7.57814	7.46241	7.63217	3.58836e+07	1.40041e+07	2.3712e+07	7.5549	7.14626	7.37497	7.57598	7.41359	7.61071	7.55705	7.42594	7.5885	7.53342	7.52383
SMUL_2299	peptidase, U32 family	3.78981e+07	3.5062e+07	2.99185e+07	7.57862	7.54484	7.47594	2.96946e+07	9.32279e+06	6.66336e+06	7.47268	6.96955	6.82369	7.57646	7.49602	7.45447	7.47484	7.24923	7.03723	7.50898	7.25376
SMUL_0098	UTP-glucose-1-phosphate uridylyltransferase	3.83298e+07	4.8391e+07	4.49688e+07	7.58354	7.68476	7.65291	5.02555e+07	1.2886e+07	2.61445e+07	7.70118	7.11012	7.41738	7.58138	7.63594	7.63144	7.70334	7.3898	7.63092	7.61626	7.57469
SMUL_0694	TPR repeat containing periplasmic protein	3.84076e+07	6.10637e+07	4.69307e+07	7.58442	7.78578	7.67146	4.32374e+07	1.22018e+07	1.51438e+07	7.63586	7.08642	7.18023	7.58226	7.73696	7.64999	7.63802	7.3661	7.39377	7.6564	7.46596
SMUL_0103	ribonucleotide reductase of class Ia (aerobic), beta subunit	3.88352e+07	4.56904e+07	3.8092e+07	7.58923	7.65983	7.58083	3.68646e+07	1.21e+07	2.38322e+07	7.56661	7.08278	7.37716	7.58707	7.611	7.55937	7.56877	7.36247	7.5907	7.58581	7.50731
SMUL_2552	ADP-ribose 1''-phosphate phophatase-like protein	3.9098e+07	4.88039e+07	4.49388e+07	7.59215	7.68845	7.65262	4.52667e+07	1.40629e+07	1.59758e+07	7.65578	7.14808	7.20346	7.59	7.63963	7.63115	7.65794	7.42776	7.417	7.62026	7.5009
SMUL_2671	putative protease	3.91361e+07	4.49212e+07	4.13437e+07	7.59258	7.65245	7.61641	3.45747e+07	1.6578e+07	2.05938e+07	7.53876	7.21953	7.31374	7.59042	7.60363	7.59494	7.54092	7.49921	7.52727	7.59633	7.52247
SMUL_2660	hypothetical protein	3.9319e+07	5.81512e+07	4.42762e+07	7.5946	7.76456	7.64617	5.39273e+07	6.77349e+07	7.47045e+07	7.73181	7.83081	7.87335	7.59245	7.71574	7.6247	7.73397	8.11049	8.08688	7.6443	7.97711
SMUL_1647	NADPH-dependent glutamate synthase subunit beta-like oxidoreductase	3.96185e+07	4.23657e+07	3.90744e+07	7.5979	7.62701	7.59189	3.51587e+07	2.84934e+07	4.93617e+07	7.54603	7.45474	7.69339	7.59574	7.57819	7.57042	7.54819	7.73443	7.90692	7.58145	7.72985
SMUL_2132	methyl-accepting chemotaxis protein	3.98773e+07	4.77987e+07	4.63167e+07	7.60073	7.67942	7.66574	2.60654e+07	1.52284e+07	2.72924e+07	7.41606	7.18265	7.43604	7.59857	7.63059	7.64427	7.41822	7.46234	7.64958	7.62448	7.51004
SMUL_2246	LSU ribosomal protein L28p	3.99004e+07	3.96664e+07	4.23036e+07	7.60098	7.59842	7.62638	4.73653e+07	3.34924e+08	3.00375e+08	7.67546	8.52495	8.47766	7.59882	7.5496	7.60491	7.67762	8.80463	8.6912	7.58444	8.39115
SMUL_0682	ATP synthase B' chain	3.99543e+07	4.94339e+07	5.08919e+07	7.60156	7.69402	7.70665	8.71415e+07	7.64672e+07	1.23532e+08	7.94022	7.88347	8.09178	7.59941	7.6452	7.68518	7.94238	8.16316	8.30531	7.64326	8.13695
SMUL_2520	tRNA uridine 5-carboxymethylaminomethyl modification enzyme MnmG	3.9975e+07	3.07519e+07	3.52137e+07	7.60179	7.48787	7.54671	4.55942e+07	3.20881e+07	1.26153e+07	7.65891	7.50634	7.1009	7.59963	7.43905	7.52524	7.66107	7.78602	7.31443	7.52131	7.58718
SMUL_1472	dihydroorotate dehydrogenase	4.0065e+07	4.82568e+07	4.31729e+07	7.60277	7.68356	7.63521	3.64084e+07	6.77305e+06	1.03847e+08	7.5612	6.83078	8.01639	7.60061	7.63474	7.61374	7.56336	7.11047	8.22993	7.61636	7.63458
SMUL_0273	molybdopterin oxidoreductase, chain B	4.00845e+07	3.92664e+07	3.09545e+07	7.60298	7.59402	7.49072	2.71252e+07	2.32044e+07	1.49002e+07	7.43337	7.36557	7.17319	7.60082	7.5452	7.46926	7.43553	7.64525	7.38673	7.53843	7.48917
SMUL_3088	sulfate adenylyltransferase subunit 1	4.01511e+07	4.23513e+07	3.62945e+07	7.6037	7.62687	7.55984	1.39794e+07	1.83463e+06	2.23486e+06	7.14549	6.26355	6.34925	7.60154	7.57805	7.53837	7.14765	6.54323	6.56278	7.57265	6.75122
SMUL_1142	CRISPR-associated protein Cas7	4.03417e+07	5.68533e+07	4.76171e+07	7.60575	7.75476	7.67776	3.87549e+07	1.22206e+07	3.57921e+07	7.58833	7.08709	7.55379	7.6036	7.70593	7.6563	7.59049	7.36678	7.76732	7.65528	7.57486
SMUL_0585	(dimethylallyl)adenosine tRNA methylthiotransferase MiaB	4.03473e+07	4.31409e+07	3.42134e+07	7.60581	7.63489	7.5342	4.78408e+07	3.00515e+07	4.25912e+07	7.6798	7.47787	7.62932	7.60366	7.58607	7.51273	7.68196	7.75755	7.84285	7.56749	7.76079
Q2FIM1_GAPDH_StaphAur	Q2FIM1_GAPDH_StaphAur	4.04035e+07	5.47601e+07	6.14328e+07	7.60642	7.73846	7.7884	4.68681e+07	7.44926e+07	8.36375e+07	7.67088	7.87211	7.9224	7.60426	7.68964	7.76693	7.67304	8.15179	8.13594	7.68695	7.98692
SMUL_3172	UDP-N-acetylglucosamine 4,6-dehydratase (inverting)	4.05613e+07	5.59551e+07	4.9056e+07	7.60811	7.74784	7.69069	3.47287e+07	1.36668e+07	6.7195e+06	7.54069	7.13567	6.82734	7.60596	7.69902	7.66922	7.54285	7.41535	7.04087	7.65807	7.33302
SMUL_2736	signal transduction histidine-protein kinase	4.12e+07	3.19739e+07	4.61951e+07	7.6149	7.5048	7.6646	3.70671e+07	1.71581e+07	3.2361e+07	7.56899	7.23447	7.51002	7.61274	7.45597	7.64313	7.57115	7.51415	7.72356	7.57061	7.60295
SMUL_0505	putative methyl-accepting chemotaxis protein	4.12076e+07	3.75371e+07	3.04029e+07	7.61498	7.57446	7.48291	3.65985e+07	1.83073e+07	3.90954e+07	7.56346	7.26262	7.59213	7.61282	7.52564	7.46145	7.56562	7.54231	7.80566	7.5333	7.63786
SMUL_1181	3,4-dihydroxy-2-butanone 4-phosphate synthase RibB	4.12865e+07	6.11171e+07	5.3669e+07	7.61581	7.78616	7.72972	4.35236e+07	2.19735e+07	2.59053e+07	7.63872	7.3419	7.41339	7.61365	7.73734	7.70826	7.64088	7.62158	7.62692	7.68642	7.6298
SMUL_1690	hypothetical protein	4.14493e+07	3.97389e+07	3.54456e+07	7.61752	7.59922	7.54956	2.48303e+07	9.30322e+07	8.74484e+07	7.39498	7.96863	7.94175	7.61536	7.55039	7.5281	7.39714	8.24831	8.15529	7.56462	7.93358
SMUL_0227	membrane protein	4.16791e+07	4.04381e+07	3.17769e+07	7.61992	7.60679	7.50211	3.35657e+07	6.83302e+07	7.63716e+07	7.5259	7.83461	7.88293	7.61776	7.55797	7.48064	7.52805	8.11429	8.09647	7.55213	7.91294
SMUL_2044	cell division protein FtsZ	4.19064e+07	5.08903e+07	4.56946e+07	7.62228	7.70663	7.65986	4.49195e+07	2.11474e+07	5.02513e+07	7.65244	7.32526	7.70115	7.62012	7.65781	7.6384	7.65459	7.60494	7.91468	7.63878	7.72474
SMUL_0598	DNA polymerase III subunits gamma and tau	4.19943e+07	2.61635e+07	4.02594e+07	7.62319	7.4177	7.60487	4.22563e+07	1.04688e+07	1.71836e+07	7.62589	7.0199	7.23511	7.62103	7.36887	7.5834	7.62805	7.29958	7.44865	7.52444	7.45876
SMUL_2528	3-oxoacyl-[acyl-carrier protein	4.23019e+07	5.95987e+07	4.34749e+07	7.62636	7.77524	7.63824	6.76418e+07	1.60053e+08	3.36561e+08	7.83022	8.20426	8.52706	7.6242	7.72642	7.61677	7.83237	8.48395	8.7406	7.6558	8.35231
SMUL_2011	phosphoribosylformylglycinamidine synthase	4.23914e+07	6.04742e+07	5.11905e+07	7.62728	7.78157	7.70919	5.7634e+07	1.90797e+07	2.05145e+07	7.76068	7.28057	7.31206	7.62512	7.73275	7.68772	7.76284	7.56025	7.52559	7.68186	7.61623
SMUL_1377	indolepyruvate oxidoreductase subunit IorA	4.2749e+07	3.34282e+07	3.78115e+07	7.63093	7.52411	7.57762	4.31038e+07	1.41335e+07	1.24589e+07	7.63452	7.15025	7.09548	7.62877	7.47529	7.55616	7.63667	7.42993	7.30902	7.55341	7.45854
SMUL_0150	cytochrome c domain-containing integral membrane protein	4.2814e+07	4.67817e+07	4.4605e+07	7.63159	7.67008	7.64938	3.00786e+06	449036	494195	6.47826	5.65228	5.6939	7.62943	7.62125	7.62792	6.48042	5.93196	5.90743	7.6262	6.1066
SMUL_2614	PhoH family protein	4.28739e+07	3.36593e+07	3.26472e+07	7.63219	7.5271	7.51385	2.40233e+07	5.77173e+06	1.31609e+07	7.38063	6.76131	7.11929	7.63004	7.47828	7.49238	7.38279	7.04099	7.33282	7.53357	7.2522
SMUL_0095	iron chelate uptake transporter (FeCT) family, periplasmic substrate binding protein	4.29356e+07	5.49728e+07	5.01164e+07	7.63282	7.74015	7.69998	4.12139e+07	8.37709e+07	8.56917e+07	7.61504	7.92309	7.93294	7.63066	7.69133	7.67851	7.6172	8.20277	8.14647	7.66683	7.98882
SMUL_0278	N-acetyl-gamma-glutamyl-phosphate reductase	4.29534e+07	5.39427e+07	4.62156e+07	7.633	7.73193	7.66479	3.93663e+07	6.05173e+07	2.24844e+07	7.59512	7.78188	7.35188	7.63084	7.68311	7.64332	7.59728	8.06156	7.56542	7.65242	7.74142
SMUL_0965	hypothetical protein	4.30337e+07	4.87495e+07	3.94104e+07	7.63381	7.68797	7.59561	4.30428e+07	3.7099e+07	5.40021e+07	7.6339	7.56936	7.73241	7.63165	7.63915	7.57414	7.63606	7.84904	7.94595	7.61498	7.81035
SMUL_2588	methyl-accepting chemotaxis protein	4.35288e+07	3.62565e+07	2.96955e+07	7.63878	7.55939	7.47269	3.96892e+07	1.96159e+07	2.92646e+07	7.59867	7.29261	7.46634	7.63662	7.51056	7.45122	7.60083	7.57229	7.67988	7.5328	7.61767
SMUL_2075	polar amino acid-binding periplasmic protein	4.35689e+07	6.68718e+07	4.67921e+07	7.63918	7.82524	7.67017	4.82764e+07	4.14685e+07	9.12237e+07	7.68374	7.61772	7.96011	7.63702	7.77642	7.64871	7.68589	7.8974	8.17364	7.68738	7.91898
SMUL_2870	formate dehydrogenase accessory protein FdhD	4.36351e+07	5.15202e+07	3.79241e+07	7.63984	7.71198	7.57892	3.93339e+07	3.69556e+06	2.89814e+06	7.59477	6.56768	6.46212	7.63768	7.66316	7.55745	7.59693	6.84736	6.67565	7.61943	7.03998
SMUL_2452	tryptophan--tRNA ligase	4.3889e+07	5.73741e+07	5.10815e+07	7.64236	7.75872	7.70826	4.6165e+07	3.28219e+07	2.67418e+07	7.66431	7.51616	7.42719	7.6402	7.70989	7.6868	7.66647	7.79584	7.64073	7.67896	7.70101
SMUL_0522	putative periplasmic protein	4.44783e+07	4.88585e+07	4.24585e+07	7.64815	7.68894	7.62796	5.0668e+07	2.51939e+07	3.61907e+07	7.70473	7.4013	7.5586	7.64599	7.64012	7.6065	7.70689	7.68098	7.77213	7.63087	7.72
SMUL_1141	CRISPR-associated protein	4.47486e+07	3.82872e+07	3.12114e+07	7.65078	7.58305	7.49431	3.63089e+07	1.23316e+07	1.7608e+07	7.56001	7.09102	7.24571	7.64862	7.53423	7.47285	7.56217	7.3707	7.45924	7.5519	7.46404
SMUL_3201	RecA protein	4.48783e+07	5.34662e+07	4.44385e+07	7.65204	7.72808	7.64776	3.80571e+07	1.94705e+07	2.67657e+07	7.58044	7.28938	7.42758	7.64988	7.67926	7.62629	7.58259	7.56906	7.64111	7.65181	7.59759
SMUL_2558	teichoic acid export ATP-binding and carbohydrate-binding protein	4.54244e+07	4.68569e+07	4.24788e+07	7.65729	7.67077	7.62817	3.3833e+07	9.71725e+06	5.43584e+06	7.52934	6.98754	6.73527	7.65513	7.62195	7.6067	7.5315	7.26722	6.9488	7.62793	7.24918
SMUL_2909	selenocysteine-specific translation elongation factor	4.54302e+07	3.7932e+07	4.61742e+07	7.65734	7.57901	7.6644	3.27375e+07	2.03168e+06	3.71878e+06	7.51505	6.30786	6.5704	7.65519	7.53018	7.64293	7.5172	6.58754	6.78394	7.60944	6.96289
SMUL_2483	bifunctional polysaccharide biosynthesis protein	4.54628e+07	7.38177e+07	6.26092e+07	7.65766	7.86816	7.79664	6.35357e+07	2.40874e+06	609211	7.80302	6.38179	5.78477	7.6555	7.81934	7.77517	7.80518	6.66147	5.9983	7.75	6.82165
SMUL_2550	hypothetical protein	4.55985e+07	5.63375e+07	4.41486e+07	7.65895	7.7508	7.64492	4.49843e+07	2.46229e+07	2.88529e+07	7.65306	7.39134	7.46019	7.65679	7.70198	7.62345	7.65522	7.67102	7.67372	7.66074	7.66666
SMUL_2227	putative metalloprotease	4.56064e+07	5.33125e+07	5.29792e+07	7.65903	7.72683	7.7241	4.08769e+07	1.81074e+07	1.09289e+08	7.61148	7.25786	8.03858	7.65687	7.67801	7.70264	7.61364	7.53754	8.25211	7.67917	7.80109
SMUL_2995	cysteine desulfurase	4.57095e+07	5.47191e+07	4.68759e+07	7.66001	7.73814	7.67095	6.49398e+07	3.3946e+07	2.89407e+07	7.81251	7.53079	7.46151	7.65785	7.68932	7.64948	7.81467	7.81047	7.67504	7.66555	7.76673
SMUL_2748	cation-transporting ATPase	4.6129e+07	4.01341e+07	4.63432e+07	7.66397	7.60351	7.66599	4.24654e+07	1.07306e+07	9.37623e+06	7.62804	7.03062	6.97203	7.66182	7.55469	7.64452	7.63019	7.31031	7.18556	7.62034	7.37535
SMUL_0282	chemotaxis protein CheW	4.61584e+07	6.3299e+07	5.21787e+07	7.66425	7.8014	7.71749	4.72018e+07	2.72081e+07	2.32669e+07	7.67396	7.4347	7.36674	7.6621	7.75258	7.69603	7.67612	7.71438	7.58027	7.70357	7.65692
SMUL_3261	hypothetical protein	4.61908e+07	5.88647e+07	5.10455e+07	7.66456	7.76985	7.70796	2.28006e+08	1.49528e+08	3.75359e+08	8.35795	8.17472	8.57445	7.6624	7.72103	7.68649	8.36011	8.4544	8.78798	7.68997	8.53416
SMUL_1087	zinc protease-like protein	4.63128e+07	6.21404e+07	5.74743e+07	7.6657	7.79337	7.75947	5.54177e+07	3.89267e+07	5.48123e+07	7.74365	7.59025	7.73888	7.66355	7.74455	7.73801	7.74581	7.86993	7.95241	7.71537	7.85605
SMUL_3039	hypothetical protein	4.64852e+07	3.7678e+07	3.61937e+07	7.66731	7.57609	7.55863	4.7824e+07	2.08542e+06	7.61267e+06	7.67965	6.31919	6.88154	7.66516	7.52727	7.53717	7.68181	6.59887	7.09507	7.57653	7.12525
SMUL_0197	NADH-ubiquinone oxidoreductase chain C	4.66331e+07	5.93172e+07	4.46667e+07	7.66869	7.77318	7.64998	6.95051e+07	3.3866e+07	6.11924e+07	7.84202	7.52976	7.7867	7.66654	7.72436	7.62852	7.84418	7.80944	8.00023	7.67314	7.88462
SMUL_2581	ATP-dependent RNA helicase RhlE	4.69009e+07	5.08762e+07	3.97715e+07	7.67118	7.70651	7.59957	5.14318e+07	1.99268e+07	3.17114e+07	7.71123	7.29944	7.50121	7.66903	7.65769	7.5781	7.71339	7.57912	7.71475	7.63494	7.66909
SMUL_0124	phosphoribosylformylglycinamidine cyclo-ligase	4.70786e+07	6.41992e+07	5.28067e+07	7.67282	7.80753	7.72269	5.19188e+07	3.91746e+07	3.00279e+07	7.71532	7.59301	7.47752	7.67067	7.75871	7.70122	7.71748	7.87269	7.69106	7.7102	7.76041
SMUL_0218	methyl-accepting chemotaxis protein	4.7478e+07	4.84389e+07	4.05566e+07	7.67649	7.68519	7.60806	4.07838e+07	5.27278e+07	5.79306e+07	7.61049	7.72204	7.76291	7.67434	7.63637	7.58659	7.61265	8.00172	7.97644	7.63243	7.8636
SMUL_2999	ATP-dependent Clp protease proteolytic subunit	4.75118e+07	7.00901e+07	4.71969e+07	7.6768	7.84566	7.67391	5.06713e+07	7.02436e+07	6.69844e+07	7.70476	7.84661	7.82597	7.67465	7.79684	7.65245	7.70692	8.12629	8.03951	7.70798	7.95757
SMUL_2818	C4-dicarboxylate transporter DcuA	4.77166e+07	4.48468e+07	3.97086e+07	7.67867	7.65173	7.59888	2.5302e+07	3.94573e+06	3.56139e+06	7.40315	6.59613	6.55162	7.67651	7.60291	7.57742	7.40531	6.87581	6.76515	7.61895	7.01543
SMUL_1899	rubrerythrin	4.77245e+07	5.34908e+07	4.07707e+07	7.67874	7.72828	7.61035	3.23324e+07	1.04095e+07	1.39608e+07	7.50964	7.01743	7.14491	7.67659	7.67946	7.58888	7.5118	7.29711	7.35845	7.64831	7.38912
SMUL_3160	rotamase_2 superfamily protein	4.80243e+07	6.63947e+07	5.43157e+07	7.68146	7.82213	7.73493	5.23805e+07	3.30662e+07	5.90569e+07	7.71917	7.51938	7.77127	7.67931	7.77331	7.71346	7.72133	7.79907	7.9848	7.72203	7.83507
SMUL_2994	iron-sulfur cluster assembly scaffold protein IscU/NifU-like	4.83885e+07	5.80484e+07	5.69693e+07	7.68474	7.76379	7.75564	5.91085e+07	6.66069e+07	8.83527e+07	7.77165	7.82352	7.94622	7.68259	7.71497	7.73417	7.77381	8.1032	8.15975	7.71058	8.01225
SMUL_2655	Cbb3-type cytochrome c oxidase subunit CcoN	4.85273e+07	4.20399e+07	4.79337e+07	7.68599	7.62366	7.68064	2.31013e+07	1.34285e+06	1.14593e+06	7.36364	6.12803	6.05916	7.68383	7.57484	7.65917	7.36579	6.40771	6.27269	7.63928	6.68206
SMUL_0024	hypothetical protein	4.86936e+07	5.79084e+07	4.78978e+07	7.68747	7.76274	7.68032	4.07767e+07	1.68064e+07	1.98633e+07	7.61041	7.22547	7.29805	7.68532	7.71392	7.65885	7.61257	7.50516	7.51159	7.68603	7.5431
SMUL_1451	succinyl-CoA ligase [ADP-forming	4.87411e+07	5.83906e+07	3.53272e+07	7.68789	7.76634	7.54811	4.11866e+07	1.57249e+07	6.32045e+07	7.61476	7.19659	7.80075	7.68574	7.71752	7.52664	7.61691	7.47627	8.01428	7.6433	7.70249
SMUL_2290	SSU ribosomal protein S16p	4.8914e+07	5.60686e+07	7.74214e+07	7.68943	7.74872	7.88886	9.80528e+07	2.81939e+08	3.19435e+08	7.99146	8.45016	8.50438	7.68728	7.6999	7.86739	7.99362	8.72984	8.71792	7.75152	8.48046
SMUL_1664	molybdopterin molybdenumtransferase MoeA	4.90641e+07	6.13116e+07	4.63866e+07	7.69076	7.78754	7.66639	3.22509e+07	3.11172e+07	4.33715e+07	7.50854	7.493	7.6372	7.68861	7.73872	7.64493	7.5107	7.77268	7.85074	7.69075	7.71137
SMUL_2857	SirA-like domain-containing protein	4.91528e+07	7.90104e+07	5.44419e+07	7.69155	7.89768	7.73593	4.62726e+07	4.64742e+07	6.56982e+07	7.66532	7.66721	7.81755	7.68939	7.84886	7.71447	7.66748	7.94689	8.03109	7.75091	7.88182
SMUL_1915	periplasmic monocarboxylate binding protein of TRAP transport system	4.92338e+07	6.20927e+07	4.21448e+07	7.69226	7.79304	7.62474	4.73319e+07	3.90705e+07	6.35092e+07	7.67515	7.59185	7.80284	7.69011	7.74422	7.60328	7.67731	7.87153	8.01637	7.6792	7.85507
SMUL_0681	chromosome-partitioning protein ParB	4.92384e+07	7.08285e+07	5.80373e+07	7.6923	7.85021	7.76371	5.49904e+07	9.36123e+07	1.05417e+08	7.74029	7.97133	8.02291	7.69015	7.80139	7.74224	7.74245	8.25101	8.23644	7.74459	8.07663
SMUL_2624	serine/threonine:Na+ symporter SstT	4.95135e+07	4.35954e+07	4.87744e+07	7.69472	7.63944	7.68819	4.37561e+07	1.86227e+07	1.54774e+07	7.64104	7.27004	7.1897	7.69257	7.59062	7.66672	7.6432	7.54972	7.40323	7.64997	7.53205
SMUL_0733	DNA polymerase I	4.98048e+07	3.9576e+07	5.58512e+07	7.69727	7.59743	7.74703	5.78383e+07	2.03878e+07	6.97123e+07	7.76222	7.30937	7.84331	7.69512	7.54861	7.72556	7.76437	7.58905	8.05684	7.65643	7.80342
SMUL_0148	malate synthase G	4.98126e+07	3.59465e+07	6.13245e+07	7.69734	7.55566	7.78763	7.8128e+07	3.06054e+07	3.03052e+07	7.89281	7.4858	7.48152	7.69518	7.50683	7.76617	7.89497	7.76548	7.69505	7.65606	7.78517
SMUL_0794	phenylalanyl-tRNA synthetase alpha chain	5.0053e+07	6.36688e+07	6.10038e+07	7.69943	7.80393	7.78536	5.31273e+07	3.12491e+07	3.76474e+07	7.72532	7.49484	7.57574	7.69727	7.75511	7.76389	7.72748	7.77452	7.78927	7.73876	7.76376
SMUL_1623	putative thioredoxin reductase	5.03128e+07	6.34526e+07	6.04891e+07	7.70168	7.80245	7.78168	5.4611e+07	2.72804e+07	4.21858e+07	7.73728	7.43585	7.62517	7.69952	7.75363	7.76021	7.73944	7.71553	7.8387	7.73779	7.76456
SMUL_2131	putative branched-chain amino acid binding protein, LivJ-like	5.03444e+07	5.98639e+07	4.72327e+07	7.70195	7.77716	7.67424	5.29064e+07	2.2535e+07	4.89708e+07	7.72351	7.35286	7.68994	7.6998	7.72834	7.65278	7.72567	7.63254	7.90347	7.69364	7.75389
SMUL_1021	methylated-DNA--protein-cysteine methyltransferase	5.07658e+07	3.09312e+07	3.3247e+07	7.70557	7.4904	7.52175	2.39052e+06	1.13371e+06	1.04073e+06	6.37849	6.0545	6.01734	7.70342	7.44157	7.50029	6.38065	6.33418	6.23087	7.54843	6.31524
SMUL_3273	putative polysulfide reductase, chain C	5.10867e+07	4.93892e+07	3.86158e+07	7.70831	7.69363	7.58677	5.91361e+06	320034	228364	6.77185	5.5052	5.35863	7.70615	7.64481	7.5653	6.77401	5.78488	5.57216	7.63875	6.04368
SMUL_1796	hypothetical protein	5.11214e+07	6.10768e+07	4.69285e+07	7.7086	7.78588	7.67144	5.57637e+07	2.54415e+07	3.83522e+07	7.74635	7.40554	7.58379	7.70645	7.73705	7.64997	7.74851	7.68522	7.79732	7.69782	7.74369
SMUL_1272	D-alanine aminotransferase	5.11309e+07	7.28424e+07	6.73243e+07	7.70868	7.86238	7.82817	6.29096e+07	8.83737e+07	6.69652e+07	7.79872	7.94632	7.82585	7.70653	7.81356	7.8067	7.80088	8.226	8.03938	7.7756	8.02209
SMUL_0698	MTA/SAH nucleosidase	5.11351e+07	6.78608e+07	4.9426e+07	7.70872	7.83162	7.69396	6.24854e+07	4.74911e+07	6.21267e+07	7.79578	7.67661	7.79328	7.70656	7.7828	7.67249	7.79794	7.95629	8.00681	7.72062	7.92035
SMUL_0492	methionine ABC transporter substrate-binding protein	5.16284e+07	8.26519e+07	6.57761e+07	7.71289	7.91725	7.81807	5.57341e+07	3.71387e+07	4.17291e+07	7.74612	7.56983	7.62044	7.71073	7.86843	7.7966	7.74828	7.84951	7.83397	7.79192	7.81059
SMUL_0593	peptide chain release factor 2	5.20447e+07	4.62373e+07	4.24376e+07	7.71638	7.66499	7.62775	5.23028e+07	2.91848e+07	6.76129e+07	7.71852	7.46516	7.83003	7.71422	7.61617	7.60628	7.72068	7.74484	8.04356	7.64556	7.83636
SMUL_1512	PHP/AAA ATPase domain-containing protein	5.20716e+07	4.57824e+07	5.25297e+07	7.7166	7.6607	7.72041	3.34433e+07	1.32999e+07	1.50343e+07	7.52431	7.12385	7.17708	7.71445	7.61188	7.69894	7.52647	7.40353	7.39062	7.67509	7.44021
SMUL_0354	manganese-dependent inorganic pyrophosphatase	5.21238e+07	7.51632e+07	6.52243e+07	7.71704	7.87601	7.81441	5.46698e+07	5.48824e+07	5.4804e+07	7.73775	7.73943	7.73881	7.71488	7.82718	7.79294	7.73991	8.01911	7.95235	7.77834	7.90379
SMUL_0683	ATP synthase B chain	5.22703e+07	8.32547e+07	6.87254e+07	7.71826	7.92041	7.83712	8.19127e+07	1.18597e+08	9.57379e+07	7.91335	8.07407	7.98108	7.7161	7.87159	7.81565	7.91551	8.35376	8.19462	7.80111	8.15463
SMUL_2383	hydrogenase-4 component A, iron-sulfur cluster containing subunit	5.2615e+07	6.83046e+07	5.2261e+07	7.72111	7.83445	7.71818	2.76017e+07	2.70029e+07	3.77778e+07	7.44094	7.43141	7.57724	7.71895	7.78563	7.69671	7.44309	7.71109	7.79077	7.73376	7.64832
SMUL_0807	translation elongation factor P	5.26497e+07	6.79088e+07	4.47365e+07	7.7214	7.83193	7.65066	5.23118e+07	6.18147e+07	7.95139e+07	7.7186	7.79109	7.90044	7.71924	7.7831	7.62919	7.72076	8.07077	8.11398	7.71051	7.9685
SMUL_0304	nucleoside diphosphate kinase	5.31755e+07	7.28601e+07	5.20532e+07	7.72571	7.86249	7.71645	9.49284e+07	1.22681e+08	1.78577e+08	7.9774	8.08878	8.25183	7.72356	7.81367	7.69498	7.97956	8.36846	8.46536	7.74407	8.27112
SMUL_1598	flagellar hook-associated protein FlgL	5.37407e+07	2.72823e+07	1.06349e+07	7.7303	7.43588	7.02674	7.18619e+06	1.18666e+06	2.68577e+06	6.8565	6.07433	6.42907	7.72815	7.38706	7.00527	6.85866	6.35401	6.6426	7.37349	6.61842
SMUL_0480	transcription antitermination protein NusG	5.40905e+07	8.58748e+07	6.47342e+07	7.73312	7.93387	7.81113	6.96993e+07	7.91212e+07	8.76465e+07	7.84323	7.89829	7.94273	7.73097	7.88504	7.78967	7.84539	8.17797	8.15627	7.80189	8.05988
SMUL_0198	NADH-ubiquinone oxidoreductase chain D	5.41141e+07	6.57093e+07	6.46103e+07	7.73331	7.81763	7.8103	7.97562e+07	6.14839e+07	7.05346e+07	7.90176	7.78876	7.8484	7.73115	7.76881	7.78883	7.90392	8.06844	8.06194	7.76293	8.01143
SMUL_0980	hypothetical protein	5.42185e+07	5.97885e+07	6.10387e+07	7.73415	7.77662	7.78561	6.1015e+07	2.95831e+06	1.02618e+07	7.78544	6.47104	7.01122	7.73199	7.7278	7.76414	7.7876	6.75073	7.22476	7.74131	7.25436
SMUL_1016	heavy metal resistance P-type ATPase	5.42454e+07	4.30401e+07	4.00194e+07	7.73436	7.63387	7.60227	2.97989e+07	4.39984e+07	5.91523e+06	7.4742	7.64344	6.77197	7.73221	7.58505	7.5808	7.47636	7.92312	6.98551	7.63269	7.46166
SMUL_2691	SSU ribosomal protein S14p (S29e), Zinc-independent	5.44789e+07	4.70328e+07	3.90206e+07	7.73623	7.6724	7.59129	9.12067e+07	2.88367e+07	3.96224e+07	7.96003	7.45995	7.59794	7.73407	7.62358	7.56983	7.96219	7.73963	7.81148	7.64249	7.83776
SMUL_1678	hypothetical protein	5.4805e+07	6.06135e+07	5.56435e+07	7.73882	7.78257	7.74541	2.41926e+07	4.7197e+06	6.73375e+06	7.38368	6.67391	6.82826	7.73666	7.73375	7.72395	7.38584	6.9536	7.04179	7.73145	7.12708
SMUL_2527	acyl carrier protein AcpP	5.5061e+07	5.47894e+07	1.39667e+08	7.74084	7.7387	8.14509	6.00092e+07	5.66551e+07	1.58642e+08	7.77822	7.75324	8.20042	7.73869	7.68988	8.12363	7.78038	8.03292	8.41395	7.85073	8.07575
SMUL_0172	nitrogen regulatory protein P-II	5.54229e+07	6.85762e+07	7.71367e+07	7.74369	7.83617	7.88726	1.02107e+08	5.03775e+07	1.26597e+08	8.00905	7.70224	8.10242	7.74153	7.78735	7.86579	8.01121	7.98192	8.31596	7.79823	8.10303
SMUL_2871	formate dehydrogenase, cytochrome b subunit FdhI	5.55303e+07	4.87263e+07	6.82648e+07	7.74453	7.68776	7.8342	6.18367e+07	5.51759e+06	6.85671e+06	7.79125	6.74175	6.83612	7.74237	7.63894	7.81273	7.7934	7.02143	7.04965	7.73135	7.28816
SMUL_2476	lipopolysaccharide biosynthesis protein RfbH	5.55919e+07	4.453e+07	4.169e+07	7.74501	7.64865	7.62003	4.98685e+07	2.37124e+07	4.46312e+07	7.69783	7.37498	7.64964	7.74286	7.59983	7.59856	7.69999	7.65466	7.86317	7.64708	7.73927
SMUL_2564	dTDP-4-dehydrorhamnose reductase	5.58989e+07	7.89102e+07	6.09212e+07	7.7474	7.89713	7.78477	6.25984e+07	4.35218e+07	7.90407e+07	7.79656	7.63871	7.89785	7.74525	7.84831	7.7633	7.79872	7.91839	8.11139	7.78562	7.94283
SMUL_0138	LSU ribosomal protein L20p	5.59285e+07	2.20088e+08	1.01509e+08	7.74763	8.3426	8.00651	7.38314e+07	3.9263e+08	3.29758e+08	7.86824	8.59398	8.5182	7.74548	8.29377	7.98504	7.8704	8.87366	8.73173	8.0081	8.49193
SMUL_2696	LSU ribosomal protein L29p (L35e)	5.59423e+07	1.10426e+08	1.63066e+08	7.74774	8.04307	8.21236	1.28464e+08	1.34375e+08	1.94138e+08	8.10878	8.12832	8.28811	7.74558	7.99425	8.19089	8.11094	8.408	8.50164	7.97691	8.34019
SMUL_2405	putative sulfate adenylyltransferase	5.63311e+07	7.02209e+07	7.29077e+07	7.75075	7.84647	7.86277	6.82526e+07	3.29983e+07	4.41787e+07	7.83412	7.51849	7.64521	7.74859	7.79765	7.84131	7.83628	7.79817	7.85875	7.79585	7.83107
SMUL_1918	histidinol dehydrogenase	5.65905e+07	5.92481e+07	4.85765e+07	7.75274	7.77267	7.68643	5.73818e+07	4.59514e+07	3.68307e+07	7.75877	7.6623	7.56621	7.75059	7.72385	7.66496	7.76093	7.94198	7.77974	7.71313	7.82755
SMUL_1615	amino acid ABC transporter, periplasmic binding protein AapJ	5.70935e+07	3.07552e+07	1.69011e+07	7.75659	7.48792	7.22792	1.16793e+07	3.12935e+07	2.59093e+07	7.06742	7.49545	7.41346	7.75443	7.4391	7.20645	7.06958	7.77514	7.62699	7.46666	7.49057
SMUL_2441	AsmA domain-containing protein	5.73037e+07	6.11071e+07	6.04276e+07	7.75818	7.78609	7.78124	4.61161e+07	9.42392e+06	2.40574e+07	7.66385	6.97423	7.38125	7.75603	7.73727	7.75977	7.66601	7.25391	7.59478	7.75102	7.5049
SMUL_1101	ribonuclease R	5.73526e+07	4.29456e+07	5.4688e+07	7.75855	7.63292	7.73789	5.01111e+07	2.00383e+07	3.80498e+07	7.69993	7.30186	7.58035	7.7564	7.5841	7.71642	7.70209	7.58154	7.79389	7.68564	7.69251
SMUL_1130	peptidyl-prolyl cis-trans isomerase	5.7578e+07	7.86893e+07	6.38332e+07	7.76026	7.89592	7.80505	8.78525e+07	8.97756e+07	1.12856e+08	7.94375	7.95316	8.05252	7.7581	7.84709	7.78358	7.94591	8.23284	8.26606	7.79626	8.14827
SMUL_0296	flagellar M-ring protein FliF	5.77202e+07	4.01014e+07	6.52014e+07	7.76133	7.60316	7.81426	5.56937e+07	7.47389e+07	2.28978e+07	7.74581	7.87355	7.35979	7.75917	7.55434	7.79279	7.74797	8.15323	7.57333	7.7021	7.82484
SMUL_1423	membrane-bound NiFe hydrogenase small chain precursor	5.83962e+07	7.96008e+07	5.91907e+07	7.76638	7.90092	7.77225	3.82323e+07	1.85159e+08	7.80231e+07	7.58243	8.26754	7.89222	7.76423	7.8521	7.75079	7.58459	8.54723	8.10576	7.78904	8.07919
SMUL_3225	alkyl hydroperoxide reductase protein C	5.87365e+07	7.14471e+07	4.61305e+07	7.76891	7.85398	7.66399	1.37541e+07	7.60683e+06	1.69424e+07	7.13843	6.8812	7.22898	7.76675	7.80516	7.64252	7.14059	7.16089	7.44251	7.73815	7.248
SMUL_2251	transcription-repair coupling factor	5.87543e+07	5.27098e+07	6.71507e+07	7.76904	7.72189	7.82705	6.24261e+07	9.02459e+06	1.02831e+07	7.79537	6.95543	7.01212	7.76688	7.67307	7.80558	7.79752	7.23511	7.22566	7.74851	7.41943
SMUL_1026	methyl-accepting chemotaxis protein	5.87794e+07	4.98063e+07	6.14696e+07	7.76923	7.69728	7.78866	6.25728e+07	1.89823e+07	4.02336e+07	7.79639	7.27835	7.60459	7.76707	7.64846	7.76719	7.79854	7.55803	7.81812	7.72758	7.7249
SMUL_2525	acetyl-coenzyme A carboxyl transferase alpha chain	5.87992e+07	7.4112e+07	5.43859e+07	7.76937	7.86989	7.73549	6.19649e+07	3.3349e+07	5.76533e+07	7.79215	7.52308	7.76082	7.76722	7.82107	7.71402	7.7943	7.80276	7.97436	7.76743	7.85714
SMUL_0833	DNA polymerase III alpha subunit	5.97679e+07	5.7644e+07	6.15693e+07	7.77647	7.76075	7.78936	8.35631e+07	1.98566e+08	1.50102e+08	7.92201	8.2979	8.17639	7.77431	7.71193	7.7679	7.92417	8.57759	8.38992	7.75138	8.29723
SMUL_2665	aminotransferase	6.00532e+07	7.4866e+07	6.08463e+07	7.77854	7.87428	7.78423	6.46564e+07	8.06017e+07	6.90293e+07	7.81061	7.90634	7.83903	7.77638	7.82546	7.76277	7.81277	8.18603	8.05257	7.7882	8.01712
SMUL_1398	aspartyl/glutamyl-tRNA(Asn/Gln) amidotransferase subunit B	6.03573e+07	5.63987e+07	5.65695e+07	7.78073	7.75127	7.75258	4.98118e+07	6.17745e+07	4.2486e+07	7.69733	7.79081	7.62825	7.77857	7.70245	7.73112	7.69949	8.07049	7.84178	7.73738	7.87059
SMUL_1710	outer membrane protein, TolC-like	6.09853e+07	5.77068e+07	5.44764e+07	7.78523	7.76123	7.73621	4.88672e+07	3.14732e+07	5.07917e+07	7.68902	7.49794	7.70579	7.78307	7.71241	7.71474	7.69118	7.77762	7.91933	7.73674	7.79604
SMUL_1395	ATP synthase chain A	6.13332e+07	6.23467e+07	5.95947e+07	7.7877	7.79481	7.77521	7.45014e+07	3.68359e+07	4.93374e+07	7.87216	7.56627	7.69318	7.78554	7.74599	7.75374	7.87432	7.84595	7.90671	7.76176	7.87566
SMUL_2565	dTDP-4-dehydrorhamnose 3,5-epimerase	6.15053e+07	8.27734e+07	6.90386e+07	7.78891	7.91789	7.83909	7.64665e+07	3.95934e+07	8.00616e+07	7.88347	7.59762	7.90342	7.78676	7.86907	7.81762	7.88563	7.8773	8.11696	7.82448	7.95996
SMUL_1454	2-oxoglutarate oxidoreductase, beta subunit	6.19977e+07	8.01744e+07	5.56743e+07	7.79238	7.90404	7.74565	6.80937e+07	3.13602e+07	5.39366e+07	7.83311	7.49638	7.73188	7.79022	7.85521	7.72419	7.83527	7.77606	7.94542	7.78987	7.85225
SMUL_1401	dihydroorotase	6.21151e+07	7.07852e+07	6.17089e+07	7.7932	7.84994	7.79035	6.50161e+07	4.79799e+07	7.77419e+07	7.81302	7.68106	7.89066	7.79104	7.80112	7.76888	7.81518	7.96074	8.10419	7.78701	7.96004
SMUL_2699	LSU ribosomal protein L22p (L17e)	6.21833e+07	7.43528e+07	7.03428e+07	7.79367	7.8713	7.84722	8.68774e+07	1.24579e+08	7.45878e+07	7.93891	8.09545	7.87267	7.79152	7.82248	7.82575	7.94107	8.37513	8.0862	7.81325	8.13413
SMUL_0243	hypothetical protein	6.23052e+07	5.57782e+07	6.98506e+07	7.79452	7.74646	7.84417	4.53909e+07	2.75269e+07	1.70111e+07	7.65697	7.43976	7.23073	7.79237	7.69764	7.8227	7.65913	7.71944	7.44427	7.7709	7.60761
SMUL_2185	ATP-dependent RNA helicase RhlE	6.23181e+07	6.60262e+07	5.89728e+07	7.79461	7.81972	7.77065	5.5762e+07	1.87781e+07	3.26343e+07	7.74634	7.27365	7.51367	7.79246	7.7709	7.74918	7.7485	7.55333	7.72721	7.77085	7.67635
SMUL_2578	invasion antigen CiaB	6.24412e+07	5.31599e+07	6.04213e+07	7.79547	7.72558	7.78119	5.7934e+07	3.10537e+07	1.94837e+07	7.76293	7.49211	7.28967	7.79332	7.67676	7.75972	7.76509	7.77179	7.50321	7.74327	7.68003
SMUL_1253	membrane protein	6.24847e+07	7.3834e+07	6.34799e+07	7.79577	7.86826	7.80264	6.31787e+07	1.88439e+07	3.20729e+07	7.80057	7.27517	7.50614	7.79362	7.81943	7.78117	7.80273	7.55485	7.71967	7.79807	7.69242
SMUL_0303	ferredoxin	6.25008e+07	4.53783e+07	4.99812e+07	7.79589	7.65685	7.69881	2.34811e+07	6.98921e+07	1.09322e+08	7.37072	7.84443	8.03871	7.79373	7.60803	7.67734	7.37288	8.12411	8.25224	7.69303	7.91641
SMUL_0808	putative methyl-accepting chemotaxis protein	6.25835e+07	5.10999e+07	3.55872e+07	7.79646	7.70842	7.55129	2.84585e+07	5.42823e+06	2.191e+06	7.45421	6.73466	6.34064	7.7943	7.6596	7.52983	7.45637	7.01434	6.55418	7.66124	7.0083
SMUL_3282	putative polysulfide reductase / sulfide dehydrogenase, chain A	6.2993e+07	4.939e+07	6.46378e+07	7.79929	7.69364	7.81049	6.40896e+07	1.07247e+08	5.27445e+07	7.80679	8.03039	7.72218	7.79714	7.64482	7.78902	7.80895	8.31007	7.93571	7.74366	8.01824
SMUL_0934	nitrate reductase catalytic subunit NapA	6.32895e+07	4.87938e+07	5.6059e+07	7.80133	7.68836	7.74865	4.40539e+07	2.88365e+07	3.84454e+07	7.64398	7.45994	7.58484	7.79918	7.63954	7.72718	7.64614	7.73962	7.79838	7.72197	7.72805
SMUL_2258	protein-export membrane protein SecF	6.37074e+07	6.67352e+07	6.95648e+07	7.80419	7.82435	7.84239	5.82681e+07	5.66231e+06	1.74099e+07	7.76543	6.75299	7.2408	7.80203	7.77553	7.82092	7.76759	7.03268	7.45433	7.7995	7.4182
SMUL_2484	UDP-glucose dehydrogenase	6.39965e+07	6.48299e+07	6.84803e+07	7.80616	7.81178	7.83557	6.91709e+07	1.48389e+07	3.03933e+07	7.83992	7.1714	7.48278	7.804	7.76295	7.8141	7.84208	7.45108	7.69631	7.79368	7.66316
SMUL_1083	glutamate-1-semialdehyde 2,1-aminomutase	6.4039e+07	6.55936e+07	5.29716e+07	7.80644	7.81686	7.72404	5.05117e+07	1.52865e+07	4.81739e+07	7.70339	7.18431	7.68281	7.80429	7.76804	7.70258	7.70555	7.46399	7.89635	7.7583	7.68863
SMUL_2389	hydrogenase-4 component H	6.41804e+07	8.06368e+07	6.54857e+07	7.8074	7.90653	7.81615	4.08466e+07	1.72238e+07	3.93723e+07	7.61116	7.23613	7.59519	7.80525	7.85771	7.79468	7.61331	7.51581	7.80872	7.81921	7.64595
SMUL_1489	type II secretion system protein E	6.53031e+07	5.55961e+07	5.43606e+07	7.81493	7.74504	7.73528	5.60624e+07	3.54036e+07	5.78085e+07	7.74867	7.54905	7.76199	7.81278	7.69622	7.71382	7.75083	7.82873	7.97553	7.74094	7.8517
SMUL_3193	hypothetical protein	6.5558e+07	5.39246e+07	6.36648e+07	7.81663	7.73179	7.8039	4.91663e+07	2.26611e+07	1.26056e+07	7.69167	7.35528	7.10056	7.81447	7.68297	7.78243	7.69383	7.63496	7.3141	7.75996	7.54763
SMUL_2369	putative diguanylate cyclase	6.61409e+07	5.47241e+07	5.79988e+07	7.82047	7.73818	7.76342	4.63931e+07	2.13819e+07	1.92606e+07	7.66645	7.33005	7.28467	7.81831	7.68936	7.74195	7.66861	7.60973	7.4982	7.74987	7.59218
SMUL_2385	hydrogenase-4 component C, membrane subunit	6.67333e+07	5.82262e+07	6.80393e+07	7.82434	7.76512	7.83276	2.80661e+07	7.36752e+06	4.25269e+06	7.44818	6.86732	6.62866	7.82219	7.7163	7.81129	7.45034	7.147	6.8422	7.78326	7.14651
SMUL_3153	NADP-specific glutamate dehydrogenase	6.6924e+07	7.04405e+07	5.8904e+07	7.82558	7.84782	7.77014	3.38951e+07	6.36052e+06	1.41987e+07	7.53014	6.80349	7.15225	7.82343	7.799	7.74868	7.5323	7.08317	7.36578	7.79037	7.32708
SMUL_1640	FAD-dependent oxidoreductase	6.6968e+07	5.71347e+07	6.13353e+07	7.82587	7.7569	7.78771	1.28086e+08	1.15932e+08	1.71636e+08	8.1075	8.0642	8.23461	7.82371	7.70808	7.76624	8.10966	8.34389	8.44814	7.76601	8.30056
SMUL_2680	SSU ribosomal protein S11p (S14e)	6.72936e+07	7.46539e+07	7.09728e+07	7.82797	7.87305	7.85109	6.61167e+07	1.78634e+08	1.37242e+08	7.82031	8.25196	8.13749	7.82582	7.82423	7.82962	7.82247	8.53165	8.35102	7.82656	8.23505
SMUL_0235	amidophosphoribosyltransferase	6.75354e+07	7.24835e+07	7.58486e+07	7.82953	7.86024	7.87995	7.30757e+07	1.10249e+08	1.00131e+08	7.86377	8.04238	8.00057	7.82738	7.81142	7.85848	7.86593	8.32206	8.2141	7.83242	8.13403
SMUL_2828	USP-like domain-containing protein	6.77189e+07	9.65387e+07	8.41687e+07	7.83071	7.9847	7.92515	6.2661e+07	5.01549e+07	6.84953e+07	7.797	7.70031	7.83566	7.82855	7.93588	7.90368	7.79916	7.98	8.0492	7.88937	7.94278
SMUL_0393	translation elongation factor LepA	6.82521e+07	4.69407e+07	7.92593e+07	7.83412	7.67155	7.89905	8.37564e+07	5.18106e+07	4.88538e+07	7.92302	7.71442	7.6889	7.83196	7.62273	7.87758	7.92518	7.9941	7.90243	7.77742	7.94057
SMUL_2291	signal recognition particle, subunit Ffh	6.85819e+07	7.49312e+07	7.3467e+07	7.83621	7.87466	7.86609	5.97361e+07	2.05285e+08	6.55382e+07	7.77624	8.31236	7.81649	7.83405	7.82584	7.84462	7.7784	8.59204	8.03003	7.83484	8.13349
SMUL_1119	flagellar biosynthesis protein FliL	6.88772e+07	7.29402e+07	5.97022e+07	7.83808	7.86297	7.77599	4.67396e+07	2.97182e+06	3.57496e+06	7.66969	6.47302	6.55327	7.83592	7.81415	7.75452	7.67184	6.7527	6.76681	7.80153	7.06378
SMUL_1351	methyl-accepting chemotaxis protein	6.89512e+07	5.34414e+07	5.33489e+07	7.83854	7.72788	7.72713	3.71398e+07	1.63826e+07	2.2184e+07	7.56984	7.21438	7.34604	7.83639	7.67906	7.70566	7.572	7.49407	7.55957	7.74037	7.54188
SMUL_1098	single-stranded DNA-binding protein	6.96761e+07	8.45318e+07	7.23328e+07	7.84308	7.92702	7.85934	7.01973e+07	3.74491e+07	4.61442e+07	7.84632	7.57344	7.66412	7.84093	7.8782	7.83787	7.84848	7.85312	7.87765	7.85233	7.85975
SMUL_2641	phosphoribosylglycinamide formyltransferase 2	6.9733e+07	9.91327e+07	7.94079e+07	7.84344	7.99622	7.89986	6.11136e+07	5.13314e+07	8.20986e+07	7.78614	7.71038	7.91434	7.84128	7.9474	7.8784	7.7883	7.99006	8.12787	7.88902	7.96874
SMUL_1029	ferritin-like protein	6.99664e+07	8.26853e+07	8.07733e+07	7.84489	7.91743	7.90727	4.23697e+07	1.54971e+07	2.38454e+07	7.62706	7.19025	7.37741	7.84273	7.86861	7.8858	7.62921	7.46993	7.59094	7.86571	7.56336
SMUL_1471	putative zinc protease	7.03811e+07	7.91106e+07	8.64377e+07	7.84746	7.89823	7.9367	7.04127e+07	6.06605e+07	7.42257e+07	7.84765	7.78291	7.87055	7.8453	7.84941	7.91524	7.84981	8.06259	8.08409	7.86998	7.99883
SMUL_0854	putative dioxygenase	7.12942e+07	8.59199e+07	7.30512e+07	7.85305	7.93409	7.86363	5.93247e+07	1.76036e+08	8.60573e+07	7.77324	8.2456	7.93479	7.8509	7.88527	7.84216	7.77539	8.52528	8.14832	7.85944	8.14967
SMUL_0044	methyl-accepting chemotaxis protein	7.21828e+07	5.84503e+07	4.99294e+07	7.85843	7.76679	7.69836	3.59344e+07	236565	1.41141e+06	7.55551	5.37395	6.14965	7.85628	7.71797	7.67689	7.55767	5.65363	6.36319	7.75038	6.52483
SMUL_1317	YkgG-like protein	7.2995e+07	8.63714e+07	7.24372e+07	7.86329	7.93637	7.85996	7.94365e+07	5.98968e+07	7.96879e+07	7.90002	7.7774	7.90139	7.86114	7.88755	7.83849	7.90218	8.05709	8.11493	7.86239	8.02473
SMUL_0930	type I restriction-modification system, restriction subunit R	7.34898e+07	6.74256e+07	7.52432e+07	7.86623	7.82882	7.87647	8.05751e+07	6.13919e+07	1.98377e+07	7.9062	7.78811	7.29749	7.86407	7.78	7.855	7.90836	8.06779	7.51103	7.83302	7.82906
SMUL_1469	putative enoyl-[acyl-carrier-protein	7.4053e+07	1.07208e+08	7.52041e+07	7.86954	8.03023	7.87624	8.73545e+07	5.39274e+07	5.26891e+07	7.94129	7.73181	7.72172	7.86739	7.98141	7.85477	7.94344	8.01149	7.93526	7.90119	7.9634
SMUL_1624	putative cell division protein	7.44122e+07	6.45214e+07	6.31133e+07	7.87164	7.8097	7.80012	7.94852e+07	3.1448e+07	1.19141e+07	7.90029	7.49759	7.07606	7.86949	7.76088	7.77865	7.90244	7.77727	7.2896	7.80301	7.65644
SMUL_0675	LSU ribosomal protein L27p	7.50987e+07	8.92778e+07	1.03106e+08	7.87563	7.95074	8.01328	1.0693e+08	1.53225e+08	1.29214e+08	8.0291	8.18533	8.11131	7.87348	7.90192	7.99182	8.03126	8.46501	8.32484	7.92241	8.27371
SMUL_1102	putative signal transduction hydrolase	7.53512e+07	1.1039e+08	8.13462e+07	7.87709	8.04293	7.91034	7.10221e+07	5.4913e+07	6.62369e+07	7.85139	7.73968	7.8211	7.87493	7.99411	7.88887	7.85355	8.01936	8.03463	7.9193	7.96918
SMUL_0233	thioredoxin reductase	7.60986e+07	1.01731e+08	7.56224e+07	7.88138	8.00745	7.87865	8.38186e+07	5.92462e+07	7.69622e+07	7.92334	7.77266	7.88628	7.87922	7.95863	7.85718	7.9255	8.05234	8.09981	7.89834	8.02588
SMUL_0792	argininosuccinate lyase	7.63494e+07	7.83313e+07	6.66527e+07	7.88281	7.89394	7.82382	8.82402e+07	4.76546e+07	6.26085e+07	7.94567	7.6781	7.79663	7.88065	7.84511	7.80235	7.94783	7.95779	8.01017	7.8427	7.97193
SMUL_0860	putative lipoprotein	7.77786e+07	1.00697e+08	7.63526e+07	7.89086	8.00302	7.88282	6.00303e+07	3.8505e+07	4.36069e+07	7.77837	7.58552	7.63956	7.8887	7.9542	7.86136	7.78053	7.8652	7.85309	7.90142	7.83294
SMUL_1492	type II secretion system protein D	7.89609e+07	8.27314e+07	8.06494e+07	7.89741	7.91767	7.9066	5.93825e+07	5.87595e+07	6.97402e+07	7.77366	7.76908	7.84348	7.89526	7.86885	7.88513	7.77582	8.04876	8.05702	7.88308	7.96053
SMUL_0129	SSU ribosomal protein S20p	7.93083e+07	9.87096e+07	1.05165e+08	7.89932	7.99436	8.02187	1.26282e+08	2.42416e+08	2.8139e+08	8.10134	8.38456	8.44931	7.89716	7.94554	8.0004	8.1035	8.66424	8.66284	7.9477	8.47686
SMUL_2697	LSU ribosomal protein L16p (L10e)	7.94122e+07	1.04348e+08	9.06845e+07	7.89989	8.01848	7.95753	1.00576e+08	1.7518e+08	1.47445e+08	8.00249	8.24348	8.16863	7.89773	7.96966	7.93607	8.00465	8.52317	8.38217	7.93449	8.30333
SMUL_0241	branched-chain amino acid aminotransferase	7.95224e+07	1.12721e+08	1.05952e+08	7.90049	8.052	8.02511	1.11561e+08	9.95173e+07	1.28213e+08	8.04751	7.9979	8.10793	7.89833	8.00318	8.00364	8.04967	8.27758	8.32147	7.96839	8.21624
SMUL_0684	ATP synthase delta chain	7.96589e+07	1.04536e+08	8.38788e+07	7.90123	8.01927	7.92365	1.00021e+08	8.01811e+07	9.48278e+07	8.00009	7.90407	7.97694	7.89908	7.97044	7.90219	8.00225	8.18375	8.19047	7.9239	8.12549
SMUL_1476	hypothetical protein	8.01742e+07	7.58901e+07	9.19798e+07	7.90403	7.88019	7.96369	1.0029e+08	8.97273e+07	8.33741e+07	8.00126	7.95292	7.92103	7.90188	7.83136	7.94223	8.00342	8.23261	8.13457	7.89182	8.12353
SMUL_2493	putative polysaccharide polymerase	8.03014e+07	7.21348e+07	7.65235e+07	7.90472	7.85814	7.88379	4.58652e+07	543847	357631	7.66148	5.73548	5.55344	7.90257	7.80932	7.86233	7.66364	6.01516	5.76697	7.85807	6.48192
SMUL_2450	GTPase Der	8.05055e+07	7.78291e+07	8.39381e+07	7.90583	7.89114	7.92396	7.88669e+07	5.07765e+07	4.75703e+07	7.89689	7.70566	7.67734	7.90367	7.84232	7.90249	7.89905	7.98534	7.89087	7.88283	7.92509
SMUL_0398	hypothetical protein	8.09575e+07	1.15485e+08	9.13998e+07	7.90826	8.06252	7.96095	9.63143e+07	5.64634e+07	9.11607e+07	7.98369	7.75177	7.95981	7.9061	8.0137	7.93948	7.98585	8.03145	8.17334	7.95309	8.06355
SMUL_2652	Cbb3-type cytochrome c oxidase subunit CcoP	8.16236e+07	1.03822e+08	8.8768e+07	7.91182	8.01629	7.94826	4.16208e+07	5.93785e+07	7.52479e+07	7.61931	7.77363	7.87649	7.90966	7.96747	7.92679	7.62147	8.05331	8.09003	7.93464	7.9216
SMUL_3037	acetaldehyde dehydrogenase	8.19374e+07	7.20227e+07	6.63352e+07	7.91348	7.85747	7.82174	5.89861e+07	3.08046e+07	3.58685e+07	7.77075	7.48862	7.55471	7.91133	7.80865	7.80028	7.77291	7.7683	7.76825	7.84008	7.76982
SMUL_0280	chemotaxis protein CheV	8.21191e+07	1.12821e+08	1.00313e+08	7.91444	8.05239	8.00136	8.57847e+07	7.55616e+07	1.00628e+08	7.93341	7.8783	8.00272	7.91229	8.00357	7.97989	7.93557	8.15798	8.21625	7.96525	8.10327
SMUL_0247	ATP-dependent Clp protease ATP-binding subunit ClpX	8.31752e+07	8.99487e+07	7.45198e+07	7.91999	7.954	7.87227	1.03225e+08	6.93328e+07	9.3303e+07	8.01378	7.84094	7.9699	7.91784	7.90517	7.8508	8.01594	8.12062	8.18343	7.89127	8.10666
SMUL_0707	putative membrane protein	8.34204e+07	1.0905e+08	1.00966e+08	7.92127	8.03762	8.00418	8.8059e+07	8.24455e+07	8.30377e+07	7.94477	7.91617	7.91928	7.91912	7.9888	7.98271	7.94693	8.19585	8.13281	7.96354	8.09186
SMUL_2260	preprotein translocase subunit YajC	8.35927e+07	8.27909e+07	9.46034e+07	7.92217	7.91798	7.97591	1.33157e+08	9.68479e+07	1.32652e+08	8.12436	7.98609	8.12271	7.92001	7.86916	7.95444	8.12652	8.26577	8.33625	7.91454	8.24285
SMUL_1470	4-hydroxy-tetrahydrodipicolinate synthase	8.36046e+07	1.12126e+08	8.23229e+07	7.92223	8.04971	7.91552	7.74882e+07	5.92797e+07	8.48931e+07	7.88924	7.77291	7.92887	7.92007	8.00088	7.89405	7.89139	8.05259	8.14241	7.93834	8.0288
SMUL_0655	glutamyl-tRNA(Gln) amidotransferase subunit A	8.43164e+07	9.34423e+07	6.96335e+07	7.92591	7.97054	7.84282	9.80433e+07	5.66734e+07	6.924e+07	7.99142	7.75338	7.84036	7.92376	7.92172	7.82135	7.99358	8.03306	8.05389	7.88894	8.02684
SMUL_0778	organic solvent tolerance protein OstA	8.46272e+07	5.93768e+07	7.36406e+07	7.92751	7.77362	7.86712	7.14696e+07	5.1228e+07	1.83128e+07	7.85412	7.70951	7.26276	7.92535	7.7248	7.84565	7.85628	7.98919	7.47629	7.83193	7.77392
SMUL_3239	hypothetical protein	8.53327e+07	1.13915e+08	1.02977e+08	7.93112	8.05658	8.01274	8.09634e+07	9.16956e+07	1.60789e+08	7.90829	7.96235	8.20626	7.92896	8.00776	7.99127	7.91045	8.24203	8.41979	7.976	8.19076
SMUL_0194	AAA family ATPASE	8.54126e+07	7.60856e+07	7.8209e+07	7.93152	7.8813	7.89326	1.21566e+08	9.54449e+07	9.27223e+07	8.08481	7.97975	7.96718	7.92937	7.83248	7.87179	8.08697	8.25943	8.18072	7.87788	8.17571
SMUL_2228	hypothetical protein	8.55456e+07	1.1774e+08	9.92639e+07	7.9322	8.07092	7.99679	9.18651e+07	1.04899e+08	1.27142e+08	7.96315	8.02077	8.10429	7.93004	8.0221	7.97532	7.96531	8.30045	8.31782	7.97582	8.19453
SMUL_2704	SSU ribosomal protein S10p (S20e)	8.59114e+07	1.24479e+08	1.12232e+08	7.93405	8.09509	8.05011	1.41319e+08	2.25923e+08	1.22048e+08	8.1502	8.35396	8.08653	7.93189	8.04627	8.02865	8.15236	8.63364	8.30006	8.00227	8.36202
SMUL_0829	RND efflux system, periplasmic fusion protein CmeA	8.60073e+07	1.06626e+08	8.458e+07	7.93454	8.02786	7.92727	8.53943e+07	2.77143e+07	5.648e+07	7.93143	7.4427	7.75189	7.93238	7.97904	7.9058	7.93359	7.72239	7.96543	7.93907	7.8738
SMUL_1497	ATP-dependent hsl protease ATP-binding subunit HslU	8.71455e+07	8.48136e+07	6.78028e+07	7.94024	7.92847	7.83125	7.64085e+07	4.89662e+07	7.36879e+07	7.88314	7.6899	7.8674	7.93809	7.87964	7.80978	7.8853	7.96958	8.08093	7.87584	7.9786
SMUL_0547	heat shock protein Hsp20	8.8431e+07	1.16042e+08	7.82974e+07	7.9466	8.06462	7.89375	1.1037e+08	7.06643e+07	1.11589e+08	8.04285	7.8492	8.04762	7.94445	8.0158	7.87228	8.04501	8.12888	8.26115	7.94417	8.14502
SMUL_2146	carbonic anhydrase	8.84383e+07	1.23095e+08	8.93852e+07	7.94664	8.09024	7.95127	6.54346e+07	3.49256e+07	1.13502e+08	7.81581	7.54314	8.055	7.94448	8.04142	7.9298	7.81797	7.82283	8.26854	7.9719	7.96978
SMUL_2982	saccharopine dehydrogenase, putative	8.99559e+07	8.62838e+07	7.61763e+07	7.95403	7.93593	7.88182	6.58699e+07	6.48886e+07	7.27722e+07	7.81869	7.81217	7.86197	7.95187	7.88711	7.86035	7.82085	8.09185	8.0755	7.89978	7.99607
SMUL_0295	histidinol-phosphate aminotransferase	9.14281e+07	1.06656e+08	1.00325e+08	7.96108	8.02799	8.00141	9.76281e+07	9.89429e+07	1.07881e+08	7.98957	7.99538	8.03294	7.95892	7.97917	7.97994	7.99173	8.27507	8.24648	7.97268	8.17109
SMUL_0676	GTPase Obg	9.19733e+07	1.19723e+08	9.47915e+07	7.96366	8.07818	7.97677	1.19777e+08	4.22461e+07	8.02011e+07	8.07837	7.62579	7.90418	7.96151	8.02936	7.9553	8.08053	7.90547	8.11771	7.98206	8.03457
SMUL_2272	ATP-dependent DNA helicase PcrA	9.20344e+07	6.99301e+07	9.28021e+07	7.96395	7.84466	7.96756	6.66399e+07	4.98612e+06	3.14898e+07	7.82373	6.69776	7.49817	7.96179	7.79584	7.94609	7.82589	6.97744	7.7117	7.90124	7.50501
SMUL_0293	diaminopimelate decarboxylase	9.25705e+07	9.46252e+07	7.46845e+07	7.96647	7.97601	7.87323	8.728e+07	2.35229e+08	3.15054e+08	7.94091	8.37149	8.49838	7.96432	7.92719	7.85176	7.94307	8.65117	8.71192	7.91442	8.43539
SMUL_0192	putative outer membrane protein	9.27385e+07	9.88632e+07	8.37498e+07	7.96726	7.99503	7.92298	1.44556e+08	1.32866e+08	1.74158e+08	8.16004	8.12341	8.24094	7.9651	7.94621	7.90152	8.1622	8.4031	8.45448	7.93761	8.33992
SMUL_0583	transcription termination protein NusA	9.36452e+07	1.04183e+08	8.47155e+07	7.97149	8.0178	7.92796	1.06653e+08	5.5007e+07	1.00836e+08	8.02797	7.74042	8.00362	7.96933	7.96898	7.9065	8.03013	8.0201	8.21715	7.94827	8.08913
SMUL_0110	adenylosuccinate lyase	9.41578e+07	9.1997e+07	9.45909e+07	7.97386	7.96377	7.97585	9.24064e+07	9.15399e+07	1.0618e+08	7.9657	7.96161	8.02604	7.9717	7.91495	7.95438	7.96786	8.24129	8.23958	7.94701	8.14958
SMUL_1665	UDP-N-acetylglucosamine 1-carboxyvinyltransferase	9.42782e+07	8.95576e+07	7.59354e+07	7.97441	7.9521	7.88044	8.68991e+07	4.93145e+07	4.29212e+07	7.93902	7.69297	7.63267	7.97226	7.90328	7.85898	7.94117	7.97266	7.84621	7.9115	7.92001
SMUL_0568	twin-arginine translocation protein TatA	9.47109e+07	9.73192e+07	6.90769e+07	7.9764	7.9882	7.83933	7.20657e+07	1.47124e+08	1.48838e+08	7.85773	8.16768	8.17271	7.97424	7.93938	7.81787	7.85989	8.44736	8.38625	7.9105	8.23117
SMUL_0941	GTP-binding and nucleic acid-binding protein YchF	9.54273e+07	1.19198e+08	9.44168e+07	7.97967	8.07627	7.97505	1.09169e+08	5.83642e+07	9.77568e+07	8.0381	7.76615	7.99015	7.97752	8.02745	7.95358	8.04026	8.04583	8.20368	7.98618	8.09659
SMUL_2693	LSU ribosomal protein L24p (L26e)	9.54616e+07	8.96318e+07	7.85155e+07	7.97983	7.95246	7.89496	1.08752e+08	2.81748e+08	1.8171e+08	8.03644	8.44986	8.25938	7.97767	7.90364	7.87349	8.0386	8.72954	8.47291	7.91827	8.41368
SMUL_2393	putative bacterial beta-(1,6)-glucosyltransferase	9.73415e+07	8.78338e+07	1.11336e+08	7.9883	7.94366	8.04663	6.64154e+07	5.80763e+06	4.16037e+06	7.82227	6.764	6.61913	7.98614	7.89484	8.02517	7.82443	7.04368	6.83267	7.96872	7.23359
SMUL_2701	LSU ribosomal protein L23p (L23Ae)	9.77913e+07	1.32714e+08	1.394e+08	7.9903	8.12292	8.14426	1.61431e+08	2.62844e+08	3.13245e+08	8.20799	8.4197	8.49588	7.98814	8.0741	8.12279	8.21015	8.69938	8.70942	8.06168	8.53965
SMUL_0906	methyltransferase	9.88131e+07	8.64113e+07	1.00973e+08	7.99481	7.93657	8.00421	5.2366e+07	2.76952e+06	2.04337e+06	7.71905	6.4424	6.31035	7.99266	7.88775	7.98274	7.72121	6.72209	6.52388	7.95438	6.98906
SMUL_2368	glucosamine--fructose-6-phosphate aminotransferase [isomerizing	9.89331e+07	8.48294e+07	9.94713e+07	7.99534	7.92855	7.9977	9.80155e+07	6.4423e+07	9.48464e+07	7.99129	7.80904	7.97702	7.99319	7.87973	7.97623	7.99345	8.08872	8.19056	7.94971	8.09091
SMUL_0422	hypothetical protein	1.00371e+08	1.00054e+08	1.01769e+08	8.00161	8.00024	8.00761	9.28183e+07	1.40479e+07	1.54635e+07	7.96763	7.14761	7.18931	7.99945	7.95141	7.98615	7.96979	7.42729	7.40284	7.979	7.59998
SMUL_0729	UvrABC system protein A, excinuclease	1.00462e+08	1.05694e+08	1.24454e+08	8.002	8.02405	8.09501	1.18597e+08	1.04435e+08	4.5061e+07	8.07407	8.01885	7.6538	7.99985	7.97523	8.07354	8.07623	8.29853	7.86734	8.01621	8.0807
SMUL_2275	oligoendopeptidase F	1.00538e+08	8.9229e+07	1.01638e+08	8.00233	7.95051	8.00706	8.56614e+07	9.52226e+07	8.94978e+07	7.93279	7.97874	7.95181	8.00017	7.90168	7.98559	7.93494	8.25842	8.16535	7.96248	8.11957
SMUL_2236	N-terminal methylation protein	1.00898e+08	1.0624e+08	9.7664e+07	8.00388	8.02629	7.98973	1.13703e+08	1.69389e+08	2.98192e+08	8.05577	8.22888	8.4745	8.00173	7.97747	7.96827	8.05793	8.50857	8.68803	7.98249	8.41818
SMUL_0232	thioredoxin	1.01241e+08	1.01783e+08	1.26295e+08	8.00536	8.00768	8.10139	9.22644e+07	9.90631e+07	2.3244e+08	7.96503	7.99591	8.36631	8.0032	7.95885	8.07992	7.96719	8.27559	8.57985	8.01399	8.27421
SMUL_0776	phosphoribosylamine--glycine ligase	1.01596e+08	1.10182e+08	1.08272e+08	8.00688	8.04211	8.03452	1.00961e+08	2.15322e+08	3.27765e+08	8.00415	8.33309	8.51556	8.00472	7.99329	8.01305	8.00631	8.61277	8.7291	8.00369	8.44939
SMUL_0644	NrfI-like protein	1.0163e+08	9.27588e+07	1.12956e+08	8.00702	7.96735	8.05291	8.62065e+07	1.66693e+07	1.71085e+07	7.93554	7.22192	7.23321	8.00487	7.91853	8.03144	7.9377	7.5016	7.44675	7.98495	7.62868
SMUL_2563	dTDP-glucose 4,6-dehydratase	1.02126e+08	1.20161e+08	1.13114e+08	8.00914	8.07976	8.05351	1.08982e+08	1.00957e+08	1.33042e+08	8.03736	8.00414	8.12399	8.00698	8.03094	8.03205	8.03952	8.28382	8.33752	8.02332	8.22029
SMUL_1053	cytosol aminopeptidase PepA	1.02156e+08	1.09993e+08	1.04442e+08	8.00926	8.04136	8.01887	9.722e+07	4.22491e+08	3.73004e+08	7.98776	8.62582	8.57171	8.00711	7.99254	7.99741	7.98991	8.9055	8.78525	7.99902	8.56022
SMUL_2255	putative diguanylate cyclase	1.03497e+08	9.37792e+07	7.40196e+07	8.01493	7.97211	7.86935	8.93151e+07	6.10198e+07	5.52041e+07	7.95092	7.78547	7.74197	8.01277	7.92329	7.84788	7.95308	8.06515	7.95551	7.92798	7.99125
SMUL_0857	adenylate kinase	1.03628e+08	1.47094e+08	1.06469e+08	8.01548	8.16759	8.02722	1.25631e+08	9.75629e+07	1.05753e+08	8.0991	7.98928	8.02429	8.01332	8.11877	8.00576	8.10125	8.26897	8.23783	8.04595	8.20268
SMUL_1910	O-acetylhomoserine aminocarboxypropyltransferase-like protein	1.04278e+08	1.21347e+08	1.14995e+08	8.01819	8.08403	8.06068	7.71711e+07	1.37818e+07	2.0588e+07	7.88745	7.13931	7.31361	8.01604	8.03521	8.03921	7.88961	7.41899	7.52715	8.03015	7.61192
SMUL_0577	NAD-dependent glyceraldehyde-3-phosphate dehydrogenase	1.04514e+08	1.30967e+08	1.09608e+08	8.01918	8.11716	8.03984	1.08846e+08	4.46219e+07	1.12081e+08	8.03681	7.64955	8.04953	8.01702	8.06834	8.01837	8.03897	7.92923	8.26307	8.03458	8.07709
SMUL_0569	arginin-tRNA ligase	1.04738e+08	8.70746e+07	7.84976e+07	8.0201	7.93989	7.89486	1.1561e+08	1.02176e+08	1.46053e+08	8.06299	8.00935	8.16451	8.01795	7.89107	7.87339	8.06515	8.28903	8.37805	7.92747	8.24408
SMUL_2043	cell division protein FtsA	1.04854e+08	1.02092e+08	1.08754e+08	8.02059	8.00899	8.03645	8.00147e+07	1.47736e+07	7.15275e+06	7.90317	7.16949	6.85447	8.01843	7.96017	8.01498	7.90533	7.44917	7.06801	7.99786	7.47417
SMUL_3159	glutamate--tRNA ligase	1.05808e+08	1.16138e+08	1.0502e+08	8.02452	8.06497	8.02127	1.74208e+08	1.95876e+08	1.79555e+08	8.24107	8.29198	8.2542	8.02236	8.01615	7.9998	8.24323	8.57166	8.46773	8.01277	8.42754
SMUL_2566	glucose-1-phosphate thymidylyltransferase	1.05837e+08	1.4429e+08	1.25372e+08	8.02464	8.15924	8.0982	1.07406e+08	6.73595e+07	9.50642e+07	8.03103	7.8284	7.97802	8.02248	8.11042	8.07673	8.03319	8.10808	8.19155	8.06988	8.11094
SMUL_0529	superoxide dismutase [Fe	1.06104e+08	1.37637e+08	9.89472e+07	8.02573	8.13873	7.9954	9.03134e+07	3.98249e+07	4.40087e+07	7.95575	7.60016	7.64354	8.02357	8.08991	7.97394	7.95791	7.87984	7.85707	8.02914	7.89827
SMUL_0011	L-proline glycine betaine ABC transport system ATP-binding protein ProV	1.06931e+08	1.02203e+08	9.11834e+07	8.02911	8.00946	7.95992	1.62497e+08	6.84656e+07	1.02451e+08	8.21085	7.83547	8.01052	8.02695	7.96064	7.93845	8.21301	8.11515	8.22405	7.97535	8.18407
SMUL_0536	oxygen-independent coproporphyrinogen-III oxidase 1	1.07391e+08	1.14745e+08	9.83714e+07	8.03097	8.05973	7.99287	7.3164e+07	3.39896e+07	4.07729e+07	7.8643	7.53135	7.61037	8.02881	8.01091	7.9714	7.86646	7.81103	7.82391	8.00371	7.8338
SMUL_2645	SSU ribosomal protein S9p (S16e)	1.08139e+08	1.408e+08	1.28211e+08	8.03398	8.1486	8.10793	1.35854e+08	1.80852e+08	1.6851e+08	8.13307	8.25732	8.22663	8.03183	8.09978	8.08646	8.13523	8.53701	8.44016	8.07269	8.3708
SMUL_1616	3-deoxy-7-phosphoheptulonate synthase	1.08831e+08	8.77222e+07	1.15237e+08	8.03675	7.94311	8.06159	1.15911e+08	6.6532e+07	6.0695e+07	8.06412	7.82303	7.78315	8.0346	7.89429	8.04013	8.06628	8.10271	7.99669	7.98967	8.05523
SMUL_1901	UbiD family protein	1.09003e+08	7.98644e+07	1.03655e+08	8.03744	7.90235	8.01559	1.06326e+08	6.28112e+07	6.60026e+07	8.02664	7.79804	7.81956	8.03528	7.85353	7.99412	8.0288	8.07772	8.0331	7.96098	8.04654
SMUL_0852	guanosine-3',5'-bis(diphosphate) 3'-pyrophosphohydrolase	1.09214e+08	7.97616e+07	9.3183e+07	8.03828	7.90179	7.96934	1.03484e+08	7.45272e+07	4.01755e+07	8.01487	7.87231	7.60396	8.03612	7.85297	7.94787	8.01703	8.152	7.8175	7.94565	7.99551
SMUL_2482	GDP-mannose 4,6-dehydratase	1.09303e+08	1.14756e+08	9.35723e+07	8.03863	8.05977	7.97115	1.09846e+08	7.6697e+07	9.23624e+07	8.04079	7.88478	7.9655	8.03648	8.01095	7.94968	8.04294	8.16446	8.17903	7.99904	8.12881
SMUL_2229	(S)-2-hydroxy-acid oxidase	1.10168e+08	1.06225e+08	9.39424e+07	8.04205	8.02623	7.97286	9.74707e+07	4.97007e+07	6.71404e+07	7.98887	7.69636	7.82698	8.0399	7.97741	7.95139	7.99103	7.97604	8.04052	7.98957	8.00253
SMUL_0724	thiamin biosynthesis protein ThiC	1.10335e+08	9.01947e+07	1.04779e+08	8.04271	7.95518	8.02027	1.17676e+08	1.61165e+08	1.32353e+08	8.07069	8.20727	8.12173	8.04056	7.90636	7.99881	8.07285	8.48695	8.33527	7.98191	8.29836
SMUL_0356	putative TraT complement resistance protein	1.10918e+08	1.35623e+08	8.85323e+07	8.045	8.13233	7.9471	1.03904e+08	7.70747e+07	9.24625e+07	8.01663	7.88691	7.96597	8.04284	8.08351	7.92563	8.01879	8.16659	8.1795	8.01733	8.12163
SMUL_2548	ATP binding protein	1.11461e+08	1.06986e+08	9.65052e+07	8.04712	8.02933	7.98455	1.05283e+08	7.2555e+07	7.74933e+07	8.02236	7.86067	7.88926	8.04497	7.98051	7.96308	8.02452	8.14035	8.1028	7.99619	8.08922
SMUL_3228	3-isopropylmalate dehydratase large subunit	1.14846e+08	1.22308e+08	1.0915e+08	8.06012	8.08745	8.03803	1.04745e+08	4.50452e+07	9.09614e+07	8.02013	7.65365	7.95886	8.05796	8.03863	8.01656	8.02229	7.93333	8.17239	8.03772	8.04267
SMUL_2156	3-isopropylmalate dehydrogenase	1.15069e+08	1.42053e+08	1.24351e+08	8.06096	8.15245	8.09465	1.13647e+08	1.03634e+08	1.51187e+08	8.05556	8.0155	8.17951	8.0588	8.10363	8.07318	8.05772	8.29518	8.39305	8.07854	8.24865
SMUL_3286	preprotein translocase subunit SecG	1.16296e+08	1.02623e+08	1.58122e+08	8.06556	8.01124	8.19899	1.20336e+08	6.19773e+07	6.7696e+07	8.08039	7.79223	7.83056	8.06341	7.96242	8.17753	8.08255	8.07191	8.0441	8.06779	8.06619
SMUL_2681	SSU ribosomal protein S13p (S18e)	1.1655e+08	1.35912e+08	1.04105e+08	8.06651	8.13326	8.01747	1.57372e+08	2.60084e+08	2.58973e+08	8.19693	8.41511	8.41325	8.06436	8.08444	7.996	8.19909	8.6948	8.62679	8.04827	8.50689
SMUL_0674	LSU ribosomal protein L21p	1.17224e+08	1.28661e+08	9.09071e+07	8.06902	8.10945	7.9586	1.23732e+08	1.20472e+08	1.07135e+08	8.09248	8.08089	8.02993	8.06686	8.06062	7.93713	8.09464	8.36057	8.24346	8.02154	8.23289
SMUL_0248	rod shape-determining protein MreB	1.18021e+08	1.52734e+08	1.38633e+08	8.07196	8.18394	8.14187	1.46799e+08	1.99656e+08	1.91387e+08	8.16672	8.30028	8.28191	8.0698	8.13512	8.1204	8.16888	8.57996	8.49545	8.10844	8.41477
SMUL_0754	lysine--tRNA ligase	1.18202e+08	1.21244e+08	1.17536e+08	8.07263	8.08366	8.07017	1.40514e+08	1.04265e+08	1.0508e+08	8.14772	8.01814	8.02152	8.07047	8.03484	8.0487	8.14988	8.29782	8.23506	8.05134	8.22759
SMUL_2659	carbamoyl-phosphate synthase small chain	1.18739e+08	1.4122e+08	1.13702e+08	8.07459	8.1499	8.05577	1.26275e+08	3.74064e+07	5.51846e+07	8.10132	7.57295	7.74182	8.07244	8.10108	8.0343	8.10347	7.85263	7.95535	8.06927	7.97048
SMUL_1648	aspartate aminotransferase	1.20268e+08	1.5071e+08	1.30803e+08	8.08015	8.17814	8.11662	1.0801e+08	1.11694e+08	1.5305e+08	8.03346	8.04803	8.18483	8.07799	8.12932	8.09515	8.03562	8.32771	8.39837	8.10082	8.2539
SMUL_1599	cell division protein FtsK	1.21882e+08	8.94607e+07	1.2352e+08	8.08594	7.95163	8.09174	9.28247e+07	6.55552e+07	9.60779e+07	7.96766	7.81661	7.98262	8.08378	7.90281	8.07027	7.96982	8.09629	8.19616	8.01895	8.08742
SMUL_0392	ribose-phosphate pyrophosphokinase	1.22341e+08	1.73081e+08	1.48008e+08	8.08757	8.23825	8.17029	1.43474e+08	1.20082e+08	1.40204e+08	8.15677	8.07948	8.14676	8.08542	8.18943	8.14882	8.15893	8.35916	8.36029	8.14122	8.2928
SMUL_1499	LSU ribosomal protein L9p	1.22606e+08	1.59381e+08	1.24345e+08	8.08851	8.20244	8.09463	1.58393e+08	8.97773e+07	1.55716e+08	8.19974	7.95317	8.19233	8.08636	8.15362	8.07316	8.2019	8.23285	8.40587	8.10438	8.2802
SMUL_1495	hypothetical protein	1.23175e+08	9.80046e+07	1.00082e+08	8.09052	7.99125	8.00035	6.56563e+07	1.88578e+07	1.36893e+07	7.81728	7.27549	7.13638	8.08837	7.94242	7.97889	7.81944	7.55517	7.34992	8.00323	7.57484
SMUL_0580	enoyl-[acyl-carrier-protein	1.24468e+08	1.5692e+08	1.1944e+08	8.09506	8.19568	8.07715	1.5178e+08	2.05899e+08	2.32144e+08	8.18122	8.31365	8.36576	8.0929	8.14686	8.05568	8.18337	8.59334	8.57929	8.09848	8.452
SMUL_1450	succinyl-CoA ligase [ADP-forming	1.24518e+08	1.39248e+08	1.21553e+08	8.09523	8.14379	8.08477	1.17644e+08	9.58449e+07	1.5592e+08	8.07057	7.98157	8.1929	8.09308	8.09497	8.0633	8.07273	8.26125	8.40644	8.08378	8.2468
SMUL_1418	glucose-6-phosphate isomerase	1.24703e+08	1.53579e+08	1.34082e+08	8.09588	8.18633	8.12737	1.15876e+08	6.2415e+07	7.37178e+07	8.06399	7.79529	7.86757	8.09372	8.13751	8.1059	8.06615	8.07497	8.08111	8.11238	8.07408
SMUL_2380	putative ATPase component of drug resistance ABC transport system	1.24783e+08	1.06325e+08	1.15991e+08	8.09616	8.02663	8.06442	1.44846e+08	7.67332e+07	8.33139e+07	8.16091	7.88498	7.92072	8.094	7.97781	8.04296	8.16306	8.16466	8.13425	8.03826	8.15399
SMUL_2241	polyphosphate kinase	1.25018e+08	1.02879e+08	1.27602e+08	8.09697	8.01233	8.10586	1.32008e+08	4.59346e+07	3.83329e+07	8.1206	7.66214	7.58357	8.09482	7.96351	8.08439	8.12276	7.94182	7.79711	8.04757	7.9539
SMUL_0230	homoserine dehydrogenase	1.27427e+08	1.37298e+08	1.15615e+08	8.10526	8.13766	8.06301	1.10518e+08	5.64957e+07	7.95277e+07	8.04343	7.75202	7.90052	8.10311	8.08884	8.04154	8.04559	8.0317	8.11405	8.07783	8.06378
SMUL_1099	SSU ribosomal protein S6p	1.28674e+08	1.92327e+08	1.26753e+08	8.10949	8.28404	8.10296	1.31734e+08	1.16186e+08	1.78418e+08	8.1197	8.06515	8.25144	8.10734	8.23522	8.08149	8.12186	8.34483	8.46497	8.14135	8.31056
SMUL_1361	RND efflux system, outer membrane lipoprotein, CmeC	1.28691e+08	1.50799e+08	1.42089e+08	8.10955	8.1784	8.15256	1.50823e+08	5.9876e+08	6.66487e+08	8.17847	8.77725	8.82379	8.10739	8.12958	8.13109	8.18063	9.05693	9.03733	8.12269	8.7583
SMUL_0987	heat shock protein 60 family co-chaperone GroES	1.28739e+08	1.29804e+08	1.10102e+08	8.10971	8.11329	8.0418	2.27495e+08	1.54346e+08	3.1664e+08	8.35697	8.1885	8.50057	8.10755	8.06447	8.02033	8.35913	8.46818	8.7141	8.06412	8.5138
SMUL_3262	hypothetical protein	1.28802e+08	1.66235e+08	1.62299e+08	8.10992	8.22072	8.21032	2.34461e+08	1.52364e+08	2.60836e+08	8.37007	8.18288	8.41637	8.10777	8.1719	8.18885	8.37223	8.46257	8.6299	8.15617	8.48823
SMUL_0853	tyrosine--tRNA ligase	1.29117e+08	1.25619e+08	1.12097e+08	8.11098	8.09905	8.04959	1.36644e+08	8.72742e+07	1.30092e+08	8.13559	7.94089	8.11425	8.10883	8.05023	8.02813	8.13775	8.22057	8.32779	8.0624	8.2287
SMUL_2663	adenylosuccinate synthetase	1.29425e+08	1.50982e+08	1.46843e+08	8.11202	8.17892	8.16685	1.41921e+08	1.21018e+08	2.22775e+08	8.15205	8.08285	8.34787	8.10986	8.1301	8.14539	8.15421	8.36253	8.5614	8.12845	8.35938
SMUL_1975	RNA-binding domain-containing protein	1.29492e+08	1.51771e+08	1.20042e+08	8.11224	8.18119	8.07933	1.2881e+08	9.22267e+07	1.15453e+08	8.10995	7.96486	8.06241	8.11009	8.13237	8.05787	8.11211	8.24454	8.27594	8.10011	8.21086
SMUL_0002	DNA polymerase III beta subunit	1.30102e+08	1.5811e+08	1.47322e+08	8.11429	8.19896	8.16827	1.35517e+08	9.82907e+07	1.79309e+08	8.13199	7.99251	8.2536	8.11213	8.15014	8.1468	8.13415	8.27219	8.46714	8.13636	8.29116
SMUL_2677	LSU ribosomal protein L17p	1.3027e+08	1.67598e+08	1.4113e+08	8.11484	8.22427	8.14962	1.62711e+08	1.88673e+08	3.95232e+08	8.21142	8.27571	8.59685	8.11269	8.17545	8.12815	8.21358	8.55539	8.81039	8.13876	8.52645
SMUL_1933	threonine synthase	1.31122e+08	1.18244e+08	1.23261e+08	8.11768	8.07278	8.09083	1.1078e+08	3.58514e+07	4.67632e+07	8.04446	7.55451	7.6699	8.11552	8.02396	8.06936	8.04662	7.83419	7.88344	8.06961	7.92141
SMUL_1453	2-oxoglutarate oxidoreductase, alpha subunit	1.31637e+08	1.33616e+08	1.05727e+08	8.11938	8.12586	8.02418	8.77069e+07	1.13587e+08	1.50307e+08	7.94303	8.05533	8.17698	8.11722	8.07704	8.00272	7.94519	8.33501	8.39051	8.06566	8.22357
SMUL_2453	serine--tRNA ligase	1.32592e+08	1.38305e+08	1.24175e+08	8.12252	8.14084	8.09404	1.33286e+08	6.40384e+07	9.15415e+07	8.12479	7.80644	7.96162	8.12036	8.09202	8.07257	8.12694	8.08612	8.17515	8.09498	8.12941
SMUL_1097	SSU ribosomal protein S18p	1.32963e+08	1.66712e+08	1.33392e+08	8.12373	8.22197	8.12513	2.05504e+08	4.72515e+08	6.21395e+08	8.31282	8.67442	8.79337	8.12158	8.17315	8.10366	8.31498	8.9541	9.0069	8.13279	8.75866
SMUL_2507	putative thiol peroxidase	1.33967e+08	1.85005e+08	1.49232e+08	8.127	8.26718	8.17386	1.34258e+08	7.94535e+07	1.04512e+08	8.12794	7.90011	8.01917	8.12484	8.21836	8.15239	8.1301	8.17979	8.2327	8.1652	8.18087
SMUL_1656	arginine decarboxylase	1.33982e+08	1.27191e+08	1.29282e+08	8.12705	8.10446	8.11154	1.54426e+08	1.03777e+08	6.26693e+07	8.18872	8.0161	7.79705	8.12489	8.05563	8.09007	8.19088	8.29578	8.01059	8.0902	8.16575
SMUL_1978	AMP-binding protein	1.34416e+08	1.29215e+08	1.31312e+08	8.12845	8.11131	8.1183	1.13869e+08	4.83196e+07	7.28084e+07	8.05641	7.68412	7.86218	8.1263	8.06249	8.09684	8.05856	7.9638	8.07572	8.09521	8.0327
SMUL_0702	glutamate synthase [NADPH	1.36077e+08	1.60392e+08	1.32118e+08	8.13379	8.20518	8.12096	1.40344e+08	2.06204e+08	1.98366e+08	8.14719	8.3143	8.29747	8.13163	8.15636	8.09949	8.14935	8.59398	8.511	8.12916	8.41811
SMUL_0667	malate:quinone oxidoreductase	1.37446e+08	1.28002e+08	1.10235e+08	8.13813	8.10722	8.04232	1.5836e+08	8.74793e+07	1.38342e+08	8.19965	7.94191	8.14096	8.13598	8.0584	8.02085	8.20181	8.22159	8.35449	8.07174	8.25929
SMUL_1929	NAD(+) synthase	1.375e+08	1.72353e+08	1.28948e+08	8.1383	8.23642	8.11041	1.10724e+08	8.93466e+07	2.26976e+08	8.04424	7.95108	8.35598	8.13615	8.1876	8.08895	8.0464	8.23076	8.56952	8.13756	8.28223
SMUL_0554	dynamin-like domain-containing protein	1.37508e+08	1.05298e+08	1.32781e+08	8.13833	8.02242	8.12314	1.37702e+08	5.81612e+07	1.22442e+08	8.13894	7.76463	8.08793	8.13617	7.9736	8.10167	8.1411	8.04431	8.30147	8.07048	8.16229
SMUL_2501	cytochrome c-like protein	1.40465e+08	1.35591e+08	1.54164e+08	8.14757	8.13223	8.18798	1.93908e+08	1.59159e+08	3.58501e+08	8.2876	8.20183	8.55449	8.14541	8.08341	8.16651	8.28975	8.48151	8.76802	8.13178	8.5131
SMUL_1912	cysteine synthase	1.40815e+08	1.81089e+08	1.52696e+08	8.14865	8.25789	8.18383	6.27185e+07	5.37936e+07	6.77598e+07	7.7974	7.73073	7.83097	8.14649	8.20907	8.16236	7.79955	8.01041	8.04451	8.17264	7.95149
SMUL_2646	LSU ribosomal protein L13p (L13Ae)	1.42092e+08	2.30105e+08	1.77563e+08	8.15257	8.36193	8.24935	2.11535e+08	3.38208e+08	2.93237e+08	8.32538	8.52918	8.46722	8.15041	8.3131	8.22789	8.32754	8.80887	8.68075	8.23047	8.60572
SMUL_2384	hydrogenase-4 component B, membrane subunit	1.42256e+08	1.12587e+08	1.44863e+08	8.15307	8.05149	8.16096	7.00005e+07	9.64647e+06	2.36489e+07	7.8451	6.98437	7.37381	8.15091	8.00267	8.13949	7.84726	7.26405	7.58735	8.09769	7.56622
SMUL_3197	citrate synthase	1.47516e+08	1.72834e+08	1.6672e+08	8.16884	8.23763	8.22199	1.33078e+08	1.053e+08	1.57589e+08	8.12411	8.02243	8.19752	8.16668	8.18881	8.20052	8.12626	8.30211	8.41106	8.18534	8.27981
SMUL_1034	lactate utilization protein B	1.48755e+08	1.46558e+08	1.50853e+08	8.17247	8.16601	8.17855	1.2435e+08	8.38146e+07	1.42652e+08	8.09465	7.92332	8.15428	8.17031	8.11719	8.15709	8.0968	8.203	8.36781	8.1482	8.22254
SMUL_0099	CTP synthase	1.49178e+08	1.18806e+08	1.5009e+08	8.1737	8.07484	8.17635	1.50639e+08	6.24634e+07	1.08354e+08	8.17794	7.79563	8.03484	8.17155	8.02602	8.15489	8.1801	8.07531	8.24838	8.11748	8.16793
SMUL_0553	dynamin-like domain-containing protein	1.49801e+08	1.24892e+08	1.69576e+08	8.17551	8.09653	8.22936	1.73989e+08	1.48841e+08	9.97451e+07	8.24052	8.17272	7.99889	8.17336	8.04771	8.2079	8.24268	8.4524	8.21243	8.14299	8.3025
SMUL_0863	L-lactate permease	1.5015e+08	1.33483e+08	2.89715e+07	8.17653	8.12543	7.46197	2.1662e+08	1.67203e+08	8.99218e+07	8.3357	8.22325	7.95386	8.17437	8.0766	7.4405	8.33786	8.50293	8.1674	7.89716	8.33606
SMUL_2686	LSU ribosomal protein L15p (L27Ae)	1.50989e+08	2.07463e+08	1.71455e+08	8.17895	8.31694	8.23415	1.80512e+08	2.01289e+08	1.89457e+08	8.25651	8.30382	8.27751	8.17679	8.26812	8.21268	8.25866	8.5835	8.49105	8.2192	8.4444
SMUL_2688	LSU ribosomal protein L18p (L5e)	1.51095e+08	1.88588e+08	1.47676e+08	8.17925	8.27551	8.16931	2.0385e+08	4.56508e+08	4.00984e+08	8.30931	8.65945	8.60313	8.17709	8.22669	8.14784	8.31147	8.93913	8.81666	8.18388	8.68909
SMUL_2286	LSU ribosomal protein L19p	1.51866e+08	1.96696e+08	1.66782e+08	8.18146	8.2938	8.22215	2.33095e+08	1.75462e+08	2.67715e+08	8.36753	8.24418	8.42767	8.17931	8.24497	8.20068	8.36969	8.52386	8.64121	8.20832	8.51159
SMUL_0595	hypothetical protein	1.53049e+08	1.53508e+08	1.57291e+08	8.18483	8.18613	8.1967	1.38984e+08	1.16389e+08	1.43803e+08	8.14296	8.06591	8.15777	8.18268	8.13731	8.17524	8.14512	8.34559	8.3713	8.16507	8.28734
SMUL_2455	2-isopropylmalate synthase	1.53184e+08	1.30526e+08	1.13613e+08	8.18521	8.1157	8.05543	1.44349e+08	5.91555e+07	9.98726e+07	8.15941	7.772	7.99945	8.18306	8.06687	8.03396	8.16157	8.05168	8.21298	8.09463	8.14208
SMUL_0141	SSU ribosomal protein S21p	1.55698e+08	1.68907e+08	1.34034e+08	8.19228	8.22765	8.12722	1.93015e+08	1.88391e+08	2.87112e+08	8.28559	8.27506	8.45805	8.19013	8.17883	8.10575	8.28775	8.55474	8.67159	8.15823	8.50469
SMUL_1959	aspartokinase	1.55725e+08	1.59209e+08	1.07232e+08	8.19236	8.20197	8.03032	1.05927e+08	1.57801e+07	3.99206e+07	8.02501	7.19811	7.6012	8.1902	8.15314	8.00886	8.02717	7.47779	7.81473	8.1174	7.77323
SMUL_0550	fumarate reductase cytochrome b subunit	1.56764e+08	1.73612e+08	1.91289e+08	8.19525	8.23958	8.28169	1.24563e+08	4.408e+07	4.08857e+07	8.09539	7.64424	7.61157	8.19309	8.19076	8.26022	8.09755	7.92392	7.82511	8.21469	7.94886
SMUL_0089	dihydroxy-acid dehydratase	1.57023e+08	1.27572e+08	1.28366e+08	8.19596	8.10575	8.10845	1.20352e+08	1.18138e+08	1.09028e+08	8.08045	8.07239	8.03754	8.19381	8.05693	8.08698	8.08261	8.35207	8.25107	8.11257	8.22859
SMUL_1115	acetylornithine aminotransferase	1.57956e+08	1.8999e+08	1.64863e+08	8.19854	8.27873	8.21712	1.50772e+08	1.10548e+08	2.03358e+08	8.17832	8.04355	8.30826	8.19638	8.22991	8.19565	8.18048	8.32323	8.52179	8.20731	8.34184
SMUL_2694	LSU ribosomal protein L14p (L23e)	1.57989e+08	2.00035e+08	1.69177e+08	8.19863	8.30111	8.22834	2.28031e+08	4.74776e+08	5.22459e+08	8.35799	8.67649	8.71805	8.19647	8.25228	8.20687	8.36015	8.95617	8.93159	8.21854	8.7493
SMUL_3299	flagellar hook protein FlgE	1.59423e+08	1.25864e+08	1.11489e+08	8.20255	8.0999	8.04723	1.37807e+08	6.65191e+07	5.52759e+07	8.13927	7.82295	7.74254	8.2004	8.05108	8.02576	8.14143	8.10263	7.95607	8.09241	8.06671
SMUL_2262	S-adenosylmethionine synthetase	1.60136e+08	1.90576e+08	1.72658e+08	8.20449	8.28007	8.23719	1.18201e+08	5.81009e+07	9.03623e+07	8.07262	7.76418	7.95599	8.20233	8.23125	8.21572	8.07478	8.04386	8.16952	8.21643	8.09606
SMUL_2918	putative periplasmic thioredoxin domain-containing protein	1.61369e+08	2.4115e+08	1.76626e+08	8.20782	8.38229	8.24705	1.8154e+08	2.17246e+08	2.28856e+08	8.25897	8.33695	8.35956	8.20566	8.33347	8.22559	8.26113	8.61663	8.5731	8.25491	8.48362
SMUL_1712	putative lipooligosaccharide nodulation factor exporter, NolG-like	1.66936e+08	1.54001e+08	2.03792e+08	8.22255	8.18752	8.30919	1.32998e+08	1.99522e+07	8.13653e+06	8.12385	7.29999	6.91044	8.22039	8.1387	8.28772	8.12601	7.57967	7.12397	8.21561	7.60988
SMUL_0013	L-proline glycine betaine binding ABC transporter protein ProX	1.67013e+08	2.17054e+08	1.57248e+08	8.22275	8.33657	8.19658	2.11995e+08	1.8352e+08	2.08729e+08	8.32633	8.26368	8.31958	8.2206	8.28775	8.17512	8.32849	8.54336	8.53312	8.22782	8.46832
SMUL_2294	hypothetical protein	1.6738e+08	2.46225e+08	1.80513e+08	8.2237	8.39133	8.25651	1.71442e+08	1.63098e+08	2.3801e+08	8.23412	8.21245	8.3766	8.22155	8.34251	8.23504	8.23628	8.49213	8.59013	8.26637	8.43951
SMUL_2944	transglutaminase-like enzyme	1.67983e+08	2.06014e+08	1.56177e+08	8.22526	8.3139	8.19362	2.03349e+08	1.38012e+08	1.72062e+08	8.30824	8.13992	8.23569	8.22311	8.26507	8.17215	8.3104	8.4196	8.44922	8.22011	8.39307
SMUL_1906	glutamyl-tRNA reductase	1.69313e+08	1.68105e+08	1.44587e+08	8.22869	8.22558	8.16013	1.55538e+08	2.4074e+07	2.81421e+07	8.19184	7.38155	7.44936	8.22654	8.17676	8.13866	8.19399	7.66123	7.66289	8.18065	7.83937
SMUL_0132	phosphoglucosamine mutase / phosphomannomutase	1.69532e+08	1.48811e+08	1.29937e+08	8.22925	8.17264	8.11373	1.33991e+08	7.40193e+07	1.02505e+08	8.12707	7.86934	8.01074	8.2271	8.12381	8.09227	8.12923	8.14903	8.22428	8.14773	8.16751
SMUL_0139	FixG-like membrane-integral 4Fe4S cluster protein	1.69608e+08	1.70871e+08	1.63719e+08	8.22945	8.23267	8.2141	6.56853e+07	5.24459e+07	1.13304e+07	7.81747	7.71971	7.05425	8.22729	8.18385	8.19263	7.81963	7.99939	7.26778	8.20126	7.6956
SMUL_0481	LSU ribosomal protein L11p (L12e)	1.70438e+08	2.33911e+08	1.81261e+08	8.23157	8.36905	8.2583	2.15532e+08	4.09444e+08	4.43615e+08	8.33351	8.61219	8.64701	8.22941	8.32023	8.23684	8.33567	8.89188	8.86054	8.26216	8.69603
SMUL_3194	flagellin	1.70785e+08	6.81505e+07	2.4242e+07	8.23245	7.83347	7.38457	1.56658e+07	2.50656e+06	3.70704e+06	7.19495	6.39908	6.56903	8.2303	7.78465	7.3631	7.19711	6.67876	6.78256	7.79268	6.88614
SMUL_0182	glutamine-binding periplasmic protein	1.71325e+08	2.15687e+08	1.92618e+08	8.23382	8.33382	8.2847	1.88594e+08	1.71434e+08	2.0622e+08	8.27553	8.2341	8.31433	8.23167	8.285	8.26323	8.27769	8.51378	8.52787	8.25997	8.43978
SMUL_2394	aldehyde ferredoxin oxidoreductase	1.71478e+08	1.45427e+08	1.56877e+08	8.23421	8.16264	8.19556	1.94144e+08	1.47252e+08	1.54994e+08	8.28812	8.16806	8.19032	8.23205	8.11382	8.17409	8.29028	8.44774	8.40385	8.17332	8.38063
SMUL_1965	putative periplasmic serine endoprotease	1.72601e+08	1.57702e+08	1.59656e+08	8.23704	8.19784	8.20319	1.74105e+08	1.36994e+08	2.02209e+08	8.24081	8.1367	8.3058	8.23489	8.14902	8.18172	8.24297	8.41638	8.51934	8.18854	8.3929
SMUL_1124	ribonuclease Y	1.72743e+08	1.57707e+08	1.41142e+08	8.2374	8.19785	8.14966	1.69683e+08	7.61386e+07	6.91826e+07	8.22964	7.8816	7.84	8.23525	8.14903	8.12819	8.2318	8.16129	8.05353	8.17082	8.14887
SMUL_0314	putative two-component system response regulator	1.72902e+08	2.64507e+08	2.20825e+08	8.2378	8.42244	8.34405	2.28284e+08	1.27954e+08	2.53235e+08	8.35847	8.10705	8.40352	8.23564	8.37362	8.32258	8.36063	8.38673	8.61706	8.31061	8.45481
SMUL_1359	RND efflux system, membrane fusion protein CmeA	1.73793e+08	2.22211e+08	1.70169e+08	8.24003	8.34676	8.23088	1.99132e+08	1.93959e+08	2.40826e+08	8.29914	8.28771	8.3817	8.23788	8.29794	8.20941	8.3013	8.56739	8.59524	8.24841	8.48798
SMUL_2872	formate dehydrogenase, iron-sulfur subunit FdhB	1.73795e+08	1.85375e+08	1.66828e+08	8.24004	8.26805	8.22227	1.91707e+08	2.41127e+08	2.56478e+08	8.28264	8.38225	8.40905	8.23788	8.21923	8.2008	8.2848	8.66193	8.62258	8.2193	8.5231
SMUL_2303	putative peptidoglycan glycosyltransferase	1.7563e+08	1.29387e+08	1.45948e+08	8.2446	8.11189	8.1642	1.53356e+08	7.04932e+07	9.18394e+07	8.1857	7.84815	7.96303	8.24244	8.06307	8.14273	8.18786	8.12783	8.17656	8.14941	8.16408
SMUL_3195	DNA topoisomerase I	1.75928e+08	1.2892e+08	1.44543e+08	8.24533	8.11032	8.16	1.77374e+08	1.27238e+08	1.71302e+08	8.24889	8.10462	8.23376	8.24318	8.0615	8.13853	8.25105	8.3843	8.4473	8.14774	8.36088
SMUL_0483	LSU ribosomal protein L10p (P0)	1.76534e+08	2.62614e+08	2.06616e+08	8.24683	8.41932	8.31516	2.52081e+08	2.01177e+08	2.38748e+08	8.40154	8.30358	8.37794	8.24467	8.3705	8.2937	8.4037	8.58326	8.59147	8.30296	8.52614
SMUL_2865	ABC-type tungstate transport system, periplasmic binding protein	1.80085e+08	2.46769e+08	1.90853e+08	8.25548	8.39229	8.2807	2.60535e+08	2.59914e+08	3.11586e+08	8.41587	8.41483	8.49358	8.25332	8.34347	8.25923	8.41803	8.69451	8.70711	8.28534	8.60655
SMUL_0301	putative peroxiredoxin	1.83081e+08	2.54403e+08	1.65621e+08	8.26264	8.40552	8.21912	1.7203e+08	3.15457e+08	2.61813e+08	8.2356	8.49894	8.41799	8.26049	8.3567	8.19765	8.23776	8.77862	8.63153	8.27161	8.5493
SMUL_2692	LSU ribosomal protein L5p (L11e)	1.8462e+08	2.95236e+08	2.36131e+08	8.26628	8.47017	8.37315	2.09056e+08	3.25783e+08	3.36469e+08	8.32026	8.51293	8.52694	8.26412	8.42135	8.35169	8.32242	8.79261	8.74048	8.34572	8.6185
SMUL_2265	ATP-dependent Clp protease ATP-binding subunit ClpA	1.84786e+08	1.44527e+08	1.91016e+08	8.26667	8.15995	8.28107	1.84902e+08	1.33962e+08	1.19637e+08	8.26694	8.12698	8.07787	8.26451	8.11113	8.2596	8.2691	8.40666	8.2914	8.21175	8.32239
SMUL_0887	glutamine--tRNA ligase	1.85034e+08	1.3996e+08	1.88588e+08	8.26725	8.146	8.27551	1.90185e+08	1.49772e+08	1.11826e+08	8.27918	8.17543	8.04854	8.26509	8.09718	8.25405	8.28134	8.45511	8.26208	8.20544	8.33284
SMUL_2901	formate dehydrogenase, catalytic subunit alpha FdhA	1.86379e+08	1.95042e+08	2.64618e+08	8.2704	8.29013	8.42262	1.59479e+08	1.20454e+08	1.49045e+08	8.2027	8.08082	8.17332	8.26824	8.24131	8.40115	8.20486	8.3605	8.38685	8.30357	8.3174
SMUL_0751	membrane protein	1.86504e+08	2.16721e+08	1.43152e+08	8.27069	8.3359	8.1558	1.29138e+08	2.13257e+08	2.13172e+08	8.11105	8.3289	8.32873	8.26853	8.28708	8.13433	8.11321	8.60858	8.54227	8.22998	8.42135
SMUL_0686	ATP synthase gamma chain	1.87824e+08	2.35178e+08	1.97888e+08	8.27375	8.3714	8.29642	2.4663e+08	2.29393e+08	2.90162e+08	8.39205	8.36058	8.46264	8.2716	8.32257	8.27495	8.3942	8.64026	8.67618	8.28971	8.57021
SMUL_0879	methionine--tRNA ligase	1.88347e+08	1.40519e+08	1.9968e+08	8.27496	8.14774	8.30033	2.22035e+08	1.95047e+08	9.38621e+07	8.34642	8.29014	7.97249	8.2728	8.09891	8.27887	8.34858	8.56982	8.18602	8.21686	8.36814
SMUL_2702	LSU ribosomal protein L4p (L1e)	1.88359e+08	2.91586e+08	2.38862e+08	8.27499	8.46477	8.37815	2.58283e+08	3.24142e+08	3.29154e+08	8.4121	8.51073	8.5174	8.27283	8.41595	8.35668	8.41425	8.79042	8.73093	8.34849	8.6452
SMUL_0673	pyruvate kinase	1.91056e+08	1.67711e+08	1.95114e+08	8.28116	8.22456	8.29029	1.78829e+08	2.09002e+08	2.2392e+08	8.25244	8.32015	8.35009	8.27901	8.17574	8.26882	8.2546	8.59983	8.56363	8.24119	8.47268
SMUL_2690	SSU ribosomal protein S8p (S15Ae)	1.91724e+08	2.66627e+08	2.32372e+08	8.28268	8.4259	8.36618	3.02368e+08	5.01086e+08	4.86656e+08	8.48054	8.69991	8.68722	8.28052	8.37708	8.34472	8.4827	8.97959	8.90076	8.33411	8.78768
SMUL_2687	SSU ribosomal protein S5p (S2e)	1.93636e+08	3.06583e+08	2.48666e+08	8.28699	8.48655	8.39562	2.45359e+08	4.05158e+08	3.6523e+08	8.3898	8.60762	8.56257	8.28483	8.43773	8.37415	8.39196	8.88731	8.7761	8.36557	8.68512
SMUL_0599	transcription termination factor Rho	1.95536e+08	1.64361e+08	1.58775e+08	8.29123	8.2158	8.20078	2.23182e+08	2.79078e+08	2.12753e+08	8.34866	8.44573	8.32788	8.28907	8.16698	8.17931	8.35082	8.72541	8.54141	8.21179	8.53921
SMUL_0321	putative periplasmic peptidase	1.96781e+08	2.00639e+08	1.75371e+08	8.29398	8.30241	8.24396	1.70459e+08	1.29299e+08	1.1712e+08	8.23162	8.1116	8.06863	8.29183	8.25359	8.22249	8.23378	8.39128	8.28216	8.25597	8.30241
SMUL_0109	ribonucleotide reductase of class Ia (aerobic), alpha subunit	1.99887e+08	1.69007e+08	2.12037e+08	8.30078	8.2279	8.32641	2.35498e+08	1.34109e+08	1.03779e+08	8.37199	8.12746	8.01611	8.29863	8.17908	8.30495	8.37415	8.40714	8.22964	8.26089	8.33698
SMUL_2402	Mrp-like protein	2.00975e+08	2.46033e+08	2.12444e+08	8.30314	8.39099	8.32724	2.2888e+08	2.9142e+08	3.64459e+08	8.35961	8.46452	8.56165	8.30099	8.34217	8.30578	8.36177	8.7442	8.77518	8.31631	8.62705
SMUL_2008	carboxy-terminal-processing protease	2.00996e+08	2.6853e+08	2.1686e+08	8.30319	8.42899	8.33618	2.04708e+08	2.32155e+08	2.60795e+08	8.31113	8.36578	8.4163	8.30103	8.38017	8.31471	8.31329	8.64546	8.62983	8.33197	8.52953
SMUL_2346	citrate lyase alpha chain	2.01071e+08	1.57991e+08	1.66783e+08	8.30335	8.19863	8.22215	1.09514e+08	8.51878e+07	8.74074e+07	8.03947	7.93038	7.94155	8.30119	8.14981	8.20069	8.04163	8.21006	8.15508	8.21723	8.13559
SMUL_3232	NosL family protein	2.01391e+08	2.53426e+08	2.10905e+08	8.30404	8.40385	8.32409	4.00311e+07	7.15778e+06	7.84401e+06	7.6024	6.85478	6.89454	8.30188	8.35503	8.30262	7.60456	7.13446	7.10807	8.31984	7.28236
SMUL_3161	biotin carboxylase	2.03444e+08	2.15471e+08	1.84174e+08	8.30845	8.33339	8.26523	2.23322e+08	1.88987e+08	2.56247e+08	8.34893	8.27643	8.40866	8.30629	8.28457	8.24376	8.35109	8.55611	8.62219	8.27821	8.5098
SMUL_1643	acetolactate synthase large subunit	2.03994e+08	1.89818e+08	1.82187e+08	8.30962	8.27834	8.26052	2.07401e+08	1.58993e+08	2.83501e+08	8.31681	8.20138	8.45255	8.30746	8.22951	8.23905	8.31897	8.48106	8.66609	8.25868	8.48871
SMUL_1944	SSU ribosomal protein S15	2.04154e+08	2.47726e+08	2.30464e+08	8.30996	8.39397	8.3626	2.8063e+08	1.86034e+08	3.09882e+08	8.44813	8.26959	8.4912	8.3078	8.34515	8.34113	8.45029	8.54927	8.70473	8.33136	8.5681
SMUL_2904	polyferredoxin	2.12406e+08	1.70201e+08	1.76402e+08	8.32717	8.23096	8.2465	1.9347e+08	1.16233e+08	1.15223e+08	8.28661	8.06533	8.06154	8.32501	8.18214	8.22504	8.28877	8.34501	8.27507	8.24406	8.30295
SMUL_0774	GMP synthase [glutamine-hydrolyzing	2.15711e+08	2.00739e+08	1.85496e+08	8.33387	8.30263	8.26833	2.2727e+08	1.51454e+08	1.72506e+08	8.35654	8.18028	8.2368	8.33172	8.25381	8.24687	8.3587	8.45996	8.45034	8.27746	8.423
SMUL_1610	threonine ammonia-lyase	2.20895e+08	2.7527e+08	2.1345e+08	8.34419	8.43976	8.3293	1.49542e+08	7.85697e+07	5.91851e+07	8.17476	7.89526	7.77221	8.34203	8.39094	8.30783	8.17692	8.17494	7.98575	8.34693	8.11254
SMUL_0302	methyl-accepting chemotaxis protein	2.21214e+08	1.76836e+08	2.09776e+08	8.34481	8.24757	8.32176	1.60174e+08	1.26248e+08	1.34118e+08	8.20459	8.10123	8.12749	8.34266	8.19875	8.30029	8.20675	8.38091	8.34102	8.28057	8.30956
SMUL_2259	protein-export membrane protein SecD	2.21854e+08	1.98811e+08	1.91209e+08	8.34607	8.29844	8.28151	1.65579e+08	7.55934e+07	1.00598e+08	8.21901	7.87848	8.00259	8.34391	8.24962	8.26004	8.22116	8.15817	8.21613	8.28452	8.19849
SMUL_0117	ribonuclease J	2.22251e+08	1.79827e+08	2.21851e+08	8.34684	8.25485	8.34606	2.41385e+08	1.09044e+08	8.62655e+07	8.38271	8.0376	7.93584	8.34469	8.20603	8.32459	8.38487	8.31728	8.14937	8.29177	8.28384
SMUL_2689	LSU ribosomal protein L6p (L9e)	2.22565e+08	3.30267e+08	2.73657e+08	8.34746	8.51887	8.43721	3.17514e+08	3.2766e+08	2.61129e+08	8.50176	8.51542	8.41686	8.3453	8.47004	8.41574	8.50392	8.7951	8.63039	8.41036	8.64314
SMUL_1930	3-amino-5-hydroxybenzoic acid synthase family protein	2.2447e+08	2.82916e+08	2.49896e+08	8.35116	8.45166	8.39776	2.31022e+08	1.51382e+08	2.47879e+08	8.36365	8.18008	8.39424	8.349	8.40284	8.37629	8.36581	8.45976	8.60777	8.37604	8.47778
SMUL_0333	cold shock protein CspA	2.24787e+08	2.52374e+08	2.05956e+08	8.35177	8.40204	8.31377	2.33156e+08	3.34212e+08	5.71629e+08	8.36765	8.52402	8.75711	8.34961	8.35322	8.29231	8.3698	8.8037	8.97065	8.33171	8.71472
SMUL_3092	ferredoxin--sulfite reductase	2.25009e+08	1.94578e+08	2.56072e+08	8.3522	8.28909	8.40836	1.41172e+08	8.95591e+07	7.48823e+07	8.14975	7.95211	7.87438	8.35004	8.24027	8.3869	8.15191	8.23179	8.08791	8.32574	8.1572
SMUL_0229	aspartate aminotransferase	2.25392e+08	2.32784e+08	2.07302e+08	8.35294	8.36695	8.3166	2.21247e+08	1.599e+08	2.70367e+08	8.34488	8.20385	8.43195	8.35078	8.31813	8.29514	8.34704	8.48353	8.64549	8.32135	8.49202
SMUL_2129	methionine synthase	2.27737e+08	1.89422e+08	2.04523e+08	8.35743	8.27743	8.31074	2.41937e+08	2.99796e+08	6.57617e+07	8.3837	8.47683	7.81797	8.35528	8.22861	8.28927	8.38586	8.75651	8.03151	8.29105	8.39129
SMUL_1914	valine--tRNA ligase	2.29918e+08	1.9169e+08	2.39294e+08	8.36157	8.2826	8.37893	2.34794e+08	1.55183e+08	6.21257e+07	8.37069	8.19084	7.79327	8.35942	8.23378	8.35747	8.37285	8.47052	8.00681	8.31689	8.28339
SMUL_3200	enolase	2.33544e+08	2.60159e+08	1.95225e+08	8.36837	8.41524	8.29054	2.54212e+08	1.68664e+08	2.16826e+08	8.4052	8.22702	8.33611	8.36621	8.36642	8.26907	8.40735	8.5067	8.54965	8.3339	8.4879
SMUL_2009	phosphoribosylaminoimidazole-succinocarboxamide synthase	2.36617e+08	3.07639e+08	2.66221e+08	8.37405	8.48804	8.42524	2.3709e+08	1.50369e+08	1.99613e+08	8.37491	8.17716	8.30019	8.37189	8.43922	8.40377	8.37707	8.45684	8.51372	8.40496	8.44921
SMUL_0401	aspartate-semialdehyde dehydrogenase	2.41154e+08	2.86961e+08	2.61251e+08	8.38229	8.45782	8.41706	2.49995e+08	2.64937e+08	3.29465e+08	8.39793	8.42314	8.51781	8.38014	8.409	8.39559	8.40009	8.70282	8.73134	8.39491	8.61142
SMUL_1608	methyl-accepting chemotaxis protein	2.47978e+08	2.23776e+08	1.9436e+08	8.39441	8.34981	8.28861	1.73902e+08	3.62425e+07	3.59433e+07	8.2403	7.55922	7.55562	8.39226	8.30099	8.26714	8.24246	7.8389	7.76915	8.32013	7.95017
SMUL_0761	hypothetical protein	2.48061e+08	3.05634e+08	2.62958e+08	8.39456	8.4852	8.41989	2.10649e+08	5.3531e+07	6.15117e+07	8.32356	7.72861	7.78896	8.3924	8.43638	8.39842	8.32572	8.00829	8.00249	8.40907	8.11217
SMUL_0695	FKBP-type peptidyl-prolyl cis-trans isomerase SlyD	2.49548e+08	2.65597e+08	2.48504e+08	8.39715	8.42422	8.39533	8.0755e+07	9.34949e+07	1.22694e+08	7.90717	7.97079	8.08882	8.395	8.3754	8.37387	7.90933	8.25047	8.30236	8.38142	8.15405
SMUL_1089	putative ribosomal subunit interface protein	2.50098e+08	2.83013e+08	2.34021e+08	8.39811	8.45181	8.36926	2.717e+08	2.53716e+08	2.80596e+08	8.43409	8.40435	8.44808	8.39595	8.40298	8.34779	8.43625	8.68403	8.66162	8.38224	8.59396
SMUL_2938	DEAD-box ATP-dependent RNA helicase CshA	2.52657e+08	2.29587e+08	2.44641e+08	8.40253	8.36095	8.38853	2.53176e+08	3.14332e+08	3.7017e+08	8.40342	8.49739	8.5684	8.40038	8.31213	8.36706	8.40558	8.77707	8.78194	8.35986	8.65486
SMUL_0578	phosphoglycerate kinase	2.54607e+08	3.04783e+08	3.21927e+08	8.40587	8.48399	8.50776	2.60325e+08	1.21117e+08	2.21986e+08	8.41552	8.0832	8.34633	8.40371	8.43517	8.48629	8.41768	8.36289	8.55986	8.44172	8.44681
SMUL_2811	putative 2-hydroxyglutaryl-CoA dehydratase	2.57732e+08	2.54772e+08	1.94992e+08	8.41117	8.40615	8.29002	3.02335e+08	2.52054e+08	1.2295e+09	8.48049	8.40149	9.08973	8.40901	8.35733	8.26855	8.48265	8.68117	9.30326	8.34496	8.82236
SMUL_2007	chaperone ClpB	2.61693e+08	1.89917e+08	2.41425e+08	8.41779	8.27856	8.38278	2.89573e+08	1.20077e+08	2.54506e+08	8.46176	8.07946	8.4057	8.41564	8.22974	8.36131	8.46392	8.35914	8.61923	8.33556	8.48076
SMUL_1905	proline--tRNA ligase	2.62273e+08	2.08062e+08	2.24654e+08	8.41875	8.31819	8.35151	2.71131e+08	2.06126e+08	2.22694e+08	8.43318	8.31413	8.34771	8.4166	8.26937	8.33005	8.43534	8.59381	8.56124	8.33867	8.53013
SMUL_2143	glycine--tRNA ligase beta subunit	2.63041e+08	1.82365e+08	2.6844e+08	8.42002	8.26094	8.42885	2.97119e+08	3.09776e+08	2.10555e+08	8.47293	8.49105	8.32337	8.41787	8.21212	8.40738	8.47509	8.77073	8.5369	8.34579	8.59424
SMUL_0201	NADH-ubiquinone oxidoreductase chain G	2.63492e+08	2.05275e+08	2.28526e+08	8.42077	8.31234	8.35894	3.46787e+08	2.28452e+08	1.73317e+08	8.54006	8.3588	8.23884	8.41861	8.26351	8.33747	8.54222	8.63848	8.45238	8.33987	8.54436
SMUL_0858	aspartate--tRNA ligase	2.6355e+08	1.89905e+08	2.3972e+08	8.42086	8.27854	8.3797	2.85924e+08	1.90781e+08	2.18202e+08	8.45625	8.28053	8.33886	8.41871	8.22972	8.35824	8.45841	8.56022	8.55239	8.33555	8.52367
SMUL_2526	beta-ketoacyl-[acyl-carrier-protein	2.64691e+08	2.85774e+08	2.05325e+08	8.42274	8.45602	8.31244	2.51486e+08	3.41762e+08	3.62356e+08	8.40051	8.53372	8.55914	8.42058	8.4072	8.29097	8.40267	8.8134	8.77267	8.37292	8.66292
SMUL_2488	phosphomannomutase / phosphoglucomutase	2.68355e+08	2.42856e+08	2.24956e+08	8.42871	8.38535	8.3521	2.38974e+08	1.61738e+08	1.62188e+08	8.37835	8.20881	8.21002	8.42655	8.33653	8.33063	8.38051	8.48849	8.42355	8.36457	8.43085
SMUL_0274	molybdopterin oxidoreductase, chain A	2.70004e+08	1.70887e+08	2.13207e+08	8.43137	8.23271	8.3288	2.12533e+08	1.37575e+08	1.17529e+08	8.32743	8.13854	8.07015	8.42921	8.18389	8.30733	8.32959	8.41822	8.28368	8.30681	8.34383
SMUL_0406	TRAP transporter solute receptor, TAXI family precursor	2.74645e+08	4.01949e+08	3.11097e+08	8.43877	8.60417	8.4929	4.25217e+08	5.56541e+08	6.13661e+08	8.62861	8.7455	8.78793	8.43662	8.55535	8.47143	8.63077	9.02518	9.00146	8.4878	8.8858
SMUL_0845	putative fibronectin domain-containing lipoprotein	2.75751e+08	2.89435e+08	2.38556e+08	8.44052	8.46155	8.37759	1.98457e+08	1.24363e+08	1.34643e+08	8.29767	8.09469	8.12918	8.43836	8.41273	8.35612	8.29982	8.37437	8.34272	8.4024	8.33897
SMUL_2206	RNA polymerase sigma factor RpoD	2.77471e+08	1.76876e+08	2.41864e+08	8.44322	8.24767	8.38357	2.85115e+08	2.36627e+08	2.0597e+08	8.45502	8.37406	8.3138	8.44106	8.19885	8.3621	8.45718	8.65374	8.52734	8.334	8.54609
SMUL_2695	30S ribosomal protein S17	2.78436e+08	3.30987e+08	2.8745e+08	8.44473	8.51981	8.45856	3.31712e+08	4.7865e+08	3.83449e+08	8.52076	8.68002	8.58371	8.44257	8.47099	8.43709	8.52292	8.9597	8.79724	8.45022	8.75995
SMUL_2042	putative peptidyl-prolyl cis-trans isomerase	2.80042e+08	2.70976e+08	2.77409e+08	8.44722	8.43293	8.44312	2.49764e+08	1.28818e+08	1.34631e+08	8.39753	8.10998	8.12914	8.44507	8.38411	8.42165	8.39969	8.38966	8.34268	8.41694	8.37734
SMUL_0107	ribonucleotide reductase of class III (anaerobic), large subunit	2.80969e+08	2.02421e+08	2.55163e+08	8.44866	8.30626	8.40682	3.39071e+08	2.80567e+08	1.77326e+08	8.53029	8.44804	8.24877	8.4465	8.25743	8.38535	8.53245	8.72772	8.46231	8.3631	8.57416
SMUL_0692	protein TolB	2.87054e+08	3.38558e+08	2.97031e+08	8.45796	8.52963	8.4728	2.80329e+08	2.20077e+08	3.40922e+08	8.44767	8.34258	8.53266	8.45581	8.48081	8.45133	8.44983	8.62226	8.74619	8.46265	8.60609
SMUL_0795	phenylalanyl-tRNA synthetase beta chain	2.87613e+08	2.36003e+08	3.22586e+08	8.45881	8.37292	8.50864	3.58847e+08	2.48613e+08	1.60443e+08	8.55491	8.39552	8.20532	8.45665	8.3241	8.48718	8.55707	8.6752	8.41886	8.42264	8.55038
SMUL_3260	hypothetical protein	2.94175e+08	2.89723e+08	2.64837e+08	8.46861	8.46198	8.42298	9.25043e+08	1.15097e+09	1.71609e+09	8.96616	9.06106	9.23454	8.46645	8.41316	8.40151	8.96832	9.34074	9.44807	8.42704	9.25238
SMUL_0552	fumarate reductase iron-sulfur protein	3.03771e+08	3.83266e+08	2.52589e+08	8.48255	8.5835	8.40241	2.72827e+08	4.48901e+08	5.63948e+08	8.43589	8.65215	8.75124	8.48039	8.53468	8.38095	8.43805	8.93183	8.96477	8.46534	8.77822
SMUL_2669	transketolase	3.0656e+08	2.25694e+08	3.3038e+08	8.48652	8.35352	8.51901	3.0808e+08	2.10307e+08	2.8122e+08	8.48866	8.32285	8.44905	8.48436	8.3047	8.49755	8.49082	8.60253	8.66258	8.42887	8.58531
SMUL_2678	DNA-directed RNA polymerase alpha subunit	3.1292e+08	4.2293e+08	3.46258e+08	8.49543	8.62627	8.5394	3.10013e+08	3.29857e+08	4.76215e+08	8.49138	8.51833	8.6778	8.49328	8.57745	8.51793	8.49354	8.79801	8.89134	8.52955	8.72763
SMUL_1360	RND efflux system, inner membrane transporter CmeB	3.21013e+08	2.83403e+08	3.35754e+08	8.50652	8.4524	8.52602	3.17814e+08	5.55201e+07	5.25652e+07	8.50217	7.74445	7.7207	8.50437	8.40358	8.50455	8.50433	8.02413	7.93423	8.47083	8.15423
SMUL_3295	GTP-binding protein TypA/BipA	3.21766e+08	2.73208e+08	3.67711e+08	8.50754	8.43649	8.56551	4.18087e+08	3.67127e+08	2.71652e+08	8.62127	8.56482	8.43401	8.50538	8.38767	8.54404	8.62343	8.8445	8.64755	8.47903	8.70516
SMUL_0902	hypothetical protein	3.24356e+08	4.41725e+08	3.30532e+08	8.51102	8.64515	8.51921	3.9444e+08	5.72924e+08	5.65742e+08	8.59598	8.7581	8.75262	8.50887	8.59633	8.49775	8.59814	9.03778	8.96615	8.53431	8.86736
SMUL_0753	serine hydroxymethyltransferase	3.25674e+08	3.8657e+08	3.3307e+08	8.51278	8.58723	8.52254	2.84402e+08	2.54347e+08	4.06435e+08	8.45393	8.40543	8.60899	8.51063	8.53841	8.50107	8.45609	8.68511	8.82253	8.5167	8.65458
SMUL_0488	SSU ribosomal protein S7p (S5e)	3.26825e+08	4.18265e+08	3.37012e+08	8.51432	8.62145	8.52765	3.22148e+08	4.09114e+08	3.87457e+08	8.50806	8.61184	8.58822	8.51216	8.57263	8.50618	8.51021	8.89153	8.80176	8.53032	8.7345
SMUL_0482	LSU ribosomal protein L1p (L10Ae)	3.28962e+08	4.39783e+08	3.60026e+08	8.51715	8.64324	8.55633	3.54585e+08	4.11161e+08	6.35084e+08	8.54972	8.61401	8.80283	8.51499	8.59442	8.53487	8.55188	8.89369	9.01637	8.54809	8.82065
SMUL_0240	membrane protease subunit, stomatin/prohibitin-like protein	3.31213e+08	3.72652e+08	3.12369e+08	8.52011	8.5713	8.49467	2.9469e+08	2.99731e+08	3.85451e+08	8.46936	8.47673	8.58597	8.51795	8.52248	8.4732	8.47152	8.75641	8.7995	8.50455	8.67581
SMUL_0484	LSU ribosomal protein L7/L12 (P1/P2)	3.40621e+08	4.51862e+08	4.26479e+08	8.53227	8.65501	8.6299	3.07974e+08	3.573e+08	8.14544e+08	8.48851	8.55303	8.91091	8.53012	8.60618	8.60843	8.49067	8.83271	9.12445	8.58158	8.81595
SMUL_0135	threonyl-tRNA synthetase	3.40698e+08	2.79951e+08	3.33784e+08	8.53237	8.44708	8.52347	2.58655e+08	2.32285e+08	2.46143e+08	8.41272	8.36602	8.39119	8.53021	8.39826	8.502	8.41488	8.6457	8.60472	8.47682	8.5551
SMUL_1631	putative periplasmic component of nickel/cobalt ECF transporter, NikK	3.49208e+08	4.00056e+08	4.43772e+08	8.54308	8.60212	8.64716	4.38397e+08	5.63315e+08	5.95369e+08	8.64187	8.75075	8.77479	8.54093	8.5533	8.62569	8.64403	9.03043	8.98832	8.57331	8.88759
SMUL_2308	alanine--tRNA ligase	3.52984e+08	2.52159e+08	3.0659e+08	8.54775	8.40167	8.48656	3.14106e+08	4.33187e+08	2.82088e+08	8.49708	8.63668	8.45038	8.5456	8.35285	8.46509	8.49924	8.91636	8.66392	8.45451	8.69317
SMUL_1976	inner membrane protein translocase component YidC, long form	3.61635e+08	2.78224e+08	2.82456e+08	8.55827	8.44439	8.45095	3.59372e+08	2.27928e+08	1.75248e+08	8.55554	8.3578	8.24365	8.55611	8.39557	8.42948	8.5577	8.63748	8.45719	8.46039	8.55079
SMUL_2401	2,3,4,5-tetrahydropyridine-2,6-dicarboxylate N-succinyltransferase	3.62038e+08	4.11984e+08	3.41293e+08	8.55875	8.61488	8.53313	3.04272e+08	2.55738e+08	3.06648e+08	8.48326	8.40779	8.48664	8.5566	8.56606	8.51166	8.48542	8.68748	8.70017	8.54477	8.62436
SMUL_1103	ketol-acid reductoisomerase	3.77361e+08	5.14767e+08	4.79417e+08	8.57676	8.71161	8.68071	3.95348e+08	4.98582e+08	5.85849e+08	8.59698	8.69774	8.76779	8.5746	8.66279	8.65925	8.59914	8.97742	8.98132	8.63221	8.85263
SMUL_2055	bifunctional purine biosynthesis protein PurH	3.79981e+08	3.48232e+08	3.34944e+08	8.57976	8.54187	8.52497	4.23033e+08	2.97699e+08	3.27897e+08	8.62637	8.47378	8.51574	8.57761	8.49305	8.5035	8.62853	8.75346	8.72927	8.52472	8.70375
SMUL_3275	putative polysulfide reductase, chain A	3.85788e+08	3.2062e+08	3.10246e+08	8.58635	8.50599	8.49171	6.48304e+07	5.66296e+07	5.97571e+07	7.81178	7.75304	7.77639	8.58419	8.45717	8.47024	7.81394	8.03272	7.98992	8.50387	7.94553
SMUL_1681	anaerobic C4-dicarboxylate transporter	3.88883e+08	4.19211e+08	3.35753e+08	8.58982	8.62243	8.52602	2.75715e+08	7.48422e+07	5.76964e+07	8.44046	7.87415	7.76115	8.58766	8.57361	8.50455	8.44262	8.15383	7.97468	8.55528	8.19038
SMUL_2257	leucine--tRNA ligase	3.89004e+08	2.91997e+08	4.142e+08	8.58995	8.46538	8.61721	4.1664e+08	3.41572e+08	2.5023e+08	8.61976	8.53348	8.39834	8.5878	8.41656	8.59574	8.62192	8.81316	8.61187	8.53337	8.68232
SMUL_0766	signal transduction histidine kinase	3.93974e+08	3.73361e+08	4.25311e+08	8.59547	8.57213	8.62871	2.88568e+08	2.06639e+08	1.29076e+08	8.46025	8.31521	8.11085	8.59331	8.52331	8.60724	8.46241	8.59489	8.32438	8.57462	8.46056
SMUL_0791	phosphoenolpyruvate carboxykinase [ATP	3.96362e+08	3.43087e+08	3.79919e+08	8.59809	8.5354	8.57969	4.09383e+08	3.44445e+08	3.20604e+08	8.61213	8.53712	8.50597	8.59594	8.48658	8.55822	8.61429	8.8168	8.7195	8.54691	8.71686
SMUL_0656	inosine-5'-monophosphate dehydrogenase	3.97264e+08	3.61611e+08	3.2897e+08	8.59908	8.55824	8.51716	3.81589e+08	3.64866e+08	4.48284e+08	8.5816	8.56213	8.65155	8.59692	8.50942	8.49569	8.58375	8.84181	8.86509	8.53401	8.76355
SMUL_0562	SSU ribosomal protein S2p (SAe)	3.99952e+08	4.77083e+08	3.91919e+08	8.60201	8.67859	8.5932	4.67676e+08	4.2105e+08	6.15737e+08	8.66994	8.62433	8.7894	8.59985	8.62977	8.57173	8.6721	8.90401	9.00293	8.60045	8.85968
SMUL_2703	LSU ribosomal protein L3p (L3e)	4.09379e+08	5.66706e+08	3.96413e+08	8.61213	8.75336	8.59815	4.34977e+08	8.71445e+08	7.76698e+08	8.63847	8.94024	8.89025	8.60997	8.70454	8.57668	8.64062	9.21992	9.10379	8.6304	8.98811
SMUL_1679	fumarate hydratase / tartrate dehydratase class I, beta subunit	4.16248e+08	5.99976e+08	4.59018e+08	8.61935	8.77813	8.66183	2.86599e+08	2.3534e+08	2.3431e+08	8.45727	8.3717	8.36979	8.6172	8.72931	8.64036	8.45943	8.65138	8.58333	8.66229	8.56471
SMUL_1020	serine hydroxymethyltransferase	4.17137e+08	2.57652e+08	2.25353e+08	8.62028	8.41103	8.35286	2.46359e+07	1.85037e+07	2.41082e+07	7.39157	7.26726	7.38217	8.61812	8.36221	8.3314	7.39373	7.54694	7.5957	8.43724	7.51212
SMUL_3158	NADP-dependent malic enzyme	4.19627e+08	4.18243e+08	3.33632e+08	8.62286	8.62143	8.52327	5.86682e+08	4.09885e+08	4.87449e+08	8.7684	8.61266	8.68793	8.62071	8.57261	8.5018	8.77056	8.89234	8.90146	8.56504	8.85479
SMUL_0290	LSU ribosomal protein L25p	4.20281e+08	6.0466e+08	4.15417e+08	8.62354	8.78151	8.61848	4.90247e+08	6.29135e+08	6.58486e+08	8.69041	8.79874	8.81855	8.62138	8.73269	8.59702	8.69257	9.07843	9.03208	8.65036	8.93436
SMUL_2458	ATP-dependent zinc metalloprotease FtsH	4.27102e+08	3.14784e+08	3.98527e+08	8.63053	8.49801	8.60046	4.06444e+08	4.40961e+08	3.46392e+08	8.609	8.6444	8.53957	8.62838	8.44919	8.57899	8.61116	8.92408	8.7531	8.55219	8.76278
SMUL_1680	fumarate hydratase class I / tartrate dehydratase, alpha subunit	4.29431e+08	6.48585e+08	4.14653e+08	8.63289	8.81197	8.61768	2.25818e+08	3.55823e+08	4.88406e+08	8.35376	8.55123	8.68878	8.63074	8.76315	8.59622	8.35592	8.83092	8.90232	8.66337	8.69638
SMUL_0566	hypothetical protein	4.29752e+08	3.77062e+08	5.53238e+08	8.63322	8.57641	8.74291	4.05617e+08	5.2335e+08	2.65634e+08	8.60812	8.71879	8.42428	8.63106	8.52759	8.72144	8.61027	8.99847	8.63782	8.6267	8.74886
SMUL_0003	DNA gyrase subunit B	4.51921e+08	3.25134e+08	3.84133e+08	8.65506	8.51206	8.58448	5.83298e+08	3.7495e+08	2.37015e+08	8.76589	8.57397	8.37478	8.65291	8.46324	8.56301	8.76805	8.85365	8.58831	8.55972	8.73667
SMUL_3279	putative sulfurtransferase	4.54578e+08	5.18053e+08	3.58667e+08	8.65761	8.71437	8.55469	2.2088e+08	3.18007e+08	4.34274e+08	8.34416	8.50244	8.63776	8.65545	8.66555	8.53322	8.34632	8.78212	8.8513	8.61808	8.65991
SMUL_2679	SSU ribosomal protein S4p (S9e)	4.59734e+08	6.35861e+08	4.7948e+08	8.66251	8.80336	8.68077	5.63155e+08	6.09386e+08	6.44705e+08	8.75063	8.78489	8.80936	8.66035	8.75454	8.6593	8.75279	9.06457	9.0229	8.6914	8.94675
SMUL_1442	isocitrate dehydrogenase [NADP	4.79906e+08	3.60198e+08	4.38452e+08	8.68116	8.55654	8.64192	4.7658e+08	4.28775e+08	3.29484e+08	8.67814	8.63223	8.51783	8.679	8.50772	8.62045	8.6803	8.91191	8.73137	8.60239	8.77452
SMUL_1484	acetate kinase	4.79965e+08	4.93346e+08	4.02996e+08	8.68121	8.69315	8.6053	3.43055e+08	2.43812e+08	3.78872e+08	8.53536	8.38705	8.57849	8.67905	8.64433	8.58383	8.53752	8.66674	8.79203	8.63574	8.66543
SMUL_0653	isoleucine--tRNA ligase	5.13421e+08	4.15824e+08	5.71757e+08	8.71047	8.61891	8.75721	5.52591e+08	3.89552e+08	2.86159e+08	8.7424	8.59057	8.45661	8.70832	8.57009	8.73574	8.74456	8.87025	8.67014	8.67138	8.76165
SMUL_2819	L-asparaginase	5.24666e+08	5.86986e+08	4.3644e+08	8.71988	8.76863	8.63992	3.69917e+08	3.68876e+08	6.12835e+08	8.5681	8.56688	8.78734	8.71773	8.71981	8.61846	8.57026	8.84656	9.00088	8.68533	8.8059
SMUL_0789	putative oxaloacetate decarboxylase alpha chain	5.55372e+08	4.27786e+08	4.95468e+08	8.74458	8.63123	8.69502	5.8765e+08	3.86474e+08	5.90298e+08	8.76912	8.58712	8.77107	8.74243	8.58241	8.67355	8.77128	8.8668	8.98461	8.66613	8.87423
SMUL_2064	phosphoribosylformylglycinamidine synthase, synthetase subunit	5.6709e+08	4.27807e+08	5.18041e+08	8.75365	8.63125	8.71436	5.78581e+08	4.84204e+08	4.08714e+08	8.76236	8.68503	8.61142	8.7515	8.58243	8.6929	8.76452	8.96471	8.82495	8.67561	8.8514
SMUL_1970	protein translocase subunit SecA	5.71043e+08	4.49414e+08	5.27017e+08	8.75667	8.65265	8.72182	6.56963e+08	4.91079e+08	4.32147e+08	8.81754	8.69115	8.63563	8.75451	8.60382	8.70036	8.8197	8.97083	8.84917	8.68623	8.8799
SMUL_0563	translation elongation factor Ts	5.95388e+08	6.82387e+08	5.49317e+08	8.7748	8.83403	8.73982	7.13521e+08	7.71327e+08	8.91607e+08	8.85341	8.88724	8.95017	8.77264	8.78521	8.71836	8.85557	9.16692	9.16371	8.75874	9.06206
SMUL_0310	outer membrane protein assembly factor	6.01151e+08	4.58439e+08	6.09411e+08	8.77898	8.66128	8.78491	5.92878e+08	4.73523e+08	3.77063e+08	8.77296	8.67534	8.57641	8.77683	8.61246	8.76344	8.77512	8.95502	8.78995	8.71758	8.84003
SMUL_0639	amino acid ABC transporter, amino acid-binding protein LivJ/LivK-like	6.02267e+08	6.8268e+08	4.55795e+08	8.77979	8.83422	8.65877	5.09092e+08	6.71287e+08	7.81035e+08	8.7068	8.82691	8.89267	8.77763	8.7854	8.6373	8.70896	9.10659	9.10621	8.73344	8.97392
[truncated: 43 more rows]

## Sheet: Pyruvate Adaptation
Accession	Description	Area Pyr 1	Area Pyr 2	Area Pyr 3	LOG Area Pyr 1	LOG Area Pyr 2	LOG Area Pyr 3	Area Pyr_Ad 1	Area Pyr_Ad 2	Area Pyr_Ad 3	LOG Area Pyr_Ad 1	LOG Area Pyr_Ad 2	LOG Area Pyr_Ad 3	Norm. Pyr 1	Norm. Pyr 2	Norm. Pyr 3	Norm. Pyr_Ad 1	Norm. Pyr_Ad 2	Norm. Pyr_Ad 3	Avg Pyr	Avg Pyr_Ad
[truncated: 1,858 more rows]
