# Supplementary material for: Hydrogen production by Sulfurospirillum species enables syntrophic interactions of Epsilonproteobacteria
Source: Nat Commun. 2018 Nov 19;9:4872. doi: 10.1038/s41467-018-07342-3 (PMC6242987; doi:10.1038/s41467-018-07342-3)
Supplement: Supplementary file 7 — Supplementary Data 4 [file 41467_2018_7342_MOESM7_ESM.xlsx]

## Sheet: Manual
This table contains an overview of the proteome of cells cultivated with lactate and fumarate (Lac/Fum) compared that of cells cultivated with pyruvate and fumarate (Pyr/Fum) of S. multivorans
Values given are averages (Avg) of the logarithmized and normalized data derived from the top 3 peptide areas of each protein.
Only quantified proteins (identified in at least two of the three replicates) were taken into account

## Sheet: Table
Locus tag	Description	Avg Lac/Fum	Avg Pyr/Fum	Ratio Lac/Fum:Pyr/Fum	p-value
SMUL_3273	putative polysulfide reductase, chain C	7.63875	6.04368	39.3613	0.01283
SMUL_0150	cytochrome c domain-containing integral membrane protein	7.6262	6.1066	33.0824	0.00124879
SMUL_0641	amino acid ABC transporter, permease protein LivM-like	6.76542	5.2524	32.585	0.00354744
SMUL_1164	hypothetical protein	5.50991	4.04555	29.1316	0.0484015
SMUL_2136	ammonia channel	7.15594	5.75955	24.9111	0.065379
SMUL_2493	putative polysaccharide polymerase	7.85807	6.48192	23.7766	0.0820546
SMUL_2562	teichoic acid translocation permease protein TagG	6.47542	5.11126	23.1293	0.116658
SMUL_1021	methylated-DNA--protein-cysteine methyltransferase	7.54843	6.31524	17.1076	0.000170449
SMUL_3249	hypothetical protein	6.00325	4.77364	16.9672	0.229455
SMUL_0044	methyl-accepting chemotaxis protein	7.75038	6.52483	16.8092	0.0931161
SMUL_2193	monohem cytochrome c	6.57979	5.382	15.7684	0.00249213
SMUL_0149	membrane protein	7.13168	5.94087	15.5171	0.00995386
SMUL_0206	NADH-ubiquinone oxidoreductase chain L	7.18467	6.02599	14.4106	0.110814
SMUL_0819	putative membrane protein	6.5024	5.35534	14.0299	0.000126142
SMUL_2530	phospho-N-acetylmuramoyl-pentapeptide- transferase	6.60141	5.45556	13.9911	0.0996135
SMUL_1421	cytoplasmic uptake NiFe hydrogenase small subunit	6.69845	5.56669	13.5443	0.0540723
SMUL_0358	exodeoxyribonuclease VII large subunit	7.06184	5.93839	13.2876	0.0993555
SMUL_1032	RhtB family transporter	6.1058	5.00215	12.6955	0.106314
SMUL_1957	DNA polymerase III subunit delta'	6.5997	5.49621	12.691	0.237369
SMUL_2361	nucleobase:cation symporter family transporter	6.49766	5.40428	12.3986	0.0991859
SMUL_3189	putative methyltransferase	6.33598	5.24736	12.2635	0.0888926
SMUL_1607	tRNA (uracil-5-)-methyltransferase	5.8202	4.73656	12.1237	0.163438
SMUL_1205	putative uracil-DNA glycosylase, family 4	6.12167	5.04085	12.0452	0.173486
SMUL_0195	NADH ubiquinone oxidoreductase chain A	6.97648	5.92808	11.1788	0.155759
SMUL_3232	NosL family protein	8.31984	7.28236	10.9014	0.00306984
SMUL_0916	two-component sensor histidine kinase	5.71927	4.69906	10.4764	0.0878386
SMUL_3213	sodium/alanine symporter	7.41898	6.40326	10.3685	0.110312
SMUL_2580	putative phosphate permease	6.59712	5.58375	10.3126	0.132067
SMUL_0560	putative periplasmic phospholipid-binding protein	6.54237	5.53374	10.2008	0.129218
SMUL_2899	formate dehydrogenase, cytochrome B subunit	6.17312	5.17538	9.948	0.0711207
SMUL_2673	aspartate 1-decarboxylase	7.19378	6.19661	9.93513	0.0888384
SMUL_2177	hypothetical protein	6.07027	5.07711	9.84387	0.121304
SMUL_2852	TonB-dependent receptor	8.73496	7.74374	9.79979	0.00220406
SMUL_0738	tellurite-resistance/dicarboxylate transporter (TDT) family protein	5.77264	4.78468	9.72658	0.00298331
SMUL_3274	putative polysulfide reductase, chain B	7.49398	6.50658	9.71401	0.00150435
SMUL_1935	hypothetical protein	6.78189	5.80001	9.59141	0.111784
SMUL_1389	hypothetical protein	5.84227	4.86349	9.52316	0.170981
SMUL_1282	endoribonuclease L-PSP	6.07995	5.10953	9.34177	0.160026
SMUL_0906	methyltransferase	7.95438	6.98906	9.2326	0.0603791
SMUL_0739	hypothetical protein	6.95736	5.99353	9.20081	0.0136551
SMUL_3084	superoxide dismutase [Cu-Zn]	6.09085	5.12907	9.15774	0.00813272
SMUL_1464	hypothetical protein	6.98282	6.02364	9.10292	0.0232647
SMUL_2655	Cbb3-type cytochrome c oxidase subunit CcoN	7.63928	6.68206	9.06185	0.0503693
SMUL_2466	putative undecaprenyl-phosphate N-acetylglucosaminyl 1-phosphate transferase	6.20658	5.25517	8.94136	0.0928628
SMUL_0405	TRAP-type uncharacterized transport system, fused permease component	7.132	6.19262	8.69727	0.134654
SMUL_2191	putative cytochrome b/c	6.67305	5.74272	8.51788	0.0040177
SMUL_2483	bifunctional polysaccharide biosynthesis protein	7.75	6.82165	8.47918	0.154711
SMUL_2337	mannosyltransferase domain-containing membrane protein	6.81319	5.8866	8.44488	0.0507127
SMUL_0742	cytochrome d ubiquinol oxidase subunit II	6.70202	5.7756	8.44164	0.00387524
SMUL_1020	serine hydroxymethyltransferase	8.43724	7.51212	8.4163	0.00107021
SMUL_1042	hypothetical protein	5.78787	4.87008	8.27542	0.133226
SMUL_1306	soluble, cytoplasmic ECH-like hydrogenase, 4Fe-4S cluster ferredoxin subunit CooF-like	5.93443	5.02131	8.18694	0.179624
SMUL_0512	NADH-ubiquinone oxidoreductase chain K	5.72888	4.82073	8.09373	0.197093
SMUL_0514	NADH-ubiquinone oxidoreductase chain M	5.7213	4.81361	8.08532	0.0278887
SMUL_3194	flagellin	7.79268	6.88614	8.06374	0.0376533
SMUL_3270	YccA-like membrane protein	7.25379	6.35531	7.91549	0.164958
SMUL_1344	hydroxymethylpyrimidine/phosphomethylpyrimidine kinase	6.86465	5.96974	7.85068	0.0272554
SMUL_0892	nitrite reductase cytochrome c biogenesis protein NrfJ	6.52731	5.63861	7.73922	0.128993
SMUL_0208	NADH-ubiquinone oxidoreductase chain N	7.162	6.27344	7.73675	0.138567
SMUL_1686	putative phosphohistidine phosphatase	7.06709	6.17876	7.73261	0.115647
SMUL_2192	diheme cytochrome c	6.60068	5.72095	7.58109	0.00592643
SMUL_2179	putative diguanylate-cyclase	7.02155	6.14602	7.50823	0.130155
SMUL_1267	putative diguanylate cyclase	7.0119	6.13655	7.50483	0.112531
SMUL_2986	multidrug efflux transporter YajR-like	6.67441	5.80306	7.43614	0.0803603
SMUL_2596	PhoU-like protein	6.75546	5.88808	7.36838	0.110324
SMUL_0848	putative cell division protein FtsX	7.07859	6.21157	7.36244	0.0941878
SMUL_2522	ubiquinol--cytochrome c reductase, cytochrome B subunit	7.43799	6.57311	7.32626	0.0698097
SMUL_2028	putative helicase	7.11787	6.25478	7.29615	0.118377
SMUL_1452	2-oxoglutarate oxidoreductase, delta subunit	6.55305	5.69202	7.26162	0.220311
SMUL_2036	lead, cadmium, zinc, copper and mercury transporting ATPase	6.99807	6.13757	7.25271	0.0221305
SMUL_1203	thioesterase family protein	6.01926	5.16124	7.21148	0.239391
SMUL_0731	C4-dicarboxylate transport protein	7.00134	6.14344	7.20939	0.0852725
SMUL_1677	hypothetical protein	6.79714	5.9423	7.15871	0.000833921
SMUL_0140	recombinase-like protein	6.83531	5.98397	7.10131	0.0547734
SMUL_0439	hypothetical protein	6.02449	5.17415	7.08497	0.0896533
SMUL_2821	response regulator	5.79421	4.94819	7.0149	0.150956
SMUL_0741	cytochrome d ubiquinol oxidase subunit I	6.97232	6.12639	7.01338	0.00226338
SMUL_1493	hypothetical protein	6.37003	5.52506	6.99793	0.160614
SMUL_0885	membrane protein, YggT-like	6.61848	5.77405	6.98919	0.108639
SMUL_0332	putative methyl-accepting chemotaxis sensory transducer with Pas/Pac sensor	7.46468	6.62821	6.86237	0.0461541
SMUL_3151	membrane protein, TerC-like	6.8427	6.01211	6.77008	0.0909227
SMUL_1515	deoxyguanosinetriphosphate triphosphohydrolase	5.65806	4.83509	6.65225	0.102022
SMUL_0497	aldo-keto reductase family protein	5.70724	4.88521	6.63789	0.160823
SMUL_3088	sulfate adenylyltransferase subunit 1	7.57265	6.75122	6.62877	0.0145563
SMUL_0390	hypothetical protein	7.0591	6.23971	6.5978	0.00749127
SMUL_2253	putative zinc metallopeptidase	7.34663	6.53086	6.54295	0.0991878
SMUL_2348	citrate lyase gamma chain, acyl carrier protein	6.39838	5.58448	6.5148	0.0393611
SMUL_0372	hypothetical protein	6.36677	5.55309	6.51145	0.0469838
SMUL_1676	ATP-utilizing enzyme of the PP-loop superfamily	6.3355	5.52617	6.4466	0.0144757
SMUL_1190	exonuclease	6.60643	5.79741	6.44191	0.0876962
SMUL_1367	hypothetical protein	6.6634	5.85495	6.43365	0.101428
SMUL_0927	hypothetical protein	7.03474	6.22817	6.40565	0.0740114
SMUL_1403	putative membrane protein	7.05447	6.24985	6.37706	0.077255
SMUL_1018	RhtB family transporter	6.12304	5.31847	6.37618	0.00212978
SMUL_2035	heavy metal transport/detoxification protein, chaperone	6.38238	5.58043	6.33806	0.0487482
SMUL_0153	two-component system histidine kinase DccS	5.65334	4.85365	6.30509	0.00218598
SMUL_2670	farnesyl diphosphate synthase	6.55325	5.75798	6.24117	0.185667
SMUL_2619	multidrug efflux pump, inner membrane transporter EefB	7.13491	6.34451	6.17172	0.0423608
SMUL_1962	glutathione-regulated potassium-efflux system protein KefB	6.80765	6.02134	6.1138	0.0544328
SMUL_0526	hypothetical protein	6.61323	5.82851	6.09146	0.12628
SMUL_2610	6-carboxy-5,6,7,8-tetrahydropterin synthase	6.81045	6.02665	6.07865	0.0839135
SMUL_2668	phosphoglycolate phosphatase	6.68628	5.90348	6.06449	0.148509
SMUL_2323	flagellar basal-body rod protein FlgB	6.33247	5.55096	6.04668	0.0127155
SMUL_0368	glutathione peroxidase	6.57056	5.79803	5.92287	0.060762
SMUL_1659	phosphopantetheine adenylyltransferase	6.37416	5.60613	5.86174	0.0440304
SMUL_2512	allophanate hydrolase 2 subunit 2	6.47622	5.70984	5.83958	0.0723642
SMUL_2274	hypothetical protein	5.73396	4.96791	5.83517	0.255592
SMUL_1698	luciferase-like monooxygenase	5.64473	4.87932	5.82655	0.236313
SMUL_2514	LamB-like protein	6.88577	6.12191	5.80577	0.0695625
SMUL_1311	HDIG domain protein	6.25535	5.4919	5.80036	0.0993021
SMUL_2047	protease	7.4393	6.67708	5.78385	0.0773611
SMUL_0017	transcriptional regulator, GntR family	6.76889	6.00784	5.76834	0.0764719
SMUL_1923	peroxiredoxin-like protein	7.04333	6.2846	5.7375	0.109652
SMUL_1425	membrane-bound NiFe hydrogenase, cytochrome b subunit	7.26367	6.50523	5.7338	0.0972997
SMUL_0527	hypothetical protein	6.2803	5.52305	5.71804	0.180012
SMUL_1598	flagellar hook-associated protein FlgL	7.37349	6.61842	5.68944	0.041451
SMUL_1860	integrase-recombinase protein, XerDC family	6.31711	5.56317	5.67468	0.0696401
SMUL_1467	putative membrane-associated zinc metalloprotease	7.20288	6.45058	5.65334	0.170091
SMUL_1057	hypothetical protein	6.67051	5.91875	5.64627	0.132405
SMUL_1085	putative membrane protein	5.94314	5.19289	5.62665	0.119938
SMUL_0385	hypothetical protein	6.42866	5.68426	5.55143	0.0453422
SMUL_1273	hypothetical protein	6.01731	5.27339	5.54512	0.0962005
SMUL_1356	flagellar motor rotation protein MotB	5.85868	5.11632	5.52532	0.120085
SMUL_2033	putative thiol peroxidase	5.90743	5.16554	5.51939	0.269441
SMUL_0309	putative prephenate dehydrogenase	7.02446	6.28299	5.51404	0.0939474
SMUL_0575	cytochrome c551 peroxidase	6.76778	6.02656	5.51092	0.0714317
SMUL_3152	menaquinone via futalosine step 1 protein	6.87546	6.1373	5.47217	0.0999815
SMUL_1119	flagellar biosynthesis protein FliL	7.80153	7.06378	5.46695	0.0728728
SMUL_0777	RDD family membrane protein	6.86527	6.12764	5.46545	0.11566
SMUL_2393	putative bacterial beta-(1,6)-glucosyltransferase	7.96872	7.23359	5.43407	0.0729665
SMUL_0322	putative septum site-determining protein minC	6.87204	6.13865	5.41246	0.149097
SMUL_0881	fructose-1,6-bisphosphatase, type I	7.45659	6.72353	5.40841	0.145106
SMUL_2410	molybdenum transport system protein ModD	6.70113	5.96955	5.38987	0.103777
SMUL_2218	ferrous iron transport protein B	7.53594	6.80527	5.37865	0.137555
SMUL_0584	hypothetical protein	7.51245	6.78199	5.37606	0.181425
SMUL_0752	hypothetical protein	6.8852	6.15552	5.36642	0.111533
SMUL_0615	putative membrane protein	6.33026	5.6025	5.34279	0.0843898
SMUL_1019	hypothetical protein	6.24147	5.5163	5.31082	0.0234758
SMUL_0592	pantothenate synthetase	6.62147	5.8979	5.29143	0.0518066
SMUL_2685	preprotein translocase secY subunit	7.141	6.4187	5.27594	0.152729
SMUL_1946	flagellar biosynthesis protein FlhA	7.27895	6.55727	5.26844	0.0784638
SMUL_1054	putative membrane protein	6.85354	6.13571	5.22187	0.107339
SMUL_0207	NADH-ubiquinone oxidoreductase chain M	6.69001	5.97442	5.19506	0.198546
SMUL_0448	hypothetical protein	6.84327	6.12867	5.18326	0.176795
SMUL_1900	hypothetical protein	6.22048	5.50785	5.15981	0.00771232
SMUL_2391	hydrogenase 4 accessory protein	6.75647	6.04493	5.14689	0.123949
SMUL_2808	NifX_NifB superfamily domain-containing protein	6.82001	6.11063	5.12136	0.0963958
SMUL_2996	flagellum-specific ATP synthase FliI	6.36999	5.66075	5.11962	0.157867
SMUL_0068	putative methyltransferase	6.47188	5.76317	5.11335	0.110281
SMUL_0346	polysulfide reductase-like protein, subunit A	7.32845	6.62076	5.10139	0.115541
SMUL_1011	ATP-grasp family protein	6.94247	6.23515	5.09709	0.0399208
SMUL_1632	putative substrate-specific component of nickel/cobalt ECF transporter, NikM	6.37905	5.67458	5.06366	0.163756
SMUL_2449	small-conductance mechanosensitive channel	5.63856	4.93577	5.0441	0.0939558
SMUL_0292	putative permease	6.71992	6.01846	5.02872	0.164716
SMUL_0964	ATP-dependent RNA helicase DbpA	6.40094	5.70061	5.01568	0.103235
SMUL_1357	flagellar motor rotation protein MotA	6.45558	5.75566	5.01089	0.128345
SMUL_2561	hypothetical protein	7.46159	6.76183	5.00909	0.105726
SMUL_1105	cell division topological specificity factor MinE	6.33939	5.64036	5.00065	0.186083
SMUL_3219	glycerate kinase	6.06888	5.37013	4.99743	0.0740397
SMUL_0784	two component response regulator	6.47171	5.77368	4.98911	0.113268
SMUL_2886	ModE-like regulatory protein	6.76472	6.07114	4.93835	0.0691128
SMUL_0213	aldehyde dehydrogenase	7.09965	6.40695	4.92844	0.0829797
SMUL_0357	demethylmenaquinone methyltransferase	6.89317	6.20283	4.90162	0.173812
SMUL_3096	tRNA-specific 2-thiouridylase MnmA	7.19401	6.5052	4.88437	0.0345164
SMUL_1963	putative heat shock protein HspR	6.25082	5.56282	4.87532	0.217061
SMUL_0093	iron chelate uptake transporter (FeCT) family, ATPase	6.71994	6.03423	4.84961	0.111063
SMUL_0773	Na+/H+ antiporter NhaD type	7.15855	6.47372	4.83983	0.145272
SMUL_1125	lipid A export ATP-binding/permease protein MsbA	7.15054	6.47	4.7922	0.0735522
SMUL_2076	polar amino acid transport system permease	6.08416	5.40372	4.79109	0.12795
SMUL_0839	potassium uptake protein TrkH	5.84662	5.16931	4.75678	0.118636
SMUL_2048	putative membrane protein	6.9888	6.31261	4.74447	0.0988377
SMUL_2478	CDP-glucose 4,6-dehydratase	7.0062	6.33006	4.74396	0.127684
SMUL_1154	hypothetical protein	5.76031	5.08559	4.7285	0.219889
SMUL_1027	thiamine-phosphate synthase	6.14129	5.46765	4.71671	0.112432
SMUL_1138	putative FIST domain-containing signal transduction protein	6.19788	5.52489	4.70965	0.106832
SMUL_0843	rod shape-determining protein RodA	6.34225	5.67245	4.67523	0.0455524
SMUL_0168	putative periplasmic leucine/isoleucine/valine-binding protein	6.40824	5.73904	4.66872	0.0583009
SMUL_0528	16S rRNA (guanine527-N7)-methyltransferase	6.56141	5.89339	4.65608	0.0689798
SMUL_2207	hypothetical protein	7.15195	6.48767	4.61621	0.139494
SMUL_0015	L(+)-tartrate dehydratase alpha subunit	6.2983	5.63406	4.61579	0.0608268
SMUL_2533	undecaprenyl-phosphate galactosephosphotransferase	6.34434	5.68052	4.6113	0.0575542
SMUL_2080	putative response regulator	7.00026	6.33654	4.61022	0.091677
SMUL_2309	exo-beta-1 3-glucanase-like protein	6.98904	6.32638	4.59895	0.0792701
SMUL_0660	sulfur carrier protein adenylyltransferase ThiF-like	6.61979	5.95773	4.59265	0.0889673
SMUL_2297	hypothetical protein	5.84473	5.18367	4.58199	0.199659
SMUL_0157	phospholipid ABC transporter, periplasmic substrate-binding protein MlaD	6.6764	6.018	4.55401	0.095478
SMUL_1047	protease HtpX-like protein	6.49616	5.83838	4.54761	0.0773901
SMUL_0897	putative membrane protein	6.21567	5.5581	4.54533	0.241959
SMUL_0788	putative oxaloacetate decarboxylase alpha chain	5.96204	5.3045	4.54506	0.0079307
SMUL_0271	putative chaperone protein TorD	6.44368	5.78653	4.54098	0.171232
SMUL_2579	hypothetical protein	6.06928	5.41274	4.53458	0.0361378
SMUL_2150	putative periplasmic protein	6.7933	6.13696	4.53256	0.129473
SMUL_0113	dual-specificity RNA methyltransferase RlmN	6.92865	6.27233	4.53232	0.136185
SMUL_1337	thiamine-monophosphate kinase	6.68694	6.03361	4.50122	0.0842403
SMUL_0808	putative methyl-accepting chemotaxis protein	7.66124	7.0083	4.49725	0.0739
SMUL_1049	serine hydrolase family protein	6.06944	5.41686	4.49346	0.0798455
SMUL_1139	transcriptional regulator	6.90784	6.25536	4.49251	0.304667
SMUL_1688	integrase-recombinase, XerDC family	5.10365	4.45151	4.48889	0.204096
SMUL_2326	putative acetyltransferase	6.9701	6.31843	4.4841	0.154642
SMUL_2783	NiCoT family domain-containing protein	6.7054	6.05388	4.48256	0.066913
SMUL_2571	two-component sensor	6.78336	6.1327	4.47366	0.0486753
SMUL_2471	glycosyltransferase	6.76523	6.11575	4.4615	0.136813
SMUL_1969	lipoprotein releasing system transmembrane protein LolC	7.19555	6.54624	4.45983	0.0950084
SMUL_0626	hypothetical protein	5.17192	4.52416	4.44379	0.346986
SMUL_2909	selenocysteine-specific translation elongation factor	7.60944	6.96289	4.43142	0.0863764
SMUL_1408	flagellar biosynthesis protein FliP	6.53858	5.89465	4.40493	0.0944627
SMUL_0847	putative cell division transporter, ATP-binding protein FtsE	6.55488	5.91152	4.39903	0.139763
SMUL_2555	glycosyltransferase	7.01529	6.37358	4.38228	0.193505
SMUL_1391	dipeptide transport system permease protein DppC-like	5.49252	4.85098	4.38071	0.105671
SMUL_0362	adenosine deaminase	6.75236	6.11153	4.37358	0.0591007
SMUL_2121	hypothetical protein	6.38853	5.75001	4.35035	0.0767227
SMUL_2270	carbon storage regulator	6.24935	5.61091	4.3495	0.174257
SMUL_0596	putative membrane protein	6.33847	5.70101	4.3397	0.131517
SMUL_1841	putative membrane protein	6.30364	5.66625	4.33901	0.19019
SMUL_2385	hydrogenase-4 component C, membrane subunit	7.78326	7.14651	4.33256	0.0235384
SMUL_2238	hypothetical protein	6.55873	5.9232	4.32039	0.150743
SMUL_2825	Fic family protein	6.85449	6.21927	4.31734	0.120873
SMUL_1372	putative DNA-binding protein	5.81999	5.18528	4.31237	0.15727
SMUL_0767	hypothetical protein	5.73652	5.10247	4.30576	0.1773
SMUL_1091	hypothetical protein	5.69709	5.06336	4.30265	0.0819866
SMUL_0844	RNA pseudouridine synthase	6.52989	5.89629	4.30129	0.144837
SMUL_3040	D-3-phosphoglycerate dehydrogenase-like protein	6.32282	5.69155	4.27831	0.0564206
SMUL_2795	ArsC family protein	5.7839	5.15332	4.27151	0.143681
SMUL_0576	nicotinate-nucleotide adenylyltransferase	6.92526	6.29688	4.24993	0.0885457
SMUL_2649	FixH domain-containing protein	6.40629	5.77877	4.24148	0.108781
SMUL_0238	hypothetical protein	6.20325	5.57709	4.22826	0.13595
SMUL_1270	putative pyridoxamine 5'-phosphate oxidase	6.22548	5.60172	4.20487	0.164055
SMUL_1645	UDP-3-O-[3-hydroxymyristoyl] glucosamine N-acyltransferase	7.05225	6.43013	4.18907	0.211995
SMUL_1606	putative membrane protein	6.54618	5.92456	4.1843	0.110554
SMUL_2216	agmatine deiminase family protein	7.14536	6.52571	4.16531	0.13998
SMUL_1182	glutathione-regulated potassium-efflux system protein KefC	6.38188	5.76271	4.16074	0.259459
SMUL_0524	alanine racemase	7.18171	6.56272	4.15905	0.140935
SMUL_2068	S-adenosylmethionine:tRNA ribosyltransferase-isomerase	5.78869	5.17003	4.15586	0.0949212
SMUL_0966	hypothetical protein	6.72525	6.10782	4.14406	0.124909
SMUL_2706	response regulator receiver domain protein	6.44225	5.82516	4.14082	0.0558701
SMUL_2372	putative periplasmic peptidase	6.7804	6.16459	4.12867	0.0599989
SMUL_2242	hexapeptide repeat-containing transferase	5.96395	5.34815	4.12851	0.160976
SMUL_2914	iron-binding zinc finger CDGSH type	6.4312	5.81587	4.12405	0.0217671
SMUL_1743	putative plasmid segregation protein ParM-like	5.78927	5.17487	4.11533	0.211779
SMUL_2553	hypothetical protein	6.65895	6.04575	4.10399	0.13345
SMUL_0177	dihydroorotase	6.42364	5.81122	4.09662	0.187961
SMUL_1787	site-specific DNA-methyltransferase	7.42874	6.81719	4.08836	0.165334
SMUL_3022	phage integrase	6.31657	5.70562	4.08276	0.0304078
SMUL_2226	divalent cation transport protein CorA	7.00315	6.39277	4.0773	0.098112
SMUL_3202	menaquinone via futalosine step 4 protein	7.17436	6.56581	4.06016	0.171251
SMUL_3033	transposase	5.32373	4.7175	4.03862	0.123011
SMUL_1712	putative lipooligosaccharide nodulation factor exporter, NolG-like	8.21561	7.60988	4.03387	0.107422
SMUL_0446	putative hydrolase	5.97841	5.3729	4.03185	0.0132442
SMUL_1678	hypothetical protein	7.73145	7.12708	4.0214	0.0101726
SMUL_0620	putative two-component histidine kinase	5.92099	5.31717	4.01629	0.0756082
SMUL_2818	C4-dicarboxylate transporter DcuA	7.61895	7.01543	4.01349	0.0391187
SMUL_0645	putative membrane-bound protein	6.43848	5.83664	3.99791	0.0450837
SMUL_1960	RNA pyrophosphohydrolase	6.28484	5.6836	3.99252	0.172746
SMUL_2495	putative ADP-heptose-lps heptosyltransferase II	7.0304	6.42955	3.98885	0.112691
SMUL_1502	S4 RNA-binding domain-containing protein	6.63682	6.03619	3.98679	0.210546
SMUL_0006	putative HD superfamily hydrolase	6.82057	6.22041	3.98249	0.148809
SMUL_1350	HD/GGDEF regulatory protein	5.72289	5.1229	3.98101	0.00750916
SMUL_2245	ribulose-phosphate 3-epimerase	6.85552	6.25565	3.97987	0.101917
SMUL_2991	molybdopterin molybdenumtransferase	7.42288	6.82434	3.96767	0.107572
SMUL_1210	HD/GAF domain-containing response regulator	6.48821	5.89175	3.94872	0.0839124
SMUL_0889	cytochrome c nitrite reductase, small subunit NrfH	5.73551	5.13935	3.94602	0.045021
SMUL_0571	diguanylate cyclase/phosphodiesterase	6.26919	5.67462	3.93155	0.00570622
SMUL_1468	CDP-diacylglycerol--glycerol-3-phosphate 3-phosphatidyltransferase	6.34764	5.75457	3.91813	0.272903
SMUL_3042	putative membrane protein	6.35965	5.76913	3.89514	0.140281
SMUL_0755	ferric uptake regulation protein FUR	6.65481	6.06451	3.89321	0.208312
SMUL_0320	putative bifunctional oligoribonuclease and PAP phosphatase	6.30768	5.71745	3.8925	0.125612
SMUL_0449	diguanylate cyclase	6.68533	6.09577	3.88653	0.0726312
SMUL_2906	histidine kinase	6.77355	6.18464	3.88069	0.0927814
SMUL_3086	phosphoadenosine phosphosulfate reductase	6.48579	5.89745	3.87558	0.0357336
SMUL_2431	Sel1 family protein	5.97549	5.39032	3.8474	0.0910454
SMUL_0786	TRAP dicarboxylate transporter, DctM	6.03064	5.44569	3.84551	0.163174
SMUL_3143	two-component sensor histidine kinase	5.62116	5.03817	3.82811	0.194318
SMUL_2492	glycosyltransferase	6.94569	6.36338	3.8221	0.11244
SMUL_2311	two component sensor kinase	6.6559	6.07401	3.8185	0.0552091
SMUL_2474	glycosyl transferase, family 2	6.30547	5.72445	3.81084	0.186437
SMUL_3068	putative membrane protein	6.0417	5.46215	3.79792	0.0452438
SMUL_2870	formate dehydrogenase accessory protein FdhD	7.61943	7.03998	3.79707	0.111482
SMUL_2353	transcriptional regulatory protein CitB, DpiA	5.80177	5.22516	3.7723	0.0833686
SMUL_3184	glycosyltransferase	6.21468	5.63923	3.76226	0.131745
SMUL_2956	histidine kinase	5.58952	5.01462	3.75754	0.0239467
SMUL_1385	putative rRNA methyltransferase	6.55951	5.98611	3.74454	0.111356
SMUL_0763	pantothenate kinase type III CoaX	6.73906	6.16586	3.74284	0.0970278
SMUL_2357	response regulator receiver	6.89167	6.3206	3.72452	0.0781839
SMUL_0256	5'-nucleotidase SurE	6.97596	6.40592	3.71563	0.134633
SMUL_3129	molybdate-binding protein ModE	5.89786	5.32952	3.70122	0.0398063
SMUL_2915	hypothetical protein	6.9333	6.36519	3.69921	0.126317
SMUL_0768	hypothetical protein	7.01526	6.44948	3.67943	0.163884
SMUL_3093	siroheme synthase	6.35448	5.78918	3.67541	0.0107868
SMUL_2503	heavy-metal transporting P-type ATPase	6.21028	5.64531	3.67254	0.0176482
SMUL_0008	uracil-DNA glycosylase, family 1	6.22689	5.6622	3.67022	0.168485
SMUL_0370	hypothetical protein	6.20437	5.64007	3.66687	0.141658
SMUL_2470	putative lipopolysaccharide biosynthesis O-acetyl transferase WbbJ	5.70156	5.13884	3.6536	0.445513
SMUL_3171	flagellin	5.66834	5.10623	3.6485	0.00663715
SMUL_2905	putative selenocysteine binding receptor	6.96985	6.40958	3.63298	0.0808733
SMUL_3287	polysaccharide deacetylase family protein	6.76626	6.20777	3.61821	0.0796934
SMUL_3275	putative polysulfide reductase, chain A	8.50387	7.94553	3.61692	0.00203141
SMUL_0338	hypothetical protein	6.54077	5.98362	3.60702	0.428548
SMUL_1384	hypothetical protein	6.28279	5.72746	3.59195	0.169745
SMUL_0046	aspartate:alanine exchanger (AAEx) family protein	6.7543	6.19934	3.58887	0.113268
SMUL_2103	response regulator	5.5879	5.03321	3.58666	0.175509
SMUL_3091	MPN-family protein	5.55388	4.99988	3.581	0.0291747
SMUL_3070	putative NADPH-dependent FMN reductase	6.32173	5.7697	3.56479	0.0591482
SMUL_0228	putative periplasmic protein	6.85151	6.30039	3.55733	0.152365
SMUL_2183	hypothetical protein	5.98443	5.43505	3.54306	0.0259313
SMUL_2130	FGE-sulfatase superfamily protein	5.63417	5.08492	3.542	0.00406687
SMUL_1093	hypothetical protein	7.42432	6.87526	3.54046	0.0440604
SMUL_2485	DNA ligase [ATP]	6.36374	5.81531	3.53536	0.181649
SMUL_2230	membrane protein, BrkB-like	6.06517	5.51735	3.53039	0.0505542
SMUL_1619	putative membrane protein	6.24674	5.69911	3.52883	0.160339
SMUL_0970	formate dehydrogenase, major subunit, selenocysteine-containing FdhA	6.48914	5.94185	3.52603	0.116376
SMUL_2244	phosphoribosylanthranilate isomerase	6.2212	5.67567	3.51178	0.0795281
SMUL_0838	putative selenocysteine lyase/cysteine desulfurase	6.56794	6.0228	3.50863	0.0446577
SMUL_0573	outer membrane protein	6.83507	6.29396	3.47624	0.088842
SMUL_0377	2-amino-4-hydroxy-6- hydroxymethyldihydropteridine pyrophosphokinase	5.85496	5.31437	3.47203	0.153854
SMUL_3073	hypothetical protein	5.84029	5.30017	3.46827	0.280886
SMUL_1491	putative AAA ATPase	6.60234	6.0636	3.45735	0.126576
SMUL_2306	Maf-like protein	6.38474	5.84798	3.44159	0.123574
SMUL_0712	flagellar motor switch protein FliN	5.36636	4.83072	3.43274	0.245448
SMUL_2725	response regulator CcdB	5.71786	5.18338	3.42357	0.187717
SMUL_3126	molybdenum transport system permease protein ModB	5.44766	4.91614	3.4003	0.546272
SMUL_2384	hydrogenase-4 component B, membrane subunit	8.09769	7.56622	3.39995	0.0387019
SMUL_0531	putative regulatory protein	5.39715	4.86618	3.39601	0.0712934
SMUL_0108	putative aspartate racemase	5.98633	5.45564	3.39386	0.144518
SMUL_2942	HMA domain-containing protein	5.96361	5.43302	3.39301	0.104801
SMUL_0184	cytochrome c553	5.52485	4.99476	3.38916	0.101951
SMUL_0383	putative flagellar motor switch phosphatase FliY	6.59876	6.06914	3.38551	0.05419
SMUL_0386	glycosyltransferase family 2 protein	6.60544	6.07628	3.38189	0.132043
SMUL_1100	DNA polymerase III subunit delta	6.64749	6.1214	3.3581	0.128912
SMUL_0345	putative diguanylate cyclase	7.14488	6.61888	3.35742	0.0438892
SMUL_2301	putative histidinol-phosphatase	6.02334	5.49808	3.3517	0.105847
SMUL_2043	cell division protein FtsA	7.99786	7.47417	3.33958	0.0972003
SMUL_1399	glycerol-3-phosphate dehydrogenase [NAD(P)+]	7.01536	6.49179	3.33863	0.19682
SMUL_1419	hypothetical protein	6.31983	5.79762	3.32817	0.254417
SMUL_1123	putative 5-formyltetrahydrofolate cyclo-ligase	6.51675	5.99497	3.3249	0.0390256
SMUL_0864	putative two-component response regulator	7.12036	6.59859	3.32482	0.0550785
SMUL_0880	hypothetical protein	5.21539	4.69388	3.32281	0.162867
SMUL_1909	hypothetical protein	6.29176	5.77253	3.30547	0.111041
SMUL_2386	hydrogenase-4 component E, membrane-subunit	7.05734	6.53922	3.29699	0.0422656
SMUL_0279	UDP-2,3-diacylglucosamine hydrolase	5.85471	5.33825	3.28448	0.287769
SMUL_2745	putative cytidylate kinase	6.37116	5.85707	3.26659	0.0494805
SMUL_0629	putative plasmid stabilization protein	5.80305	5.28977	3.26049	0.227091
SMUL_0846	tRNA (guanine46-N7-)-methyltransferase	7.47841	6.96594	3.25439	0.0649102
SMUL_1051	chemotaxis protein methyltransferase CheR	6.51835	6.00628	3.25136	0.175244
SMUL_3297	flagellar basal-body rod modification protein FlgD	5.89054	5.37865	3.25007	0.0461744
SMUL_2726	CheY-P phosphatase CheC	6.40129	5.89088	3.23899	0.157655
SMUL_1635	putative ATPase of nickel/cobalt ECF transporter, NikO	6.3663	5.8573	3.22853	0.086599
SMUL_2081	putative histidine kinase	7.33237	6.82362	3.22662	0.16659
SMUL_1117	sulfur carrier protein ThiS	5.1131	4.60448	3.22563	0.43836
SMUL_0215	4-hydroxybenzoate polyprenyltransferase	6.77302	6.26533	3.21875	0.356592
SMUL_2082	putative rRNA ribonuclease	6.65585	6.14818	3.21861	0.0175979
SMUL_1427	NiFe hydrogenase accessory protein HydE	7.42647	6.9207	3.20455	0.168929
SMUL_0139	FixG-like membrane-integral 4Fe4S cluster protein	8.20126	7.6956	3.20373	0.0835728
SMUL_2720	ribonuclease III	6.62648	6.12122	3.20079	0.129385
SMUL_2792	ABC transporter, permease	6.05893	5.55467	3.19351	0.0236227
SMUL_0555	putative permease	6.28765	5.78428	3.18689	0.0969954
SMUL_3185	glycosyltransferase / methyltransferase	7.46503	6.96206	3.18396	0.0627281
SMUL_0494	outer membrane porin	6.65139	6.15018	3.1711	0.0537255
SMUL_0438	L-lactate dehydrogenase	6.00397	5.50306	3.16891	0.0537124
SMUL_2281	hypothetical protein	5.29558	4.79554	3.16262	0.511244
SMUL_2154	hypothetical protein	6.8994	6.3996	3.16078	0.262044
SMUL_0696	hypothetical protein	6.75397	6.25583	3.14877	0.145542
SMUL_0236	putative Fe-S oxidoreductase	6.45433	5.95903	3.12822	0.174348
SMUL_0423	hypothetical protein	6.76046	6.26541	3.12647	0.128519
SMUL_1937	protein-disulfide reductase	7.45652	6.96188	3.12353	0.168509
SMUL_2155	hypothetical protein	5.62909	5.13449	3.12318	0.0590866
SMUL_0556	holliday junction DNA helicase RuvB	6.54162	6.04707	3.12278	0.150749
SMUL_1107	SMF protein	6.1238	5.63147	3.10693	0.0534548
SMUL_2288	16S rRNA processing protein RimM	6.73155	6.23942	3.10547	0.376236
SMUL_0021	hcp beta-lactamase family protein	6.60783	6.11588	3.10415	0.362463
SMUL_1258	putative isomerase	5.68525	5.19389	3.09996	0.222032
SMUL_1161	hypothetical protein	7.38972	6.89842	3.09954	0.119158
SMUL_1924	cytosol nonspecific dipeptidase	7.33446	6.8435	3.0971	0.111782
SMUL_0125	dephospho-CoA kinase	7.04026	6.54933	3.09696	0.220309
SMUL_3225	alkyl hydroperoxide reductase protein C	7.73815	7.248	3.09136	0.0108827
SMUL_3298	flagellar hook protein FlgE-like	5.65739	5.16771	3.08799	0.243274
SMUL_1628	indole-3-glycerol phosphate synthase	6.81084	6.32171	3.08407	0.171747
SMUL_0217	putative periplasmic protein	6.16242	5.67361	3.08185	0.15734
SMUL_0404	radical SAM family protein	6.66225	6.17382	3.0791	0.113172
SMUL_3179	3-oxoacyl-[acyl-carrier-protein] reductase FabG	6.4641	5.97576	3.07851	0.113126
SMUL_0431	putative endo/exonuclease ATPase	6.84509	6.35769	3.07187	0.136208
SMUL_2656	putative two-component response regulator	7.07739	6.5902	3.07035	0.157293
SMUL_1475	putative peptidoglycan lipid II flippase MurJ	6.1098	5.62264	3.07017	0.0295753
SMUL_0980	hypothetical protein	7.74131	7.25436	3.06866	0.179766
SMUL_0468	proline dehydrogenase (proline oxidase) / delta-1-pyrroline-5-carboxylate dehydrogenase	7.03387	6.54757	3.06411	0.22051
SMUL_0769	UvrABC system protein excinuclease C	6.09622	5.60999	3.06359	0.11422
SMUL_2989	hypothetical protein	6.87408	6.3879	3.06326	0.212094
SMUL_2340	bifunctional protein Aas	7.28638	6.80064	3.06012	0.0885091
SMUL_0765	chemotaxis regulator CheY	6.0756	5.59148	3.0487	0.0995625
SMUL_0904	putative 4Fe4S cluster binding protein	6.13632	5.65227	3.0482	0.0746843
SMUL_0387	hypothetical protein	6.46334	5.98101	3.03625	0.130848
SMUL_1330	succinate dehydrogenase flavoprotein subunit-like protein	6.53139	6.05	3.02963	0.121209
SMUL_2250	metallophosphatase domain-containing protein	5.95385	5.47347	3.02253	0.17183
SMUL_0586	hypothetical protein	6.05871	5.5785	3.02143	0.137418
SMUL_2261	apolipoprotein N-acyltransferase	6.5091	6.03084	3.00782	0.0858114
SMUL_2863	ABC-type tungstate transport system, ATP-binding protein	6.63309	6.15516	3.00558	0.143586
SMUL_1084	putative membrane protein	6.27699	5.79975	3.00076	0.200184
SMUL_2023	hypothetical protein	6.00151	5.52457	2.99871	0.0907996
SMUL_0191	endonuclease IV	6.5685	6.09203	2.9955	0.17726
SMUL_2362	radical SAM protein	7.55995	7.08418	2.99071	0.136133
SMUL_0355	hypothetical protein	6.33575	5.86057	2.98665	0.0353193
SMUL_1666	PilZ domain-containing protein	6.42151	5.94775	2.97684	0.0619431
SMUL_2280	dethiobiotin synthetase	6.49099	6.01782	2.97284	0.0838681
SMUL_2128	alpha/beta hydrolase fold protein	5.49699	5.02405	2.9713	0.164343
SMUL_2324	lipid II flippase FtsW	5.63832	5.1657	2.96908	0.0403958
SMUL_2598	two-component system histidine kinase	6.18939	5.71678	2.96904	0.0679316
SMUL_1441	YceG-like protein	6.41277	5.94075	2.96496	0.128356
SMUL_2684	methionine aminopeptidase	7.00505	6.53397	2.95856	0.127724
SMUL_2078	putative extracellular solute-binding protein	5.8948	5.42397	2.95684	0.0281128
SMUL_3101	sensor histidine kinase	6.61116	6.14046	2.95597	0.0758803
SMUL_1376	indolepyruvate oxidoreductase subunit IorB	6.31266	5.84444	2.93916	0.0411567
SMUL_1056	adenine phosphoribosyltransferase	7.2966	6.82852	2.93815	0.210136
SMUL_2888	TonB-dependent receptor	5.96477	5.49759	2.93208	0.0295258
SMUL_2486	dTDP-glucose 4,6-dehydratase	7.4009	6.93421	2.92883	0.0716285
SMUL_0105	ribonucleotide reductase of class III (anaerobic), activating protein	6.58969	6.1231	2.92813	0.107973
SMUL_2464	putative oligosaccharyltransferase	7.36154	6.89722	2.91283	0.012706
SMUL_1661	flagellar basal-body P-ring formation protein FlgA	6.29555	5.83125	2.91269	0.0865871
SMUL_3153	NADP-specific glutamate dehydrogenase	7.79037	7.32708	2.90593	0.0252273
SMUL_1243	hypothetical protein	5.83242	5.37139	2.89091	0.133979
SMUL_0353	hypothetical protein	6.11799	5.65861	2.87995	0.0873882
SMUL_3290	RDD domain-containing protein	6.21582	5.75859	2.86567	0.223529
SMUL_0237	hypothetical protein	6.61585	6.1595	2.8599	0.139127
SMUL_1934	3-deoxy-manno-octulosonate cytidylyltransferase	6.99817	6.54323	2.85064	0.197853
SMUL_3039	hypothetical protein	7.57653	7.12525	2.8267	0.226588
SMUL_3212	putative metallophosphoesterase	6.70395	6.25304	2.82428	0.248066
SMUL_2070	SMI1/KNR4 family protein	5.64176	5.19166	2.81903	0.07622
SMUL_2900	formate dehydrogenase, iron-sulfur subunit FdhB	6.83743	6.38746	2.81823	0.296402
SMUL_1788	Mu-like prophage protein gp29	7.27123	6.82128	2.81805	0.134641
SMUL_1293	putative hydrolase	6.71646	6.2672	2.81359	0.149743
SMUL_0809	YajL-like protein	6.90888	6.46158	2.80088	0.0726296
SMUL_1931	tetraacyldisaccharide 4'-kinase	7.46619	7.01959	2.79638	0.0722654
SMUL_2650	putative membrane protein	6.31161	5.86625	2.78841	0.09075
SMUL_2038	DNA recombination protein RmuC	7.06681	6.62153	2.78791	0.199902
SMUL_0517	NADH-ubiquinone oxidoreductase chain F	6.34809	5.90431	2.77833	0.167634
SMUL_2625	S-ribosylhomocysteine lyase	7.26835	6.82471	2.77746	0.102382
SMUL_1947	putative oligoribonuclease	6.78315	6.33966	2.77646	0.233598
SMUL_2871	formate dehydrogenase, cytochrome b subunit FdhI	7.73135	7.28816	2.77451	0.160645
SMUL_2336	prepilin-type n-terminal cleavage/methylation signal domain-containing protein	5.20592	4.7628	2.77409	0.291918
SMUL_3198	AMIN family periplasmic protein	7.08175	6.63893	2.77213	0.0286433
SMUL_1140	CRISPR-associated endoribonuclease Cas6	6.57039	6.1285	2.76626	0.105999
SMUL_1009	transglutaminase-like superfamily domain-containing protein	6.15546	5.71436	2.76119	0.121941
SMUL_0984	hypothetical protein	5.79595	5.3565	2.75077	0.224288
SMUL_0325	homoserine kinase	6.61119	6.17184	2.75013	0.151908
SMUL_2926	glycosyl transferase, group 2 family protein	6.26804	5.83095	2.73581	0.0545458
SMUL_2367	putative [Protein-PII] uridylyltransferase	7.46785	7.03101	2.73422	0.0678669
SMUL_2932	putative exporter	6.55364	6.11758	2.72933	0.0753741
SMUL_0895	putative alpha/beta hydrolase	5.98675	5.55197	2.72131	0.228786
SMUL_2589	putative DOPA dioxygenase	6.8231	6.38888	2.71776	0.290657
SMUL_2135	phosphoglycerol transferase I	6.86909	6.4355	2.71383	0.130484
SMUL_2159	RND efflux system, inner membrane transporter CmeB	7.51805	7.08462	2.71293	0.0568463
SMUL_1911	HTH-type transcriptional regulator	6.4404	6.00754	2.70933	0.0848545
SMUL_2446	5-histidylcysteine sulfoxide synthase	7.48969	7.05715	2.70728	0.168583
SMUL_0835	GlnB-like protein	5.57162	5.13925	2.70621	0.208464
SMUL_2438	outer membrane protein	6.71978	6.28785	2.70351	0.144613
SMUL_2387	hydrogenase-4 component F, membrane-subunit	6.89508	6.46323	2.70304	0.11504
SMUL_0180	hypothetical protein	7.17215	6.741	2.69867	0.020368
SMUL_2618	multidrug efflux pump, outer membrane lipoprotein EefC	6.1434	5.71463	2.68395	0.216353
SMUL_1495	hypothetical protein	8.00323	7.57484	2.68154	0.0399421
SMUL_3229	molybdenum cofactor guanylyltransferase MobA	6.19779	5.76992	2.67837	0.205203
SMUL_1636	4-hydroxythreonine-4-phosphate dehydrogenase	6.69297	6.2662	2.67165	0.287502
SMUL_0744	two-component system histidine kinase	6.72042	6.29407	2.66902	0.0742416
SMUL_0226	rRNA methylase	6.97605	6.54988	2.66785	0.214267
SMUL_0508	NADH-ubiquinone oxidoreductase chain G	6.93451	6.50944	2.66112	0.106191
SMUL_3221	GCN5-related N-acetyltransferase	6.19263	5.76835	2.65635	0.0539385
SMUL_0169	putative two-component sensor histidine kinase	6.2794	5.85632	2.64897	0.123028
SMUL_1972	diguanylate cyclase	6.53351	6.11169	2.64127	0.0107253
SMUL_0747	putative methyl-accepting chemotaxis signal transduction protein	5.51617	5.09561	2.63366	0.351222
SMUL_1163	hypothetical protein	6.78863	6.36891	2.62854	0.0768532
SMUL_3087	sulfate adenylyltransferase subunit 2	7.12282	6.70383	2.62417	0.00168922
SMUL_1910	O-acetylhomoserine aminocarboxypropyltransferase-like protein	8.03015	7.61192	2.6196	0.0425976
SMUL_1956	dihydropteroate synthase	6.90298	6.48482	2.61912	0.182198
SMUL_2293	3-deoxy-D-manno-octulosonic-acid transferase	7.21639	6.79842	2.61795	0.329201
SMUL_0371	RelE domain-containing protein	6.45943	6.04171	2.61648	0.1027
SMUL_0605	hypothetical protein	5.47019	5.05351	2.61026	0.254148
SMUL_1620	superoxide reductase-like protein	6.59672	6.18195	2.59879	0.525002
SMUL_0589	hypothetical protein	6.39862	5.98402	2.59774	0.140375
SMUL_1390	flagellar hook-associated protein FlgK	6.03491	5.62049	2.59666	0.0501289
SMUL_0800	D-3-phosphoglycerate dehydrogenase	8.90234	8.48887	2.59106	0.0519831
SMUL_2494	glycosyltransferase	6.68552	6.2726	2.58775	0.172966
SMUL_1945	Rrf2 family transcriptional regulator	5.75719	5.34527	2.58176	0.203333
SMUL_0830	PAS sensor domain-containing protein	6.18629	5.77736	2.56409	0.290895
SMUL_2003	hypothetical protein	5.88836	5.47982	2.56176	0.134944
SMUL_1136	histidine kinase	7.01225	6.60628	2.54667	0.222289
SMUL_2664	ATP phosphoribosyltransferase regulatory subunit	7.18801	6.78305	2.54077	0.303538
SMUL_1017	heavy metal efflux system accessory protein	6.2543	5.84984	2.53779	0.143566
SMUL_0818	putative diguanylate cyclase	5.87628	5.47227	2.53521	0.276839
SMUL_0199	epsilonproteobacterial nuoE-like protein	5.87989	5.4761	2.53391	0.250987
SMUL_2521	ubiquinol-cytochrome c reductase iron-sulfur subunit	7.3918	6.98807	2.53355	0.102456
SMUL_3220	methylated-DNA--protein-cysteine methyltransferase	5.51586	5.11309	2.52794	0.116069
SMUL_0315	putative dihydroneopterin aldolase	6.23882	5.83684	2.52333	0.192877
SMUL_1037	lysophospholipase L1-like protein	6.15142	5.75066	2.51633	0.177881
SMUL_1211	OmpR like DNA-binding response regulator	6.82254	6.42216	2.51412	0.220247
SMUL_0597	putative asparaginase	6.86506	6.46576	2.50781	0.351662
SMUL_1438	putative N-acetyltransferase	6.39973	6.00072	2.5062	0.222218
SMUL_0331	hypothetical protein	6.24543	5.8477	2.49879	0.371749
SMUL_2272	ATP-dependent DNA helicase PcrA	7.90124	7.50501	2.49017	0.217596
SMUL_1961	oxygen-independent coproporphyrinogen-III oxidase 2	6.03812	5.64201	2.48947	0.00156603
SMUL_2423	outer membrane efflux protein	6.91809	6.5222	2.48826	0.10596
SMUL_2271	tRNA pseudouridine(55) synthase	6.30452	5.91028	2.47877	0.16204
SMUL_0756	colicin V production protein-like	5.75174	5.35869	2.47201	0.446507
SMUL_0861	NAD kinase	6.5204	6.12811	2.4677	0.139752
SMUL_2141	molybdopterin oxidoreductase	7.14839	6.75822	2.45566	0.229804
SMUL_1692	putative mechanosensitive ion channel	7.20535	6.81627	2.44952	0.122406
SMUL_2921	sensor histidine kinase	5.79077	5.40396	2.43677	0.0209908
SMUL_0382	flagellar motor switch protein FliM	6.57818	6.19202	2.4331	0.11221
SMUL_0954	putative periplasmic binding protein	5.70756	5.32141	2.43303	0.0963416
SMUL_1405	hypothetical protein	6.11479	5.73035	2.42344	0.0852863
SMUL_0337	cytochrome c family protein	5.47321	5.08937	2.42015	0.211299
SMUL_2051	hypothetical protein	5.36251	4.97878	2.41949	0.295647
SMUL_0932	type I restriction-modification system, specificity subunit S	6.2319	5.84845	2.41793	0.235649
SMUL_0888	transcriptional regulator	6.43496	6.05164	2.41721	0.137167
SMUL_2258	protein-export membrane protein SecF	7.7995	7.4182	2.40601	0.1484
SMUL_3142	two component transcriptional regulator	6.68669	6.30541	2.40591	0.140393
SMUL_0116	dimethyladenosine transferase	6.91628	6.53571	2.40196	0.394927
SMUL_2984	membrane-bound lytic murein transglycosylase A	6.90066	6.52157	2.39382	0.211755
SMUL_0422	hypothetical protein	7.979	7.59998	2.39347	0.110664
SMUL_2558	teichoic acid export ATP-binding and carbohydrate-binding protein	7.62793	7.24918	2.39197	0.0885843
SMUL_2166	NADH pyrophosphatase	6.45147	6.0752	2.37833	0.191668
SMUL_3190	putative methionyl-tRNA formyltransferase	5.80403	5.42855	2.37396	0.0139834
SMUL_2235	pseudopilin domain-containing protein	5.37647	5.00162	2.3706	0.0442173
SMUL_2698	SSU ribosomal protein S3p (S3e)	8.76774	8.39327	2.36849	0.0320691
SMUL_2426	MscS mechanosensitive ion channel	5.79323	5.41992	2.36216	0.0300651
SMUL_1605	radical SAM domain protein	6.12139	5.74808	2.36216	0.239295
SMUL_1703	pyruvate dehydrogenase [ubiquinone]	7.34566	6.97256	2.36104	0.114459
SMUL_3055	outer membrane efflux protein	5.7652	5.39234	2.35976	0.0237594
SMUL_2170	cytochrome c552	5.99192	5.62033	2.35285	0.0352586
SMUL_0204	NADH-ubiquinone oxidoreductase chain J	5.9919	5.62141	2.34686	0.465432
SMUL_2473	O-acetyltransferase	5.97991	5.60985	2.34458	0.161651
SMUL_1608	methyl-accepting chemotaxis protein	8.32013	7.95017	2.34401	0.071904
SMUL_2647	UvrD/REP helicase	6.94701	6.57734	2.34246	0.0623902
SMUL_2220	putative N-carbamoylputrescine amidase	7.5148	7.1462	2.33665	0.134836
SMUL_1526	fumarate reductase-like protein	5.6386	5.27033	2.33488	0.200858
SMUL_2721	ribonuclease H	5.56674	5.19967	2.32844	0.0781845
SMUL_2724	putative tRNA (5-methylaminomethyl-2-thiouridylate)-methyltransferase	6.76946	6.40312	2.32454	0.18519
SMUL_1927	hypothetical protein	6.11884	5.75335	2.32003	0.0653827
SMUL_2004	ribonuclease E inhibitor RraA	6.66197	6.29665	2.3191	0.334688
SMUL_1682	sensor kinase of two-component regulatory system	7.00973	6.64448	2.31869	0.149892
SMUL_1110	putative periplasmic protein	6.48608	6.12086	2.31854	0.121544
SMUL_1681	anaerobic C4-dicarboxylate transporter	8.55528	8.19038	2.31686	0.0581467
SMUL_2966	osmosensitive K+ channel histidine kinase KdpD	5.58261	5.21796	2.31552	0.0799356
SMUL_0859	putative diguanylate cyclase	6.35553	5.9913	2.31327	0.0272306
SMUL_1506	RNA polymerase sigma-54 factor RpoN	6.82211	6.45815	2.31187	0.129989
SMUL_0255	putative dinucleotide-utilizing enzyme	6.358	5.99561	2.30351	0.182875
SMUL_2653	Cbb3-type cytochrome c oxidase subunit CcoQ	6.40511	6.04329	2.3005	0.149547
SMUL_1373	phenylacetate-coenzyme A ligase	6.60285	6.24258	2.29225	0.21528
SMUL_0329	ribosome maturation factor RimP	6.83379	6.47419	2.28878	0.169239
SMUL_0901	5-methylthioribose kinase	5.93956	5.5829	2.27332	0.227652
SMUL_1058	ribose 5-phosphate isomerase B	6.64845	6.29203	2.27211	0.359416
SMUL_0644	NrfI-like protein	7.98495	7.62868	2.27125	0.0885752
SMUL_1459	fumarate hydratase class II	7.3521	6.9974	2.26305	0.107619
SMUL_1466	type III pyridoxal 5-phosphate (PLP)-dependent protein	5.65821	5.30376	2.26179	0.247289
SMUL_1986	hypothetical protein	5.8554	5.50124	2.2603	0.0374867
SMUL_2013	1-acyl-sn-glycerol-3-phosphate acyltransferase	6.48867	6.13491	2.25819	0.122388
SMUL_0690	putative biopolymer transport protein ExbD-like	6.47871	6.12712	2.24697	0.257345
SMUL_2983	nucleoside-triphosphate diphosphatase	5.93712	5.58611	2.24391	0.114719
SMUL_3300	thymidylate synthase thyX	7.2304	6.88007	2.24043	0.167996
SMUL_2978	carboxynorspermidine decarboxylase	7.15142	6.80263	2.2325	0.103172
SMUL_2746	hypothetical protein	6.80368	6.45501	2.23189	0.109628
SMUL_0822	nucleotidyltransferase domain-containing protein	5.75743	5.40903	2.23048	0.353863
SMUL_1720	hypothetical protein	6.01004	5.66211	2.22806	0.170333
SMUL_2059	DnaJ-like protein DjlA	6.60959	6.26242	2.2242	0.234148
SMUL_2465	UDP-N-acetylglucosamine 4,6-dehydratase (configuration-retaining)	7.20841	6.86233	2.2186	0.0414792
SMUL_2208	transcriptional regulator	5.61344	5.26812	2.21471	0.308652
SMUL_1959	aspartokinase	8.1174	7.77323	2.20887	0.111748
SMUL_1968	nucleotidyl-binding protein	6.42903	6.08503	2.208	0.613744
SMUL_0058	hypothetical protein	5.61937	5.27617	2.20393	0.0883376
SMUL_2531	UDP-N-acetylmuramoylalanine--D-glutamate ligase	7.55445	7.21147	2.20279	0.180586
SMUL_1322	ABC transporter, ATP-binding subunit, PltJ-like	5.95084	5.60885	2.19781	0.00167076
SMUL_0743	two-component system response regulator	6.76391	6.42226	2.19609	0.0660716
SMUL_1906	glutamyl-tRNA reductase	8.18065	7.83937	2.19422	0.129456
SMUL_2285	hypothetical protein	6.06152	5.72134	2.18867	0.0109018
SMUL_0600	isoprenyl transferase	5.47623	5.13679	2.18495	0.377749
SMUL_2523	ubiquinol cytochrome c oxidoreductase, cytochrome C1 subunit	7.25261	6.91323	2.18467	0.0423829
SMUL_0796	3-phosphoshikimate 1-carboxyvinyltransferase	7.30629	6.9673	2.18267	0.105821
SMUL_2083	putative long-chain-fatty-acid--CoA ligase	7.26289	6.9246	2.17918	0.212415
SMUL_0268	radical SAM family protein	6.45779	6.11952	2.17904	0.0455809
SMUL_1693	MiaB family protein	6.73252	6.39438	2.17842	0.18636
SMUL_0937	nitrate reductase cytochrome c550-type subunit NapB	6.42211	6.08422	2.17718	0.28831
SMUL_0764	ATP phosphoribosyltransferase	7.47883	7.14113	2.17623	0.327435
SMUL_2017	DNA recombination-mediator protein A	6.83528	6.49814	2.17344	0.302621
SMUL_1508	arginyl-tRNA--protein transferase	6.69635	6.35936	2.17263	0.411396
SMUL_2992	molybdopterin synthase catalytic subunit	5.49102	5.15422	2.17172	0.221168
SMUL_2147	hypothetical protein	7.3322	6.99551	2.17119	0.193335
SMUL_2891	methyltransferase	6.56834	6.23179	2.17043	0.259849
SMUL_3182	UDP-galactopyranose mutase	6.53173	6.19574	2.16765	0.0353469
SMUL_2040	16S rRNA (cytosine(1402)-N(4))-methyltransferase	6.18237	5.84703	2.16439	0.121032
SMUL_2975	hypothetical protein	6.46901	6.13385	2.16352	0.29981
SMUL_0225	rRNA small subunit methyltransferase I	6.0109	5.67594	2.16256	0.267539
SMUL_3186	acetyltransferase	5.9101	5.57533	2.16156	0.207589
SMUL_0865	putative deoxyribonuclease	6.68173	6.34746	2.15909	0.0692081
SMUL_0659	nitrilase superfamily protein	7.05721	6.72352	2.15623	0.136833
SMUL_1200	hypothetical protein	6.67338	6.34188	2.14533	0.549439
SMUL_2549	hypothetical protein	6.25942	5.92848	2.14256	0.344422
SMUL_0591	ribosomal protein S12 methylthiotransferase RimO	7.24068	6.91078	2.13747	0.216145
SMUL_2251	transcription-repair coupling factor	7.74851	7.41943	2.13345	0.163575
SMUL_2510	riboflavin synthase	6.95568	6.6273	2.13002	0.147425
SMUL_0298	flagellar assembly protein FliH	6.73297	6.40533	2.12637	0.202936
SMUL_0297	flagellar motor switch protein FliG	6.98198	6.65458	2.12519	0.0664637
SMUL_2733	chemotaxis protein methyltransferase CheR	5.50294	5.17592	2.12334	0.0763262
SMUL_2100	putative FeS oxidoreductase	5.89355	5.56699	2.12109	0.0350617
SMUL_0558	hypothetical protein	6.16138	5.83578	2.11641	0.279122
SMUL_3172	UDP-N-acetylglucosamine 4,6-dehydratase (inverting)	7.65807	7.33302	2.1137	0.101022
SMUL_0214	tRNA delta(2)-isopentenylpyrophosphate transferase	5.44085	5.11663	2.10969	0.229016
SMUL_2234	primosomal protein N	6.4918	6.16775	2.10883	0.161459
SMUL_2137	nitrogen regulatory protein P-II	6.73427	6.4104	2.10803	0.397736
SMUL_2325	undecaprenyldiphospho-muramoylpentapeptide beta-N- acetylglucosaminyltransferase	5.86756	5.54429	2.10511	0.0994534
SMUL_2722	hypothetical protein	7.23754	6.91451	2.10392	0.210251
SMUL_0082	HipA domain-containing protein	6.36486	6.04221	2.10205	0.32246
SMUL_1241	hypothetical protein	6.48202	6.1594	2.10191	0.0300541
SMUL_1134	response regulator receiver domain protein (CheY-like)	5.60503	5.28285	2.09981	0.0200012
SMUL_2497	phosphoheptose isomerase 1	5.84578	5.52469	2.09455	0.128466
SMUL_3235	putative phospholipase A	7.04495	6.72394	2.09415	0.0936197
SMUL_2620	multidrug efflux pump, lipoprotein precursor EefB	7.20991	6.89024	2.08771	0.0830905
SMUL_2454	membrane-associated TPR containing protein	6.97219	6.65352	2.08295	0.228255
SMUL_2635	acetyltransferase domain-containing protein	5.55329	5.23475	2.08231	0.388147
SMUL_3293	hypothetical protein	5.5734	5.25546	2.07942	0.0893228
SMUL_0202	NADH-ubiquinone oxidoreductase chain H	6.65716	6.33999	2.07574	0.633665
SMUL_2268	tmRNA-binding protein SmpB	6.3085	5.99187	2.07314	0.300732
SMUL_1360	RND efflux system, inner membrane transporter CmeB	8.47083	8.15423	2.07301	0.15364
SMUL_2295	NIF3 family protein	6.1501	5.83362	2.07242	0.259197
SMUL_2661	putative periplasmic protein	5.19841	4.88233	2.07053	0.356447
SMUL_0453	hypothetical protein	7.01409	6.69866	2.06742	0.435886
SMUL_0123	hypothetical protein	6.86845	6.55357	2.06481	0.109996
SMUL_1625	putative methyltransferase	6.26168	5.94729	2.06248	0.140875
SMUL_2538	putative oxidoreductase	5.96692	5.653	2.06024	0.124386
SMUL_2723	DNA primase	6.4173	6.10348	2.05977	0.180751
SMUL_1220	homocysteine S-methyltransferase	6.59479	6.28109	2.05921	0.0614955
SMUL_0454	hypothetical protein	6.55628	6.24367	2.05406	0.530327
SMUL_1400	BglX-like periplasmic glycosyl hydrolase	6.57649	6.26693	2.03965	0.23846
SMUL_0316	glycerol-3-phosphate acyltransferase	7.39349	7.08444	2.03729	0.13686
SMUL_3236	RNP-1 like RNA-binding protein	7.00572	6.69706	2.03546	0.576503
SMUL_0158	phospholipid ABC transporter, ATP-binding protein MlaF	5.71949	5.41149	2.03237	0.0817071
SMUL_1494	hypothetical protein	7.50837	7.20089	2.02992	0.127358
SMUL_0775	uroporphyrinogen-III synthase	5.76393	5.4575	2.02503	0.262176
SMUL_1029	ferritin-like protein	7.86571	7.56336	2.0061	0.00366564
SMUL_2420	macrolide export ABC transporter permease	6.50205	6.20177	1.99656	0.382134
SMUL_2477	CDP-abequose synthase	6.30764	6.00746	1.99606	0.174844
SMUL_1593	phage CI repressor superfamily protein	6.15454	5.85473	1.99439	0.366342
SMUL_2269	4-(cytidine 5'-diphospho)-2-C-methyl-D-erythritol kinase	6.49884	6.2009	1.98582	0.0791109
SMUL_0761	hypothetical protein	8.40907	8.11217	1.98108	0.0509841
SMUL_1658	thymidylate kinase	5.89598	5.59942	1.97955	0.705535
SMUL_2919	putative diguanylate cyclase	6.25219	5.95621	1.97688	0.0979391
SMUL_0537	oxidoreductase ferredoxin-type protein	7.53416	7.23972	1.96987	0.193518
SMUL_2006	hypothetical protein	5.67811	5.38596	1.95951	0.185902
SMUL_1254	CHAD domain-containing protein	6.79084	6.50174	1.94581	0.250167
SMUL_2459	ribosomal protein L11 methyltransferase	7.29194	7.00341	1.94327	0.110382
SMUL_1314	hypothetical protein	7.44862	7.16298	1.93034	0.0567363
SMUL_0567	guanylate kinase	6.9578	6.67224	1.93	0.509769
SMUL_0746	putative diguanylate cyclase	6.35674	6.07251	1.9241	0.125647
SMUL_0951	molybdopterin oxidoreductase chain A-like protein	5.97706	5.6936	1.9207	0.171711
SMUL_0909	putative nicotinate phosphoribosyltransferase	6.37703	6.09529	1.91308	0.0616008
SMUL_2614	PhoH family protein	7.53357	7.2522	1.91147	0.0740725
SMUL_2225	UDP-sugar diphosphatase	6.11938	5.83914	1.90649	0.384818
SMUL_1916	molybdopterin adenylyltransferase	7.33242	7.05269	1.90428	0.158898
SMUL_1876	hypothetical protein	6.28437	6.00544	1.90078	0.0961763
SMUL_0193	long-chain-fatty-acid--CoA ligase	7.47978	7.20091	1.90054	0.238407
SMUL_2373	EAL domain-containing regulatory protein	6.23946	5.9613	1.8974	0.162211
SMUL_1440	membrane-bound AsmA1 family protein	7.13505	6.8571	1.89646	0.00122022
SMUL_2939	hypothetical protein	6.60531	6.32846	1.89172	0.256322
SMUL_0534	ornithine carbamoyltransferase	7.59809	7.32137	1.89113	0.330067
SMUL_1749	TraH-like domain-containing protein	5.43153	5.15497	1.89046	0.254925
SMUL_0849	putative periplasmic protein	6.86771	6.59115	1.89045	0.321873
SMUL_0373	putative protease IV	6.22622	5.95038	1.88729	0.348217
SMUL_1246	hypothetical protein	6.6707	6.3952	1.88583	0.07151
SMUL_1482	putative UDP-N-acetylmuramoyl-tripeptide--D-alanyl-D-alanine ligase	7.40755	7.13214	1.88545	0.167911
SMUL_0429	hypothetical protein	6.5741	6.29881	1.8849	0.17788
SMUL_1932	acetylglutamate kinase	7.51692	7.24346	1.87698	0.0981487
SMUL_2907	response regulator	6.78781	6.51457	1.87603	0.309601
SMUL_1268	putative transcriptional regulator, MocR family	5.37757	5.10465	1.87467	0.199805
SMUL_0080	diguanylate cyclase domain-containing protein	6.64177	6.36935	1.8725	0.236484
SMUL_2162	exodeoxyribonuclease III	7.04898	6.77665	1.8721	0.0540336
SMUL_3000	putative diguanylate cyclase	5.82913	5.55727	1.87005	0.0737677
SMUL_2224	molybdenum-pterin binding protein	7.23623	6.96449	1.86956	0.00775815
SMUL_0579	triosephosphate isomerase	6.85612	6.58475	1.86799	0.458034
SMUL_3180	long-chain-fatty-acid--CoA ligase	6.57436	6.30509	1.85899	0.044896
SMUL_0730	C4-dicarboxylate transport protein	7.50958	7.24053	1.858	0.442222
SMUL_0071	ammeMemoRadiSam system protein A, AMMECR1	5.56073	5.29189	1.85712	0.0848302
SMUL_3090	sulfur carrier protein adenylyltransferase ThiF	7.41478	7.14628	1.85567	0.0723724
SMUL_2496	glycosyltransferase	6.50097	6.23296	1.8536	0.165751
SMUL_1486	flagellar L-ring protein FlgH	7.06236	6.79507	1.85054	0.412903
SMUL_0376	aminopeptidase	7.2826	7.01554	1.84954	0.134102
SMUL_3218	hypothetical protein	6.3244	6.05814	1.84614	0.171278
SMUL_0411	hypothetical protein	4.78382	4.51784	1.84493	0.139029
SMUL_0550	fumarate reductase cytochrome b subunit	8.21469	7.94886	1.8443	0.0325993
SMUL_0587	hypothetical protein	7.04531	6.77973	1.84324	0.126587
SMUL_2442	crotidine 5'-phosphate decarboxylase	6.83877	6.57443	1.83798	0.448974
SMUL_2416	molybdenum ABC transporter, periplasmic molybdenum-binding protein ModA	5.61228	5.34808	1.83738	0.341215
SMUL_0933	type I restriction-modification system, DNA-methyltransferase subunit M	7.22054	6.95666	1.83604	0.19968
SMUL_3018	fumarate reductase-like flavoprotein	7.01828	6.75454	1.83544	0.0910889
SMUL_3178	hypothetical protein	4.86853	4.60482	1.83533	0.504389
SMUL_2875	formate dehydrogenase-specific chaperone FdhX	7.2374	6.97548	1.82779	0.455151
SMUL_0803	RND multidrug efflux transporter	5.95232	5.69092	1.82561	0.479796
SMUL_1072	putative membrane protein	5.78184	5.52155	1.8209	0.284039
SMUL_2489	putative 3'-5' exonuclease	6.02544	5.76609	1.81701	0.11367
SMUL_1899	rubrerythrin	7.64831	7.38912	1.81631	0.0211966
SMUL_1269	putative FMN-binding protein	6.13763	5.87977	1.81075	0.266765
SMUL_1904	putative membrane protein	5.38727	5.12956	1.81012	0.517276
SMUL_0239	histidine biosynthesis bifunctional protein HisIE	6.9071	6.6499	1.808	0.222968
SMUL_1950	GGDEF domain-containing protein	6.06995	5.81466	1.80009	0.0424855
SMUL_2299	peptidase, U32 family	7.50898	7.25376	1.79978	0.123886
SMUL_2153	putative tRNA nucleotidyltransferase	4.87258	4.61753	1.79906	0.616933
SMUL_0671	carboxy-terminal processing protease	6.84737	6.59234	1.79901	0.394416
SMUL_0548	putative diguanylate cyclase	6.14626	5.89183	1.79652	0.0200928
SMUL_0299	1-deoxy-D-xylulose 5-phosphate synthase	7.4105	7.1569	1.7931	0.306447
SMUL_0417	hypothetical protein	5.64506	5.39289	1.7872	0.387006
SMUL_2626	putative sodium-dependent phosphate transporter	5.35787	5.10727	1.78071	0.547773
SMUL_0828	RND efflux system, inner membrane transporter CmeB	6.08131	5.83215	1.77485	0.258864
SMUL_0318	nicotinate-nucleotide pyrophosphorylase (carboxylating)	6.91491	6.66634	1.77242	0.138663
SMUL_3167	RelB antitoxin	5.41688	5.17014	1.76495	0.354522
SMUL_1738	hypothetical protein	6.60629	6.35961	1.76473	0.215677
SMUL_2441	AsmA domain-containing protein	7.75102	7.5049	1.76246	0.125456
SMUL_2451	shikimate kinase I	6.74952	6.50357	1.7618	0.295567
SMUL_2057	thioredoxin-like domain-containing protein	6.86775	6.62187	1.7615	0.282966
SMUL_0976	PAS/PAC sensor response regulator	5.48673	5.24146	1.75902	0.111792
SMUL_2860	diguanylate cyclase/phosphodiesterase	5.47765	5.2326	1.75812	0.109684
SMUL_2748	cation-transporting ATPase	7.62034	7.37535	1.75788	0.147151
SMUL_3024	putative transposase	5.65998	5.41523	1.75692	0.206244
SMUL_2019	thioredoxin domain-containing protein	6.84678	6.60223	1.75609	0.412963
SMUL_3137	putative metallophosphoesterase	5.01559	4.7711	1.75585	0.496253
SMUL_1428	NiFe hydrogenase metallocenter assembly protein HypF	6.11111	5.86752	1.75223	0.296774
SMUL_2392	hydrogenase 4 maturation protease	6.97436	6.73122	1.75044	0.599126
SMUL_1406	coenzyme A biosynthesis bifunctional protein CoaBC	7.25473	7.01221	1.7479	0.0825801
SMUL_0711	membrane protein	7.45943	7.21778	1.74441	0.0214197
SMUL_2827	type I restriction-modification system, restriction subunit R	5.67418	5.43323	1.74161	0.294862
SMUL_1274	hypothetical protein	7.29382	7.05396	1.73723	0.0891331
SMUL_0170	putative two-component response regulator	6.6707	6.43211	1.73214	0.432902
SMUL_1715	methyl-accepting chemotaxis protein	6.8291	6.5906	1.73179	0.0938865
SMUL_2436	putative RND lipid exporter	7.33566	7.09729	1.73129	0.571086
SMUL_0894	PilJ domain-containing protein	5.98597	5.74955	1.72352	0.291753
SMUL_1010	hypothetical protein	5.97779	5.74224	1.7201	0.287991
SMUL_2142	HD/GGDEF domain regulatory protein	6.80602	6.57066	1.71933	0.0534923
SMUL_1512	PHP/AAA ATPase domain-containing protein	7.67509	7.44021	1.71744	0.011998
SMUL_1610	threonine ammonia-lyase	8.34693	8.11254	1.71552	0.025919
SMUL_3214	uracil permease	5.71696	5.48273	1.71489	0.547203
SMUL_0588	putative membrane protein	6.84995	6.61689	1.71028	0.297149
SMUL_0244	hypothetical protein	5.44027	5.20728	1.70995	0.462136
SMUL_0379	flagellar synthesis regulator FleN	6.99768	6.76475	1.70971	0.068951
SMUL_0130	putative potassium channel protein	6.15388	5.92135	1.70819	0.186073
SMUL_3003	bifunctional NAD(P)H-hydrate repair enzyme Nnr	5.99243	5.75992	1.70808	0.180645
SMUL_0704	acetyl-coenzyme A carboxyl transferase beta chain	7.54294	7.31091	1.7062	0.281217
SMUL_1198	putative kinase	5.66953	5.439	1.70032	0.436218
SMUL_2210	SapC-like S-layer protein	7.1868	6.95848	1.6917	0.337923
SMUL_2829	Na+/H+ or K+/H+ antiporter	6.74057	6.51285	1.68935	0.572755
SMUL_0408	putative prophage integrase	5.73516	5.50745	1.68934	0.225537
SMUL_2358	response regulator	5.20144	4.97395	1.68844	0.356649
SMUL_0695	FKBP-type peptidyl-prolyl cis-trans isomerase SlyD	8.38142	8.15405	1.68799	0.139338
SMUL_1137	putative signal transduction histidine-protein kinase	6.0028	5.77719	1.68114	0.649444
SMUL_2557	hypothetical protein	6.80076	6.57593	1.67814	0.344341
SMUL_2648	Cas 4 domain-containing protein	7.06235	6.83752	1.67813	0.106575
SMUL_2632	hypothetical protein	6.84698	6.62265	1.67621	0.143338
SMUL_1366	putative protein kinase	5.96919	5.74493	1.67593	0.0771318
SMUL_2158	ATPase	5.37651	5.15375	1.67016	0.541898
SMUL_3094	O-acetylhomoserine aminocarboxypropyltransferase	7.44845	7.22658	1.66675	0.131043
SMUL_0525	putative diguanylate cyclase	7.1909	6.96905	1.66666	0.289161
SMUL_0351	methyl-accepting chemotaxis sensory transducer	6.13571	5.9143	1.66495	0.396045
SMUL_3165	hypothetical protein	6.02275	5.80157	1.66409	0.410233
SMUL_1912	cysteine synthase	8.17264	7.95149	1.66399	0.0486174
SMUL_0617	putative D-glycerate transporter	7.41882	7.1978	1.6635	0.0333175
SMUL_2091	hypothetical protein	7.22532	7.00519	1.66008	0.262601
SMUL_0384	putative phosphoribohydrolase	5.83071	5.61203	1.65455	0.161909
SMUL_2247	arginine biosynthesis bifunctional protein ArgJ	7.38196	7.16343	1.65398	0.261779
SMUL_1044	putative AAA ATPase	6.67179	6.45351	1.653	0.191879
SMUL_0465	amino acid ABC transporter, permease protein LivM-like	5.53825	5.32013	1.65243	0.283164
SMUL_0802	RND family protein	5.98091	5.76344	1.64996	0.477275
SMUL_1335	hypothetical protein	7.34782	7.13049	1.6494	0.551988
SMUL_2215	histidine kinase	5.66759	5.45198	1.64287	0.000645163
SMUL_0507	hypothetical protein	5.9851	5.77123	1.6363	0.238313
SMUL_2298	5-(carboxyamino)imidazole ribonucleotide mutase	6.08419	5.87035	1.63622	0.547834
SMUL_0127	FlgJ/Bax-like protein	5.78423	5.57118	1.63326	0.23509
SMUL_0220	cyclic pyranopterin monophosphate synthase MoaA	7.46637	7.25337	1.63305	0.177637
SMUL_2567	UDP-glucose 4-epimerase	7.64142	7.42871	1.63194	0.164607
SMUL_0456	hypothetical protein	6.11398	5.90131	1.63182	0.445328
SMUL_1411	modulator of drug activity B	7.19446	6.98179	1.63182	0.450591
SMUL_3193	hypothetical protein	7.75996	7.54763	1.63052	0.163206
SMUL_2866	molybdenum transport system permease protein ModB	5.33756	5.12732	1.62272	0.54125
SMUL_0246	acyl-[acyl-carrier-protein]--UDP-N- acetylglucosamine O-acyltransferase	7.49192	7.28181	1.62219	0.256322
SMUL_1312	LabA-like regulatory protein	6.29712	6.08871	1.61588	0.356607
SMUL_2320	penicillin binding protein / peptidoglycan glycosyltransferase	7.20437	6.99613	1.61526	0.191014
SMUL_0283	5,10-methylenetetrahydrofolate reductase	7.02776	6.82209	1.60571	0.129273
SMUL_0708	putative tRNA dihydrouridine synthase B	6.20319	5.99754	1.60563	0.398064
SMUL_2148	diguanylate cyclase	7.46911	7.26454	1.60167	0.522405
SMUL_0657	homoserine O-acetyltransferase	6.96075	6.75849	1.59319	0.21447
SMUL_2407	phosphatidylglycerophosphatase A	5.63295	5.43073	1.59304	0.525319
SMUL_2239	UvrABC system protein B	6.94413	6.74209	1.59237	0.178757
SMUL_1336	hypothetical protein	7.58347	7.38248	1.58854	0.235044
SMUL_3168	ribosomal RNA large subunit methyltransferase I	7.04151	6.84076	1.58762	0.173013
SMUL_2480	GDP-L-fucose synthetase	7.49711	7.29641	1.58744	0.470713
SMUL_2517	TRAP transporter solute receptor, unknown substrate 5	7.05736	6.8581	1.58218	0.206859
SMUL_0886	glutamate--tRNA ligase	6.99276	6.79376	1.58127	0.231634
SMUL_1351	methyl-accepting chemotaxis protein	7.74037	7.54188	1.57938	0.021666
SMUL_1033	lactate utilization protein A	7.2427	7.04434	1.57889	0.169544
SMUL_2572	two-component regulator	5.019	4.82105	1.57741	0.590421
SMUL_1790	hypothetical protein	7.31395	7.11658	1.57533	0.409059
SMUL_2894	hypothetical protein	5.56892	5.37252	1.57182	0.591002
SMUL_3173	UDP-4-amino-4,6-dideoxy-N-acetyl-beta-L-altrosamine transaminase	7.20463	7.00891	1.56934	0.0152626
SMUL_0023	hypothetical protein	7.38224	7.18662	1.56901	0.0235548
SMUL_0804	RND family protein	5.59093	5.39567	1.56771	0.0372455
SMUL_0060	isochorismatase family protein	5.08244	4.88788	1.56513	0.599445
SMUL_0561	putative outer membrane lipoprotein	7.29539	7.10114	1.56404	0.144906
SMUL_1490	putative transformation system protein	7.04401	6.85006	1.56295	0.0109678
SMUL_2979	methyl-accepting chemotaxis protein	6.90707	6.71553	1.55433	0.31248
SMUL_2175	methyl-accepting chemotaxis protein	6.90097	6.71004	1.55212	0.0333778
SMUL_0694	TPR repeat containing periplasmic protein	7.6564	7.46596	1.55039	0.121965
SMUL_0883	hypothetical protein	6.72091	6.53048	1.55036	0.0642236
SMUL_2504	cyclic di-GMP phosphodiesterase	6.93207	6.74323	1.54469	0.0942471
SMUL_0963	phosphatidylserine decarboxylase proenzyme	6.76891	6.58054	1.54302	0.0910371
SMUL_2060	putative aminotransferase	6.9445	6.75686	1.54042	0.282848
SMUL_2577	2-oxoglutarate carboxylase	7.48534	7.29987	1.53275	0.173924
SMUL_2513	allophanate hydrolase 2 subunit 1	6.39505	6.20984	1.5318	0.254489
SMUL_0840	potassium uptake protein TrkA	7.29278	7.1082	1.52961	0.00525974
SMUL_2079	response regulator	5.9871	5.80328	1.52693	0.642189
SMUL_0868	imidazoleglycerol-phosphate dehydratase	6.99823	6.81718	1.51722	0.240243
SMUL_1660	putative 3-polyprenyl-4-hydroxybenzoate decarboxylase	5.29755	5.11732	1.51438	0.497798
SMUL_2869	molybdenum-binding regulatory protein	7.40018	7.2218	1.50792	0.19186
SMUL_2559	hypothetical protein	6.72986	6.55157	1.50762	0.588986
SMUL_0771	hypothetical protein	5.60127	5.42313	1.5071	0.679144
SMUL_1145	prophage antirepressor-like protein	5.61125	5.43368	1.50508	0.282534
SMUL_0931	putative cytoplasmic protein	6.91375	6.73709	1.50197	0.153644
SMUL_2599	putative acyl-CoA thioester hydrolase	6.36935	6.1937	1.4985	0.196781
SMUL_1004	ATP-grasp family protein	6.1033	5.92771	1.49824	0.200048
SMUL_2221	ATPase domain-containing protein	7.47499	7.29982	1.49682	0.195922
SMUL_2041	adenosylmethionine-8-amino-7-oxononanoate aminotransferase	6.75229	6.57723	1.49643	0.177968
SMUL_2429	hypothetical protein	5.37115	5.19637	1.49549	0.546592
SMUL_1971	outer membrane lipoprotein carrier protein LolA	5.43496	5.26123	1.49187	0.121352
SMUL_1039	putative signal-transduction protein	6.0972	5.92351	1.49172	0.452107
SMUL_0339	radical SAM protein	5.38215	5.20868	1.49098	0.204564
SMUL_2389	hydrogenase-4 component H	7.81921	7.64595	1.49026	0.121233
SMUL_0882	putative ATP/GTP binding protein	6.84622	6.67315	1.48962	0.0738664
SMUL_1655	serine acetyltransferase	7.09345	6.92066	1.48867	0.0639012
SMUL_2738	chemotaxis protein, CheY-like	5.08685	4.91558	1.48344	0.141321
SMUL_1016	heavy metal resistance P-type ATPase	7.63269	7.46166	1.48261	0.568098
SMUL_2445	YaaH family transporter	6.64307	6.47245	1.48123	0.705551
SMUL_1949	tRNA (cmo5U34)-methyltransferase	6.25906	6.0888	1.48001	0.175152
SMUL_1903	DsbA family protein	7.57112	7.40109	1.47923	0.080776
SMUL_0536	oxygen-independent coproporphyrinogen-III oxidase 1	8.00371	7.8338	1.47881	0.00204747
SMUL_1319	putative aspartate aminotransferase	6.53195	6.36246	1.47737	0.504252
SMUL_0277	transcription elongation factor GreA	6.72191	6.55277	1.47617	0.560286
SMUL_0077	putative FAD-dependent dehydrogenase	7.32853	7.15959	1.47552	0.26427
SMUL_3092	ferredoxin--sulfite reductase	8.32574	8.1572	1.47412	0.0497439
SMUL_2319	ferrochelatase	6.56096	6.39246	1.47402	0.576935
SMUL_0758	twitching motility protein PilT	7.53259	7.36459	1.4723	0.180613
SMUL_0797	4-hydroxy-3-methylbut-2-enyl diphosphate reductase	7.37905	7.21132	1.47139	0.246787
SMUL_1936	hypothetical protein	5.24783	5.08122	1.46761	0.752433
SMUL_3135	DNA adenine methylase	6.95401	6.7875	1.46727	0.507753
SMUL_0884	lytic murein transglycosylase domain-containing protein	7.31339	7.14737	1.46561	0.22768
SMUL_1922	endonuclease III	6.40182	6.23632	1.46386	0.384566
SMUL_0962	putative cyclic di-GMP phosphodiesterase	6.91215	6.74833	1.45822	0.12063
SMUL_0243	hypothetical protein	7.7709	7.60761	1.45644	0.149242
SMUL_1397	putative thiamine monophosphate synthase	5.57133	5.40915	1.45273	0.174271
SMUL_0666	putative enamine/imine deaminase	6.79051	6.62853	1.45204	0.782243
SMUL_2462	imidazole glycerol phosphate synthase subunit HisH	6.57917	6.41749	1.45105	0.00551532
SMUL_1539	two-component response regulator	7.11947	6.95839	1.44904	0.0537912
SMUL_2249	putative endonuclease III	5.87656	5.71635	1.44615	0.339458
SMUL_0543	putative diguanylate cyclase	5.80265	5.64269	1.44531	0.151145
SMUL_2924	SAM-dependent methyltransferase	5.8843	5.72531	1.44209	0.329143
SMUL_2026	hypothetical protein	5.49565	5.33704	1.44081	0.262777
SMUL_0004	GGDEF & EAL domain-containing protein	6.54577	6.38799	1.43808	0.338411
SMUL_2369	putative diguanylate cyclase	7.74987	7.59218	1.43778	0.0649653
SMUL_1958	DNA replication regulator	6.53778	6.3802	1.43741	0.718864
SMUL_0078	hypothetical protein	6.49203	6.33447	1.43735	0.608195
SMUL_2124	nitrous-oxide reductase	6.08067	5.92451	1.43272	0.144808
SMUL_0630	hypothetical protein	5.66007	5.50498	1.42916	0.511063
SMUL_3187	sugartransferase	6.38771	6.23281	1.42853	0.684695
SMUL_0092	TonB-dependent receptor domain-containing protein	6.09765	5.94302	1.42765	0.415188
SMUL_2587	phosphate ABC transporter, periplasmic phosphate-binding protein PstS	6.93272	6.7785	1.42632	0.183362
SMUL_1637	pyridoxine 5'-phosphate synthase	6.89302	6.73915	1.42517	0.700368
SMUL_1094	flagellar assembly factor FliW	6.67227	6.51892	1.42348	0.748625
SMUL_1135	response regulator	7.24786	7.0956	1.41993	0.145147
SMUL_1952	16S/23S rRNA (cytidine-2'-O)-methyltransferase, TlyA-like	5.87572	5.72363	1.41934	0.603769
SMUL_0101	protein-L-isoaspartate O-methyltransferase	6.38064	6.22861	1.41918	0.629866
SMUL_3144	periplasmic binding protein	6.20885	6.05687	1.41899	0.121859
SMUL_0253	hypothetical protein	5.45103	5.29907	1.41893	0.245461
SMUL_2798	response regulator	5.76417	5.6131	1.41601	0.258979
SMUL_1035	lactate utilization protein C	7.29772	7.14671	1.41582	0.112938
SMUL_1478	D-alanine--D-alanine ligase	7.60668	7.45616	1.41421	0.48722
SMUL_0491	methionine ABC transporter permease protein	6.15608	6.0058	1.41344	0.482311
SMUL_0257	lipid-A-disaccharide synthase	6.97721	6.8278	1.41062	0.25573
SMUL_0094	iron chelate uptake transporter (FeCT) family, permease	6.07653	5.92755	1.40925	0.721495
SMUL_2456	CDP-diacylglycerol--serine O-phosphatidyltransferase	6.7887	6.64025	1.40749	0.1678
SMUL_0607	hypothetical protein	5.20565	5.05741	1.40683	0.671059
SMUL_1933	threonine synthase	8.06961	7.92141	1.40669	0.099685
SMUL_0167	methyltransferase	5.27641	5.12856	1.40554	0.364886
SMUL_3237	cyclic pyranopterin monophosphate synthase accessory protein MoaC	6.25063	6.10315	1.40438	0.658705
SMUL_2049	ABC transporter ATP-binding protein uup	6.11085	5.96415	1.40186	0.510802
SMUL_1624	putative cell division protein	7.80301	7.65644	1.40142	0.483388
SMUL_3147	arsenate reductase, chain B	5.04797	4.90146	1.40124	0.733079
SMUL_2284	Mrr restriction system protein	6.2299	6.08351	1.40086	0.59972
SMUL_0678	methionyl-tRNA formyltransferase	5.86492	5.71888	1.39972	0.730502
SMUL_1990	hypothetical protein	5.53331	5.38928	1.39327	0.342052
SMUL_1088	ATP-dependent DNA helicase RecG	5.7102	5.56718	1.39003	0.424782
SMUL_0024	hypothetical protein	7.68603	7.5431	1.38971	0.0201733
SMUL_0145	YajQ-like protein	7.27424	7.13199	1.38757	0.271162
SMUL_1908	hypothetical protein	5.49336	5.35214	1.38427	0.820369
SMUL_1761	hypothetical protein	6.68202	6.54107	1.38339	0.53571
SMUL_2719	chorismate synthase	7.10227	6.96145	1.383	0.228764
SMUL_1443	malate dehydrogenase	6.05999	5.91932	1.38253	0.373187
SMUL_0016	L(+)-tartrate dehydratase beta subunit	5.61589	5.47667	1.37792	0.870472
SMUL_2908	L-seryl-tRNA(Sec) selenium transferase	7.26922	7.13033	1.37685	0.00932179
SMUL_2765	ferrous iron transport protein B	5.48389	5.34532	1.37584	0.506261
SMUL_1473	putative lipid A export ATP-binding/permease protein	7.24925	7.11201	1.37161	0.27576
SMUL_0500	trimethylamine-N-oxide reductase-like protein	6.59166	6.45974	1.35496	0.220733
SMUL_1003	putative amidoligase	7.29837	7.16693	1.35345	0.142964
SMUL_2654	Cbb3-type cytochrome c oxidase subunit CcoO	7.39954	7.26817	1.35322	0.119152
SMUL_0529	superoxide dismutase [Fe]	8.02914	7.89827	1.35166	0.0448921
SMUL_0100	single-stranded-DNA-specific exonuclease RecJ	7.14037	7.00952	1.35162	0.418576
SMUL_0263	hypothetical protein	6.09038	5.95959	1.35142	0.659569
SMUL_2484	UDP-glucose dehydrogenase	7.79368	7.66316	1.35059	0.320323
SMUL_0388	lipopolysaccharide biosynthesis protein RffA	7.27524	7.14483	1.35022	0.342253
SMUL_1602	phosphoenolpyruvate synthase	6.70394	6.5746	1.34691	0.162123
SMUL_2022	hypothetical protein	6.54567	6.41687	1.34523	0.161952
SMUL_1627	hypothetical protein	7.44716	7.31952	1.34167	0.283372
SMUL_0614	hypothetical protein	5.07637	4.94969	1.3387	0.781158
SMUL_1386	flagellar P-ring protein FlgI	7.38339	7.2569	1.33811	0.55416
SMUL_2545	hypothetical protein	7.44936	7.32316	1.33721	0.341654
SMUL_0294	bifunctional P-protein, chorismate mutase/prephenate dehydratase	7.22749	7.10135	1.33702	0.114188
SMUL_0311	putative exopolyphosphatase	6.92675	6.80074	1.33663	0.056748
SMUL_2791	ABC-type transporter, ATPase component	5.12511	4.99912	1.33657	0.51246
SMUL_0374	deaminase family protein	6.54181	6.41616	1.33553	0.484992
SMUL_1953	DNA ligase [NAD(+)]	7.1622	7.037	1.33414	0.591772
SMUL_0826	RND efflux system, outer membrane lipoprotein CmeC	7.48846	7.36405	1.33173	0.0860961
SMUL_2161	transcriptional regulator, ArsR family	6.33717	6.21298	1.33106	0.665359
SMUL_2718	ferrous iron transport protein B	7.23542	7.11224	1.32794	0.653736
SMUL_1321	ABC transporter, ATP-binding subunit, PltI-like	6.30584	6.18379	1.32449	0.726036
SMUL_1967	putative two-component sensor	6.5977	6.47595	1.32358	0.580638
SMUL_1133	sensory box/GGDEF domain protein	5.40392	5.28291	1.32133	0.216225
SMUL_0759	aspartyl/glutamyl-tRNA(Asn/Gln) amidotransferase subunit C	5.54507	5.42426	1.32074	0.484974
SMUL_2947	chemotaxis regulator	6.2154	6.09458	1.32073	0.709906
SMUL_1917	putative 2-dehydropantoate 2-reductase	6.0605	5.93986	1.32018	0.478306
SMUL_2262	S-adenosylmethionine synthetase	8.21643	8.09606	1.3194	0.0358922
SMUL_3196	biotin synthase	7.29887	7.17946	1.31646	0.244054
SMUL_2552	ADP-ribose 1''-phosphate phophatase-like protein	7.62026	7.5009	1.31633	0.21025
SMUL_0079	cytoplasmic formate dehydrogenase	7.41849	7.29942	1.31541	0.368876
SMUL_2624	serine/threonine:Na+ symporter SstT	7.64997	7.53205	1.31196	0.196855
SMUL_1612	amino acid ABC transporter, ATPase AapP	5.68937	5.57258	1.30855	0.539869
SMUL_1086	de-hypoxanthine futalosine synthase	7.32357	7.20691	1.30816	0.160983
SMUL_2634	peptide uptake transporter (PepT) family, periplasmic peptide-binding protein	6.64048	6.52435	1.30655	0.622943
SMUL_0400	signal-transduction regulatory protein	7.55194	7.43625	1.30521	0.428695
SMUL_0030	hypothetical protein	7.30516	7.18949	1.3052	0.145552
SMUL_1974	tRNA modification GTPase MnmE	7.13103	7.0156	1.30446	0.361014
SMUL_1320	ABC transporter membrane fusion protein, PltH-like	6.90909	6.7945	1.30193	0.403353
SMUL_2132	methyl-accepting chemotaxis protein	7.62448	7.51004	1.30147	0.188154
SMUL_0766	signal transduction histidine kinase	8.57462	8.46056	1.30035	0.238039
SMUL_3162	biotin carboxyl carrier protein of acetyl-CoA carboxylase	7.53311	7.41917	1.30001	0.344156
SMUL_1795	radical SAM protein	7.3724	7.26036	1.29433	0.303621
SMUL_1751	hypothetical protein	5.67221	5.5609	1.29215	0.818363
SMUL_1980	methylaspartate mutase, E chain	7.44938	7.33853	1.29078	0.170149
SMUL_2029	putative peptidase	7.29453	7.1843	1.28893	0.196668
SMUL_2012	putative periplasmic protein	7.52203	7.412	1.28834	0.271815
SMUL_2712	macrolide exporter ABC transport permease	5.63244	5.52301	1.28656	0.492768
SMUL_1854	hypothetical protein	6.13412	6.02515	1.28521	0.571159
SMUL_3294	LemA protein	5.63048	5.52202	1.2837	0.641063
SMUL_1120	DNA repair protein RadA	7.08872	6.98077	1.28218	0.44857
SMUL_1253	membrane protein	7.79807	7.69242	1.27543	0.225029
SMUL_1041	hypothetical protein	7.14629	7.04132	1.27341	0.449218
SMUL_1393	putative sulfate permease	6.3464	6.24159	1.27295	0.773728
SMUL_0664	recombination inhibitory protein MutS2	7.43723	7.33518	1.26487	0.444773
SMUL_3103	diguanylate cyclase	6.83828	6.73754	1.2611	0.539656
SMUL_2710	membrane protein	6.20457	6.10431	1.25965	0.421365
SMUL_0955	putative two-component sensor histidine kinase	5.25054	5.15053	1.25896	0.884289
SMUL_2659	carbamoyl-phosphate synthase small chain	8.06927	7.97048	1.25541	0.25995
SMUL_2912	YceI family protein	6.16118	6.06358	1.25198	0.731696
SMUL_1679	fumarate hydratase / tartrate dehydratase class I, beta subunit	8.66229	8.56471	1.25193	0.212012
SMUL_2254	tetrahydrofolate synthase	6.58951	6.49387	1.24633	0.528174
SMUL_1377	indolepyruvate oxidoreductase subunit IorA	7.55341	7.45854	1.24413	0.419112
SMUL_0440	putative phosphoketolase	6.94832	6.85346	1.24412	0.281314
SMUL_1498	ATP-dependent protease HslV	7.08377	6.98907	1.24366	0.189249
SMUL_2185	ATP-dependent RNA helicase RhlE	7.77085	7.67635	1.24308	0.208368
SMUL_2241	polyphosphate kinase	8.04757	7.9539	1.24073	0.415363
SMUL_1496	GTPase Era	7.29528	7.20269	1.23762	0.241644
SMUL_1250	GGDEF/EAL domain-containing signaling protein	7.51511	7.42315	1.23583	0.594856
SMUL_2515	TRAP dicarboxylate transporter, DctM subunit, unknown substrate 5	5.37714	5.28556	1.23477	0.700372
SMUL_0936	nitrate reductase quinol dehydrogenase, membrane component NapH	5.3247	5.23378	1.23289	0.345088
SMUL_0750	anthranilate synthase, aminase component	7.43088	7.34044	1.23153	0.499563
SMUL_0532	GTP cyclohydrolase II	7.24476	7.15485	1.23003	0.605689
SMUL_2232	putative endonuclease/helicase	7.535	7.44552	1.22878	0.260941
SMUL_2304	PepT family ABC transporter, ATPase	6.31477	6.22654	1.22527	0.330721
SMUL_1141	CRISPR-associated protein	7.5519	7.46404	1.22423	0.309715
SMUL_1143	CRISPR-associated protein, Cas5, TM1800 family	6.38317	6.29591	1.22252	0.515149
SMUL_2259	protein-export membrane protein SecD	8.28452	8.19849	1.2191	0.0754226
SMUL_2383	hydrogenase-4 component A, iron-sulfur cluster containing subunit	7.73376	7.64832	1.21743	0.475022
SMUL_2346	citrate lyase alpha chain	8.21723	8.13559	1.20681	0.287577
SMUL_2636	DNA-3-methyladenine glycosylase	6.19853	6.11733	1.20559	0.619791
SMUL_1142	CRISPR-associated protein Cas7	7.65528	7.57486	1.20342	0.538184
SMUL_2031	hypothetical protein	5.8942	5.8142	1.20227	0.794223
SMUL_1622	gamma-glutamyl phosphate reductase	7.27966	7.19983	1.20179	0.551419
SMUL_3146	arsenate reductase, chain A	6.4718	6.3925	1.20033	0.568657
SMUL_0090	multiple antibiotic resistance (MarC)-related protein	5.55517	5.47632	1.19908	0.758678
SMUL_0103	ribonucleotide reductase of class Ia (aerobic), beta subunit	7.58581	7.50731	1.19813	0.349806
SMUL_0361	putative diguanylate cyclase/phosphodiesterase	5.32837	5.2499	1.19805	0.766685
SMUL_1672	iron-sulfur cluster-binding/ATPase domain protein, MinD superfamily	5.26861	5.19069	1.19652	0.790669
SMUL_1150	hypothetical protein	6.71511	6.63753	1.19559	0.563083
SMUL_1683	two component response regulator	6.24901	6.17144	1.19555	0.583418
SMUL_1345	putative hydroxymethylpyrimidine transporter CytX-like	4.85761	4.78107	1.19274	0.853873
SMUL_0790	putative oxaloacetate decarboxylase beta chain	6.19635	6.12067	1.19036	0.831884
SMUL_0876	isonitrile hydratase	6.24382	6.16842	1.18959	0.680755
SMUL_3276	hypothetical protein	6.03221	5.95826	1.18565	0.604764
SMUL_2671	putative protease	7.59633	7.52247	1.1854	0.00457044
SMUL_1474	cysteinyl-tRNA synthetase	7.54587	7.4724	1.18432	0.425228
SMUL_2352	sensor kinase CitA, DpiB	4.92803	4.85473	1.18385	0.882155
SMUL_0181	glutamine transport system permease GlnP	7.32233	7.24918	1.18343	0.201158
SMUL_1941	heat-inducible transcription repressor HrcA	6.10069	6.02775	1.18289	0.748459
SMUL_0323	UDP-3-O-[3-hydroxymyristoyl] N-acetylglucosamine deacetylase	5.96789	5.8958	1.18058	0.789405
SMUL_0831	methyl-accepting chemotaxis protein	7.10226	7.03029	1.18023	0.42228
SMUL_2643	HTH_XRE protein	4.76676	4.69509	1.17943	0.759623
SMUL_0136	translation initiation factor 3	7.30793	7.2373	1.17659	0.285915
SMUL_2289	KH domain RNA binding protein YlqC	6.85561	6.78519	1.17605	0.853441
SMUL_3037	acetaldehyde dehydrogenase	7.84008	7.76982	1.17562	0.120693
SMUL_1083	glutamate-1-semialdehyde 2,1-aminomutase	7.7583	7.68863	1.17401	0.616708
SMUL_0860	putative lipoprotein	7.90142	7.83294	1.17079	0.14732
SMUL_1271	hypothetical protein	7.35752	7.28906	1.17073	0.54567
SMUL_2752	ferritin-like protein	6.77949	6.71233	1.16723	0.559885
SMUL_2799	histidine kinase	6.90621	6.83917	1.16693	0.161438
SMUL_1505	lipopolysaccharide export system ATP-binding protein LptB	7.08465	7.01779	1.16645	0.45963
SMUL_0623	TRAP-type C4-dicarboxylate transport system, small permease component	5.8263	5.76019	1.16442	0.885305
SMUL_0598	DNA polymerase III subunits gamma and tau	7.52444	7.45876	1.16326	0.622285
SMUL_2011	phosphoribosylformylglycinamidine synthase	7.68186	7.61623	1.16315	0.459581
SMUL_0829	RND efflux system, periplasmic fusion protein CmeA	7.93907	7.8738	1.16218	0.456215
SMUL_0397	DNA gyrase subunit A	8.75094	8.68643	1.16012	0.486893
SMUL_2378	putative permease	5.90744	5.84371	1.15806	0.852329
SMUL_2711	macrolide exporter ABC transport permease	5.61321	5.54959	1.15777	0.850286
SMUL_0845	putative fibronectin domain-containing lipoprotein	8.4024	8.33897	1.15726	0.12279
SMUL_2578	invasion antigen CiaB	7.74327	7.68003	1.15674	0.541958
SMUL_1978	AMP-binding protein	8.09521	8.0327	1.15482	0.187619
SMUL_1966	putative two-component regulator	5.68852	5.62608	1.15461	0.662753
SMUL_3296	flagellar hook-length control protein FliK	7.1561	7.09374	1.15441	0.552867
SMUL_0336	methyl-accepting chemotaxis sensory transducer	4.86071	4.79855	1.15389	0.887305
SMUL_2657	putative two-component sensor histidine kinase	7.27729	7.21554	1.15278	0.570558
SMUL_2606	putative NAD(P)H oxidoreductase YrkL-like	5.89044	5.82904	1.15185	0.723256
SMUL_0025	hcp beta-lactamase family protein	7.38139	7.32147	1.14794	0.425927
SMUL_3204	UDP-N-acetylmuramate dehydrogenase	5.17282	5.11353	1.14628	0.678786
SMUL_3283	hypothetical protein	5.19802	5.13875	1.14622	0.861362
SMUL_2803	histidine kinase	4.95023	4.89155	1.14468	0.628963
SMUL_2422	macrolide export ABC transporter, membrane fusion protein	7.42558	7.36714	1.14404	0.369626
SMUL_1234	hypothetical protein	6.73343	6.67526	1.14333	0.665999
SMUL_0778	organic solvent tolerance protein OstA	7.83193	7.77392	1.14291	0.74194
SMUL_2097	hypothetical protein	5.6173	5.5595	1.14236	0.895746
SMUL_2463	cache domain-containing membrane protein	7.05537	6.99851	1.13989	0.379143
SMUL_0643	amino acid ABC transporter, ATP-binding protein LivF-like	7.06539	7.00861	1.13968	0.277466
SMUL_1181	3,4-dihydroxy-2-butanone 4-phosphate synthase RibB	7.68642	7.6298	1.13926	0.208313
SMUL_2390	hydrogenase-4 component I, small subunit	7.5523	7.49582	1.13888	0.676934
SMUL_0636	putative outer membrane porin	9.44801	9.39171	1.13839	0.398031
SMUL_0328	ribosome-binding factor A	6.54921	6.49386	1.13591	0.792524
SMUL_0490	methionine ABC transporter ATP-binding protein	6.61818	6.5632	1.13496	0.606003
SMUL_0557	3-methyl-2-oxobutanoate hydroxymethyltransferase	6.88172	6.82705	1.13415	0.448167
SMUL_2296	glycine--tRNA ligase	7.39944	7.34503	1.13347	0.614337
SMUL_3201	RecA protein	7.65181	7.59759	1.13298	0.11405
SMUL_0564	putative lipoprotein releasing system, ATPase	6.15705	6.10289	1.13282	0.855447
SMUL_1920	fructose-bisphosphate aldolase	7.1362	7.08342	1.12922	0.401926
SMUL_2200	alkylphosphonate utilization operon protein PhnA	6.88152	6.82994	1.12608	0.370008
SMUL_2428	putative plasmid stabilization protein RelE-like	5.97476	5.92412	1.12367	0.905257
SMUL_1519	methyl-accepting chemotaxis protein	7.35966	7.30918	1.12326	0.408534
SMUL_1694	ATP-dependent zinc metalloproteinase	7.54681	7.49742	1.12044	0.311265
SMUL_0273	molybdopterin oxidoreductase, chain B	7.53843	7.48917	1.1201	0.6055
SMUL_1538	two-component sensor histidine kinase	5.42958	5.38081	1.11884	0.803225
SMUL_1437	NiFe hydrogenase nickel incorporation protein HypA	4.90429	4.85643	1.11651	0.833241
SMUL_0282	chemotaxis protein CheW	7.70357	7.65692	1.11338	0.384649
SMUL_0430	putative endo/exonuclease	4.78963	4.74329	1.11261	0.916952
SMUL_1352	methyl-accepting chemotaxis protein	7.49657	7.45163	1.10903	0.692931
SMUL_0106	hypothetical protein	6.09928	6.05449	1.10862	0.874459
SMUL_2674	UDP-N-acetylmuramoylalanyl-D-glutamate--2,6- diaminopimelate ligase	6.89602	6.85155	1.10783	0.7479
SMUL_1955	hypothetical protein	6.64942	6.60538	1.10673	0.5758
SMUL_2980	putative NAD(P)-dependent oxidoreductase YbbO-like	5.98567	5.94304	1.10316	0.889854
SMUL_0098	UTP-glucose-1-phosphate uridylyltransferase	7.61626	7.57469	1.10045	0.688461
SMUL_0178	two-component response regulator	6.10069	6.06068	1.0965	0.894113
SMUL_1488	type II secretion system protein F	7.10995	7.07017	1.09594	0.748205
SMUL_2042	putative peptidyl-prolyl cis-trans isomerase	8.41694	8.37734	1.09547	0.188078
SMUL_0663	putative membrane protein	5.99896	5.95974	1.09451	0.688631
SMUL_1332	response regulator	5.40954	5.37064	1.0937	0.706191
SMUL_0825	NADPH dehydrogenase	7.37065	7.33186	1.09343	0.570855
SMUL_1418	glucose-6-phosphate isomerase	8.11238	8.07408	1.0922	0.0495618
SMUL_1629	HIT family hydrolase	5.53803	5.49985	1.09191	0.932213
SMUL_1144	CRISPR-associated helicase Cas3	6.57385	6.53628	1.09035	0.797909
SMUL_1374	ACT domain-containing protein	6.22628	6.18875	1.09027	0.823642
SMUL_0363	putative 3-oxoacyl-[acyl-carrier-protein] reductase FabG	6.71	6.67251	1.09017	0.727602
SMUL_0869	3-deoxy-D-manno-octulosonate 8-phosphate phosphatase	7.20763	7.17019	1.09004	0.808876
SMUL_2977	amidohydrolase	6.81943	6.78225	1.08938	0.679907
SMUL_1691	3-dehydroquinate synthase	7.45914	7.42226	1.08862	0.44387
SMUL_0878	hypothetical protein	5.90415	5.86883	1.08471	0.931606
SMUL_2608	7-cyano-7-deazaguanine synthase	6.45282	6.4179	1.08374	0.84196
SMUL_2658	DsbD family protein	5.22098	5.1865	1.08263	0.950706
SMUL_1914	valine--tRNA ligase	8.31689	8.28339	1.08018	0.83108
SMUL_2061	hypothetical protein	6.40952	6.37711	1.07749	0.652957
SMUL_0171	peptidyl-prolyl cis-trans isomerase	7.03046	6.99851	1.07633	0.640432
SMUL_1926	putative S-adenosylmethionine-dependent methyltransferase	6.46015	6.42822	1.07629	0.804679
SMUL_0183	glutamine transport system ATP-binding protein	6.76837	6.73682	1.07535	0.911854
SMUL_2556	HpcH_HpaI superfamily domain-containing protein	7.4499	7.41838	1.07528	0.796683
SMUL_3059	RelA/SpoT	6.68627	6.65541	1.07365	0.866425
SMUL_2844	methyl-accepting chemotaxis protein	7.53612	7.50654	1.07049	0.730883
SMUL_0801	putative outer membrane efflux protein	5.42663	5.3974	1.06962	0.908302
SMUL_3188	glycosyltransferase	5.53045	5.50173	1.06837	0.824967
SMUL_3299	flagellar hook protein FlgE	8.09241	8.06671	1.06097	0.759602
SMUL_0005	PreQ(1) synthase	7.18958	7.16411	1.06039	0.892462
SMUL_0285	transaldolase	7.50131	7.47595	1.06012	0.487488
SMUL_1222	small conductance mechanosensitive ion channel (MscS) family protein	7.23674	7.21242	1.0576	0.666768
SMUL_2928	histidine ammonia-lyase	6.75817	6.73425	1.05663	0.772208
SMUL_1206	leucine rich repeat domain-containing protein	5.20945	5.18601	1.05546	0.869479
SMUL_0403	uroporphyrinogen III decarboxylase	7.55132	7.52796	1.05526	0.602507
SMUL_1435	NiFe hydrogenase metallocenter assembly protein HypD	7.05555	7.03221	1.05522	0.861543
SMUL_0981	TRAP transporter solute receptor	7.38267	7.3606	1.05212	0.663821
SMUL_1124	ribonuclease Y	8.17082	8.14887	1.05184	0.73848
SMUL_1347	ferritin-like protein	7.74878	7.72763	1.04991	0.85908
SMUL_2211	acetyl-coenzyme A synthetase	7.1543	7.13345	1.04917	0.822611
SMUL_2152	formyltetrahydrofolate deformylase	7.03356	7.01334	1.04766	0.873033
SMUL_0112	fumarylacetoacetate hydrolase family protein	6.96631	6.94744	1.04442	0.77961
SMUL_2756	hypothetical protein	7.06617	7.04782	1.04316	0.87313
SMUL_0042	putative integrase	7.34061	7.32271	1.04208	0.846802
SMUL_0862	DNA repair protein RecN	7.35265	7.33595	1.03921	0.866274
SMUL_2529	phosphoglycerate mutase	7.53662	7.52005	1.03889	0.639704
SMUL_0621	Putative two-component response regulator	7.00127	6.98488	1.03845	0.937626
SMUL_2676	NifU-like domain-containing protein	5.93892	5.92311	1.03706	0.944154
SMUL_0156	putative lipoprotein	6.88182	6.86665	1.03555	0.868861
SMUL_2773	biopolymer transport protein ExbD/TolR	5.9122	5.89719	1.03519	0.965053
SMUL_0230	homoserine dehydrogenase	8.07783	8.06378	1.03288	0.678912
SMUL_0689	putative biopolymer transport protein ExbB-like	6.56375	6.55043	1.03116	0.915221
SMUL_2652	Cbb3-type cytochrome c oxidase subunit CcoP	7.93464	7.9216	1.03047	0.935529
SMUL_2472	UDP-N-acetylglucosamine 4-epimerase	7.43673	7.42592	1.0252	0.935693
SMUL_0783	two component sensor kinase	7.53342	7.52383	1.02233	0.908688
SMUL_0396	hypothetical protein	4.98156	4.97226	1.02165	0.952562
SMUL_1979	hypothetical protein	7.19721	7.18812	1.02116	0.953423
SMUL_2388	hydrogenase-4 component G, large subunit	8.77668	8.76839	1.01926	0.903414
SMUL_0117	ribonuclease J	8.29177	8.28384	1.01843	0.92787
SMUL_2267	putative periplasmic thioredoxin	7.40533	7.39752	1.01814	0.965221
SMUL_1212	GGDEF/EAL domain containing response regulator receiver	5.64146	5.63371	1.01802	0.968264
SMUL_1213	putative histidine kinase	5.03858	5.03143	1.0166	0.960351
SMUL_3216	phosphatidate cytidylyltransferase	6.43607	6.42892	1.01659	0.962146
SMUL_3191	dTDP-4-amino-4,6-dideoxy-D-glucose transaminase	6.45611	6.45028	1.01353	0.963519
SMUL_2867	molybdenum transport ATP-binding protein ModC	5.17215	5.16636	1.01341	0.984837
SMUL_0391	hypothetical protein	7.54665	7.54156	1.0118	0.989185
SMUL_0760	hypothetical protein	7.24655	7.24155	1.01157	0.877171
SMUL_2997	GTP cyclohydrolase I	6.86925	6.86481	1.0103	0.965282
SMUL_0930	type I restriction-modification system, restriction subunit R	7.83302	7.82906	1.00917	0.982264
SMUL_1160	hypothetical protein	6.7053	6.70207	1.00746	0.973776
SMUL_1026	methyl-accepting chemotaxis protein	7.72758	7.7249	1.00618	0.978307
SMUL_0352	putative oxygen-independent coproporphyrinogen III oxidase	7.17251	7.17012	1.00552	0.985233
SMUL_2146	carbonic anhydrase	7.9719	7.96978	1.0049	0.989616
SMUL_3286	preprotein translocase subunit SecG	8.06779	8.06619	1.00368	0.981046
SMUL_0706	putative RNA polymerase-binding transcription factor DksA	7.50218	7.50079	1.00321	0.989315
SMUL_1797	ISSpo3, transposase	5.26347	5.26208	1.0032	0.996744
SMUL_0452	thioredoxin	6.92425	6.92371	1.00123	0.989544
SMUL_0221	molybdopterin molybdenumtransferase MoeA	6.00688	6.00833	0.996675	0.993782
SMUL_2842	histidine kinase MccS	4.6109	4.61274	0.995786	0.996762
SMUL_0073	putative periplasmic protein	6.36388	6.36612	0.994855	0.979144
SMUL_1382	flagellar hook-associated protein FliD	5.76326	5.7656	0.994625	0.989529
SMUL_0378	flagellar biosynthesis protein FlhF	7.2511	7.25364	0.994177	0.977266
SMUL_2419	pyrroline-5-carboxylate reductase	6.39607	6.39905	0.993167	0.986957
SMUL_2516	TRAP dicarboxylate transporter, DctQ subunit, unknown substrate 5	4.9993	5.0035	0.990374	0.981924
SMUL_3228	3-isopropylmalate dehydratase large subunit	8.03772	8.04267	0.988656	0.947551
SMUL_0578	phosphoglycerate kinase	8.44172	8.44681	0.988366	0.939996
SMUL_2550	hypothetical protein	7.66074	7.66666	0.986472	0.813478
SMUL_0934	nitrate reductase catalytic subunit NapA	7.72197	7.72805	0.986091	0.928842
SMUL_2461	1-(5-phosphoribosyl)-5- ((5-phosphoribosylamino)methylideneamino)imidazole-4-carboxamide isomerase	7.00662	7.01294	0.98556	0.957995
SMUL_1101	ribonuclease R	7.68564	7.69251	0.984311	0.936168
SMUL_1106	divergent polysaccharide deacetylase family protein	7.26609	7.27325	0.983658	0.933189
SMUL_1098	single-stranded DNA-binding protein	7.85233	7.85975	0.983061	0.663303
SMUL_3013	porin	9.37501	9.38275	0.982343	0.956886
SMUL_0749	shikimate 5-dehydrogenase I alpha	6.77059	6.77846	0.982031	0.882471
SMUL_0144	glutathionylspermidine synthetase	7.54306	7.55123	0.981373	0.866172
SMUL_1665	UDP-N-acetylglucosamine 1-carboxyvinyltransferase	7.9115	7.92001	0.980601	0.873913
SMUL_0757	putative diguanylate cyclase	7.50494	7.5136	0.980272	0.959386
SMUL_3277	transcriptional regulator	7.1722	7.18187	0.977983	0.863589
SMUL_3128	molybdenum ABC transporter, periplasmic molybdenum-binding protein ModA	7.37369	7.38519	0.973857	0.828359
SMUL_0126	diaminopimelate epimerase	7.23009	7.24202	0.97291	0.718219
SMUL_2479	glucose-1-phosphate cytidylyltransferase	6.85033	6.86314	0.970938	0.893974
SMUL_2229	(S)-2-hydroxy-acid oxidase	7.98957	8.00253	0.970587	0.711962
SMUL_2901	formate dehydrogenase, catalytic subunit alpha FdhA	8.30357	8.3174	0.968639	0.863078
SMUL_1407	bifunctional protein GlmU	7.34786	7.36174	0.968546	0.593987
SMUL_1689	tRNA-guanine transglycosylase	6.70488	6.71884	0.968356	0.832209
SMUL_2303	putative peptidoglycan glycosyltransferase	8.14941	8.16408	0.966786	0.803082
SMUL_0284	phosphoserine phosphatase	6.87816	6.89292	0.966594	0.778789
SMUL_2408	YceI family protein	7.19349	7.20825	0.966588	0.762149
SMUL_2816	aspartate ammonia-lyase	7.01088	7.0262	0.96532	0.777221
SMUL_2507	putative thiol peroxidase	8.1652	8.18087	0.96457	0.719157
SMUL_0120	ATPase, AAA family	6.60178	6.61757	0.964302	0.840743
SMUL_2365	tryptophan synthase beta chain	7.39839	7.41622	0.95977	0.849787
SMUL_1252	putative outer membrane protein	7.10485	7.123	0.95909	0.865732
SMUL_1472	dihydroorotate dehydrogenase	7.61636	7.63458	0.958913	0.958014
SMUL_0492	methionine ABC transporter substrate-binding protein	7.79192	7.81059	0.957932	0.753091
SMUL_0460	short-chain dehydrogenase/reductase subgroup 5 family protein	7.62459	7.64336	0.957681	0.809332
SMUL_0128	peptide chain release factor 1	7.63154	7.65069	0.956862	0.844083
SMUL_2102	histidine kinase	6.34201	6.36127	0.956618	0.957762
SMUL_0132	phosphoglucosamine mutase / phosphomannomutase	8.14773	8.16751	0.955461	0.712286
SMUL_0948	ferredoxin thioredoxin reductase-like protein	7.42567	7.44548	0.955406	0.89393
SMUL_1664	molybdopterin molybdenumtransferase MoeA	7.69075	7.71137	0.953624	0.855687
SMUL_0837	sensory histidine kinase	5.17934	5.20034	0.952804	0.837459
SMUL_2199	hypothetical protein	6.0741	6.09608	0.950647	0.878153
SMUL_2452	tryptophan--tRNA ligase	7.67896	7.70101	0.950495	0.694373
SMUL_1338	tRNA pseudouridine 13 synthase	7.27857	7.30091	0.949866	0.826388
SMUL_3163	deoxycytidine triphosphate deaminase	7.46399	7.48678	0.948859	0.81211
SMUL_1615	amino acid ABC transporter, periplasmic binding protein AapJ	7.46666	7.49057	0.946437	0.932983
SMUL_0142	HTH domain-containing protein	6.57112	6.59586	0.944633	0.875667
SMUL_0200	epsilonproteobacterial nuoF-like protein	7.0429	7.06779	0.944315	0.837301
SMUL_1477	holliday junction DNA helicase RuvA	7.01008	7.03508	0.944071	0.774966
SMUL_0794	phenylalanyl-tRNA synthetase alpha chain	7.73876	7.76376	0.944064	0.422357
SMUL_2467	UDP-glucose 4-epimerase	6.18942	6.21468	0.943498	0.958714
SMUL_3150	rod shape-determining protein MreB	7.05727	7.08259	0.943375	0.727845
SMUL_1429	nickel responsive regulator NikR	7.21236	7.23789	0.942914	0.80328
SMUL_2273	transcriptional regulator	7.37097	7.3975	0.940741	0.740843
SMUL_1623	putative thioredoxin reductase	7.73779	7.76456	0.94022	0.561433
SMUL_2283	aspartate aminotransferase family protein	7.12942	7.15644	0.939688	0.647827
SMUL_2248	hypothetical protein	7.46452	7.49176	0.939202	0.953938
SMUL_0302	methyl-accepting chemotaxis protein	8.28057	8.30956	0.935417	0.690961
SMUL_2469	putative glucose transferase	5.65418	5.68351	0.934693	0.817821
SMUL_3281	putative polysulfide reductase / sulfide dehydrogenase, chain B	6.44538	6.47505	0.93396	0.845508
SMUL_1484	acetate kinase	8.63574	8.66543	0.933922	0.7247
SMUL_0669	hypothetical protein	6.69202	6.72257	0.932087	0.64398
SMUL_1737	hypothetical protein	6.366	6.39671	0.931712	0.682214
SMUL_2349	[citrate [pro-3S]-lyase] ligase	5.29316	5.32487	0.929595	0.895296
SMUL_0627	putative outer membrane porin	9.87978	9.91187	0.928781	0.698745
SMUL_2736	signal transduction histidine-protein kinase	7.57061	7.60295	0.928246	0.723764
SMUL_1680	fumarate hydratase class I / tartrate dehydratase, alpha subunit	8.66337	8.69638	0.926796	0.862535
SMUL_0118	arabinose 5-phosphate isomerase	7.41801	7.45148	0.925837	0.550249
SMUL_2581	ATP-dependent RNA helicase RhlE	7.63494	7.66909	0.924389	0.556695
SMUL_2453	serine--tRNA ligase	8.09498	8.12941	0.923796	0.304258
SMUL_0736	chaperone protein DnaJ	7.52091	7.55544	0.923582	0.501003
SMUL_2405	putative sulfate adenylyltransferase	7.79585	7.83107	0.922108	0.334041
SMUL_0559	tryptophan synthase alpha chain	6.37063	6.40743	0.918771	0.930375
SMUL_0274	molybdopterin oxidoreductase, chain A	8.30681	8.34383	0.918298	0.671706
SMUL_2145	exonuclease-endonuclease-phosphatase (EEP) domain-containing protein	6.37897	6.41818	0.913682	0.907601
SMUL_2708	Ftr1/P19 iron uptake system permease FtrI	6.45854	6.49794	0.913265	0.805128
SMUL_1247	RNR/PFL superfamily protein	4.97643	5.01682	0.911186	0.832432
SMUL_2566	glucose-1-phosphate thymidylyltransferase	8.06988	8.11094	0.909783	0.477232
SMUL_3279	putative sulfurtransferase	8.61808	8.65991	0.908167	0.81088
SMUL_2305	8-amino-7-oxononanoate synthase	5.07595	5.11819	0.907317	0.7469
SMUL_2450	GTPase Der	7.88283	7.92509	0.907274	0.30997
SMUL_0577	NAD-dependent glyceraldehyde-3-phosphate dehydrogenase	8.03458	8.07709	0.906751	0.691702
SMUL_2256	putative lipopolysaccharide-assembly protein LptE	7.17412	7.2173	0.905355	0.757046
SMUL_0652	competence/damage-inducible protein CinA family	7.16687	7.21053	0.904352	0.71104
SMUL_1907	short chain isoprenyl diphosphate synthase	7.30632	7.35014	0.904014	0.669932
SMUL_2016	hypothetical protein	7.01837	7.06248	0.903418	0.589972
SMUL_2009	phosphoribosylaminoimidazole-succinocarboxamide synthase	8.40496	8.44921	0.903131	0.37289
SMUL_1796	hypothetical protein	7.69782	7.74369	0.899782	0.328786
SMUL_0321	putative periplasmic peptidase	8.25597	8.30241	0.898593	0.411628
SMUL_0121	hypothetical protein	6.32909	6.37579	0.89804	0.772283
SMUL_2455	2-isopropylmalate synthase	8.09463	8.14208	0.896509	0.509788
SMUL_0546	cyclic AMP receptor-like protein	4.98534	5.034	0.894018	0.790118
SMUL_0159	phospholipid ABC transporter, nucleotide-binding domain permease MlaE	5.9504	5.99987	0.892344	0.889893
SMUL_3041	hypothetical protein	6.70534	6.75518	0.891578	0.73396
SMUL_0852	guanosine-3',5'-bis(diphosphate) 3'-pyrophosphohydrolase	7.94565	7.99551	0.891553	0.675577
SMUL_1102	putative signal transduction hydrolase	7.9193	7.96918	0.891504	0.51045
SMUL_0124	phosphoribosylformylglycinamidine cyclo-ligase	7.7102	7.76041	0.890819	0.465163
SMUL_0099	CTP synthase	8.11748	8.16793	0.890342	0.500428
SMUL_2487	glucose-1-phosphate thymidylyltransferase	7.4411	7.49221	0.888961	0.653969
SMUL_2727	diguanylate cyclase	6.88357	6.93587	0.886527	0.621799
SMUL_0676	GTPase Obg	7.98206	8.03457	0.886101	0.492531
SMUL_1061	bifunctional protein FolD	7.55143	7.60456	0.884847	0.335382
SMUL_2165	methyl-accepting chemotaxis protein	7.36752	7.42091	0.884331	0.759233
SMUL_2828	USP-like domain-containing protein	7.88937	7.94278	0.884282	0.545867
SMUL_1600	aconitate hydratase	9.0218	9.07527	0.884159	0.475034
SMUL_1126	SYLF family lipoprotein	7.16945	7.22327	0.883453	0.586424
SMUL_0097	methyl-accepting chemotaxis protein	7.48732	7.54318	0.879313	0.694169
SMUL_1122	thiol-disulfide oxidoreductase ResA-like protein	7.35761	7.41375	0.878735	0.542047
SMUL_2904	polyferredoxin	8.24406	8.30295	0.873194	0.282186
SMUL_1451	succinyl-CoA ligase [ADP-forming]	7.6433	7.70249	0.872595	0.747499
SMUL_1710	outer membrane protein, TolC-like	7.73674	7.79604	0.872362	0.447146
SMUL_2820	histidine kinase	6.7989	6.85891	0.870948	0.81247
SMUL_2131	putative branched-chain amino acid binding protein, LivJ-like	7.69364	7.75389	0.870453	0.505509
SMUL_1307	soluble, cytoplasmic ECH-like hydrogenase large subunit CooH-like	6.30692	6.3676	0.869595	0.829447
SMUL_0179	two-component sensor histidine kinase	4.96526	5.02626	0.868963	0.867152
SMUL_2481	NTP transferase domain-containing protein	7.22821	7.28974	0.867915	0.879726
SMUL_1469	putative enoyl-[acyl-carrier-protein] reductase [NADPH]	7.90119	7.9634	0.866547	0.255932
SMUL_1454	2-oxoglutarate oxidoreductase, beta subunit	7.78987	7.85225	0.866215	0.374033
SMUL_0748	putative long-chain-fatty-acid--CoA ligase	7.54559	7.60805	0.866055	0.32525
SMUL_0176	aldo-keto reductase	7.55956	7.62216	0.865765	0.663691
SMUL_2255	putative diguanylate cyclase	7.92798	7.99125	0.864432	0.353346
SMUL_2184	hypothetical protein	6.32285	6.3865	0.86367	0.624214
SMUL_1375	phenylacetate-coenzyme A ligase	6.82301	6.88721	0.862584	0.382894
SMUL_0729	UvrABC system protein A, excinuclease	8.01621	8.0807	0.862	0.640725
SMUL_1616	3-deoxy-7-phosphoheptulonate synthase	7.98967	8.05523	0.859891	0.313875
SMUL_2520	tRNA uridine 5-carboxymethylaminomethyl modification enzyme MnmG	7.52131	7.58718	0.859278	0.6803
SMUL_0420	hypothetical protein	7.48689	7.55307	0.858647	0.318197
SMUL_2488	phosphomannomutase / phosphoglucomutase	8.36457	8.43085	0.858458	0.20761
SMUL_0732	metal-dependent hydrolase domain-containing protein	6.96525	7.03182	0.857889	0.529745
SMUL_0305	hypothetical protein	6.92579	6.99245	0.857711	0.455177
SMUL_3169	putative abhydrolase	6.13825	6.20557	0.856412	0.476268
SMUL_2233	(E)-4-hydroxy-3-methylbut-2-enyl-diphosphate synthase	7.46173	7.53001	0.854516	0.227295
SMUL_1599	cell division protein FtsK	8.01895	8.08742	0.854145	0.478188
SMUL_2854	TolR-like protein	4.69389	4.76389	0.851137	0.901061
SMUL_1845	hypothetical protein	7.23287	7.30439	0.848165	0.62815
SMUL_2338	anthranilate synthase component II	6.84603	6.91947	0.844431	0.392294
SMUL_1034	lactate utilization protein B	8.1482	8.22254	0.842668	0.407692
SMUL_0219	signal transduction protein CetB-like	6.99221	7.06768	0.840485	0.193012
SMUL_1656	arginine decarboxylase	8.0902	8.16575	0.840328	0.427533
SMUL_0109	ribonucleotide reductase of class Ia (aerobic), alpha subunit	8.26089	8.33698	0.839284	0.32686
SMUL_0143	lipoprotein	7.49407	7.57092	0.83782	0.590755
SMUL_1492	type II secretion system protein D	7.88308	7.96053	0.836658	0.450464
SMUL_0834	putative signal-transduction protein with 2 CBS domains	5.20909	5.28695	0.835874	0.740943
SMUL_2403	bifunctional enzyme IspD/IspF	7.38628	7.46449	0.835194	0.286779
SMUL_0135	threonyl-tRNA synthetase	8.47682	8.5551	0.835069	0.391943
SMUL_0443	putative protease	6.99579	7.07425	0.834717	0.404915
SMUL_1501	argininosuccinate synthase	8.79371	8.87284	0.833435	0.114172
SMUL_2401	2,3,4,5-tetrahydropyridine-2,6-dicarboxylate N-succinyltransferase	8.54477	8.62436	0.832559	0.32841
SMUL_2498	bifunctional protein HldE	7.38609	7.4657	0.832501	0.510424
SMUL_2641	phosphoribosylglycinamide formyltransferase 2	7.88902	7.96874	0.832302	0.483694
SMUL_0521	NADH ubiquinone oxidoreductase chain A	5.81167	5.89203	0.831077	0.688808
SMUL_0872	GTP-binding protein EngB	6.82582	6.90693	0.82964	0.556238
SMUL_1487	hypothetical protein	6.93863	7.02044	0.828305	0.634574
SMUL_2404	response regulator receiver	7.39792	7.48042	0.826976	0.558246
SMUL_0850	uridylate kinase	7.59375	7.6771	0.825362	0.14632
SMUL_0533	delta-aminolevulinic acid dehydratase	7.47335	7.55749	0.823875	0.178835
SMUL_2588	methyl-accepting chemotaxis protein	7.5328	7.61767	0.822502	0.25193
SMUL_1901	UbiD family protein	7.96098	8.04654	0.821186	0.209048
SMUL_1304	oxidoreductase, glutamate synthase [NADPH]	6.81296	6.89855	0.821127	0.64613
SMUL_2044	cell division protein FtsZ	7.63878	7.72474	0.820428	0.4241
SMUL_1082	cytochrome-like protein	4.59674	4.6845	0.817031	0.832082
SMUL_1455	2-oxoglutarate oxidoreductase, gamma subunit	7.57628	7.66443	0.816312	0.0542037
SMUL_0855	putative amidase	7.20401	7.29262	0.815437	0.443814
SMUL_0278	N-acetyl-gamma-glutamyl-phosphate reductase	7.65242	7.74142	0.814714	0.61009
SMUL_0519	NADH-ubiquinone oxidoreductase chain C / NADH-ubiquinone oxidoreductase chain D	6.97996	7.06898	0.814668	0.263204
SMUL_0522	putative periplasmic protein	7.63087	7.72	0.814459	0.0402135
SMUL_2525	acetyl-coenzyme A carboxyl transferase alpha chain	7.76743	7.85714	0.813376	0.24746
SMUL_1503	anthranilate phosphoribosyltransferase	7.5629	7.65271	0.813194	0.247473
SMUL_1463	hypothetical protein	6.39909	6.48909	0.812823	0.479039
SMUL_0653	isoleucine--tRNA ligase	8.67138	8.76165	0.812331	0.309953
SMUL_1976	inner membrane protein translocase component YidC, long form	8.46039	8.55079	0.812084	0.274567
SMUL_1470	4-hydroxy-tetrahydrodipicolinate synthase	7.93834	8.0288	0.811972	0.322248
SMUL_2037	hypothetical protein	6.71562	6.80712	0.81003	0.485722
SMUL_0867	RlpA-like lipoprotein	7.10367	7.19518	0.810012	0.160145
SMUL_0554	dynamin-like domain-containing protein	8.07048	8.16229	0.809445	0.364505
SMUL_2476	lipopolysaccharide biosynthesis protein RfbH	7.64708	7.73927	0.808746	0.310116
SMUL_1358	transcriptional regulator, TetR family	7.02279	7.11525	0.808232	0.376701
SMUL_2050	methyl-accepting chemotaxis protein	7.48938	7.58189	0.808141	0.317219
SMUL_2548	ATP binding protein	7.99619	8.08922	0.807169	0.092401
SMUL_2568	molybdopterin oxidoreductase subunit A	5.78742	5.88169	0.804879	0.707677
SMUL_3197	citrate synthase	8.18534	8.27981	0.804499	0.321399
SMUL_0270	polyferredoxin	4.78002	4.87452	0.804454	0.851197
SMUL_0102	putative hydrolase	5.52242	5.61778	0.802862	0.642724
SMUL_2982	saccharopine dehydrogenase, putative	7.89978	7.99607	0.801149	0.353645
SMUL_0913	alanyl-tRNA editing protein AlaX-M	6.58153	6.67985	0.797404	0.825331
SMUL_1483	phosphate acetyltransferase	9.20468	9.30465	0.794398	0.351101
SMUL_2129	methionine synthase	8.29105	8.39129	0.793893	0.661683
SMUL_2995	cysteine desulfurase	7.66555	7.76673	0.792177	0.0998689
SMUL_1930	3-amino-5-hydroxybenzoic acid synthase family protein	8.37604	8.47778	0.791157	0.231175
SMUL_1497	ATP-dependent hsl protease ATP-binding subunit HslU	7.87584	7.9786	0.789287	0.203711
SMUL_0506	putative signal-transduction sensor protein	6.85974	6.96281	0.788736	0.223038
SMUL_0356	putative TraT complement resistance protein	8.01733	8.12163	0.786506	0.21039
SMUL_0505	putative methyl-accepting chemotaxis protein	7.5333	7.63786	0.786031	0.332447
SMUL_2167	sulfoxide reductase catalytic subunit YedY	6.62318	6.72845	0.784735	0.479775
SMUL_0723	putative membrane protein	5.00224	5.10844	0.783077	0.660956
SMUL_3226	cNMP-binding CRP family protein	5.02473	5.13155	0.781966	0.154664
SMUL_1609	putative CoA-binding protein, YccU-like	7.00396	7.11241	0.779016	0.106505
SMUL_0441	NG,NG-dimethylarginine dimethylaminohydrolase 1	7.34244	7.45137	0.778158	0.220225
SMUL_0941	GTP-binding and nucleic acid-binding protein YchF	7.98618	8.09659	0.775521	0.128828
SMUL_0398	hypothetical protein	7.95309	8.06355	0.775438	0.163455
SMUL_2265	ATP-dependent Clp protease ATP-binding subunit ClpA	8.21175	8.32239	0.775104	0.16875
SMUL_1489	type II secretion system protein E	7.74094	7.8517	0.774897	0.214796
SMUL_1975	RNA-binding domain-containing protein	8.10011	8.21086	0.774897	0.113556
SMUL_1480	putative hydrolase	6.11302	6.22425	0.774064	0.629027
SMUL_0486	DNA-directed RNA polymerase beta' subunit	9.34791	9.4603	0.77199	0.551332
SMUL_0619	putative periplasmic protein	6.84093	6.95338	0.771878	0.401552
SMUL_3160	rotamase_2 superfamily protein	7.72203	7.83507	0.770831	0.24415
SMUL_0115	imidazole glycerol phosphate synthase cyclase subunit	6.83466	6.94832	0.769728	0.345905
SMUL_1395	ATP synthase chain A	7.76176	7.87566	0.769299	0.00591326
SMUL_1918	histidinol dehydrogenase	7.71313	7.82755	0.768389	0.142508
SMUL_0875	putative cell division peptidoglycan synthetase FtsI	7.48853	7.6032	0.767944	0.215697
SMUL_1221	lactaldehyde dehydrogenase	7.18348	7.29893	0.766569	0.216059
SMUL_2380	putative ATPase component of drug resistance ABC transport system	8.03826	8.15399	0.766061	0.0298614
SMUL_2713	macrolide exporter ABC transport ATPase	5.4882	5.60413	0.765725	0.0186126
SMUL_0089	dihydroxy-acid dehydratase	8.11257	8.22859	0.765578	0.261888
SMUL_2630	pyruvate-ferredoxin/flavodoxin oxidoreductase	9.75192	9.86806	0.765356	0.367182
SMUL_0451	hypothetical protein	6.69235	6.80872	0.764934	0.266609
SMUL_1204	putative periplasmic protein	7.36452	7.481	0.764746	0.218659
SMUL_0745	recombination protein RecR	5.16936	5.28643	0.763718	0.522893
SMUL_1921	peptidyl-prolyl cis-trans isomerase ppiD	7.28622	7.40628	0.758476	0.456836
SMUL_2819	L-asparaginase	8.68533	8.8059	0.757581	0.407241
SMUL_0793	HIT-family protein	7.58062	7.70177	0.756571	0.0291262
SMUL_0209	PflA domain protein	6.25366	6.37493	0.756358	0.291958
SMUL_2633	outer membrane peptidoglycan-binding protein	9.05387	9.17544	0.755844	0.188799
SMUL_0701	glutamate synthase [NADPH]	8.85482	8.97655	0.755561	0.333246
SMUL_2524	putative periplasmic cytochrome c	5.46416	5.586	0.755373	0.688356
SMUL_2227	putative metalloprotease	7.67917	7.80109	0.755226	0.619621
SMUL_0566	hypothetical protein	8.6267	8.74886	0.754821	0.423059
SMUL_0595	hypothetical protein	8.16507	8.28734	0.754632	0.168639
SMUL_0310	outer membrane protein assembly factor	8.71758	8.84003	0.754302	0.192024
SMUL_0296	flagellar M-ring protein FliF	7.7021	7.82484	0.753806	0.547889
SMUL_1964	curved DNA-binding protein CbpA	7.4181	7.54133	0.752953	0.118466
SMUL_2360	putative nucleotide phosphoribosyltransferase	7.31546	7.43945	0.751642	0.156653
SMUL_2490	lipid A biosynthesis lauroyl acyltransferase	6.69237	6.81693	0.750642	0.257387
SMUL_2817	aspartate ammonia-lyase	8.81424	8.93888	0.75051	0.393786
SMUL_2085	outer membrane receptor	8.82225	8.94722	0.749939	0.291886
SMUL_0354	manganese-dependent inorganic pyrophosphatase	7.77834	7.90379	0.749111	0.237941
SMUL_2278	aspartate carbamoyltransferase	7.54578	7.67227	0.747325	0.221487
SMUL_0887	glutamine--tRNA ligase	8.20544	8.33284	0.745762	0.194822
SMUL_0233	thioredoxin reductase	7.89834	8.02588	0.745522	0.102573
SMUL_1644	acetolactate synthase small subunit	7.20269	7.33034	0.745334	0.0319346
SMUL_0795	phenylalanyl-tRNA synthetase beta chain	8.42264	8.55038	0.745188	0.226279
SMUL_0707	putative membrane protein	7.96354	8.09186	0.744182	0.175146
SMUL_2252	bactofilin domain-containing protein	7.48041	7.60922	0.74334	0.118176
SMUL_1471	putative zinc protease	7.86998	7.99883	0.743284	0.174449
SMUL_0148	malate synthase G	7.65606	7.78517	0.742841	0.25411
SMUL_0792	argininosuccinate lyase	7.8427	7.97193	0.74264	0.0122458
SMUL_1104	septum site-determining protein MinD	7.49287	7.6223	0.742274	0.173309
SMUL_2482	GDP-mannose 4,6-dehydratase	7.99904	8.12881	0.741696	0.0611353
SMUL_0871	putative LPS-export porin	6.67677	6.80718	0.740612	0.291706
SMUL_0313	putative sensor histidine kinase	7.13838	7.26926	0.739805	0.531957
SMUL_2857	SirA-like domain-containing protein	7.75091	7.88182	0.739752	0.338483
SMUL_3156	ethanolamine permease	5.22685	5.35791	0.739515	0.719189
SMUL_2651	putative periplasmic protein	7.1841	7.31566	0.738648	0.46179
SMUL_2547	hypothetical protein	6.60043	6.73248	0.73781	0.0821334
SMUL_0317	quinolinate synthetase A	7.07117	7.20365	0.737087	0.501461
SMUL_2457	phosphatidylserine decarboxylase proenzyme	7.45749	7.59049	0.736213	0.0569225
SMUL_1398	aspartyl/glutamyl-tRNA(Asn/Gln) amidotransferase subunit B	7.73738	7.87059	0.735854	0.293761
SMUL_1354	hypothetical protein	5.90473	6.03857	0.734784	0.629384
SMUL_1115	acetylornithine aminotransferase	8.20731	8.34184	0.733633	0.248211
SMUL_2554	putative acylneuraminate cytidylyltransferase	7.29858	7.43368	0.732672	0.258111
SMUL_2565	dTDP-4-dehydrorhamnose 3,5-epimerase	7.82448	7.95996	0.732014	0.174338
SMUL_1365	putative NAD(P)H nitroreductase	6.7953	6.93245	0.729214	0.359584
SMUL_3078	hypothetical protein	6.29212	6.42955	0.728723	0.758595
SMUL_0753	serine hydroxymethyltransferase	8.5167	8.65458	0.727989	0.26878
SMUL_0655	glutamyl-tRNA(Gln) amidotransferase subunit A	7.88894	8.02684	0.727947	0.022461
SMUL_0280	chemotaxis protein CheV	7.96525	8.10327	0.727747	0.199062
SMUL_1364	putative NAD(P)H nitroreductase	7.03729	7.17549	0.727444	0.201983
SMUL_0308	3-oxoacyl-[acyl-carrier-protein] synthase, KASIII	7.45746	7.59686	0.725452	0.118342
SMUL_0234	dihydrodipicolinate reductase	7.42715	7.56745	0.723925	0.204344
SMUL_1087	zinc protease-like protein	7.71537	7.85605	0.7233	0.0979466
SMUL_0583	transcription termination protein NusA	7.94827	8.08913	0.723002	0.104823
SMUL_2368	glucosamine--fructose-6-phosphate aminotransferase [isomerizing]	7.94971	8.09091	0.722443	0.10274
SMUL_1768	hypothetical protein	4.64854	4.79019	0.721693	0.561325
SMUL_3063	beta-glucosidase-related glycosidase	5.10727	5.24892	0.721689	0.735894
SMUL_0890	cytochrome c552 NrfA	7.23426	7.37642	0.720843	0.370387
SMUL_3043	transcriptional accessory protein	6.78794	6.93108	0.719222	0.291977
SMUL_0692	protein TolB	8.46265	8.60609	0.718721	0.172299
SMUL_1121	signal recognition particle receptor protein FtsY	6.81169	6.95524	0.718538	0.185406
SMUL_0314	putative two-component system response regulator	8.31061	8.45481	0.717472	0.1878
SMUL_1929	NAD(+) synthase	8.13756	8.28223	0.716702	0.405737
SMUL_2007	chaperone ClpB	8.33556	8.48076	0.715815	0.195632
SMUL_0774	GMP synthase [glutamine-hydrolyzing]	8.27746	8.423	0.715261	0.0260928
SMUL_3215	1-deoxy-D-xylulose 5-phosphate reductoisomerase	6.97702	7.12326	0.714089	0.202722
SMUL_0733	DNA polymerase I	7.65643	7.80342	0.712865	0.373838
SMUL_0076	esterase	6.64294	6.7908	0.711452	0.142134
SMUL_1739	hypothetical protein	5.05221	5.20057	0.710625	0.51839
SMUL_1647	NADPH-dependent glutamate synthase subunit beta-like oxidoreductase	7.58145	7.72985	0.710569	0.22624
SMUL_2257	leucine--tRNA ligase	8.53337	8.68232	0.709653	0.164943
SMUL_1657	histidine--tRNA ligase	7.29119	7.44031	0.709372	0.325888
SMUL_0485	DNA-directed RNA polymerase beta subunit	9.4938	9.64358	0.708304	0.364964
SMUL_0879	methionine--tRNA ligase	8.21686	8.36814	0.705861	0.295808
SMUL_0392	ribose-phosphate pyrophosphokinase	8.14122	8.2928	0.705384	0.108028
SMUL_0245	3-hydroxyacyl-[acyl-carrier-protein] dehydratase	7.23932	7.39134	0.704665	0.0603248
SMUL_2371	HIT family hydrolase	6.31842	6.47063	0.704346	0.245102
SMUL_1648	aspartate aminotransferase	8.10082	8.2539	0.702945	0.243649
SMUL_3200	enolase	8.3339	8.4879	0.701452	0.0442619
SMUL_2398	putative diguanylate cyclase	5.27403	5.42827	0.701065	0.581589
SMUL_0002	DNA polymerase III beta subunit	8.13636	8.29116	0.700158	0.187008
SMUL_0693	outer membrane lipoprotein omp16-like	8.9958	9.15157	0.698614	0.15248
SMUL_1334	putative superoxide reductase	7.63362	7.78958	0.698295	0.0581071
SMUL_2669	transketolase	8.42887	8.58531	0.697518	0.122209
SMUL_0857	adenylate kinase	8.04595	8.20268	0.697056	0.0679663
SMUL_2275	oligoendopeptidase F	7.96248	8.11957	0.696485	0.194573
SMUL_0594	hypothetical protein	7.50066	7.65779	0.696425	0.114382
SMUL_2564	dTDP-4-dehydrorhamnose reductase	7.78562	7.94283	0.696287	0.178494
SMUL_3227	hypothetical protein	4.91257	5.06981	0.696241	0.732028
SMUL_0662	UDP-N-acetylmuramate--alanine ligase	7.18582	7.34338	0.695733	0.065807
SMUL_1453	2-oxoglutarate oxidoreductase, alpha subunit	8.06566	8.22357	0.695164	0.334597
SMUL_0250	carbamoyl-phosphate synthase large chain	8.93648	9.09522	0.693847	0.217828
SMUL_0553	dynamin-like domain-containing protein	8.14299	8.3025	0.692605	0.150299
SMUL_2046	release factor glutamine methyltransferase	5.76596	5.92569	0.692265	0.611301
SMUL_2443	transcription termination protein NusB	6.95682	7.11797	0.689996	0.121694
SMUL_1317	YkgG-like protein	7.86239	8.02473	0.688119	0.0671459
SMUL_1095	outer membrane protein assembly factor BamD	7.61764	7.78023	0.687724	0.109937
SMUL_1450	succinyl-CoA ligase [ADP-forming]	8.08378	8.2468	0.687031	0.168626
SMUL_0393	translation elongation factor LepA	7.77742	7.94057	0.686837	0.1213
SMUL_0012	L-proline glycine betaine ABC transport system permease protein ProW	7.47288	7.63808	0.683592	0.202343
SMUL_0853	tyrosine--tRNA ligase	8.0624	8.2287	0.681859	0.0503545
SMUL_0327	translation initiation factor 2	8.84051	9.00683	0.681843	0.0957457
SMUL_2243	DNA polymerase III subunit epsilon family exonuclease	5.02242	5.18946	0.680707	0.0957939
SMUL_1711	putative RND family multidrug efflux pump	7.36224	7.52958	0.680242	0.242836
SMUL_2178	methyl-accepting chemotaxis protein	5.53034	5.69769	0.680234	0.783026
SMUL_0242	peroxiredoxin	6.89041	7.05919	0.677988	0.0937031
SMUL_1099	SSU ribosomal protein S6p	8.14135	8.31056	0.677318	0.202713
SMUL_0628	antitoxin Phd_YefM-like protein	5.13168	5.30162	0.67617	0.183052
SMUL_0791	phosphoenolpyruvate carboxykinase [ATP]	8.54691	8.71686	0.676161	0.0634211
SMUL_2156	3-isopropylmalate dehydrogenase	8.07854	8.24865	0.675909	0.165554
SMUL_0229	aspartate aminotransferase	8.32135	8.49202	0.675045	0.123699
SMUL_0240	membrane protease subunit, stomatin/prohibitin-like protein	8.50455	8.67581	0.674112	0.17525
SMUL_1442	isocitrate dehydrogenase [NADP]	8.60239	8.77452	0.67277	0.117099
SMUL_2944	transglutaminase-like enzyme	8.22011	8.39307	0.671487	0.025895
SMUL_1401	dihydroorotase	7.78701	7.96004	0.671394	0.108395
SMUL_2294	hypothetical protein	8.26637	8.43951	0.671204	0.197692
SMUL_0810	putative methyl-accepting chemotaxis protein	9.02462	9.19814	0.670625	0.185865
SMUL_2198	2-methylcitrate dehydratase	4.85126	5.02602	0.668719	0.658533
SMUL_2064	phosphoribosylformylglycinamidine synthase, synthetase subunit	8.67561	8.8514	0.667131	0.0852649
SMUL_1499	LSU ribosomal protein L9p	8.10438	8.2802	0.667074	0.0613977
SMUL_1915	periplasmic monocarboxylate binding protein of TRAP transport system	7.6792	7.85507	0.667006	0.173869
SMUL_0754	lysine--tRNA ligase	8.05134	8.22759	0.666428	0.0161841
SMUL_1248	site-specific recombinase	5.54306	5.71939	0.666303	0.326154
SMUL_2307	hypothetical protein	6.77304	6.94992	0.665459	0.0656703
SMUL_0003	DNA gyrase subunit B	8.55972	8.73667	0.665348	0.137425
SMUL_0798	SSU ribosomal protein S1p	8.8297	9.00703	0.664768	0.0505305
SMUL_2055	bifunctional purine biosynthesis protein PurH	8.52472	8.70375	0.662162	0.0184305
SMUL_0182	glutamine-binding periplasmic protein	8.25997	8.43978	0.660983	0.0951069
SMUL_1925	hypothetical protein	6.36151	6.54291	0.658561	0.0848629
SMUL_2639	hypothetical protein	6.00427	6.18626	0.657679	0.0779942
SMUL_2597	two-component system response regulator	6.05381	6.23658	0.656481	0.40631
SMUL_3120	arsenite oxidase subunit AioA	5.8487	6.03222	0.655349	0.431741
SMUL_0344	polysulfide reductase, subunit C	5.24524	5.4301	0.653337	0.33928
SMUL_1439	phosphoglycolate phosphatase	5.7354	5.92125	0.651861	0.648535
SMUL_1621	oligopeptide transport ATP-binding protein	4.94627	5.13347	0.649834	0.374768
SMUL_0667	malate:quinone oxidoreductase	8.07174	8.25929	0.649305	0.0330769
SMUL_3048	hypothetical protein	5.159	5.34688	0.648822	0.41041
SMUL_0680	chromosome-partitioning protein ParA	7.21795	7.40586	0.648764	0.159942
SMUL_0858	aspartate--tRNA ligase	8.33555	8.52367	0.648456	0.0436168
SMUL_0203	NADH-ubiquinone oxidoreductase chain I	7.1693	7.35841	0.646991	0.00942058
SMUL_1007	desuccinylase/aspartoacylase subfamily peptidase	5.25295	5.44243	0.646434	0.62674
SMUL_0593	peptide chain release factor 2	7.64556	7.83636	0.644461	0.156093
SMUL_0751	membrane protein	8.22998	8.42135	0.643617	0.30432
SMUL_1905	proline--tRNA ligase	8.33867	8.53013	0.643487	0.0412041
SMUL_0489	translation elongation factor G	9.4057	9.59734	0.643213	0.0830025
SMUL_1156	hypothetical protein	6.45884	6.65198	0.641011	0.0422323
SMUL_0585	(dimethylallyl)adenosine tRNA methylthiotransferase MiaB	7.56749	7.76079	0.640765	0.0234205
SMUL_1970	protein translocase subunit SecA	8.68623	8.8799	0.640224	0.0387286
SMUL_2691	SSU ribosomal protein S14p (S29e), Zinc-independent	7.64249	7.83776	0.637868	0.0746213
SMUL_0965	hypothetical protein	7.61498	7.81035	0.637724	0.105686
SMUL_0851	DNA-directed RNA polymerase omega subunit	7.48184	7.67826	0.636181	0.247166
SMUL_2563	dTDP-glucose 4,6-dehydratase	8.02332	8.22029	0.635387	0.0991668
SMUL_2941	hypothetical protein	6.24133	6.43876	0.634707	0.0861327
SMUL_2008	carboxy-terminal-processing protease	8.33197	8.52953	0.634516	0.149533
SMUL_1283	putative acetyltransferase	5.65202	5.84984	0.634129	0.126256
SMUL_2678	DNA-directed RNA polymerase alpha subunit	8.52955	8.72763	0.63376	0.181693
SMUL_0295	histidinol-phosphate aminotransferase	7.97268	8.17109	0.633262	0.0929847
SMUL_0062	HNH endonuclease domain-containing protein	4.82876	5.02846	0.631394	0.711786
SMUL_0698	MTA/SAH nucleosidase	7.72062	7.92035	0.631348	0.0479062
SMUL_0119	putative ribosomal pseudouridine synthase	7.03766	7.23765	0.630961	0.124985
SMUL_0547	heat shock protein Hsp20	7.94417	8.14502	0.629738	0.0560314
SMUL_0684	ATP synthase delta chain	7.9239	8.12549	0.628655	0.0377012
SMUL_0110	adenylosuccinate lyase	7.94701	8.14958	0.627241	0.09345
SMUL_0551	fumarate reductase flavoprotein subunit	9.54518	9.74783	0.627119	0.148507
SMUL_0488	SSU ribosomal protein S7p (S5e)	8.53032	8.7345	0.624918	0.15601
SMUL_2447	3-deoxy-8-phosphooctulonate synthase	7.17743	7.38165	0.624844	0.128264
SMUL_1965	putative periplasmic serine endoprotease	8.18854	8.3929	0.624661	0.0727365
SMUL_1055	tryptophan synthase beta chain	7.33882	7.54327	0.624521	0.103167
SMUL_0201	NADH-ubiquinone oxidoreductase chain G	8.33987	8.54436	0.624463	0.0430995
SMUL_0661	L,L-diaminopimelate aminotransferase	7.5015	7.70679	0.623326	0.0462577
SMUL_0281	signal transduction histidine kinase CheA	8.75819	8.96395	0.622647	0.155302
SMUL_1940	heat shock protein GrpE	7.4736	7.68001	0.621714	0.0510475
SMUL_2394	aldehyde ferredoxin oxidoreductase	8.17332	8.38063	0.620435	0.0233102
SMUL_3005	thiazole synthase ThiG	7.13294	7.34028	0.620386	0.0919925
SMUL_1355	ABC transporter, ATP-binding protein	7.23477	7.44263	0.619649	0.0159065
SMUL_0516	hypothetical protein	6.85262	7.06052	0.61957	0.467999
SMUL_0789	putative oxaloacetate decarboxylase alpha chain	8.66613	8.87423	0.619297	0.0542658
SMUL_0011	L-proline glycine betaine ABC transport system ATP-binding protein ProV	7.97535	8.18407	0.61841	0.00875589
SMUL_2066	twin-arginine translocation protein TatB	6.80443	7.01339	0.618067	0.0657032
SMUL_2868	extracellular solute-binding protein, family 1	7.51417	7.72314	0.618062	0.172508
SMUL_2458	ATP-dependent zinc metalloprotease FtsH	8.55219	8.76278	0.61575	0.115531
SMUL_0107	ribonucleotide reductase of class III (anaerobic), large subunit	8.3631	8.57416	0.615089	0.0951664
SMUL_0674	LSU ribosomal protein L21p	8.02154	8.23289	0.614678	0.0737367
SMUL_0197	NADH-ubiquinone oxidoreductase chain C	7.67314	7.88462	0.614498	0.031198
SMUL_1089	putative ribosomal subunit interface protein	8.38224	8.59396	0.614155	0.0591841
SMUL_0779	polyribonucleotide nucleotidyltransferase	8.96013	9.17201	0.61393	0.0460637
SMUL_2206	RNA polymerase sigma factor RpoD	8.334	8.54609	0.613644	0.0815974
SMUL_3195	DNA topoisomerase I	8.14774	8.36088	0.612145	0.0527161
SMUL_1318	putative oxidoreductase, YkgE/YkgF-like	9.00075	9.21498	0.610625	0.0641247
SMUL_1902	porphobilinogen deaminase	7.53709	7.75153	0.610319	0.0616787
SMUL_3239	hypothetical protein	7.976	8.19076	0.609876	0.228454
SMUL_0247	ATP-dependent Clp protease ATP-binding subunit ClpX	7.89127	8.10666	0.608987	0.0152996
SMUL_1346	hydroxyethylthiazole kinase	6.66001	6.8755	0.608847	0.528515
SMUL_0401	aspartate-semialdehyde dehydrogenase	8.39491	8.61142	0.607423	0.111381
SMUL_1594	hypothetical protein	5.12356	5.34122	0.605808	0.448879
SMUL_0342	polysulfide reductase, subunit A	6.97703	7.19551	0.604676	0.128915
SMUL_2228	hypothetical protein	7.97582	8.19453	0.604359	0.136835
SMUL_1103	ketol-acid reductoisomerase	8.63221	8.85263	0.601987	0.165189
SMUL_0616	ATP-dependent RNA helicase RhlE	5.18381	5.40434	0.601828	0.32892
SMUL_0685	ATP synthase alpha chain	9.35587	9.57713	0.60082	0.0781912
SMUL_0483	LSU ribosomal protein L10p (P0)	8.30296	8.52614	0.598151	0.0352895
SMUL_0303	ferredoxin	7.69303	7.91641	0.597891	0.469044
SMUL_2527	acyl carrier protein AcpP	7.85073	8.07575	0.595636	0.382595
SMUL_2686	LSU ribosomal protein L15p (L27Ae)	8.2192	8.4444	0.595379	0.0879111
SMUL_3295	GTP-binding protein TypA/BipA	8.47903	8.70516	0.594121	0.055169
SMUL_2094	putative xanthine dehydrogenase accessory protein	5.6429	5.87114	0.591236	0.494577
SMUL_0540	hypothetical protein	6.67192	6.90044	0.590861	0.154118
SMUL_2918	putative periplasmic thioredoxin domain-containing protein	8.25491	8.48362	0.59059	0.126471
SMUL_2665	aminotransferase	7.7882	8.01712	0.590313	0.107814
SMUL_1045	5-methyltetrahydropteroyltriglutamate-- homocysteine methyltransferase	9.00308	9.23231	0.589887	0.220914
SMUL_0665	succinyl-diaminopimelate desuccinylase	6.50053	6.7298	0.589831	0.0799137
SMUL_2312	dimethylsulfoxide reductase DmsA	6.21627	6.44554	0.589828	0.216504
SMUL_0656	inosine-5'-monophosphate dehydrogenase	8.53401	8.76355	0.589466	0.0741947
SMUL_1643	acetolactate synthase large subunit	8.25868	8.48871	0.588802	0.0897948
SMUL_2663	adenylosuccinate synthetase	8.12845	8.35938	0.587586	0.121987
SMUL_0218	methyl-accepting chemotaxis protein	7.63243	7.8636	0.587261	0.145773
SMUL_0673	pyruvate kinase	8.24119	8.47268	0.586818	0.112959
SMUL_3161	biotin carboxylase	8.27821	8.5098	0.586687	0.0503996
SMUL_2075	polar amino acid-binding periplasmic protein	7.68738	7.91898	0.586684	0.19292
SMUL_1476	hypothetical protein	7.89182	8.12353	0.586534	0.0349635
SMUL_2689	LSU ribosomal protein L6p (L9e)	8.41036	8.64314	0.58509	0.0640985
SMUL_0484	LSU ribosomal protein L7/L12 (P1/P2)	8.58158	8.81595	0.58295	0.273832
SMUL_1863	putative GIY-YIG nuclease	4.87464	5.10946	0.582341	0.529883
SMUL_1433	NiFe hydrogenase nickel incorporation protein HypB	7.37275	7.60885	0.580621	0.109858
SMUL_1944	SSU ribosomal protein S15	8.33136	8.5681	0.57978	0.0342858
SMUL_2308	alanine--tRNA ligase	8.45451	8.69317	0.577223	0.148477
SMUL_1359	RND efflux system, membrane fusion protein CmeA	8.24841	8.48798	0.576015	0.0694359
SMUL_2347	citrate lyase beta chain	7.5279	7.76774	0.57566	0.394046
SMUL_0691	TonB-like protein	6.83702	7.07708	0.575354	0.227528
SMUL_0639	amino acid ABC transporter, amino acid-binding protein LivJ/LivK-like	8.73344	8.97392	0.574814	0.163188
SMUL_0013	L-proline glycine betaine binding ABC transporter protein ProX	8.22782	8.46832	0.574775	0.0357573
SMUL_0307	phosphate acyltransferase	7.46836	7.70908	0.57449	0.298792
SMUL_1060	signal peptidase I	7.32774	7.56868	0.574188	0.105955
SMUL_0688	ATP synthase epsilon chain	7.00574	7.25	0.569822	0.186749
SMUL_2095	phenylacetate-coenzyme A ligase	4.87507	5.11995	0.569008	0.357229
SMUL_2409	hypothetical protein	5.63634	5.8826	0.567203	0.0122128
SMUL_1272	D-alanine aminotransferase	7.7756	8.02209	0.566905	0.126
SMUL_3125	molybdenum transport ATP-binding protein ModC	6.04923	6.29646	0.565935	0.289783
SMUL_0985	hypothetical protein	5.82241	6.07018	0.565236	0.493462
SMUL_0241	branched-chain amino acid aminotransferase	7.96839	8.21624	0.565128	0.0531677
SMUL_2143	glycine--tRNA ligase beta subunit	8.34579	8.59424	0.564352	0.0911187
SMUL_1485	YqeY-like protein	6.24618	6.49466	0.564312	0.209851
SMUL_0198	NADH-ubiquinone oxidoreductase chain D	7.76293	8.01143	0.564284	0.011624
SMUL_0476	translation elongation factor Tu	9.49618	9.74481	0.564124	0.073414
SMUL_2999	ATP-dependent Clp protease proteolytic subunit	7.70798	7.95757	0.562864	0.139178
SMUL_2180	phosphonate-binding periplasmic protein	5.50152	5.75275	0.560751	0.494931
SMUL_1112	L-serine dehydratase	4.89287	5.14483	0.559805	0.315325
SMUL_2749	hypothetical protein	6.67875	6.93266	0.557303	0.0221348
SMUL_2302	glutamine synthetase	8.84433	9.09846	0.557019	0.102886
SMUL_2594	methyl-accepting chemotaxis protein	6.9265	7.1817	0.555644	0.301472
SMUL_2679	SSU ribosomal protein S4p (S9e)	8.6914	8.94675	0.555452	0.0677439
SMUL_2139	putative endonuclease	4.93559	5.19278	0.553107	0.70032
SMUL_0480	transcription antitermination protein NusG	7.80189	8.05988	0.552097	0.0910408
SMUL_0807	translation elongation factor P	7.71051	7.9685	0.552091	0.122871
SMUL_0562	SSU ribosomal protein S2p (SAe)	8.60045	8.85968	0.550514	0.0596489
SMUL_0232	thioredoxin	8.01399	8.27421	0.549263	0.222554
SMUL_1426	NiFe hydrogenase maturation protease HydD	4.95909	5.21991	0.5485	0.294049
SMUL_2101	aldehyde oxidoreductase	6.95534	7.21633	0.548287	0.0129912
SMUL_1409	putative aldose 1-epimerase	5.11559	5.37665	0.548208	0.141929
SMUL_2149	HI0933-like flavoprotein	4.68007	4.94401	0.54458	0.0494799
SMUL_2933	acyl-coenzyme A synthetase domain-containing protein	5.32694	5.59171	0.543546	0.470792
SMUL_1379	sodium/proline symporter	5.36852	5.63514	0.541224	0.395457
SMUL_0633	RelE-like protein	5.11553	5.3824	0.540912	0.568996
SMUL_0249	rod shape-determining protein MreC	6.73338	7.00085	0.540169	0.149885
SMUL_2092	putative alpha-ribazole-5'-phosphate phosphatase	4.79048	5.05805	0.540049	0.232213
SMUL_0642	amino acid ABC transporter, ATP-binding protein LivG-like	7.20853	7.47737	0.53847	0.12711
SMUL_3285	putative cAMP phosphodiesterases class-II	4.6435	4.9141	0.536287	0.408178
SMUL_0482	LSU ribosomal protein L1p (L10Ae)	8.54809	8.82065	0.533881	0.12539
SMUL_2692	LSU ribosomal protein L5p (L11e)	8.34572	8.6185	0.5336	0.154455
SMUL_3282	putative polysulfide reductase / sulfide dehydrogenase, chain A	7.74366	8.01824	0.531393	0.157953
SMUL_1096	Lon protease	8.70191	8.97755	0.530109	0.0804937
SMUL_2611	dUTPase	7.35053	7.62727	0.528754	0.177269
SMUL_0301	putative peroxiredoxin	8.27161	8.5493	0.527605	0.173586
SMUL_0787	FAD/FMN-dependent dehydrogenase	9.25615	9.53413	0.527254	0.0409002
SMUL_1424	membrane-bound NiFe hydrogenase large subunit	8.7409	9.01948	0.526521	0.0468319
SMUL_0686	ATP synthase gamma chain	8.28971	8.57021	0.524196	0.0357937
SMUL_0001	chromosomal replication initiator protein DnaA	7.49114	7.77178	0.524032	0.10107
SMUL_2551	hypothetical protein	7.29265	7.57434	0.522761	0.0783142
SMUL_2709	Ftr1/P19 iron uptake system periplasmic protein p19	6.78148	7.06323	0.5227	0.0475394
SMUL_3233	Dabb family protein	7.342	7.62391	0.522502	0.0472542
SMUL_0290	LSU ribosomal protein L25p	8.65036	8.93436	0.52	0.0917928
SMUL_0504	putative two-component sensor histidine kinase	6.39233	6.67657	0.519706	0.191274
SMUL_0702	glutamate synthase [NADPH]	8.12916	8.41811	0.514103	0.103459
SMUL_3158	NADP-dependent malic enzyme	8.56504	8.85479	0.513156	0.00602993
SMUL_0463	amino acid ABC transporter, amino acid-binding protein LivJ/LivK-like	7.55618	7.84594	0.513149	0.0330261
SMUL_2526	beta-ketoacyl-[acyl-carrier-protein] synthase II	8.37292	8.66292	0.512866	0.101678
SMUL_1423	membrane-bound NiFe hydrogenase small chain precursor	7.78904	8.07919	0.51268	0.358635
SMUL_0854	putative dioxygenase	7.85944	8.14967	0.512598	0.251835
SMUL_0466	amino acid ABC transporter, ATP-binding protein LivG-like	4.63246	4.92446	0.510508	0.450908
SMUL_0870	hypothetical protein	4.69008	4.98296	0.509461	0.307594
SMUL_2938	DEAD-box ATP-dependent RNA helicase CshA	8.35986	8.65486	0.506982	0.0813279
SMUL_2702	LSU ribosomal protein L4p (L1e)	8.34849	8.6452	0.504991	0.0747853
SMUL_0194	AAA family ATPASE	7.87788	8.17571	0.503699	0.00650193
SMUL_2645	SSU ribosomal protein S9p (S16e)	8.07269	8.3708	0.503372	0.0722101
SMUL_1597	DNA-binding protein HU-beta	9.02772	9.32613	0.503025	0.0444981
SMUL_2291	signal recognition particle, subunit Ffh	7.83484	8.13349	0.50275	0.282274
SMUL_3157	uracil phosphoribosyltransferase	7.19344	7.49406	0.500476	0.00116918
SMUL_0457	hypothetical protein	7.0083	7.30895	0.500437	0.0394118
SMUL_0235	amidophosphoribosyltransferase	7.83242	8.13403	0.499337	0.0946854
SMUL_2994	iron-sulfur cluster assembly scaffold protein IscU/NifU-like	7.71058	8.01225	0.499254	0.0676587
SMUL_2286	LSU ribosomal protein L19p	8.20832	8.51159	0.497432	0.0200209
SMUL_0563	translation elongation factor Ts	8.75874	9.06206	0.497361	0.0449503
SMUL_2872	formate dehydrogenase, iron-sulfur subunit FdhB	8.2193	8.5231	0.496822	0.0647979
SMUL_0172	nitrogen regulatory protein P-II	7.79823	8.10303	0.495674	0.0539651
SMUL_1866	hypothetical protein	5.99478	6.30101	0.494054	0.11629
SMUL_0248	rod shape-determining protein MreB	8.10844	8.41477	0.49394	0.073228
SMUL_2683	translation initiation factor 1	7.27437	7.58144	0.493099	0.050133
SMUL_2873	formate dehydrogenase, subunit alpha FdhA	9.34608	9.65397	0.492159	0.0309781
SMUL_1048	RmlC-like domain-containing protein	6.41583	6.72425	0.491559	0.496225
SMUL_2444	6,7-dimethyl-8-ribityllumazine synthase RibH	7.51239	7.8216	0.490681	0.0407358
SMUL_2695	30S ribosomal protein S17	8.45022	8.75995	0.490076	0.0726151
SMUL_2402	Mrp-like protein	8.31631	8.62705	0.488948	0.0805801
SMUL_2805	response regulator	4.97204	5.28336	0.488288	0.380075
SMUL_2920	response regulator BaeR-like	4.93014	5.24155	0.488194	0.189753
SMUL_2640	chloride channel protein	5.31068	5.62299	0.487171	0.0197568
SMUL_0552	fumarate reductase iron-sulfur protein	8.46534	8.77822	0.486544	0.150432
SMUL_0375	3-dehydroquinate dehydratase II	7.20837	7.52208	0.485616	0.042633
SMUL_1631	putative periplasmic component of nickel/cobalt ECF transporter, NikK	8.57331	8.88759	0.484968	0.0660534
SMUL_1663	methyl-accepting chemotaxis protein	7.19489	7.51036	0.483646	0.0186439
SMUL_0724	thiamin biosynthesis protein ThiC	7.98191	8.29836	0.482561	0.0677723
SMUL_0569	arginin-tRNA ligase	7.92747	8.24408	0.482383	0.0378216
SMUL_0020	hypothetical protein	6.07803	6.39501	0.48197	0.312484
SMUL_2687	SSU ribosomal protein S5p (S2e)	8.36557	8.68512	0.479122	0.110658
SMUL_0568	twin-arginine translocation protein TatA	7.9105	8.23117	0.477891	0.170913
SMUL_2699	LSU ribosomal protein L22p (L17e)	7.81325	8.13413	0.477659	0.0663307
SMUL_2865	ABC-type tungstate transport system, periplasmic binding protein	8.28534	8.60655	0.4773	0.0312679
SMUL_0095	iron chelate uptake transporter (FeCT) family, periplasmic substrate binding protein	7.66683	7.98882	0.476449	0.160945
SMUL_1877	hypothetical protein	7.33053	7.6539	0.474927	0.124483
SMUL_2592	methyl-accepting chemotaxis protein	4.9116	5.23612	0.473678	0.348037
SMUL_0841	hypothetical protein	7.27402	7.59946	0.472672	0.143451
SMUL_1277	TMAO reductase-like protein	4.5295	4.85601	0.471508	0.150526
SMUL_0599	transcription termination factor Rho	8.21179	8.53921	0.470518	0.0464032
SMUL_2260	preprotein translocase subunit YajC	7.91454	8.24285	0.469559	0.00779639
SMUL_0681	chromosome-partitioning protein ParB	7.74459	8.07663	0.46554	0.122843
SMUL_3262	hypothetical protein	8.15617	8.48823	0.465522	0.0139057
SMUL_2660	hypothetical protein	7.6443	7.97711	0.464709	0.059063
SMUL_0902	hypothetical protein	8.53431	8.86736	0.46447	0.0756741
SMUL_2700	LSU ribosomal protein L2p (L8e)	8.84357	9.17665	0.464425	0.109507
SMUL_0381	RNA polymerase sigma factor for flagellar operon	5.03534	5.36978	0.462973	0.697775
SMUL_0697	malonyl CoA-acyl carrier protein transacylase	7.20198	7.53818	0.461113	0.0839629
SMUL_2460	chemotaxis regulator CheY	6.75885	7.09661	0.459451	0.14171
SMUL_2096	putative FeS oxidoreductase	5.10754	5.4461	0.458603	0.178986
SMUL_2998	cell division trigger factor	8.84762	9.18634	0.458438	0.0263487
SMUL_0196	NADH-ubiquinone oxidoreductase chain B	7.05643	7.39601	0.457524	0.0239626
SMUL_3066	efflux protein	4.88745	5.2282	0.456306	0.0726658
SMUL_1008	desuccinylase/aspartoacylase subfamily peptidase	4.98212	5.32307	0.456087	0.150871
SMUL_3280	putative polysulfide reductase / sulfide dehydrogenase, chain C	6.11743	6.4605	0.453877	0.0180603
SMUL_0687	ATP synthase beta chain	9.05422	9.40005	0.450987	0.0492031
SMUL_0141	SSU ribosomal protein S21p	8.15823	8.50469	0.450341	0.0411225
SMUL_0675	LSU ribosomal protein L27p	7.92241	8.27371	0.445348	0.0571182
SMUL_1130	peptidyl-prolyl cis-trans isomerase	7.79626	8.14827	0.444619	0.0285197
SMUL_0677	glutamate 5-kinase	7.08235	7.43484	0.444132	0.0987905
SMUL_0683	ATP synthase B chain	7.80111	8.15463	0.443082	0.059982
SMUL_0580	enoyl-[acyl-carrier-protein] reductase [NADH]	8.09848	8.452	0.443078	0.0612455
SMUL_0096	methyltransferase domain-containing protein	6.35387	6.7089	0.441538	0.109331
SMUL_2874	formate dehydrogenase accessory protein FdhE	7.00033	7.35539	0.441512	0.113111
SMUL_2703	LSU ribosomal protein L3p (L3e)	8.6304	8.98811	0.438818	0.119368
SMUL_1288	nitrogenase (molybdenum-iron) beta chain	4.872	5.23128	0.437238	0.0689044
SMUL_2704	SSU ribosomal protein S10p (S20e)	8.00227	8.36202	0.436767	0.0702967
SMUL_0873	putative N-acetyltransferase	6.12056	6.48083	0.436243	0.309658
SMUL_0772	L-aspartate oxidase	7.38988	7.75019	0.436203	0.121755
SMUL_0227	membrane protein	7.55213	7.91294	0.435699	0.140306
SMUL_2696	LSU ribosomal protein L29p (L35e)	7.97691	8.34019	0.433227	0.105882
SMUL_1646	hypothetical protein	6.7883	7.1532	0.431615	0.0665844
SMUL_2750	hypothetical protein	7.07965	7.44461	0.431563	0.0975989
SMUL_1875	TonB dependent/ligand-gated channel protein	5.44717	5.81321	0.430485	0.399588
SMUL_2697	LSU ribosomal protein L16p (L10e)	7.93449	8.30333	0.427719	0.0775157
SMUL_1690	hypothetical protein	7.56462	7.93358	0.427598	0.244753
SMUL_0986	heat shock protein 60 family chaperone GroEL	9.33123	9.70226	0.425572	0.0342125
SMUL_2646	LSU ribosomal protein L13p (L13Ae)	8.23047	8.60572	0.421452	0.0683134
SMUL_0188	manganese/zinc/iron chelate uptake transporter (MZT) family, periplasmic-binding protein	6.94378	7.32426	0.41641	0.00799928
SMUL_2501	cytochrome c-like protein	8.13178	8.5131	0.415605	0.0540469
SMUL_0333	cold shock protein CspA	8.33171	8.71472	0.413995	0.100654
SMUL_0638	putative membrane protein	6.34545	6.72978	0.412734	0.0481437
SMUL_2140	hypothetical protein	5.39698	5.78355	0.410613	0.210201
SMUL_2025	hypothetical protein	6.10077	6.48781	0.410164	0.21996
SMUL_2677	LSU ribosomal protein L17p	8.13876	8.52645	0.409554	0.0896964
SMUL_0114	putative nucleoside phosphorylase	4.60319	4.99116	0.409291	0.194234
SMUL_0477	LSU ribosomal protein L33p	7.42766	7.8162	0.408751	0.00418227
SMUL_2858	hypothetical protein	7.44319	7.8318	0.408685	0.0585599
SMUL_2753	hypothetical protein	5.10711	5.50273	0.402138	0.187667
SMUL_1951	riboflavin biosynthesis protein RibC	6.56976	6.96643	0.401166	0.290355
SMUL_0406	TRAP transporter solute receptor, TAXI family precursor	8.4878	8.8858	0.39994	0.0397688
SMUL_0300	peroxide-responsive repressor PerR	5.7604	6.16117	0.3974	0.406279
SMUL_1560	cobalt-precorrin-4 C11-methyltransferase CbiF	4.4265	4.82808	0.396662	0.326879
SMUL_2300	hypothetical protein	6.72355	7.12546	0.396363	0.12188
SMUL_0192	putative outer membrane protein	7.93761	8.33992	0.395994	0.0119604
SMUL_2014	chaperone protein HtpG	8.95146	9.35736	0.392733	0.0125242
SMUL_0814	putative RNA-bindining protein	4.94155	5.34753	0.392669	0.62709
SMUL_0343	polysulfide reductase, subunit B	5.60952	6.01758	0.390794	0.0909857
SMUL_2680	SSU ribosomal protein S11p (S14e)	7.82656	8.23505	0.390402	0.127308
SMUL_3159	glutamate--tRNA ligase	8.01277	8.42754	0.384799	0.0129575
SMUL_0059	putative D-2-hydroxyacid dehydrogenase	6.56385	6.98436	0.379742	0.278075
SMUL_1709	transcriptional regulator, TetR family	6.64918	7.07143	0.378222	0.149319
SMUL_2965	DNA-binding response regulator KdpE	4.49068	4.91306	0.37811	0.35399
SMUL_0979	hypothetical protein	7.50581	7.92933	0.377115	0.0931592
SMUL_2638	putative NADH-dependent butanol dehydrogenase A	7.59719	8.02876	0.370197	0.0615968
SMUL_0481	LSU ribosomal protein L11p (L12e)	8.26216	8.69603	0.368239	0.0764662
SMUL_2236	N-terminal methylation protein	7.98249	8.41818	0.366702	0.0810209
SMUL_0863	L-lactate permease	7.89716	8.33606	0.363997	0.153531
SMUL_2806	methyl-accepting chemotaxis sensory transducer	6.67668	7.11666	0.363099	0.089784
SMUL_0394	putative amidophosphoribosyltransferase	4.66672	5.10678	0.363022	0.156451
SMUL_0776	phosphoribosylamine--glycine ligase	8.00369	8.44939	0.358338	0.117654
SMUL_0987	heat shock protein 60 family co-chaperone GroES	8.06412	8.5138	0.35507	0.0140832
SMUL_2976	hypothetical protein	6.16689	6.61828	0.353679	0.0554453
SMUL_2690	SSU ribosomal protein S8p (S15Ae)	8.33411	8.78768	0.351905	0.0444188
SMUL_2681	SSU ribosomal protein S13p (S18e)	8.04827	8.50689	0.347837	0.0435472
SMUL_3244	PhoH-family protein	4.59125	5.05571	0.343194	0.356574
SMUL_2811	putative 2-hydroxyglutaryl-CoA dehydratase	8.34496	8.82236	0.333121	0.12945
SMUL_2701	LSU ribosomal protein L23p (L23Ae)	8.06168	8.53965	0.332683	0.0477632
SMUL_0224	LSU ribosomal protein L31p	7.46576	7.9441	0.332404	0.0521936
SMUL_0672	hypothetical protein	7.07336	7.55295	0.331447	0.14287
SMUL_0138	LSU ribosomal protein L20p	8.0081	8.49193	0.32822	0.24052
SMUL_1939	chaperone protein DnaK	8.93884	9.42432	0.326978	0.0264063
SMUL_3288	ribosome recycling factor	7.10482	7.59111	0.326369	0.315993
SMUL_3183	putative hydrolase (HAD superfamily)	6.4815	6.96876	0.325641	0.126295
SMUL_2157	3-isopropylmalate dehydratase small subunit	7.09204	7.58177	0.323792	0.157548
SMUL_0682	ATP synthase B' chain	7.64326	8.13695	0.320858	0.0104015
SMUL_2693	LSU ribosomal protein L24p (L26e)	7.91827	8.41368	0.319583	0.0721029
SMUL_1778	DNA-binding protein HU, epsilon-proteobacterial type	7.01653	7.5166	0.316178	0.040345
SMUL_0330	putative riboflavin biosynthesis protein RibD	6.03684	6.54182	0.312623	0.0606943
SMUL_2688	LSU ribosomal protein L18p (L5e)	8.18388	8.68909	0.312457	0.0593328
SMUL_2751	hypothetical protein	6.69671	7.2052	0.310104	0.112909
SMUL_2181	hypothetical protein	4.62082	5.14079	0.302022	0.337029
SMUL_0293	diaminopimelate decarboxylase	7.91442	8.43539	0.301324	0.104559
SMUL_0304	nucleoside diphosphate kinase	7.74407	8.27112	0.297128	0.0260125
SMUL_0129	SSU ribosomal protein S20p	7.9477	8.47686	0.295692	0.0488572
SMUL_2694	LSU ribosomal protein L14p (L23e)	8.21854	8.7493	0.294605	0.0532346
SMUL_2396	putative sulfur carrier protein	4.65671	5.18754	0.294557	0.0438022
SMUL_1640	FAD-dependent oxidoreductase	7.76601	8.30056	0.292044	0.00714696
SMUL_0968	putative oxidoreductase	7.27775	7.81829	0.288044	0.0389192
SMUL_2771	ferric siderophore transport system, periplasmic binding protein TonB	4.64433	5.18947	0.28501	0.0445685
SMUL_0833	DNA polymerase III alpha subunit	7.75138	8.29723	0.284547	0.0490241
SMUL_3289	orotate phosphoribosyltransferase	7.21291	7.76471	0.280672	0.204798
SMUL_2356	tricarboxylate transport protein TctC	7.50636	8.05977	0.279629	0.0424124
SMUL_1053	cytosol aminopeptidase PepA	7.99902	8.56022	0.274663	0.122474
SMUL_0470	hypothetical protein	6.90489	7.46789	0.273527	0.0384554
SMUL_2575	putative periplasmic substrate-binding protein	6.04705	6.62063	0.266944	0.190024
SMUL_2774	ferric siderophore transport system, biopolymer transport protein ExbB	5.5684	6.15118	0.261344	0.056314
SMUL_1633	putative membrane-bound component of nickel/cobalt ECF transporter, NikN-like	7.24763	7.8438	0.253414	0.065366
SMUL_2032	hypothetical protein	4.82559	5.42999	0.248657	0.0414859
SMUL_0632	CopG-like DNA-binding protein	6.04592	6.65352	0.246831	0.0405426
SMUL_0104	TPR repeat-containing protein	5.86809	6.47967	0.244579	0.210443
SMUL_2279	YcfJ-like protein	6.97278	7.58864	0.242184	0.0442759
SMUL_0479	putative preprotein translocase subunit SecE	7.03489	7.65265	0.241125	0.0367741
SMUL_1097	SSU ribosomal protein S18p	8.13279	8.75866	0.236666	0.0486953
SMUL_0622	TRAP-type C4-dicarboxylate transport system, periplasmic component	7.43767	8.07114	0.232555	0.00185167
SMUL_1361	RND efflux system, outer membrane lipoprotein, CmeC	8.12269	8.7583	0.231415	0.0927148
SMUL_1235	ferredoxin	5.50474	6.14467	0.229126	0.141466
SMUL_2010	phosphoribosylformylglycinamidine synthase, PurS subunit	7.1893	7.83684	0.225143	0.0398804
SMUL_2853	TonB-like protein	4.48196	5.13384	0.222909	0.0241024
SMUL_2570	molybdopterin oxidoreductase subunit B	4.13978	4.79842	0.219462	0.283123
SMUL_0487	SSU ribosomal protein S12p (S23e)	7.43955	8.10562	0.215742	0.338951
SMUL_1394	putative tautomerase	4.33922	5.03083	0.203419	0.0893893
SMUL_2607	multi-sensor signal transduction histidine kinase	6.23761	6.93153	0.202338	0.00922451
SMUL_2528	3-oxoacyl-[acyl-carrier protein] reductase	7.6558	8.35231	0.201137	0.0629808
SMUL_0402	membrane protein	6.1484	6.85611	0.196017	0.00275361
SMUL_2788	cell division inhibitor	6.36842	7.07815	0.195106	0.225799
SMUL_2219	FeoA	5.87265	6.59054	0.191473	0.451841
SMUL_0737	putative periplasmic protein	5.22524	5.95128	0.187915	0.261712
SMUL_2290	SSU ribosomal protein S16p	7.75152	8.48046	0.186666	0.0435644
SMUL_1639	cytochrome c	6.69713	7.43412	0.183237	0.00561291
SMUL_1850	hypothetical protein	5.47841	6.22099	0.180891	0.0280017
SMUL_3136	putative type IIs restriction endonuclease	7.28311	8.02954	0.179295	0.0983293
SMUL_1436	NiFe hydrogenase metallocenter assembly protein HypE	6.82475	7.57217	0.17889	0.0699075
SMUL_3192	putative glycosyltransferase	4.75278	5.5079	0.175744	0.144648
SMUL_0950	molybdopterin oxidoreductase chain A-like protein	6.02932	6.79031	0.173387	0.180541
SMUL_2030	isochorismatase	5.20946	6.00603	0.159745	0.282263
SMUL_2089	K+ Transporter family protein	4.33511	5.13584	0.158223	0.00833994
SMUL_2246	LSU ribosomal protein L28p	7.58444	8.39115	0.156062	0.0877405
SMUL_0679	putative biotin-protein ligase	5.78073	6.59351	0.153891	0.127413
SMUL_3260	hypothetical protein	8.42704	9.25238	0.149507	0.00491355
SMUL_1260	OmpA domain-containing protein	6.25422	7.08289	0.148364	0.107958
SMUL_3261	hypothetical protein	7.68997	8.53416	0.143157	0.00297601
SMUL_0341	hypothetical protein	5.74184	6.59854	0.13909	0.495995
SMUL_2682	50S ribosomal protein L36	6.7082	7.58223	0.13365	0.189146
SMUL_2292	RNA pseudouridine synthase	7.26251	8.15677	0.127568	0.0945363
SMUL_2717	putative FeoA protein	5.22842	6.1425	0.121877	0.0884082
SMUL_0269	putative transcriptional regulator	4.58303	5.51636	0.116591	0.0321203
SMUL_2182	ATP-dependent DNA helicase RecQ	6.74068	7.70685	0.1081	0.0860685
SMUL_2902	formate dehydrogenase accessory protein FdhE	4.70743	5.67482	0.107799	0.312311
SMUL_0926	outer membrane porin	6.34359	7.36323	0.0955778	0.0757343
SMUL_1348	zinc transporter ZupT	3.74574	4.77865	0.0927022	0.0990337
SMUL_2351	outer membrane porin	7.37912	8.42559	0.089853	0.0547254
SMUL_0523	hypothetical protein	4.52374	5.64314	0.0759628	0.056412
SMUL_1301	putative histidine kinase	4.5348	5.73855	0.0625535	0.134827
SMUL_0530	large-conductance mechanosensitive channel	5.21474	6.43282	0.0605236	0.129093
SMUL_0306	LSU ribosomal protein L32p	6.51998	7.74321	0.0598086	0.0250393
SMUL_0699	tRNA(Cytosine32)-2-thiocytidine synthetase	6.39734	7.62978	0.0585547	0.0983995
SMUL_0611	hypothetical protein	4.64907	5.89935	0.0561983	0.216424
SMUL_1713	hypothetical protein	5.34509	6.76588	0.0379495	0.00300194
SMUL_0582	hypothetical protein	5.24181	6.68619	0.0359435	0.104105
SMUL_2421	macrolide export ABC transporter ATPase	4.21047	5.75918	0.0282674	0.0337947
SMUL_1611	putative membrane protein	4.38365	5.94824	0.0272527	0.109004
SMUL_2173	putative two-component response regulator	4.31639	5.88204	0.0271866	0.110211
SMUL_1948	hypothetical protein	4.74455	6.36508	0.0239587	0.119093
SMUL_1310	soluble, cytoplasmic ECH-like hydrogenase electron-transferring small subunit CooL	4.81307	6.46963	0.0220516	0.0747988
