# Supplementary material for: Hydrogen production by Sulfurospirillum species enables syntrophic interactions of Epsilonproteobacteria
Source: Nat Commun. 2018 Nov 19;9:4872. doi: 10.1038/s41467-018-07342-3 (PMC6242987; doi:10.1038/s41467-018-07342-3)
Supplement: Supplementary file 8 — Supplementary Data 5 [file 41467_2018_7342_MOESM8_ESM.xlsx]

## Sheet: Manual
This table contains an overview of the proteome of cells adapted to pyruvate fermentation (Pyr Ad) compared that of non-adapted cells (Pyr) of S. multivorans
Values given are averages (Avg) of the logarithmized and normalized data derived from the top 3 peptide areas of each protein.
Only quantified proteins (identified in at least two of the three replicates) were taken into account
Ratio and p-value (S. multivorans and S. cavolei) from pyruvate fermentation versus pyruvate/fumarate were taken from Supplementary Dataset 2
Marked in red are proteins significantly more abundant in pyruvate-adapted S. multivorans cells which were significantly more abundant in both S. multivorans and S. cavolei cells cultivated fermentatively on pyruvate

## Sheet: Tabelle1
Accession	Description	Avg Pyr	Avg Pyr Ad	Ratio Pyr_Ad:Pyr	p-value	Ratio Pyr:Pyr/Fum	p-value (Pyr:Pyr/Fum	S. cavolei Accession	Description2	Avg Pyr2	Avg Pyr Ad2	Ratio Pyr_Ad:Pyr2	p-value3	p-value4
SMUL_0001	chromosomal replication initiator protein DnaA	7.47394	7.48119	1.01684	0.891232	1.0861	0.81497
SMUL_0002	DNA polymerase III beta subunit	8.30363	8.0958	0.619692	0.201468	1.55354	0.014398
SMUL_0003	DNA gyrase subunit B	8.457	8.57219	1.30372	0.264724	0.822384	0.116409
SMUL_0004	GGDEF & EAL domain-containing protein	6.25262	6.39091	1.37495	0.521561	0.999527	0.877203
SMUL_0005	PreQ(1) synthase	6.6626	7.15204	3.08638	0.310975	0.580098	0.0142571
SMUL_0006	putative HD superfamily hydrolase	6.50112	6.78038	1.90218	0.40414	3.10315	0.167552
SMUL_0008	uracil-DNA glycosylase, family 1	5.90846	6.25648	2.22851	0.308688	0.662891	0.0403293
SMUL_0011	L-proline glycine betaine ABC transport system ATP-binding protein ProV	7.81791	7.78676	0.930784	0.811824	0.339894	0.000131773
SMUL_0012	L-proline glycine betaine ABC transport system permease protein ProW	7.43814	7.05254	0.411531	0.00239116	0.519959	0.0363147
SMUL_0013	L-proline glycine betaine binding ABC transporter protein ProX	8.46023	7.83088	0.234774	0.0010967	0.601848	0.00588838
SMUL_0015	L(+)-tartrate dehydratase alpha subunit	5.49449	6.08035	3.85346	0.172094	#N/A	#N/A
SMUL_0016	L(+)-tartrate dehydratase beta subunit	5.33935	5.44406	1.27267	0.744651	#N/A	#N/A
SMUL_0017	transcriptional regulator, GntR family	6.41237	6.8537	2.76272	0.232746	1.01106	0.790289
SMUL_0020	hypothetical protein	6.17509	5.55508	0.239879	0.180557	0.998357	0.827379
SMUL_0021	hcp beta-lactamase family protein	6.32652	6.21561	0.774619	0.844704	0	0
SMUL_0023	hypothetical protein	6.35887	7.38271	10.5643	0.0978322	0	0
SMUL_0024	hypothetical protein	7.26114	7.75653	3.1289	0.000354555	0.232798	0.000685549
SMUL_0025	hcp beta-lactamase family protein	6.46121	7.44694	9.67676	0.00365503	#N/A	#N/A
SMUL_0030	hypothetical protein	7.37381	7.52853	1.42799	0.0781058	0.385665	0.00165078
SMUL_0042	putative integrase	7.38702	7.54435	1.43658	0.411705	0.715036	0.0120204
SMUL_0044	methyl-accepting chemotaxis protein	7.26895	8.1929	8.39376	0.00064665	1.14454	0.324888
SMUL_0046	aspartate:alanine exchanger (AAEx) family protein	6.8694	6.82352	0.899763	0.69605	0.451544	0.00287507
SMUL_0058	hypothetical protein	5.72894	5.85123	1.32521	0.644179	2.3503	0.00182214
SMUL_0059	putative D-2-hydroxyacid dehydrogenase	6.82328	6.51712	0.494124	0.017621	2.33608	0.000726819
SMUL_0060	isochorismatase family protein	5.36797	5.15175	0.607829	0.32472	4.04744	0.000476659
SMUL_0062	HNH endonuclease domain-containing protein	5.13803	5.16784	1.07104	0.835913	#N/A	#N/A
SMUL_0068	putative methyltransferase	5.83168	6.08383	1.78708	0.497295	0	0
SMUL_0071	ammeMemoRadiSam system protein A, AMMECR1	5.66264	5.52055	0.720942	0.465142	0	0
SMUL_0073	putative periplasmic protein	6.30299	6.42365	1.32025	0.432294	0.539049	0.00396783
SMUL_0076	esterase	6.73645	6.55709	0.661665	0.0322231	1.17481	0.412337
SMUL_0077	putative FAD-dependent dehydrogenase	7.11892	7.2317	1.29654	0.0912233	0.797646	0.301041
SMUL_0078	hypothetical protein	6.05948	6.41754	2.28068	0.179462	#N/A	#N/A
SMUL_0079	cytoplasmic formate dehydrogenase	7.50165	7.78081	1.90179	0.0205026	0.958026	0.533783
SMUL_0080	diguanylate cyclase domain-containing protein	6.68659	6.58081	0.783815	0.381695	#N/A	#N/A
SMUL_0082	HipA domain-containing protein	6.54834	6.62064	1.18113	0.312245	1.50959	0.297026
SMUL_0089	dihydroxy-acid dehydratase	8.32598	8.23206	0.805531	0.150852	1.64925	0.0193277
SMUL_0090	multiple antibiotic resistance (MarC)-related protein	5.05484	4.97778	0.837431	0.775711	#N/A	#N/A
SMUL_0092	TonB-dependent receptor domain-containing protein	5.55911	6.51473	9.02858	0.00219984	#N/A	#N/A
SMUL_0093	iron chelate uptake transporter (FeCT) family, ATPase	6.8511	6.78173	0.852375	0.458545	1.03975	0.97902
SMUL_0094	iron chelate uptake transporter (FeCT) family, permease	5.71642	6.02063	2.01472	0.57044	#N/A	#N/A
SMUL_0095	iron chelate uptake transporter (FeCT) family, periplasmic substrate binding protein	7.75911	7.64882	0.775719	0.248552	0.74607	0.0673899
SMUL_0096	methyltransferase domain-containing protein	6.66801	6.69888	1.07365	0.933181	0.904616	0.47794
SMUL_0097	methyl-accepting chemotaxis protein	8.05346	7.55033	0.313957	0.00246391	1.16241	0.365853
SMUL_0098	UTP-glucose-1-phosphate uridylyltransferase	7.55731	7.73609	1.50933	0.0273839	0.960019	0.554259
SMUL_0099	CTP synthase	8.10443	8.16142	1.14023	0.58218	1.08453	0.834124
SMUL_0100	single-stranded-DNA-specific exonuclease RecJ	6.91323	7.14198	1.69336	0.000285586	0.488894	0.102927
SMUL_0101	protein-L-isoaspartate O-methyltransferase	6.10448	6.27186	1.4702	0.0960498	1.69659	0.256323
SMUL_0102	putative hydrolase	5.37739	5.62173	1.75526	0.155844	0.689968	0.0409211
SMUL_0103	ribonucleotide reductase of class Ia (aerobic), beta subunit	7.30879	7.4888	1.51361	0.0666645	0.728994	0.0283404
SMUL_0104	TPR repeat-containing protein	5.78682	5.95598	1.47622	0.111378	#N/A	#N/A
SMUL_0105	ribonucleotide reductase of class III (anaerobic), activating protein	6.41997	6.48775	1.16889	0.780622	0.350063	0.0100269
SMUL_0106	hypothetical protein	5.86359	6.14574	1.9149	0.310633	#N/A	#N/A
SMUL_0107	ribonucleotide reductase of class III (anaerobic), large subunit	8.38256	8.47905	1.24881	0.430261	0.899945	0.3101
SMUL_0108	putative aspartate racemase	5.78175	5.64606	0.731667	0.247662	0.98365	0.858193
SMUL_0109	ribonucleotide reductase of class Ia (aerobic), alpha subunit	8.05586	8.10552	1.12116	0.432647	0.777399	0.0598253
SMUL_0110	adenylosuccinate lyase	7.85949	7.93947	1.20221	0.206402	0.858199	0.158621
SMUL_0112	fumarylacetoacetate hydrolase family protein	6.67188	6.89181	1.65932	0.10515	0.175348	0.000440933
SMUL_0113	dual-specificity RNA methyltransferase RlmN	6.59001	6.89154	2.0023	0.216402	1.30062	0.445195
SMUL_0114	putative nucleoside phosphorylase	4.90498	4.82919	0.839866	0.797702	8.62969	0.0157409
SMUL_0115	imidazole glycerol phosphate synthase cyclase subunit	6.73595	6.77053	1.08287	0.712451	0.981778	0.944806
SMUL_0116	dimethyladenosine transferase	6.50582	6.83896	2.15346	0.00777067	1.59084	0.0255449
SMUL_0117	ribonuclease J	8.36055	8.31244	0.895124	0.525804	0.96162	0.523394
SMUL_0118	arabinose 5-phosphate isomerase	7.31252	7.4606	1.4063	0.028847	0.80901	0.0885801
SMUL_0119	putative ribosomal pseudouridine synthase	7.04792	7.11429	1.16511	0.487278	0.880825	0.360841
SMUL_0120	ATPase, AAA family	6.45527	6.71709	1.82733	0.379834	1.5568	0.142243
SMUL_0121	hypothetical protein	6.34312	6.55126	1.61489	0.000954207	0.814616	0.377947
SMUL_0123	hypothetical protein	7.00168	6.89162	0.776131	0.421434	2.13936	0.0164899
SMUL_0124	phosphoribosylformylglycinamidine cyclo-ligase	7.59485	7.75378	1.44187	0.0315461	0.894505	0.281229
SMUL_0125	dephospho-CoA kinase	6.80036	7.18929	2.44864	0.340173	1.29638	0.162166
SMUL_0126	diaminopimelate epimerase	7.35145	7.20245	0.709576	0.168072	0.824668	0.445885
SMUL_0127	FlgJ/Bax-like protein	5.73974	5.81656	1.19349	0.759559	1.05049	0.998598
SMUL_0128	peptide chain release factor 1	7.44139	7.67352	1.70659	0.00976053	0.816804	0.108904
SMUL_0129	SSU ribosomal protein S20p	7.72002	7.84437	1.33153	0.220915	1.06131	0.953514
SMUL_0130	putative potassium channel protein	6.03262	5.9289	0.787556	0.582972	#N/A	#N/A
SMUL_0132	phosphoglucosamine mutase / phosphomannomutase	8.15835	8.26731	1.28516	0.0169623	1.21718	0.206876
SMUL_0135	threonyl-tRNA synthetase	8.16812	8.35867	1.55077	0.0626493	0.526221	0.00977305
SMUL_0136	translation initiation factor 3	7.04266	7.21098	1.47339	0.0566892	0.860673	0.165403
SMUL_0138	LSU ribosomal protein L20p	8.01122	7.83523	0.666826	0.442645	0.481594	0.000669589
SMUL_0139	FixG-like membrane-integral 4Fe4S cluster protein	8.05627	7.74137	0.484284	0.000265189	2.51814	0.0312473
SMUL_0140	recombinase-like protein	6.67686	6.5065	0.67552	0.296995	1.51043	0.423804
SMUL_0141	SSU ribosomal protein S21p	8.00219	8.11954	1.31026	0.189512	0.530274	0.0149126
SMUL_0142	HTH domain-containing protein	6.93824	6.85122	0.818415	0.145682	1.411	0.225682
SMUL_0143	lipoprotein	7.41418	7.43831	1.05715	0.764987	0.616648	0.00904412
SMUL_0144	glutathionylspermidine synthetase	7.62019	7.64312	1.0542	0.723209	1.33001	0.317382
SMUL_0145	YajQ-like protein	7.38792	7.4363	1.11785	0.796631	1.11654	0.658594
SMUL_0148	malate synthase G	8.33251	7.79914	0.29284	0.00353989	0.490043	0.04739
SMUL_0149	membrane protein	5.60195	7.38879	61.2131	0.000281638	0	0
SMUL_0150	cytochrome c domain-containing integral membrane protein	6.37125	7.96812	39.5252	0.00132457	8.07824	0.0263848	SCA02S_RS06920	cytochrome c	8.67198	7.81887	7.1302	5.57355e-05
SMUL_0153	two-component system histidine kinase DccS	5.70432	5.75892	1.13397	0.779454	0	0
SMUL_0156	putative lipoprotein	7.09243	6.97737	0.767249	0.0190658	1.18719	0.487695
SMUL_0157	phospholipid ABC transporter, periplasmic substrate-binding protein MlaD	6.63764	6.67824	1.09799	0.829841	1.99604	0.0354854
SMUL_0158	phospholipid ABC transporter, ATP-binding protein MlaF	5.70411	5.83376	1.34789	0.62042	1.45182	0.0253905
SMUL_0159	phospholipid ABC transporter, nucleotide-binding domain permease MlaE	6.56167	5.49561	0.0858902	0.0031605	3.91732	0.00828492
SMUL_0167	methyltransferase	4.96295	5.13322	1.48002	0.425305	#N/A	#N/A
SMUL_0168	putative periplasmic leucine/isoleucine/valine-binding protein	6.43964	6.5336	1.24154	0.840328	2.24295	0.0378451
SMUL_0169	putative two-component sensor histidine kinase	6.2377	6.2794	1.10079	0.387697	#N/A	#N/A
SMUL_0170	putative two-component response regulator	6.49038	6.85245	2.30181	0.429762	2.94416	0.00117374
SMUL_0171	peptidyl-prolyl cis-trans isomerase	6.95894	7.19508	1.72244	0.0274654	0.635299	0.00411622
SMUL_0172	nitrogen regulatory protein P-II	8.01877	8.10814	1.22848	0.03432	0.622849	0.0174444
SMUL_0176	aldo-keto reductase	7.58136	7.53845	0.905916	0.0951604	0.837366	0.130961
SMUL_0177	dihydroorotase	6.47594	6.19619	0.525113	0.207608	1.00843	0.333646
SMUL_0178	two-component response regulator	6.45051	6.32594	0.750631	0.531683	1.53555	0.117217
SMUL_0179	two-component sensor histidine kinase	5.68649	5.57128	0.766999	0.778283	#N/A	#N/A
SMUL_0180	hypothetical protein	7.02089	7.1989	1.50664	0.195332	0.47388	0.0137169
SMUL_0181	glutamine transport system permease GlnP	7.40334	7.23361	0.676507	0.0598945	1.18924	0.627783
SMUL_0182	glutamine-binding periplasmic protein	8.62428	8.42073	0.625822	0.0431129	1.53484	0.0133752
SMUL_0183	glutamine transport system ATP-binding protein	7.07803	6.68489	0.404448	0.013466	0.865808	0.751822
SMUL_0184	cytochrome c553	5.75682	5.82375	1.16662	0.832949	#N/A	#N/A
SMUL_0188	manganese/zinc/iron chelate uptake transporter (MZT) family, periplasmic-binding protein	6.7252	7.8332	12.8234	0.000455956	8.97757	2.01344e-06
SMUL_0191	endonuclease IV	6.20543	6.54778	2.19965	0.130268	1.1292	0.654378
SMUL_0192	putative outer membrane protein	7.78713	7.95943	1.48695	0.12965	0.208793	0.000332512
SMUL_0193	long-chain-fatty-acid--CoA ligase	7.24006	7.45418	1.6373	0.0968387	0	0
SMUL_0194	AAA family ATPASE	7.88526	7.80165	0.824879	0.0582083	0.463665	0.0036342
SMUL_0195	NADH ubiquinone oxidoreductase chain A	5.80921	5.51513	0.508064	0.746396	0.407269	0.000458583
SMUL_0196	NADH-ubiquinone oxidoreductase chain B	7.13166	6.94928	0.657089	0.0224067	0.338294	5.29971e-05
SMUL_0197	NADH-ubiquinone oxidoreductase chain C	7.88777	7.59194	0.506025	0.00132794	0.405299	0.00106845
SMUL_0198	NADH-ubiquinone oxidoreductase chain D	7.76852	7.59977	0.678018	0.0205654	0.456144	0.00164156
SMUL_0199	epsilonproteobacterial nuoE-like protein	6.09849	6.17987	1.20609	0.641092	#N/A	#N/A
SMUL_0200	epsilonproteobacterial nuoF-like protein	7.02414	6.91454	0.77697	0.197815	0.231236	6.05914e-05
SMUL_0201	NADH-ubiquinone oxidoreductase chain G	8.47997	8.20972	0.536728	0.00191316	0.465052	0.00138485
SMUL_0202	NADH-ubiquinone oxidoreductase chain H	6.16522	6.45328	1.94118	0.577351	1.09012	0.876752
SMUL_0203	NADH-ubiquinone oxidoreductase chain I	7.26419	7.09476	0.676979	0.00832042	0.355153	0.010691
SMUL_0204	NADH-ubiquinone oxidoreductase chain J	6.27123	5.72895	0.286898	0.00398098	#N/A	#N/A
SMUL_0206	NADH-ubiquinone oxidoreductase chain L	6.68964	6.90476	1.64103	0.737466	0	0
SMUL_0207	NADH-ubiquinone oxidoreductase chain M	6.62679	6.61648	0.976529	0.918569	#N/A	#N/A
SMUL_0208	NADH-ubiquinone oxidoreductase chain N	6.80858	6.92803	1.31661	0.588554	#N/A	#N/A
SMUL_0209	PflA domain protein	5.58569	6.24057	4.51731	0.0321472	0	0
SMUL_0213	aldehyde dehydrogenase	7.13795	7.26356	1.33539	0.0305522	1.40873	0.149668
SMUL_0214	tRNA delta(2)-isopentenylpyrophosphate transferase	5.73722	5.8283	1.23333	0.693963	1.53888	0.0309547
SMUL_0215	4-hydroxybenzoate polyprenyltransferase	6.27065	6.6505	2.39797	0.415455	0	0
SMUL_0217	putative periplasmic protein	5.77518	6.24196	2.92941	0.195192	1.02261	0.913667
SMUL_0218	methyl-accepting chemotaxis protein	7.60818	7.70198	1.24109	0.323121	1.14709	0.427599
SMUL_0219	signal transduction protein CetB-like	7.0547	7.1445	1.22971	0.216572	0.612007	0.0792596
SMUL_0220	cyclic pyranopterin monophosphate synthase MoaA	7.37625	7.56895	1.55848	0.0925036	1.23845	0.410046
SMUL_0221	molybdopterin molybdenumtransferase MoeA	6.5401	6.17095	0.427414	0.0449418	0	0
SMUL_0224	LSU ribosomal protein L31p	7.17568	7.40146	1.68184	0.180078	0.246079	0.00176904
SMUL_0225	rRNA small subunit methyltransferase I	5.33006	6.06477	5.42883	0.00777885	0	0
SMUL_0226	rRNA methylase	7.04506	6.85072	0.639237	0.000232171	1.14346	0.507408
SMUL_0227	membrane protein	7.73647	7.60018	0.730659	0.0996077	1.11914	0.673414
SMUL_0228	putative periplasmic protein	6.85401	6.79388	0.870717	0.385848	1.31218	0.266631
SMUL_0229	aspartate aminotransferase	8.40533	8.30531	0.794286	0.272312	1.25392	0.17205
SMUL_0230	homoserine dehydrogenase	7.96259	8.09364	1.35223	0.00829939	0.187759	0.000133888
SMUL_0232	thioredoxin	8.17024	8.08487	0.821534	0.5749	0.574154	0.0241228
SMUL_0233	thioredoxin reductase	8.01702	7.7976	0.603372	0.00720869	0.923487	0.504727
SMUL_0234	dihydrodipicolinate reductase	7.57602	7.46849	0.780674	0.398011	1.07643	0.837427
SMUL_0235	amidophosphoribosyltransferase	7.96301	7.92683	0.920065	0.513822	0.961756	0.646013
SMUL_0236	putative Fe-S oxidoreductase	6.53497	6.31455	0.60197	0.523335	0.458716	0.000238234
SMUL_0237	hypothetical protein	6.48532	6.51157	1.06232	0.898779	0.724981	0.208158
SMUL_0238	hypothetical protein	5.83209	6.27826	2.7936	0.183937	1.04995	0.629776
SMUL_0239	histidine biosynthesis bifunctional protein HisIE	6.9421	6.90756	0.923549	0.792876	1.67595	0.0941963
SMUL_0240	membrane protease subunit, stomatin/prohibitin-like protein	8.45646	8.43942	0.961537	0.856013	0.910196	0.349076
SMUL_0241	branched-chain amino acid aminotransferase	7.97588	8.00446	1.06802	0.729368	1.03845	0.995981
SMUL_0242	peroxiredoxin	6.48405	6.99262	3.22525	0.430003	0.975471	0.853038
SMUL_0243	hypothetical protein	7.99698	7.53355	0.344005	0.000714633	1.70452	0.0305041
SMUL_0244	hypothetical protein	5.3062	5.63652	2.13954	0.400227	1.66279	0.00374696
SMUL_0245	3-hydroxyacyl-[acyl-carrier-protein] dehydratase	7.04711	7.25916	1.62949	0.0242391	0.690076	0.185042
SMUL_0246	acyl-[acyl-carrier-protein]--UDP-N- acetylglucosamine O-acyltransferase	7.51411	7.54614	1.07653	0.370994	0.81865	0.335938
SMUL_0247	ATP-dependent Clp protease ATP-binding subunit ClpX	7.82959	7.93788	1.28319	0.294672	0.554636	0.00238695
SMUL_0248	rod shape-determining protein MreB	8.18544	8.10316	0.827407	0.301022	1.00653	0.876731
SMUL_0249	rod shape-determining protein MreC	6.82274	6.67206	0.706838	0.0314075	1.04446	0.411597
SMUL_0250	carbamoyl-phosphate synthase large chain	8.94745	8.87062	0.83786	0.15811	0.976409	0.603651
SMUL_0253	hypothetical protein	5.68984	5.70065	1.02518	0.966282	0	0
SMUL_0255	putative dinucleotide-utilizing enzyme	6.25193	6.60048	2.23122	0.308739	1.12363	0.608695
SMUL_0256	5'-nucleotidase SurE	6.30364	6.92896	4.22008	0.31201	1.12915	0.845725
SMUL_0257	lipid-A-disaccharide synthase	6.64627	6.89082	1.75608	0.342069	1.87118	0.014679
SMUL_0263	hypothetical protein	5.85514	6.12452	1.85945	0.454357	#N/A	#N/A
SMUL_0268	radical SAM family protein	6.29946	6.53573	1.72292	0.439244	0	0
SMUL_0269	putative transcriptional regulator	4.80292	4.41669	0.410927	0.444379	#N/A	#N/A
SMUL_0270	polyferredoxin	5.07239	5.57651	3.19241	0.0408775	#N/A	#N/A
SMUL_0271	putative chaperone protein TorD	6.0289	6.70859	4.78285	0.157886	#N/A	#N/A
SMUL_0273	molybdopterin oxidoreductase, chain B	7.70234	7.51944	0.656297	0.129248	1.42752	0.0522486
SMUL_0274	molybdopterin oxidoreductase, chain A	8.5665	8.38876	0.664135	0.0145609	5.1952	0.000217862
SMUL_0277	transcription elongation factor GreA	6.99309	6.6953	0.503746	0.115054	0.73697	0.160255
SMUL_0278	N-acetyl-gamma-glutamyl-phosphate reductase	7.70904	7.56877	0.723989	0.0014556	1.43945	0.0293487
SMUL_0279	UDP-2,3-diacylglucosamine hydrolase	5.99384	5.79818	0.637306	0.0542335	#N/A	#N/A
SMUL_0280	chemotaxis protein CheV	8.11249	8.04215	0.850468	0.272691	1.28358	0.180017
SMUL_0281	signal transduction histidine kinase CheA	8.80729	8.69716	0.776011	0.278918	1.14369	0.413431
SMUL_0282	chemotaxis protein CheW	7.81799	7.71218	0.783786	0.316542	1.30086	0.108913
SMUL_0283	5,10-methylenetetrahydrofolate reductase	6.97363	7.07107	1.25152	0.444946	1.13126	0.717715
SMUL_0284	phosphoserine phosphatase	6.73926	6.90759	1.47345	0.232254	1.14506	0.470134
SMUL_0285	transaldolase	7.53863	7.68327	1.39522	0.475708	1.11564	0.751978
SMUL_0290	LSU ribosomal protein L25p	8.42032	8.50704	1.22101	0.122719	0.613226	0.0194508
SMUL_0292	putative permease	6.14478	6.15531	1.02452	0.983836	#N/A	#N/A
SMUL_0293	diaminopimelate decarboxylase	7.81246	7.93333	1.32088	0.00941693	1.07197	0.84499
SMUL_0294	bifunctional P-protein, chorismate mutase/prephenate dehydratase	7.24401	7.27116	1.0645	0.76158	1.42295	0.0512882
SMUL_0295	histidinol-phosphate aminotransferase	8.10117	8.03373	0.856175	0.224155	1.22074	0.325608
SMUL_0296	flagellar M-ring protein FliF	7.94533	7.76599	0.661694	0.356033	1.01827	0.893275
SMUL_0297	flagellar motor switch protein FliG	6.97323	6.9564	0.962009	0.888115	1.17252	0.613318
SMUL_0298	flagellar assembly protein FliH	6.93608	6.92264	0.96954	0.782611	0.959779	0.773852
SMUL_0299	1-deoxy-D-xylulose 5-phosphate synthase	7.41189	7.63822	1.68396	0.238166	1.07634	0.871168
SMUL_0300	peroxide-responsive repressor PerR	6.20589	5.91349	0.510037	0.312601	3.58667	0.00468627
SMUL_0301	putative peroxiredoxin	8.20548	8.04855	0.696733	0.0372647	0.806359	0.225776
SMUL_0302	methyl-accepting chemotaxis protein	8.25109	8.31126	1.14861	0.53189	1.12075	0.527421
SMUL_0303	ferredoxin	7.98585	7.68086	0.495465	0.183514	6.4918	0.00817803
SMUL_0304	nucleoside diphosphate kinase	7.52421	7.66417	1.38024	0.220726	0.670883	0.0538046
SMUL_0305	hypothetical protein	6.48819	6.92753	2.75006	0.0308727	#N/A	#N/A
SMUL_0306	LSU ribosomal protein L32p	6.21999	6.45805	1.73007	0.357047	0.150804	6.75153e-05
SMUL_0307	phosphate acyltransferase	7.42571	7.38236	0.904994	0.745285	0.775792	0.105155
SMUL_0308	3-oxoacyl-[acyl-carrier-protein] synthase, KASIII	7.45051	7.48346	1.07883	0.77092	0.930728	0.800013
SMUL_0309	putative prephenate dehydrogenase	6.64706	7.11596	2.94375	0.234365	1.13358	0.582404
SMUL_0310	outer membrane protein assembly factor	8.3804	8.72723	2.22243	0.0222344	0.944932	0.480002
SMUL_0311	putative exopolyphosphatase	6.81741	6.93947	1.32452	0.238814	0.678949	0.110384
SMUL_0313	putative sensor histidine kinase	7.0719	6.99469	0.837122	0.0760566	1.68708	0.309955
SMUL_0314	putative two-component system response regulator	8.39064	8.3088	0.828239	0.563311	0.770883	0.0285592
SMUL_0315	putative dihydroneopterin aldolase	5.74681	6.34435	3.95864	0.00668937	0.8173	0.16225
SMUL_0316	glycerol-3-phosphate acyltransferase	7.07257	7.37085	1.98737	0.105639	0.906543	0.166437
SMUL_0317	quinolinate synthetase A	7.25836	7.04672	0.614277	0.190598	0.896499	0.327774
SMUL_0318	nicotinate-nucleotide pyrophosphorylase (carboxylating)	7.06239	6.80548	0.55347	0.172821	1.14224	0.786076
SMUL_0320	putative bifunctional oligoribonuclease and PAP phosphatase	6.28251	6.30202	1.04595	0.828631	0.975665	0.64855
SMUL_0321	putative periplasmic peptidase	8.1527	8.22585	1.18344	0.155667	0.85207	0.154547
SMUL_0322	putative septum site-determining protein minC	6.9607	6.84375	0.763918	0.259557	1.21194	0.377151
SMUL_0323	UDP-3-O-[3-hydroxymyristoyl] N-acetylglucosamine deacetylase	5.72432	6.24493	3.31597	0.00092972	0.831127	0.0950142
SMUL_0325	homoserine kinase	6.4754	6.63241	1.43553	0.49708	1.4912	0.276589
SMUL_0327	translation initiation factor 2	8.75624	8.76432	1.01879	0.906747	0.996865	0.753964
SMUL_0328	ribosome-binding factor A	6.19617	6.45139	1.79978	0.252479	0.655972	0.307545
SMUL_0329	ribosome maturation factor RimP	6.39021	6.93136	3.47654	0.116564	0.632807	0.144234
SMUL_0330	putative riboflavin biosynthesis protein RibD	6.32009	6.34475	1.05842	0.873825	0	0
SMUL_0331	hypothetical protein	6.11465	6.39024	1.8862	0.525639	0.628426	0.0104933
SMUL_0332	putative methyl-accepting chemotaxis sensory transducer with Pas/Pac sensor	7.35368	7.1516	0.627942	0.176712	#N/A	#N/A
SMUL_0333	cold shock protein CspA	8.08683	8.25395	1.46933	0.1776	0.348514	0.00124514
SMUL_0336	methyl-accepting chemotaxis sensory transducer	4.88293	4.87038	0.971523	0.942976	#N/A	#N/A
SMUL_0337	cytochrome c family protein	5.73451	5.67076	0.863476	0.875219	0.71241	0.131609
SMUL_0338	hypothetical protein	6.52574	6.72803	1.59326	0.236835	#N/A	#N/A
SMUL_0339	radical SAM protein	5.37482	5.34714	0.938247	0.839122	#N/A	#N/A
SMUL_0341	hypothetical protein	6.45798	5.74348	0.192977	0.215934	#N/A	#N/A
SMUL_0342	polysulfide reductase, subunit A	8.52638	7.57863	0.112786	0.00114589	2.62594	0.0156124
SMUL_0343	polysulfide reductase, subunit B	7.42185	5.92526	0.0318721	1.68542e-05	1.9774	0.0242361
SMUL_0344	polysulfide reductase, subunit C	6.07263	5.14001	0.116783	0.170329	#N/A	#N/A
SMUL_0345	putative diguanylate cyclase	7.19704	6.97834	0.604356	0.153414	#N/A	#N/A
SMUL_0346	polysulfide reductase-like protein, subunit A	7.25885	7.38613	1.34056	0.643404	1.1231	0.745711
SMUL_0351	methyl-accepting chemotaxis sensory transducer	6.35857	6.18296	0.667405	0.564119	0	0
SMUL_0352	putative oxygen-independent coproporphyrinogen III oxidase	7.66602	7.19588	0.338736	0.00117816	5.47863	0.00019246
SMUL_0353	hypothetical protein	6.16769	5.7878	0.416975	0.0237932	#N/A	#N/A
SMUL_0354	manganese-dependent inorganic pyrophosphatase	7.8811	7.86456	0.962631	0.812036	1.24835	0.226696
SMUL_0355	hypothetical protein	6.45964	6.22065	0.576775	0.390319	0	0
SMUL_0356	putative TraT complement resistance protein	8.14003	7.93669	0.626115	0.0109278	1.02297	0.908415
SMUL_0357	demethylmenaquinone methyltransferase	6.64699	6.84545	1.57928	0.118336	0.932347	0.518553
SMUL_0358	exodeoxyribonuclease VII large subunit	6.81323	7.19901	2.43102	0.440876	0	0
SMUL_0361	putative diguanylate cyclase/phosphodiesterase	5.26071	5.43452	1.49214	0.640752	#N/A	#N/A
SMUL_0362	adenosine deaminase	6.45965	6.54655	1.22153	0.710176	0.763165	0.060307
SMUL_0363	putative 3-oxoacyl-[acyl-carrier-protein] reductase FabG	6.78093	6.96642	1.53282	0.197106	1.97827	0.00609062
SMUL_0368	glutathione peroxidase	6.53565	6.66959	1.36125	0.798698	1.30042	0.37118
SMUL_0370	hypothetical protein	6.35097	6.27051	0.830885	0.611844	1.79883	0.134934
SMUL_0371	RelE domain-containing protein	5.98839	6.16129	1.489	0.191202	0	0
SMUL_0372	hypothetical protein	6.49153	6.24678	0.569183	0.00186756	#N/A	#N/A
SMUL_0373	putative protease IV	6.03601	6.49731	2.89268	0.384625	0.881449	0.51456
SMUL_0374	deaminase family protein	6.50596	6.64749	1.38525	0.16468	0.933796	0.38964
SMUL_0375	3-dehydroquinate dehydratase II	7.09957	7.14831	1.11877	0.731198	0.833602	0.47266
SMUL_0376	aminopeptidase	6.91295	7.16573	1.78968	0.56533	1.03708	0.983725
SMUL_0377	2-amino-4-hydroxy-6- hydroxymethyldihydropteridine pyrophosphokinase	5.60626	5.81977	1.63497	0.268929	#N/A	#N/A
SMUL_0378	flagellar biosynthesis protein FlhF	7.25105	7.28906	1.09147	0.312232	1.3766	0.115525
SMUL_0379	flagellar synthesis regulator FleN	7.07274	6.96272	0.77622	0.217667	1.47047	0.2252
SMUL_0381	RNA polymerase sigma factor for flagellar operon	4.728	6.00872	19.0861	0.0233412	0.257676	0.140459
SMUL_0382	flagellar motor switch protein FliM	6.76001	6.81403	1.13245	0.38886	0.924999	0.571647
SMUL_0383	putative flagellar motor switch phosphatase FliY	6.84351	6.61259	0.587589	0.00152966	2.51374	0.014626
SMUL_0384	putative phosphoribohydrolase	5.71057	5.84987	1.37817	0.365327	0.66422	0.104248
SMUL_0385	hypothetical protein	6.30162	6.43699	1.36576	0.713797	#N/A	#N/A
SMUL_0386	glycosyltransferase family 2 protein	6.53377	6.80449	1.86516	0.0856834	#N/A	#N/A
SMUL_0387	hypothetical protein	6.62205	6.72064	1.25485	0.506549	4.01925	0.0607869
SMUL_0388	lipopolysaccharide biosynthesis protein RffA	7.17258	7.47642	2.01297	0.149864	1.26978	0.247629
SMUL_0390	hypothetical protein	7.2334	6.65828	0.265999	0.0130385	0.47195	0.0278759
SMUL_0391	hypothetical protein	7.66285	7.06032	0.249728	0.00832339	6.43722	1.07946e-05
SMUL_0392	ribose-phosphate pyrophosphokinase	8.01873	8.10843	1.22942	0.0671337	1.05169	0.917215
SMUL_0393	translation elongation factor LepA	7.73782	7.72059	0.961104	0.849717	0.807155	0.30332
SMUL_0394	putative amidophosphoribosyltransferase	4.93696	4.1522	0.164151	0.0380813	#N/A	#N/A
SMUL_0396	hypothetical protein	5.22166	5.47621	1.79702	0.283246	#N/A	#N/A
SMUL_0397	DNA gyrase subunit A	8.55544	8.62561	1.17536	0.254443	1.10642	0.641437
SMUL_0398	hypothetical protein	7.8523	7.46379	0.408777	0.0155227	0.602115	0.0608495
SMUL_0400	signal-transduction regulatory protein	7.63396	7.54951	0.82328	0.0957189	0.884214	0.654423
SMUL_0401	aspartate-semialdehyde dehydrogenase	8.4759	8.37576	0.79408	0.383576	0.987557	0.746608
SMUL_0402	membrane protein	6.05092	6.4012	2.24015	0.223497	#N/A	#N/A
SMUL_0403	uroporphyrinogen III decarboxylase	7.39998	7.46412	1.15915	0.128354	0.927279	0.356948
SMUL_0404	radical SAM family protein	6.87528	6.64	0.581723	0.222644	1.35124	0.663341
SMUL_0405	TRAP-type uncharacterized transport system, fused permease component	6.34077	7.12151	6.03596	0.0029988	5.5111	0.0130604
SMUL_0406	TRAP transporter solute receptor, TAXI family precursor	8.47928	8.55036	1.17782	0.439529	0.777062	0.0424677
SMUL_0408	putative prophage integrase	5.40644	5.64157	1.71846	0.393854	#N/A	#N/A
SMUL_0411	hypothetical protein	5.1475	4.93738	0.616424	0.712144	0	0
SMUL_0417	hypothetical protein	6.13815	5.94981	0.648118	0.275733	0.857627	0.901327
SMUL_0420	hypothetical protein	7.24029	7.62636	2.43256	7.15529e-05	#N/A	#N/A
SMUL_0422	hypothetical protein	8.08253	7.98155	0.792539	0.478524	2.19884	0.00260113
SMUL_0423	hypothetical protein	7.03141	7.03774	1.01468	0.877134	0	0
SMUL_0429	hypothetical protein	6.25153	6.47184	1.66079	0.0214879	0.77567	0.289951
SMUL_0430	putative endo/exonuclease	4.68984	4.63691	0.885251	0.903144	#N/A	#N/A
SMUL_0431	putative endo/exonuclease ATPase	6.6318	6.88804	1.80404	0.208418	0	0
SMUL_0438	L-lactate dehydrogenase	6.09198	6.08051	0.97395	0.667341	#N/A	#N/A
SMUL_0439	hypothetical protein	4.78683	5.78262	9.90338	0.0349322	#N/A	#N/A
SMUL_0440	putative phosphoketolase	7.17028	6.8774	0.50947	0.0343443	0	0
SMUL_0441	NG,NG-dimethylarginine dimethylaminohydrolase 1	7.31149	7.56367	1.78722	0.00415734	0.768307	0.375283
SMUL_0443	putative protease	7.36845	6.72702	0.228334	0.0016301	0.559812	0.00274588
SMUL_0446	putative hydrolase	4.44642	4.70666	1.82072	0.587335	#N/A	#N/A
SMUL_0448	hypothetical protein	6.95164	6.65282	0.502556	0.0809056	0	0
SMUL_0449	diguanylate cyclase	6.84883	6.75387	0.803589	0.317658	2.17987	0.00415204
SMUL_0451	hypothetical protein	6.79107	6.92253	1.3535	0.224507	1.4681	0.390954
SMUL_0452	thioredoxin	6.98455	7.06424	1.2014	0.61692	1.60958	0.0153042
SMUL_0453	hypothetical protein	7.07527	7.25083	1.49816	0.0630952	1.17807	0.485409
SMUL_0454	hypothetical protein	6.86889	6.86386	0.98849	0.923326	3.50849	0.176171
SMUL_0456	hypothetical protein	5.95881	6.35565	2.49364	0.299432	0.577862	0.00559656
SMUL_0457	hypothetical protein	6.82425	7.35299	3.37868	0.187083	0.961089	0.515141
SMUL_0460	short-chain dehydrogenase/reductase subgroup 5 family protein	7.6956	7.48593	0.617054	0.0182768	1.66631	0.0184902
SMUL_0463	amino acid ABC transporter, amino acid-binding protein LivJ/LivK-like	8.09653	7.92268	0.670108	0.123069	1.07149	0.88779
SMUL_0465	amino acid ABC transporter, permease protein LivM-like	5.64703	5.7689	1.32396	0.219052	#N/A	#N/A
SMUL_0466	amino acid ABC transporter, ATP-binding protein LivG-like	4.7437	4.80473	1.1509	0.894715	#N/A	#N/A
SMUL_0468	proline dehydrogenase (proline oxidase) / delta-1-pyrroline-5-carboxylate dehydrogenase	7.05154	6.90797	0.718506	0.423898	#N/A	#N/A
SMUL_0470	hypothetical protein	7.05097	7.09446	1.10532	0.350164	0.321934	0.0537072
SMUL_0476	translation elongation factor Tu	9.41707	9.4235	1.01492	0.944484	0.913492	0.30248
SMUL_0477	LSU ribosomal protein L33p	7.22829	7.36777	1.37876	0.284482	0.261729	0.000938378
SMUL_0479	putative preprotein translocase subunit SecE	6.89184	7.06709	1.49709	0.141488	#N/A	#N/A
SMUL_0480	transcription antitermination protein NusG	7.55064	7.70548	1.42836	0.110414	0.691669	0.00927813
SMUL_0481	LSU ribosomal protein L11p (L12e)	8.15387	8.19761	1.10596	0.692362	0.585019	0.00272167
SMUL_0482	LSU ribosomal protein L1p (L10Ae)	8.37762	8.44939	1.17969	0.362937	0.675661	0.0196049
SMUL_0483	LSU ribosomal protein L10p (P0)	8.22447	8.23525	1.02513	0.832467	0.605922	0.00568459
SMUL_0484	LSU ribosomal protein L7/L12 (P1/P2)	8.40517	8.3703	0.922866	0.860475	0.569724	0.00249635
SMUL_0485	DNA-directed RNA polymerase beta subunit	9.3307	9.29823	0.927962	0.438752	0.805848	0.0817301
SMUL_0486	DNA-directed RNA polymerase beta' subunit	9.13374	9.11479	0.957289	0.755706	0.757407	0.0689477
SMUL_0487	SSU ribosomal protein S12p (S23e)	7.21722	6.83683	0.41649	0.598317	0.763512	0.223028
SMUL_0488	SSU ribosomal protein S7p (S5e)	8.27333	8.36828	1.24438	0.133555	0.804349	0.200551
SMUL_0489	translation elongation factor G	9.29224	9.27236	0.95526	0.834157	0.803905	0.0590251
SMUL_0490	methionine ABC transporter ATP-binding protein	6.50917	6.50003	0.979187	0.947579	0.358523	0.0227766
SMUL_0491	methionine ABC transporter permease protein	5.84908	6.08124	1.70669	0.0104701	#N/A	#N/A
SMUL_0492	methionine ABC transporter substrate-binding protein	7.3674	7.88549	3.29681	0.00450296	0.563964	0.0807153
SMUL_0494	outer membrane porin	6.29064	6.59491	2.01499	0.239003	#N/A	#N/A
SMUL_0497	aldo-keto reductase family protein	5.6967	4.75973	0.115618	0.0546967	0	0
SMUL_0500	trimethylamine-N-oxide reductase-like protein	7.55467	6.96393	0.256607	0.0023776	0	0
SMUL_0504	putative two-component sensor histidine kinase	6.33253	6.32334	0.979062	0.901526	0	0
SMUL_0505	putative methyl-accepting chemotaxis protein	7.74846	7.60506	0.718788	0.175678	1.09073	0.698644
SMUL_0506	putative signal-transduction sensor protein	6.7386	6.83783	1.2567	0.477181	0.344977	6.71844e-05
SMUL_0507	hypothetical protein	5.64141	6.09031	2.8113	0.478179	1.60423	0.062219
SMUL_0508	NADH-ubiquinone oxidoreductase chain G	6.58532	6.62616	1.0986	0.856929	0	0
SMUL_0512	NADH-ubiquinone oxidoreductase chain K	5.45008	5.54625	1.24785	0.84818	#N/A	#N/A
SMUL_0514	NADH-ubiquinone oxidoreductase chain M	5.70599	4.68343	0.0949382	0.118549	#N/A	#N/A
SMUL_0516	hypothetical protein	6.82543	6.67734	0.711066	0.466874	0.957515	0.289316
SMUL_0517	NADH-ubiquinone oxidoreductase chain F	6.16231	6.25425	1.23579	0.751087	0.471131	0.0139292
SMUL_0519	NADH-ubiquinone oxidoreductase chain C / NADH-ubiquinone oxidoreductase chain D	6.91099	6.86055	0.890348	0.799144	0.875386	0.544036
SMUL_0521	NADH ubiquinone oxidoreductase chain A	4.95528	5.82817	7.46265	0.105588	#N/A	#N/A
SMUL_0522	putative periplasmic protein	7.29707	7.56941	1.87213	0.000938059	0.401815	0.023672
SMUL_0523	hypothetical protein	4.69837	4.73992	1.10041	0.902552	#N/A	#N/A
SMUL_0524	alanine racemase	6.77136	7.1157	2.20975	0.0320373	0.492564	0.0397623
SMUL_0525	putative diguanylate cyclase	7.25284	7.03816	0.609981	0.0349259	1.79738	0.0371022
SMUL_0526	hypothetical protein	6.77548	6.53918	0.580356	0.189492	1.48688	0.114178
SMUL_0527	hypothetical protein	5.77465	5.97542	1.58769	0.638217	#N/A	#N/A
SMUL_0528	16S rRNA (guanine527-N7)-methyltransferase	6.63485	6.57259	0.866444	0.687604	0.964985	0.612062
SMUL_0529	superoxide dismutase [Fe]	8.12399	7.82223	0.499163	0.0158467	0.719347	0.120644
SMUL_0530	large-conductance mechanosensitive channel	5.2079	5.24189	1.0814	0.807043	1.63227	0.192027
SMUL_0531	putative regulatory protein	5.3203	5.66888	2.23139	0.448302	#N/A	#N/A
SMUL_0532	GTP cyclohydrolase II	6.95568	7.37323	2.61548	0.0188121	0.611669	0.23107
SMUL_0533	delta-aminolevulinic acid dehydratase	7.37162	7.3897	1.04249	0.731939	0.607808	0.0197576
SMUL_0534	ornithine carbamoyltransferase	7.29687	7.53259	1.72078	0.118012	0.875948	0.424331
SMUL_0536	oxygen-independent coproporphyrinogen-III oxidase 1	7.90899	7.98141	1.18147	0.298722	1.18492	0.293398
SMUL_0537	oxidoreductase ferredoxin-type protein	7.43396	7.56316	1.3465	0.0884059	0.656865	0.0529491
SMUL_0540	hypothetical protein	6.9865	6.90953	0.83759	0.3362	#N/A	#N/A
SMUL_0543	putative diguanylate cyclase	6.05313	5.72715	0.472088	0.300489	#N/A	#N/A
SMUL_0546	cyclic AMP receptor-like protein	4.8678	4.63923	0.590784	0.555989	0	0
SMUL_0547	heat shock protein Hsp20	8.39098	8.47645	1.21749	0.164731	5.53645	0.00400232
SMUL_0548	putative diguanylate cyclase	6.67654	6.59465	0.828166	0.776577	0	0
SMUL_0550	fumarate reductase cytochrome b subunit	7.92137	7.83959	0.828344	0.852895	0.881684	0.782647
SMUL_0551	fumarate reductase flavoprotein subunit	9.17726	9.41171	1.71576	0.0352509	0.89548	0.28472
SMUL_0552	fumarate reductase iron-sulfur protein	8.09796	8.33731	1.73521	0.00121257	0.866355	0.213362
SMUL_0553	dynamin-like domain-containing protein	7.86135	7.8496	0.97332	0.921199	1.04829	0.965123
SMUL_0554	dynamin-like domain-containing protein	7.79123	7.8764	1.21666	0.0934621	0.640981	0.00526188
SMUL_0555	putative permease	6.19003	6.43378	1.75287	0.482235	#N/A	#N/A
SMUL_0556	holliday junction DNA helicase RuvB	6.20379	6.6016	2.49926	0.130381	0.888069	0.205655
SMUL_0557	3-methyl-2-oxobutanoate hydroxymethyltransferase	7.01715	6.82444	0.641641	0.0144875	6.10589	0.062595
SMUL_0558	hypothetical protein	6.13984	6.10063	0.913665	0.897658	1.5262	0.299044
SMUL_0559	tryptophan synthase alpha chain	6.65406	6.53463	0.759574	0.392093	1.74532	0.213614
SMUL_0560	putative periplasmic phospholipid-binding protein	5.93444	6.41777	3.04321	0.411817	0.596264	0.108328
SMUL_0561	putative outer membrane lipoprotein	6.83446	7.20671	2.35641	0.0296851	0.734491	0.289126
SMUL_0562	SSU ribosomal protein S2p (SAe)	8.3297	8.54297	1.63409	0.00108313	0.698171	0.0187277
SMUL_0563	translation elongation factor Ts	8.53743	8.74063	1.59661	0.001522	0.722261	0.168098
SMUL_0564	putative lipoprotein releasing system, ATPase	5.97082	5.8329	0.727918	0.725027	#N/A	#N/A
SMUL_0566	hypothetical protein	8.75208	8.53547	0.607284	0.0504936	1.44331	0.11036
SMUL_0567	guanylate kinase	6.74502	7.0428	1.98509	0.349264	1.31335	0.333821
SMUL_0568	twin-arginine translocation protein TatA	8.21597	8.08528	0.74012	0.146987	1.51147	0.262089
SMUL_0569	arginin-tRNA ligase	7.95982	8.02683	1.16684	0.430811	1.01171	0.885625
SMUL_0571	diguanylate cyclase/phosphodiesterase	6.16214	6.33238	1.47991	0.29826	#N/A	#N/A
SMUL_0573	outer membrane protein	7.00864	6.8008	0.619678	0.0172371	1.4339	0.144864
SMUL_0575	cytochrome c551 peroxidase	6.90834	6.75907	0.70913	0.23879	3.55201	0.000339789
SMUL_0576	nicotinate-nucleotide adenylyltransferase	6.86752	6.77981	0.817118	0.574574	0.644604	0.24538
SMUL_0577	NAD-dependent glyceraldehyde-3-phosphate dehydrogenase	8.00279	8.13618	1.35954	0.0245365	1.26664	0.297828
SMUL_0578	phosphoglycerate kinase	8.44482	8.49465	1.12159	0.366919	1.20719	0.275975
SMUL_0579	triosephosphate isomerase	6.71722	6.95548	1.73085	0.0985142	0.837424	0.138172
SMUL_0580	enoyl-[acyl-carrier-protein] reductase [NADH]	7.954	8.20074	1.765	0.0261724	0.93816	0.428975
SMUL_0582	hypothetical protein	6.20925	5.32935	0.131858	0.0545931	#N/A	#N/A
SMUL_0583	transcription termination protein NusA	7.62974	7.91226	1.91655	0.00161775	0.525667	0.00115509
SMUL_0584	hypothetical protein	7.46733	7.05571	0.387595	0.219411	0.137464	0.0250734
SMUL_0585	(dimethylallyl)adenosine tRNA methylthiotransferase MiaB	7.32856	7.56307	1.71597	0.00332492	0.527758	0.00719344
SMUL_0586	hypothetical protein	4.90021	6.14806	17.6947	0.000914974	#N/A	#N/A
SMUL_0587	hypothetical protein	7.18078	7.03625	0.716909	0.0074851	0	0
SMUL_0588	putative membrane protein	6.94185	6.82122	0.75747	0.0344126	1.05539	0.961131
SMUL_0589	hypothetical protein	6.3258	6.33875	1.03026	0.734192	0.991542	0.852263
SMUL_0591	ribosomal protein S12 methylthiotransferase RimO	6.99434	7.275	1.90836	0.209286	0.740718	0.0310768
SMUL_0592	pantothenate synthetase	6.07767	6.2654	1.54074	0.383175	0	0
SMUL_0593	peptide chain release factor 2	7.57658	7.74876	1.48653	0.0335448	0.978008	0.604977
SMUL_0594	hypothetical protein	7.49546	7.67685	1.5184	0.153056	0.718613	0.0921577
SMUL_0595	hypothetical protein	8.2787	8.2729	0.98673	0.946158	1.78097	0.0168202
SMUL_0596	putative membrane protein	6.16319	5.80423	0.437564	0.629702	#N/A	#N/A
SMUL_0597	putative asparaginase	6.55679	7.0355	3.01097	0.0619274	0.913539	0.493379
SMUL_0598	DNA polymerase III subunits gamma and tau	7.56585	7.71042	1.39498	0.0807327	0.665651	0.0125958
SMUL_0599	transcription termination factor Rho	8.19534	8.41369	1.65329	0.0117026	0.948394	0.544513
SMUL_0600	isoprenyl transferase	5.62531	5.38024	0.568771	0.347829	2.0005	0.353138
SMUL_0605	hypothetical protein	5.33372	5.60936	1.88645	0.525421	0	0
SMUL_0607	hypothetical protein	5.73052	5.76117	1.07314	0.934557	0	0
SMUL_0611	hypothetical protein	5.04394	4.29644	0.178856	0.0315149	#N/A	#N/A
SMUL_0614	hypothetical protein	5.82482	5.33389	0.322903	0.354354	#N/A	#N/A
SMUL_0615	putative membrane protein	6.14471	6.08722	0.876003	0.889013	#N/A	#N/A
SMUL_0616	ATP-dependent RNA helicase RhlE	4.92979	5.25124	2.09629	0.163617	0	0
SMUL_0617	putative D-glycerate transporter	7.70979	7.58092	0.743234	0.114576	3.24522	0.001403
SMUL_0619	putative periplasmic protein	6.79178	6.86087	1.17243	0.194606	2.10081	0.0390312
SMUL_0620	putative two-component histidine kinase	5.49832	5.98792	3.08746	0.171625	#N/A	#N/A
SMUL_0621	Putative two-component response regulator	6.40176	6.59845	1.57286	0.59913	0.33213	0.000289226
SMUL_0622	TRAP-type C4-dicarboxylate transport system, periplasmic component	7.85599	7.32162	0.292161	0.0140259	0.0813723	6.18118e-06
SMUL_0623	TRAP-type C4-dicarboxylate transport system, small permease component	5.85729	5.84732	0.977295	0.986682	#N/A	#N/A
SMUL_0626	hypothetical protein	5.26073	5.37984	1.31554	0.26691	0.616442	0.00331724
SMUL_0627	putative outer membrane porin	9.69802	9.5621	0.731277	0.39296	0.496705	0.00602535
SMUL_0628	antitoxin Phd_YefM-like protein	5.05189	5.39355	2.19612	0.539268	0	0
SMUL_0629	putative plasmid stabilization protein	5.6437	5.82187	1.50719	0.483302	#N/A	#N/A
SMUL_0630	hypothetical protein	5.62153	5.52003	0.791586	0.735232	#N/A	#N/A
SMUL_0632	CopG-like DNA-binding protein	5.77132	6.18885	2.61533	0.344121	0.318153	0.00228484
SMUL_0633	RelE-like protein	5.29301	4.94769	0.451524	0.20551	0	0
SMUL_0636	putative outer membrane porin	9.20482	9.22677	1.05184	0.791048	0.662947	0.0224994
SMUL_0638	putative membrane protein	6.40589	6.43761	1.07576	0.895966	#N/A	#N/A
SMUL_0639	amino acid ABC transporter, amino acid-binding protein LivJ/LivK-like	8.95136	8.20687	0.180095	0.000445258	1.31041	0.169148
SMUL_0641	amino acid ABC transporter, permease protein LivM-like	6.20751	5.81749	0.407362	0.496448	#N/A	#N/A
SMUL_0642	amino acid ABC transporter, ATP-binding protein LivG-like	7.46154	6.11979	0.0455253	0.00887348	0.710095	0.019821
SMUL_0643	amino acid ABC transporter, ATP-binding protein LivF-like	7.05594	6.26442	0.161615	0.00111288	0.498911	0.237294
SMUL_0644	NrfI-like protein	8.21292	7.97183	0.573997	0.0567951	2.1481	0.000497849
SMUL_0645	putative membrane-bound protein	6.04972	6.56176	3.25119	0.286258	2.20859	0.0565781
SMUL_0652	competence/damage-inducible protein CinA family	7.30854	7.0477	0.548475	0.0012769	1.32445	0.814713
SMUL_0653	isoleucine--tRNA ligase	8.50631	8.61371	1.28056	0.0590008	0.85012	0.156901
SMUL_0655	glutamyl-tRNA(Gln) amidotransferase subunit A	7.82648	7.87281	1.11258	0.356287	0.943982	0.591212
SMUL_0656	inosine-5'-monophosphate dehydrogenase	8.5591	8.57328	1.03317	0.659625	1.06396	0.85262
SMUL_0657	homoserine O-acetyltransferase	7.13941	6.86065	0.526299	0.184486	1.91455	0.565394
SMUL_0659	nitrilase superfamily protein	6.95193	7.10497	1.42245	0.416031	1.35492	0.357655
SMUL_0660	sulfur carrier protein adenylyltransferase ThiF-like	6.44581	6.55709	1.29206	0.0790005	0	0
SMUL_0661	L,L-diaminopimelate aminotransferase	7.21008	7.48209	1.87071	0.0126039	0.915221	0.755173
SMUL_0662	UDP-N-acetylmuramate--alanine ligase	6.8855	7.37289	3.07177	0.137802	0.526335	0.0376893
SMUL_0663	putative membrane protein	5.44555	4.89898	0.284072	0.414966	#N/A	#N/A
SMUL_0664	recombination inhibitory protein MutS2	7.33531	7.51146	1.50023	0.24647	1.67824	0.485762
SMUL_0665	succinyl-diaminopimelate desuccinylase	6.2195	6.44878	1.69543	0.129158	0.659508	0.151093
SMUL_0666	putative enamine/imine deaminase	6.69296	6.75337	1.14923	0.772683	0.239821	0.00140875
SMUL_0667	malate:quinone oxidoreductase	8.08055	8.11411	1.08034	0.749999	0.476475	0.00258647
SMUL_0669	hypothetical protein	6.84957	6.67006	0.661447	0.340485	0.510824	0.00568769
SMUL_0671	carboxy-terminal processing protease	6.71144	6.66779	0.904366	0.791464	0.349582	0.00186969
SMUL_0672	hypothetical protein	7.17041	7.14745	0.948518	0.212931	1.37241	0.137044
SMUL_0673	pyruvate kinase	8.54441	8.44782	0.800592	0.383141	1.61427	0.0157363
SMUL_0674	LSU ribosomal protein L21p	7.7632	7.8891	1.33629	0.103464	0.875922	0.410781
SMUL_0675	LSU ribosomal protein L27p	7.51704	7.68417	1.46935	0.0493922	0.432428	0.000369481
SMUL_0676	GTPase Obg	7.64091	7.85424	1.63431	0.0250886	0.681188	0.0133251
SMUL_0677	glutamate 5-kinase	7.05036	6.89753	0.703352	0.284715	0.961412	0.646119
SMUL_0678	methionyl-tRNA formyltransferase	5.42538	5.69392	1.85584	0.0770186	0	0
SMUL_0679	putative biotin-protein ligase	5.49774	5.8001	2.00615	0.714596	#N/A	#N/A
SMUL_0680	chromosome-partitioning protein ParA	7.38307	7.24313	0.724536	0.203209	0.875006	0.221203
SMUL_0681	chromosome-partitioning protein ParB	7.89898	7.84327	0.879615	0.409636	1.10177	0.756986
SMUL_0682	ATP synthase B' chain	7.67601	7.75359	1.19559	0.0361016	0.479138	0.00222333
SMUL_0683	ATP synthase B chain	7.85142	7.86292	1.02684	0.881835	0.523532	0.0107208
SMUL_0684	ATP synthase delta chain	7.84089	8.02751	1.5368	0.00819662	0.87955	0.300436
SMUL_0685	ATP synthase alpha chain	9.32619	9.41152	1.21713	0.301387	1.2077	0.204438
SMUL_0686	ATP synthase gamma chain	8.29516	8.3587	1.15755	0.128199	1.31977	0.125716
SMUL_0687	ATP synthase beta chain	9.04134	9.12333	1.20781	0.465651	0.906309	0.328812
SMUL_0688	ATP synthase epsilon chain	6.95911	7.23371	1.8819	0.298823	0.794422	0.533962
SMUL_0689	putative biopolymer transport protein ExbB-like	6.49106	6.45455	0.919359	0.842484	#N/A	#N/A
SMUL_0690	putative biopolymer transport protein ExbD-like	6.241	6.45071	1.62071	0.0274106	0.896921	0.459944
SMUL_0691	TonB-like protein	6.76397	6.96235	1.57899	0.273306	1.10203	0.768882
SMUL_0692	protein TolB	8.45905	8.48815	1.0693	0.580481	0.998623	0.758119
SMUL_0693	outer membrane lipoprotein omp16-like	9.13424	9.20373	1.17354	0.0453283	1.66286	0.00836149
SMUL_0694	TPR repeat containing periplasmic protein	7.7967	7.81456	1.04198	0.63727	1.70895	0.00314324
SMUL_0695	FKBP-type peptidyl-prolyl cis-trans isomerase SlyD	8.1785	8.06749	0.774438	0.49395	0.401333	0.000892768
SMUL_0696	hypothetical protein	6.50958	6.5703	1.15005	0.782429	0.970496	0.730881
SMUL_0697	malonyl CoA-acyl carrier protein transacylase	7.22793	7.09147	0.730365	0.0976717	1.06897	0.9455
SMUL_0698	MTA/SAH nucleosidase	7.43209	7.6975	1.84251	0.0099917	0.594219	0.0747228
SMUL_0699	tRNA(Cytosine32)-2-thiocytidine synthetase	6.64326	6.38898	0.556834	0.424301	0.844909	0.501237
SMUL_0701	glutamate synthase [NADPH]	8.82061	8.93024	1.28714	0.104865	1.53357	0.0148864
SMUL_0702	glutamate synthase [NADPH]	7.99993	8.0901	1.23074	0.558098	1.87225	0.00224142
SMUL_0704	acetyl-coenzyme A carboxyl transferase beta chain	7.44843	7.61896	1.48091	0.201055	1.02062	0.919701
SMUL_0706	putative RNA polymerase-binding transcription factor DksA	7.33851	7.38287	1.10754	0.721041	0.333231	0.0686985
SMUL_0707	putative membrane protein	8.03976	7.95357	0.819993	0.284577	1.15779	0.429793
SMUL_0708	putative tRNA dihydrouridine synthase B	6.0648	6.44513	2.40065	0.0843054	1.2904	0.440307
SMUL_0711	membrane protein	7.59163	7.38293	0.618444	0.0432746	1.1529	0.579356
SMUL_0712	flagellar motor switch protein FliN	5.83943	6.31222	2.97022	0.125538	0.369625	0.0387588
SMUL_0723	putative membrane protein	5.20459	5.0395	0.683773	0.747449	#N/A	#N/A
SMUL_0724	thiamin biosynthesis protein ThiC	8.41934	8.34262	0.838072	0.437482	1.25857	0.782444
SMUL_0729	UvrABC system protein A, excinuclease	8.06875	7.97455	0.805004	0.0192053	0.595545	0.217759
SMUL_0730	C4-dicarboxylate transport protein	7.40936	6.95527	0.351487	0.0436447	#N/A	#N/A
SMUL_0731	C4-dicarboxylate transport protein	6.91009	6.34476	0.272061	0.230957	#N/A	#N/A
SMUL_0732	metal-dependent hydrolase domain-containing protein	7.09941	7.03122	0.854696	0.0207262	3.01538	0.00019389
SMUL_0733	DNA polymerase I	7.76937	7.8157	1.11258	0.317072	3.04521	0.0395977
SMUL_0736	chaperone protein DnaJ	7.39483	7.57914	1.52866	0.00592926	1.5769	0.0670226
SMUL_0737	putative periplasmic protein	6.25395	6.24271	0.974456	0.625222	1.90822	0.0732119
SMUL_0738	tellurite-resistance/dicarboxylate transporter (TDT) family protein	5.12248	4.79712	0.472758	0.167216	#N/A	#N/A
SMUL_0739	hypothetical protein	5.84008	5.52251	0.481316	0.0139144	#N/A	#N/A
SMUL_0741	cytochrome d ubiquinol oxidase subunit I	6.68993	5.82562	0.136677	0.000918534	#N/A	#N/A
SMUL_0742	cytochrome d ubiquinol oxidase subunit II	6.50233	5.71974	0.164973	0.0313461	2.69904	0.000113817
SMUL_0743	two-component system response regulator	6.71945	6.73319	1.03213	0.887266	1.1871	0.628509
SMUL_0744	two-component system histidine kinase	6.64676	6.6603	1.03167	0.920261	0.758065	0.302661
SMUL_0745	recombination protein RecR	5.31109	5.37049	1.14658	0.623485	0	0
SMUL_0746	putative diguanylate cyclase	6.38805	6.54965	1.45079	0.223119	#N/A	#N/A
SMUL_0747	putative methyl-accepting chemotaxis signal transduction protein	5.70641	5.68339	0.948363	0.882375	#N/A	#N/A
SMUL_0748	putative long-chain-fatty-acid--CoA ligase	7.48601	7.56803	1.20788	0.681616	1.1491	0.686334
SMUL_0749	shikimate 5-dehydrogenase I alpha	6.60952	6.70706	1.25181	0.194762	0.681755	0.154236
SMUL_0750	anthranilate synthase, aminase component	7.44925	7.36951	0.832252	0.389331	1.07949	0.820176
SMUL_0751	membrane protein	8.4056	8.09288	0.486717	0.00957402	0.95685	0.756606
SMUL_0752	hypothetical protein	6.85071	6.8552	1.01038	0.9799	1.18855	0.50055
SMUL_0753	serine hydroxymethyltransferase	8.5818	8.49398	0.816933	0.254187	1.05309	0.922059
SMUL_0754	lysine--tRNA ligase	8.03343	8.09914	1.16335	0.0648566	1.22199	0.264497
SMUL_0755	ferric uptake regulation protein FUR	6.21277	6.51039	1.98436	0.536696	0.703636	0.205421
SMUL_0756	colicin V production protein-like	5.9234	5.87776	0.90025	0.624358	0.305531	0.242576
SMUL_0757	putative diguanylate cyclase	7.56114	7.50873	0.886329	0.330457	1.133	0.725562
SMUL_0758	twitching motility protein PilT	7.62044	7.6136	0.984388	0.950767	1.6192	0.0573581
SMUL_0759	aspartyl/glutamyl-tRNA(Asn/Gln) amidotransferase subunit C	5.22776	5.68029	2.83484	0.151593	0	0
SMUL_0760	hypothetical protein	7.15672	7.23551	1.19893	0.3058	0.707163	0.0332549
SMUL_0761	hypothetical protein	8.45569	8.41533	0.911251	0.326488	1.55831	0.307583
SMUL_0763	pantothenate kinase type III CoaX	6.75845	6.80346	1.1092	0.361076	0.705114	0.18269
SMUL_0764	ATP phosphoribosyltransferase	7.32455	7.53881	1.63782	0.28003	0.506379	0.00241648
SMUL_0765	chemotaxis regulator CheY	6.04977	6.27942	1.69689	0.521415	0.766697	0.574162
SMUL_0766	signal transduction histidine kinase	8.85824	8.54668	0.488018	0.00152128	2.35655	0.000777382
SMUL_0767	hypothetical protein	5.67293	5.85702	1.52788	0.668706	#N/A	#N/A
SMUL_0768	hypothetical protein	7.28459	7.19775	0.81878	0.321542	3.70868	0.00433005
SMUL_0769	UvrABC system protein excinuclease C	5.99378	6.0514	1.14188	0.801825	#N/A	#N/A
SMUL_0771	hypothetical protein	5.25051	5.73609	3.05902	0.0442824	#N/A	#N/A
SMUL_0772	L-aspartate oxidase	7.49151	7.56621	1.18767	0.291873	1.80636	0.101657
SMUL_0773	Na+/H+ antiporter NhaD type	6.96505	7.11093	1.3992	0.167058	#N/A	#N/A
SMUL_0774	GMP synthase [glutamine-hydrolyzing]	8.34513	8.49241	1.4037	0.00331602	0.984765	0.720529
SMUL_0775	uroporphyrinogen-III synthase	5.54121	5.78961	1.77175	0.648307	0.809303	0.678236
SMUL_0776	phosphoribosylamine--glycine ligase	7.96417	7.91284	0.888523	0.801219	1.01586	0.914131
SMUL_0777	RDD family membrane protein	6.59616	6.69471	1.25474	0.275847	#N/A	#N/A
SMUL_0778	organic solvent tolerance protein OstA	7.80759	7.81172	1.00954	0.88793	0.85019	0.513207
SMUL_0779	polyribonucleotide nucleotidyltransferase	8.90821	9.00472	1.24883	0.323902	0.70258	0.0411542
SMUL_0783	two component sensor kinase	7.65553	7.61571	0.912401	0.271236	1.157	0.72587
SMUL_0784	two component response regulator	6.50796	6.61653	1.284	0.668035	1.65225	0.790172
SMUL_0786	TRAP dicarboxylate transporter, DctM	5.11837	4.86688	0.560421	0.133351	#N/A	#N/A
SMUL_0787	FAD/FMN-dependent dehydrogenase	9.89678	9.12222	0.168053	0.00284009	0.519505	0.00177455
SMUL_0788	putative oxaloacetate decarboxylase alpha chain	5.45538	5.47326	1.04204	0.965555	#N/A	#N/A
SMUL_0789	putative oxaloacetate decarboxylase alpha chain	8.81777	8.94047	1.32648	0.249727	1.4058	0.0594195
SMUL_0790	putative oxaloacetate decarboxylase beta chain	6.60522	6.47941	0.748506	0.209305	1.81726	0.0778964
SMUL_0791	phosphoenolpyruvate carboxykinase [ATP]	8.62919	8.8091	1.51325	0.0114274	1.10783	0.713745
SMUL_0792	argininosuccinate lyase	7.81724	7.97168	1.42705	0.00321625	1.07511	0.848219
SMUL_0793	HIT-family protein	7.75885	7.67187	0.818498	0.0546162	0.616435	0.0132722
SMUL_0794	phenylalanyl-tRNA synthetase alpha chain	7.56999	7.638	1.16951	0.0695203	1.02412	0.914572
SMUL_0795	phenylalanyl-tRNA synthetase beta chain	8.31016	8.32026	1.02354	0.907946	0.857588	0.132667
SMUL_0796	3-phosphoshikimate 1-carboxyvinyltransferase	7.23794	7.25489	1.0398	0.659157	1.00209	0.773407
SMUL_0797	4-hydroxy-3-methylbut-2-enyl diphosphate reductase	7.27273	7.34501	1.18107	0.144574	0.903891	0.310897
SMUL_0798	SSU ribosomal protein S1p	8.86668	8.90163	1.08381	0.701483	0.892674	0.306931
SMUL_0800	D-3-phosphoglycerate dehydrogenase	8.97893	8.87024	0.778592	0.0409539	1.48996	0.0343444
SMUL_0801	putative outer membrane efflux protein	5.3246	4.92506	0.39853	0.0130405	#N/A	#N/A
SMUL_0802	RND family protein	6.02542	5.13086	0.127479	0.00235257	0.215682	0.0104663
SMUL_0803	RND multidrug efflux transporter	5.62507	5.56663	0.874101	0.845937	#N/A	#N/A
SMUL_0804	RND family protein	5.33292	4.84225	0.323096	0.128915	0.237801	0.000497118
SMUL_0807	translation elongation factor P	7.38235	7.69061	2.03356	0.0230988	0.707783	0.0469658
SMUL_0808	putative methyl-accepting chemotaxis protein	7.80138	7.49844	0.497809	0.0248858	1.14807	0.428791
SMUL_0809	YajL-like protein	7.44448	7.01365	0.37083	0.000662143	1.74446	0.102624
SMUL_0810	putative methyl-accepting chemotaxis protein	8.97336	9.12864	1.42982	0.031055	1.31175	0.0940229
SMUL_0814	putative RNA-bindining protein	5.08563	4.15233	0.1166	0.0394783	0	0
SMUL_0818	putative diguanylate cyclase	5.37996	5.01231	0.428895	0.112692	0.873219	0.258266
SMUL_0819	putative membrane protein	6.67105	5.77542	0.127167	0.106882	2.32078	0.0868092
SMUL_0822	nucleotidyltransferase domain-containing protein	5.47864	5.7164	1.72886	0.369424	#N/A	#N/A
SMUL_0825	NADPH dehydrogenase	7.79088	7.32624	0.343045	0.000425275	2.37425	0.0531356
SMUL_0826	RND efflux system, outer membrane lipoprotein CmeC	7.4839	7.41246	0.848322	0.201336	0.756038	0.0466128
SMUL_0828	RND efflux system, inner membrane transporter CmeB	5.97153	6.24335	1.8699	0.433378	#N/A	#N/A
SMUL_0829	RND efflux system, periplasmic fusion protein CmeA	8.17988	8.01794	0.688747	0.0301743	1.76491	0.0203544
SMUL_0830	PAS sensor domain-containing protein	6.22661	6.16865	0.875057	0.711345	0.800898	0.115554
SMUL_0831	methyl-accepting chemotaxis protein	7.28288	7.08479	0.633736	0.0141075	0.384827	0.000540497
SMUL_0833	DNA polymerase III alpha subunit	7.99803	7.76824	0.589138	0.450714	0.615735	0.0126677
SMUL_0834	putative signal-transduction protein with 2 CBS domains	5.07334	4.96844	0.785415	0.719292	1.31135	0.675421
SMUL_0835	GlnB-like protein	5.7832	5.75416	0.935321	0.93199	#N/A	#N/A
SMUL_0837	sensory histidine kinase	5.17632	5.12045	0.879283	0.782143	#N/A	#N/A
SMUL_0838	putative selenocysteine lyase/cysteine desulfurase	6.76669	6.6185	0.710906	0.496682	2.30745	0.0649196
SMUL_0839	potassium uptake protein TrkH	5.62201	5.74093	1.31499	0.713217	#N/A	#N/A
SMUL_0840	potassium uptake protein TrkA	7.5288	7.32783	0.629562	0.0814883	1.45881	0.124706
SMUL_0841	hypothetical protein	7.4602	7.25523	0.623776	0.39728	0.654209	0.0888126
SMUL_0843	rod shape-determining protein RodA	6.02621	6.12239	1.24789	0.784921	#N/A	#N/A
SMUL_0844	RNA pseudouridine synthase	6.57447	6.52664	0.895732	0.70175	0	0
SMUL_0845	putative fibronectin domain-containing lipoprotein	8.50143	8.32383	0.66435	0.0143348	1.26931	0.238916
SMUL_0846	tRNA (guanine46-N7-)-methyltransferase	7.12078	7.34783	1.68675	0.271703	1.6251	0.244728
SMUL_0847	putative cell division transporter, ATP-binding protein FtsE	6.21777	6.53954	2.09785	0.359155	1.11078	0.750615
SMUL_0848	putative cell division protein FtsX	6.84625	6.95556	1.28621	0.732	1.29393	0.22834
SMUL_0849	putative periplasmic protein	6.84144	6.93781	1.24844	0.0674965	0.920726	0.418297
SMUL_0850	uridylate kinase	7.69053	7.69264	1.00486	0.978822	0.858238	0.24641
SMUL_0851	DNA-directed RNA polymerase omega subunit	7.36266	7.46575	1.26791	0.230914	0.247888	0.00399549
SMUL_0852	guanosine-3',5'-bis(diphosphate) 3'-pyrophosphohydrolase	8.08858	7.90777	0.659464	0.38452	1.06228	0.940306
SMUL_0853	tyrosine--tRNA ligase	8.12432	8.15166	1.065	0.479346	0.613343	0.00654357
SMUL_0854	putative dioxygenase	7.83009	7.79193	0.915895	0.293368	0.934399	0.445089
SMUL_0855	putative amidase	7.12303	7.31113	1.54206	0.0265528	0.588194	0.053449
SMUL_0857	adenylate kinase	7.96305	8.16494	1.5918	0.0848457	0.842921	0.246909
SMUL_0858	aspartate--tRNA ligase	8.26595	8.4454	1.51167	0.143998	1.21767	0.210659
SMUL_0859	putative diguanylate cyclase	6.50648	6.45927	0.897001	0.890599	2.72047	0.024631
SMUL_0860	putative lipoprotein	7.89951	7.84287	0.877724	0.296608	1.23134	0.565123
SMUL_0861	NAD kinase	6.16181	6.19326	1.07512	0.876077	#N/A	#N/A
SMUL_0862	DNA repair protein RecN	7.30791	7.37344	1.16287	0.482852	3.33792	0.00441257
SMUL_0863	L-lactate permease	8.66085	8.0194	0.228325	0.0185926	0.43969	0.00154074
SMUL_0864	putative two-component response regulator	6.79367	7.16596	2.35663	0.390375	1.92451	0.0304073
SMUL_0865	putative deoxyribonuclease	7.07888	6.73439	0.452389	0.0135438	1.80631	0.0186927
SMUL_0867	RlpA-like lipoprotein	6.94186	7.014	1.18071	0.395333	0.492779	0.00327298
SMUL_0868	imidazoleglycerol-phosphate dehydratase	7.05051	6.93641	0.768945	0.333931	0.872592	0.780547
SMUL_0869	3-deoxy-D-manno-octulosonate 8-phosphate phosphatase	6.95135	7.19367	1.74713	0.0928711	0.489864	0.0542064
SMUL_0870	hypothetical protein	5.51284	4.90149	0.244708	0.0045224	#N/A	#N/A
SMUL_0871	putative LPS-export porin	6.90203	6.97704	1.18852	0.367845	0.855707	0.328747
SMUL_0872	GTP-binding protein EngB	6.97306	6.95326	0.955425	0.958969	0.588068	0.0371045
SMUL_0873	putative N-acetyltransferase	6.11549	6.31869	1.59663	0.0413318	0.60651	0.148807
SMUL_0875	putative cell division peptidoglycan synthetase FtsI	7.45383	7.46461	1.02514	0.697512	0.560805	0.00138052
SMUL_0876	isonitrile hydratase	6.1837	6.36422	1.51539	0.609531	1.02857	0.920501
SMUL_0878	hypothetical protein	5.79674	6.25819	2.89372	0.0639972	#N/A	#N/A
SMUL_0879	methionine--tRNA ligase	8.20066	8.31507	1.30139	0.0959268	0.931298	0.435486
SMUL_0880	hypothetical protein	5.3413	4.38066	0.109486	0.313783	#N/A	#N/A
SMUL_0881	fructose-1,6-bisphosphatase, type I	7.45832	7.53047	1.18073	0.532678	1.3438	0.0891841
SMUL_0882	putative ATP/GTP binding protein	6.87416	6.95678	1.20953	0.378769	2.04801	0.026625
SMUL_0883	hypothetical protein	6.38993	6.59216	1.59305	0.454112	0.932257	0.639851
SMUL_0884	lytic murein transglycosylase domain-containing protein	7.10718	7.3514	1.75479	0.115334	1.82176	0.0432052
SMUL_0885	membrane protein, YggT-like	5.9683	6.55495	3.8605	0.39742	1.20958	0.607097
SMUL_0886	glutamate--tRNA ligase	6.83812	7.02981	1.55486	0.118216	0.847342	0.159762
SMUL_0887	glutamine--tRNA ligase	8.17682	8.15812	0.957852	0.85574	1.08813	0.729029
SMUL_0888	transcriptional regulator	6.45692	6.39657	0.870258	0.72464	0.888453	0.43034
SMUL_0889	cytochrome c nitrite reductase, small subunit NrfH	5.76641	5.38744	0.41786	0.355771	#N/A	#N/A
SMUL_0890	cytochrome c552 NrfA	7.75576	7.09382	0.217797	0.00383372	0.795798	0.639791
SMUL_0892	nitrite reductase cytochrome c biogenesis protein NrfJ	6.10404	6.65879	3.58713	0.150237	0.165	0.0166342
SMUL_0894	PilJ domain-containing protein	6.23463	5.71754	0.304026	0.0653198	#N/A	#N/A
SMUL_0895	putative alpha/beta hydrolase	5.33778	6.05676	5.2358	0.476451	#N/A	#N/A
SMUL_0897	putative membrane protein	6.00733	6.04427	1.08878	0.872958	#N/A	#N/A
SMUL_0901	5-methylthioribose kinase	5.47547	5.83779	2.30314	0.00700296	0	0
SMUL_0902	hypothetical protein	7.04373	7.16156	1.31168	0.76327	0.0675296	2.07288e-05
SMUL_0904	putative 4Fe4S cluster binding protein	5.22929	5.16189	0.856258	0.72716	0	0
SMUL_0906	methyltransferase	7.15555	6.97707	0.663007	0.285068	0	0
SMUL_0909	putative nicotinate phosphoribosyltransferase	6.18301	6.47476	1.95772	0.253246	1.05183	0.841229
SMUL_0913	alanyl-tRNA editing protein AlaX-M	6.83107	6.50319	0.470019	0.0306964	0.380724	0.0901582
SMUL_0916	two-component sensor histidine kinase	5.49328	5.41032	0.826108	0.757199	#N/A	#N/A
SMUL_0926	outer membrane porin	7.61549	8.15409	3.45617	0.00151154	0	0
SMUL_0927	hypothetical protein	6.77975	6.84172	1.15337	0.874342	1.3426	0.0780606
SMUL_0930	type I restriction-modification system, restriction subunit R	7.82307	7.88212	1.14565	0.378547	0.683973	0.612579
SMUL_0931	putative cytoplasmic protein	7.01218	7.00808	0.990613	0.962415	1.11945	0.907099
SMUL_0932	type I restriction-modification system, specificity subunit S	6.21293	6.36553	1.42104	0.40687	#N/A	#N/A
SMUL_0933	type I restriction-modification system, DNA-methyltransferase subunit M	7.16594	7.29419	1.34354	0.057196	0.913302	0.6994
SMUL_0934	nitrate reductase catalytic subunit NapA	8.19368	7.82183	0.424765	0.00192208	1.95427	0.0858307
SMUL_0936	nitrate reductase quinol dehydrogenase, membrane component NapH	5.94411	4.86031	0.0824527	0.0232896	#N/A	#N/A
SMUL_0937	nitrate reductase cytochrome c550-type subunit NapB	6.5528	6.5453	0.982885	0.949064	1.22872	0.493213
SMUL_0941	GTP-binding and nucleic acid-binding protein YchF	7.77827	7.9952	1.6479	0.00277246	0.588127	0.00680153
SMUL_0948	ferredoxin thioredoxin reductase-like protein	7.16173	6.36231	0.158702	0.000169055	0.332365	0.00354899
SMUL_0950	molybdopterin oxidoreductase chain A-like protein	7.62447	6.26846	0.0440548	0.000828746	#N/A	#N/A
SMUL_0951	molybdopterin oxidoreductase chain A-like protein	6.19721	5.61572	0.262126	0.0725301	#N/A	#N/A
SMUL_0954	putative periplasmic binding protein	5.86666	5.80822	0.874094	0.835001	#N/A	#N/A
SMUL_0955	putative two-component sensor histidine kinase	5.39082	5.26434	0.747347	0.436591	13.4916	7.89092e-07
SMUL_0962	putative cyclic di-GMP phosphodiesterase	7.05592	6.86856	0.649598	0.121006	1.79164	0.0260541
SMUL_0963	phosphatidylserine decarboxylase proenzyme	6.59135	6.61641	1.05942	0.770962	0.941293	0.843166
SMUL_0964	ATP-dependent RNA helicase DbpA	5.80223	6.32382	3.32348	0.181951	#N/A	#N/A
SMUL_0965	hypothetical protein	7.55556	7.73168	1.50009	0.000352402	0.811599	0.1016
SMUL_0966	hypothetical protein	6.69318	6.89699	1.59886	0.151032	1.22992	0.370395
SMUL_0968	putative oxidoreductase	7.85294	7.53897	0.485315	0.0326799	1.37041	0.345176
SMUL_0970	formate dehydrogenase, major subunit, selenocysteine-containing FdhA	6.09883	6.21881	1.31821	0.318618	#N/A	#N/A
SMUL_0976	PAS/PAC sensor response regulator	4.93748	5.56316	4.22359	0.0375927	#N/A	#N/A
SMUL_0979	hypothetical protein	7.21531	7.57018	2.26398	0.0221348	0.753939	0.353717
SMUL_0980	hypothetical protein	7.679	7.68443	1.01257	0.853817	1.17683	0.453099
SMUL_0981	TRAP transporter solute receptor	8.07	7.3584	0.19427	4.1097e-06	0.679195	0.0451932
SMUL_0984	hypothetical protein	5.51494	5.70351	1.54372	0.190235	#N/A	#N/A
SMUL_0985	hypothetical protein	5.02673	5.84119	6.5232	0.0106624	#N/A	#N/A
SMUL_0986	heat shock protein 60 family chaperone GroEL	9.21707	9.35504	1.37393	0.249875	0.643468	0.00690405
SMUL_0987	heat shock protein 60 family co-chaperone GroES	7.87877	8.0495	1.48159	0.0156129	0.274178	0.00327718
SMUL_1003	putative amidoligase	7.62597	7.24833	0.419141	0.00481083	0	0
SMUL_1004	ATP-grasp family protein	6.44726	6.24188	0.623201	0.109424	#N/A	#N/A
SMUL_1007	desuccinylase/aspartoacylase subfamily peptidase	4.68595	4.75044	1.16009	0.805222	1.35282	0.0686244
SMUL_1008	desuccinylase/aspartoacylase subfamily peptidase	5.40973	4.67876	0.185791	0.192995	3.40431	0.0523461
SMUL_1009	transglutaminase-like superfamily domain-containing protein	6.2291	6.13104	0.797895	0.321586	0	0
SMUL_1010	hypothetical protein	5.92928	5.82662	0.789487	0.754625	0.668888	0.319017
SMUL_1011	ATP-grasp family protein	7.10387	7.13655	1.07814	0.256513	2.14002	0.00636665
SMUL_1016	heavy metal resistance P-type ATPase	7.40625	8.92028	32.6613	0.00286509	39.8035	3.06503e-07
SMUL_1017	heavy metal efflux system accessory protein	6.02138	7.6132	39.0682	0.00052368	19.2407	0.000280341
SMUL_1018	RhtB family transporter	5.1946	4.87699	0.48127	0.296487	#N/A	#N/A
SMUL_1019	hypothetical protein	5.85259	5.66533	0.649746	0.508445	#N/A	#N/A
SMUL_1020	serine hydroxymethyltransferase	8.01149	7.32327	0.205012	0.000659137	0	0
SMUL_1021	methylated-DNA--protein-cysteine methyltransferase	7.11285	6.32532	0.163105	1.21895e-05	#N/A	#N/A
SMUL_1026	methyl-accepting chemotaxis protein	7.83291	7.77979	0.88487	0.331425	1.14884	0.413109
SMUL_1027	thiamine-phosphate synthase	6.5493	6.17506	0.42244	0.475557	0.673689	0.0360331
SMUL_1029	ferritin-like protein	8.75525	8.21254	0.286607	0.0214443	3.83773	0.000966735
SMUL_1032	RhtB family transporter	5.90594	5.80055	0.784542	0.796085	#N/A	#N/A
SMUL_1033	lactate utilization protein A	7.35316	7.24775	0.78449	0.0970578	0.907299	0.545471
SMUL_1034	lactate utilization protein B	8.31039	8.1432	0.680478	0.086622	1.03144	0.945409
SMUL_1035	lactate utilization protein C	7.40766	7.40921	1.00357	0.99172	0.977609	0.776255
SMUL_1037	lysophospholipase L1-like protein	6.39736	5.87465	0.300113	0.0316343	0	0
SMUL_1039	putative signal-transduction protein	6.50999	6.04732	0.344612	0.000188516	#N/A	#N/A
SMUL_1041	hypothetical protein	7.34437	7.12741	0.606786	0.00678785	1.2924	0.174989
SMUL_1042	hypothetical protein	5.75903	5.82001	1.15075	0.763248	#N/A	#N/A
SMUL_1044	putative AAA ATPase	6.59949	6.64666	1.11473	0.637069	2.01227	0.108385
SMUL_1045	5-methyltetrahydropteroyltriglutamate-- homocysteine methyltransferase	8.59368	8.4686	0.74975	0.396974	0.400167	0.000875831
SMUL_1047	protease HtpX-like protein	6.34308	6.52724	1.52815	0.653118	1.54952	0.0823548
SMUL_1048	RmlC-like domain-containing protein	6.90812	6.58218	0.472137	0.108072	2.09333	0.0152643
SMUL_1049	serine hydrolase family protein	5.84836	6.10729	1.81522	0.461777	#N/A	#N/A
SMUL_1051	chemotaxis protein methyltransferase CheR	6.23044	6.52198	1.95676	0.231433	0.480097	0.00566895
SMUL_1053	cytosol aminopeptidase PepA	8.06182	7.96332	0.797074	0.451788	0.739333	0.0909561
SMUL_1054	putative membrane protein	6.53806	6.82262	1.92558	0.52297	0	0
SMUL_1055	tryptophan synthase beta chain	7.43019	7.28381	0.713861	0.0991268	0.658823	0.129825
SMUL_1056	adenine phosphoribosyltransferase	7.36295	7.28108	0.828194	0.503451	0.833602	0.11284
SMUL_1057	hypothetical protein	6.38165	6.72739	2.21688	0.472418	0.654052	0.0125834
SMUL_1058	ribose 5-phosphate isomerase B	6.15393	6.63987	3.06152	0.243253	0.762199	0.213331
SMUL_1060	signal peptidase I	6.91946	7.24621	2.122	0.365953	0.882814	0.69086
SMUL_1061	bifunctional protein FolD	7.73411	7.57107	0.687011	0.329104	0.780425	0.130094
SMUL_1072	putative membrane protein	6.02443	5.95067	0.843801	0.747342	#N/A	#N/A
SMUL_1082	cytochrome-like protein	5.09648	4.61212	0.327823	0.468488	#N/A	#N/A
SMUL_1083	glutamate-1-semialdehyde 2,1-aminomutase	7.91227	7.78256	0.7418	0.021909	1.62739	0.0281494
SMUL_1084	putative membrane protein	6.03953	6.21133	1.48527	0.610403	0	0
SMUL_1085	putative membrane protein	5.32856	5.96934	4.373	0.25686	#N/A	#N/A
SMUL_1086	de-hypoxanthine futalosine synthase	7.14218	7.37028	1.6908	0.0504186	1.09333	0.764047
SMUL_1087	zinc protease-like protein	7.78148	7.77133	0.9769	0.908896	1.1697	0.355803
SMUL_1088	ATP-dependent DNA helicase RecG	5.5301	5.56224	1.0768	0.871623	#N/A	#N/A
SMUL_1089	putative ribosomal subunit interface protein	8.17364	8.37394	1.58601	0.072787	0.912723	0.516096
SMUL_1091	hypothetical protein	5.80669	5.81786	1.02606	0.966188	0.840199	0.0719084
SMUL_1093	hypothetical protein	7.33125	7.46697	1.36686	0.125779	0.733996	0.377461
SMUL_1094	flagellar assembly factor FliW	6.90497	6.91298	1.01861	0.93893	1.46696	0.374417
SMUL_1095	outer membrane protein assembly factor BamD	7.63937	7.70463	1.16216	0.49874	0.85272	0.179469
SMUL_1096	Lon protease	8.89206	8.63224	0.549768	0.0646966	0.969077	0.633123
SMUL_1097	SSU ribosomal protein S18p	7.83236	7.97849	1.40002	0.13358	0.502489	0.00246288
SMUL_1098	single-stranded DNA-binding protein	7.79798	7.85538	1.1413	0.329838	0.766079	0.106104
SMUL_1099	SSU ribosomal protein S6p	7.91242	7.99728	1.2158	0.494648	0.790608	0.0801982
SMUL_1100	DNA polymerase III subunit delta	6.51065	6.74005	1.69589	0.010641	1.78975	0.0506608
SMUL_1101	ribonuclease R	7.79938	7.76692	0.927988	0.620442	1.10363	0.851395
SMUL_1102	putative signal transduction hydrolase	8.07527	7.98673	0.81556	0.202772	6.38985	0.0449122
SMUL_1103	ketol-acid reductoisomerase	8.65596	8.59067	0.860431	0.645216	1.02723	0.938492
SMUL_1104	septum site-determining protein MinD	7.36529	7.54278	1.50483	0.00776685	1.07614	0.807979
SMUL_1105	cell division topological specificity factor MinE	5.87781	6.56095	4.82103	0.153448	1.65735	0.014385
SMUL_1106	divergent polysaccharide deacetylase family protein	7.09416	7.35528	1.8244	0.0251386	0.346503	0.00962283
SMUL_1107	SMF protein	5.83917	5.64921	0.645705	0.501277	1.21182	0.325667
SMUL_1110	putative periplasmic protein	6.92716	6.6412	0.517651	0.162983	#N/A	#N/A
SMUL_1112	L-serine dehydratase	4.82932	4.89929	1.17481	0.768826	#N/A	#N/A
SMUL_1115	acetylornithine aminotransferase	8.15978	8.15706	0.993747	0.907601	0.973273	0.557018
SMUL_1117	sulfur carrier protein ThiS	4.98698	5.18511	1.57808	0.422719	#N/A	#N/A
SMUL_1119	flagellar biosynthesis protein FliL	7.55258	7.99319	2.75811	0.479958	1.14404	0.6198
SMUL_1120	DNA repair protein RadA	7.14573	7.12618	0.955975	0.927894	1.50814	0.173071
SMUL_1121	signal recognition particle receptor protein FtsY	6.66255	6.68218	1.04623	0.654307	1.02199	0.87173
SMUL_1122	thiol-disulfide oxidoreductase ResA-like protein	6.9893	7.22864	1.73515	0.0629752	0.622835	0.0671861
SMUL_1123	putative 5-formyltetrahydrofolate cyclo-ligase	6.29385	6.58564	1.95789	0.459478	1.65045	0.00818289
SMUL_1124	ribonuclease Y	7.9939	8.1944	1.58673	0.0623174	0.962646	0.597446
SMUL_1125	lipid A export ATP-binding/permease protein MsbA	6.65584	6.63977	0.963653	0.925685	1.33487	0.380664
SMUL_1126	SYLF family lipoprotein	7.11088	7.26427	1.42361	0.315403	1.05443	0.927875
SMUL_1130	peptidyl-prolyl cis-trans isomerase	7.66264	7.92629	1.83504	0.0363617	0.852522	0.322404
SMUL_1133	sensory box/GGDEF domain protein	5.56736	5.45552	0.772967	0.762945	#N/A	#N/A
SMUL_1134	response regulator receiver domain protein (CheY-like)	5.59673	5.74931	1.42096	0.546905	1.16005	0.622488
SMUL_1135	response regulator	7.43872	7.37582	0.865172	0.0582844	2.35704	0.000483406
SMUL_1136	histidine kinase	7.0001	7.07363	1.1845	0.402646	0.867766	0.215118
SMUL_1137	putative signal transduction histidine-protein kinase	5.67373	5.88058	1.6101	0.541348	#N/A	#N/A
SMUL_1138	putative FIST domain-containing signal transduction protein	6.07653	6.28958	1.63322	0.566893	0.718778	0.21226
SMUL_1139	transcriptional regulator	6.93236	6.60656	0.472278	0.10989	2.28745	0.0305685
SMUL_1140	CRISPR-associated endoribonuclease Cas6	6.68148	6.74573	1.15943	0.354199	1.14276	0.414297
SMUL_1141	CRISPR-associated protein	7.75368	7.84644	1.23811	0.437941	3.69882	0.0812845
SMUL_1142	CRISPR-associated protein Cas7	8.03804	7.78444	0.557697	0.00754198	1.33741	0.206756
SMUL_1143	CRISPR-associated protein, Cas5, TM1800 family	6.55568	6.54044	0.965524	0.867664	1.86867	0.0726165
SMUL_1144	CRISPR-associated helicase Cas3	6.92282	6.70806	0.609879	0.062361	0	0
SMUL_1145	prophage antirepressor-like protein	5.97174	5.85781	0.769261	0.132518	4.57666	0.0109775
SMUL_1150	hypothetical protein	6.83995	6.6992	0.72319	0.46866	1.00625	0.816687
SMUL_1154	hypothetical protein	5.94461	5.98944	1.10873	0.81556	#N/A	#N/A
SMUL_1156	hypothetical protein	6.09062	6.24625	1.43098	0.444718	0	0
SMUL_1160	hypothetical protein	5.46499	5.9867	3.32438	0.251293	#N/A	#N/A
SMUL_1161	hypothetical protein	7.00608	7.32221	2.07076	0.405426	1.21325	0.372026
SMUL_1163	hypothetical protein	6.93831	6.81251	0.748523	0.0791098	1.07879	0.891934
SMUL_1164	hypothetical protein	5.08329	5.27861	1.5679	0.639949	#N/A	#N/A
SMUL_1181	3,4-dihydroxy-2-butanone 4-phosphate synthase RibB	7.70573	7.63788	0.855345	0.00922904	1.15165	0.536625
SMUL_1182	glutathione-regulated potassium-efflux system protein KefC	6.13262	6.24864	1.30624	0.659952	0	0
SMUL_1190	exonuclease	6.33714	6.45291	1.30546	0.764037	2.00584	0.267236
SMUL_1198	putative kinase	5.58254	5.69918	1.30811	0.675515	0	0
SMUL_1200	hypothetical protein	6.55488	6.7534	1.57949	0.0715717	1.74855	0.103484
SMUL_1203	thioesterase family protein	5.83503	5.91817	1.21099	0.795909	0	0
SMUL_1204	putative periplasmic protein	7.48311	7.48097	0.995089	0.969618	1.01508	0.850399
SMUL_1205	putative uracil-DNA glycosylase, family 4	5.77384	5.93735	1.45714	0.477395	0.718495	0.0344374
SMUL_1206	leucine rich repeat domain-containing protein	5.50633	5.19672	0.490223	0.129287	0	0
SMUL_1210	HD/GAF domain-containing response regulator	6.43095	6.53576	1.27295	0.183604	0.866343	0.667422
SMUL_1211	OmpR like DNA-binding response regulator	6.60848	6.73013	1.32329	0.745121	1.78652	0.0068406
SMUL_1212	GGDEF/EAL domain containing response regulator receiver	5.91277	6.00321	1.23151	0.662333	0	0
SMUL_1213	putative histidine kinase	4.82785	4.88976	1.15322	0.791814	0	0
SMUL_1220	homocysteine S-methyltransferase	6.56042	6.41346	0.712916	0.310515	1.25337	0.562431
SMUL_1221	lactaldehyde dehydrogenase	8.16831	7.59278	0.26575	4.20929e-05	1.20342	0.582205
SMUL_1222	small conductance mechanosensitive ion channel (MscS) family protein	7.24454	7.30287	1.14372	0.125902	1.28901	0.189613
SMUL_1234	hypothetical protein	7.36642	6.85394	0.307269	0.00210943	2.51433	0.0176616
SMUL_1235	ferredoxin	6.0225	5.61272	0.389237	0.239285	0.601148	0.0505714
SMUL_1241	hypothetical protein	6.65179	6.29835	0.443161	0.016788	2.82035	0.0147189
SMUL_1243	hypothetical protein	5.8162	5.95042	1.36213	0.649614	0	0
SMUL_1246	hypothetical protein	6.9262	6.40836	0.303504	0.00455296	2.05931	0.0156505
SMUL_1247	RNR/PFL superfamily protein	5.25592	5.51823	1.82944	0.469757	0	0
SMUL_1248	site-specific recombinase	6.18939	5.69521	0.320494	0.0579506	#N/A	#N/A
SMUL_1250	GGDEF/EAL domain-containing signaling protein	7.50386	7.36988	0.73454	0.0439528	1.62501	0.363935
SMUL_1252	putative outer membrane protein	7.54869	7.23034	0.480454	0.0516658	2.43396	0.00170705
SMUL_1253	membrane protein	8.07385	7.98252	0.810336	0.071536	1.77429	0.00404978
SMUL_1254	CHAD domain-containing protein	7.06263	6.70518	0.439093	0.0421267	0	0
SMUL_1258	putative isomerase	5.92669	5.86324	0.864085	0.843789	1.36167	0.0540577
SMUL_1260	OmpA domain-containing protein	6.637	6.27652	0.436027	0.0186529	0.890941	0.612557
SMUL_1267	putative diguanylate cyclase	7.00184	7.11907	1.30987	0.522752	#N/A	#N/A
SMUL_1268	putative transcriptional regulator, MocR family	5.14587	5.15769	1.02761	0.95922	#N/A	#N/A
SMUL_1269	putative FMN-binding protein	5.98907	6.25418	1.84125	0.0543504	0	0
SMUL_1270	putative pyridoxamine 5'-phosphate oxidase	6.10692	5.97572	0.739271	0.770634	0.864699	0.169223
SMUL_1271	hypothetical protein	8.01487	7.87995	0.732967	0.576187	2.81254	0.00547931
SMUL_1272	D-alanine aminotransferase	7.62241	7.95061	2.12911	0.00263704	2.13593	0.317624
SMUL_1273	hypothetical protein	5.89333	6.03568	1.38789	0.696494	0	0
SMUL_1274	hypothetical protein	7.15108	7.28506	1.36137	0.0790753	0.552728	0.145732
SMUL_1277	TMAO reductase-like protein	5.14564	4.91745	0.591301	0.66641	#N/A	#N/A
SMUL_1282	endoribonuclease L-PSP	6.11714	6.15835	1.09952	0.899956	1.05069	0.988466
SMUL_1283	putative acetyltransferase	4.9234	4.47626	0.357159	0.527981	0	0
SMUL_1288	nitrogenase (molybdenum-iron) beta chain	5.22955	4.72711	0.314454	0.107201	0	0
SMUL_1293	putative hydrolase	6.76161	6.84547	1.21298	0.500527	0.936786	0.157754
SMUL_1301	putative histidine kinase	4.26896	4.98609	5.21353	0.481564	#N/A	#N/A
SMUL_1304	oxidoreductase, glutamate synthase [NADPH]	7.29821	7.38003	1.20733	0.185008	0	0
SMUL_1306	soluble, cytoplasmic ECH-like hydrogenase, 4Fe-4S cluster ferredoxin subunit CooF-like	5.58421	5.9542	2.3442	0.0963664	0	0
SMUL_1307	soluble, cytoplasmic ECH-like hydrogenase large subunit CooH-like	6.97184	7.03527	1.15726	0.442554	0	0
SMUL_1310	soluble, cytoplasmic ECH-like hydrogenase electron-transferring small subunit CooL	4.78024	4.83499	1.13435	0.88323	#N/A	#N/A
SMUL_1311	HDIG domain protein	6.27499	6.21244	0.86587	0.662469	4.7538	0.148895
SMUL_1312	LabA-like regulatory protein	6.67609	6.33887	0.460018	0.00370598	0	0
SMUL_1314	hypothetical protein	7.71459	7.39346	0.477387	0.0575452	0	0
SMUL_1317	YkgG-like protein	8.74852	8.2658	0.329062	0.000332318	1.22397	0.474997
SMUL_1318	putative oxidoreductase, YkgE/YkgF-like	9.8464	9.36819	0.3325	0.0107408	1.72845	0.027
SMUL_1319	putative aspartate aminotransferase	6.10339	6.57321	2.94998	0.0397784	#N/A	#N/A
SMUL_1320	ABC transporter membrane fusion protein, PltH-like	7.23582	7.21815	0.960117	0.557977	0.7795	0.518725
SMUL_1321	ABC transporter, ATP-binding subunit, PltI-like	6.47535	6.32485	0.707124	0.402214	0	0
SMUL_1322	ABC transporter, ATP-binding subunit, PltJ-like	5.72482	5.98016	1.80031	0.525443	0	0
SMUL_1330	succinate dehydrogenase flavoprotein subunit-like protein	6.17332	6.4776	2.01503	0.105497	0	0
SMUL_1332	response regulator	5.77551	5.41234	0.433339	0.37301	0	0
SMUL_1334	putative superoxide reductase	7.22467	7.48473	1.81997	0.00487445	0.359077	0.000739352
SMUL_1335	hypothetical protein	7.30945	7.30717	0.994756	0.969069	0.71761	0.173743
SMUL_1336	hypothetical protein	7.35319	7.57878	1.68108	0.482844	0.814141	0.129987
SMUL_1337	thiamine-monophosphate kinase	6.69026	6.58747	0.789241	0.0960013	0.81787	0.546869
SMUL_1338	tRNA pseudouridine 13 synthase	7.16638	7.16708	1.00162	0.973758	0.899898	0.378376
SMUL_1344	hydroxymethylpyrimidine/phosphomethylpyrimidine kinase	6.90719	6.88348	0.946858	0.811774	2.21419	0.00202799
SMUL_1345	putative hydroxymethylpyrimidine transporter CytX-like	6.0197	6.22067	1.58844	0.67007	#N/A	#N/A
SMUL_1346	hydroxyethylthiazole kinase	7.04105	6.9415	0.795154	0.309099	2.87597	0.00396657
SMUL_1347	ferritin-like protein	8.26823	7.7882	0.331111	0.0306874	1.96093	0.0123588
SMUL_1348	zinc transporter ZupT	5.67207	5.10292	0.269681	0.0959033	#N/A	#N/A
SMUL_1350	HD/GGDEF regulatory protein	5.50655	4.96542	0.287657	0.187747	0.293826	0.00203665
SMUL_1351	methyl-accepting chemotaxis protein	7.90094	7.45308	0.356563	0.000934969	1.12257	0.54174
SMUL_1352	methyl-accepting chemotaxis protein	7.50142	7.13096	0.426127	0.000846684	1.12056	0.549543
SMUL_1354	hypothetical protein	5.71751	5.91151	1.56314	0.713574	#N/A	#N/A
SMUL_1355	ABC transporter, ATP-binding protein	7.40225	7.37017	0.928798	0.900473	1.75312	0.252529
SMUL_1356	flagellar motor rotation protein MotB	5.37761	5.77236	2.48176	0.564023	1.28815	0.120494
SMUL_1357	flagellar motor rotation protein MotA	6.25649	6.3817	1.33417	0.621529	1.67373	0.00873577
SMUL_1358	transcriptional regulator, TetR family	7.10695	7.32135	1.63831	0.527413	1.15019	0.662746
SMUL_1359	RND efflux system, membrane fusion protein CmeA	8.11937	8.168	1.11848	0.442772	0.623533	0.0100252
SMUL_1360	RND efflux system, inner membrane transporter CmeB	8.48028	8.24789	0.585615	0.227949	0.633305	0.0189953
SMUL_1361	RND efflux system, outer membrane lipoprotein, CmeC	8.0786	7.95564	0.753424	0.359391	0.518302	0.0112668
SMUL_1364	putative NAD(P)H nitroreductase	7.18128	7.3674	1.53506	0.0138822	2.34586	0.00283579
SMUL_1365	putative NAD(P)H nitroreductase	6.31348	6.14259	0.674693	0.0777364	0.158982	6.93052e-05
SMUL_1366	putative protein kinase	6.19154	6.03432	0.696279	0.557175	1.9825	0.466307
SMUL_1367	hypothetical protein	7.33624	6.82462	0.307881	0.00323067	#N/A	#N/A
SMUL_1372	putative DNA-binding protein	5.65723	5.8215	1.45971	0.530147	0	0
SMUL_1373	phenylacetate-coenzyme A ligase	7.10511	6.81112	0.508173	0.0147665	0	0
SMUL_1374	ACT domain-containing protein	6.37938	6.45358	1.18629	0.864014	0	0
SMUL_1375	phenylacetate-coenzyme A ligase	7.32159	7.00924	0.487136	0.00138038	#N/A	#N/A
SMUL_1376	indolepyruvate oxidoreductase subunit IorB	6.57529	6.35249	0.598685	0.0516721	0	0
SMUL_1377	indolepyruvate oxidoreductase subunit IorA	7.93647	7.59357	0.45405	0.000142575	0.543327	0.0401709
SMUL_1379	sodium/proline symporter	6.22274	5.51483	0.195925	0.0215035	#N/A	#N/A
SMUL_1382	flagellar hook-associated protein FliD	5.82021	6.70128	7.60452	0.0199433	0	0
SMUL_1384	hypothetical protein	5.8042	6.38954	3.84898	0.0663388	#N/A	#N/A
SMUL_1385	putative rRNA methyltransferase	6.50658	6.61028	1.2697	0.241594	1.42708	0.143004
SMUL_1386	flagellar P-ring protein FlgI	7.00421	7.21098	1.60981	0.0199901	1.48342	0.378427
SMUL_1389	hypothetical protein	5.97975	6.0263	1.11315	0.867499	0	0
SMUL_1390	flagellar hook-associated protein FlgK	5.943	6.52486	3.81827	0.00919011	2.6561	0.679195
SMUL_1391	dipeptide transport system permease protein DppC-like	5.52739	4.9171	0.245304	0.155412	#N/A	#N/A
SMUL_1393	putative sulfate permease	6.25384	5.68255	0.268357	0.0408025	0.828506	0.23542
SMUL_1394	putative tautomerase	4.46092	4.59103	1.34931	0.746591	0.96792	0.340662
SMUL_1395	ATP synthase chain A	7.63076	7.74422	1.29856	0.0794768	4.14131	0.0759269
SMUL_1397	putative thiamine monophosphate synthase	5.28269	5.68469	2.5235	0.326913	#N/A	#N/A
SMUL_1398	aspartyl/glutamyl-tRNA(Asn/Gln) amidotransferase subunit B	7.72569	7.66702	0.873636	0.630676	0.676671	0.048513
SMUL_1399	glycerol-3-phosphate dehydrogenase [NAD(P)+]	6.94069	6.89538	0.900942	0.664684	0.86192	0.672951
SMUL_1400	BglX-like periplasmic glycosyl hydrolase	6.48559	6.61044	1.33304	0.639362	#N/A	#N/A
SMUL_1401	dihydroorotase	7.78363	7.88694	1.26854	0.0751202	1.13325	0.829855
SMUL_1403	putative membrane protein	6.57835	6.83178	1.79238	0.466525	#N/A	#N/A
SMUL_1405	hypothetical protein	5.83669	6.03494	1.57853	0.338346	0	0
SMUL_1406	coenzyme A biosynthesis bifunctional protein CoaBC	7.26226	7.21574	0.89842	0.733323	1.12775	0.626323
SMUL_1407	bifunctional protein GlmU	7.2303	7.30589	1.19013	0.313878	0.843811	0.310231
SMUL_1408	flagellar biosynthesis protein FliP	6.46354	6.39056	0.845323	0.3864	0	0
SMUL_1409	putative aldose 1-epimerase	5.13092	4.8889	0.572775	0.520421	#N/A	#N/A
SMUL_1411	modulator of drug activity B	7.29641	7.4847	1.54273	0.0780344	3.21497	0.000240927
SMUL_1418	glucose-6-phosphate isomerase	8.02211	8.20435	1.52137	0.014312	1.20002	0.559221
SMUL_1419	hypothetical protein	5.92456	6.33335	2.56326	0.40634	1.32821	0.684171
SMUL_1421	cytoplasmic uptake NiFe hydrogenase small subunit	5.73117	6.52639	6.24043	0.132218	#N/A	#N/A
SMUL_1423	membrane-bound NiFe hydrogenase small chain precursor	7.72406	7.48578	0.577733	0.498542	0.481077	0.39964
SMUL_1424	membrane-bound NiFe hydrogenase large subunit	8.78613	8.8772	1.23331	0.0622739	0.590966	0.0703648
SMUL_1425	membrane-bound NiFe hydrogenase, cytochrome b subunit	6.60593	7.25248	4.4314	0.320143	2.76841	0.0113943
SMUL_1426	NiFe hydrogenase maturation protease HydD	5.59469	5.02452	0.269048	0.41627	0.211939	0.0702472
SMUL_1427	NiFe hydrogenase accessory protein HydE	7.39578	7.52716	1.35324	0.0725018	1.44722	0.346875
SMUL_1428	NiFe hydrogenase metallocenter assembly protein HypF	6.0062	6.07274	1.16557	0.861353	#N/A	#N/A
SMUL_1429	nickel responsive regulator NikR	7.60855	7.04171	0.271122	0.0050889	0.345821	9.34247e-05
SMUL_1433	NiFe hydrogenase nickel incorporation protein HypB	7.74478	7.52333	0.600552	0.145377	0.971107	0.718197
SMUL_1435	NiFe hydrogenase metallocenter assembly protein HypD	7.37086	7.35408	0.962095	0.717948	0.608405	0.027202
SMUL_1436	NiFe hydrogenase metallocenter assembly protein HypE	7.13456	7.24033	1.27576	0.437231	0.612829	0.123061
SMUL_1437	NiFe hydrogenase nickel incorporation protein HypA	5.48428	5.20676	0.527814	0.322004	#N/A	#N/A
SMUL_1438	putative N-acetyltransferase	6.19028	6.32227	1.35515	0.718286	0.585084	0.00303218
SMUL_1439	phosphoglycolate phosphatase	4.88493	5.9618	11.9362	0.0051334	0.558811	0.309015
SMUL_1440	membrane-bound AsmA1 family protein	7.21816	7.06815	0.707935	0.0614949	0	0
SMUL_1441	YceG-like protein	5.94373	6.45777	3.26615	0.00139094	1.1186	0.685199
SMUL_1442	isocitrate dehydrogenase [NADP]	8.91377	8.63702	0.528745	0.0648925	1.31942	0.170367
SMUL_1443	malate dehydrogenase	5.93811	6.03856	1.26024	0.484668	0.808468	0.240101
SMUL_1450	succinyl-CoA ligase [ADP-forming]	8.09743	7.92852	0.677788	0.010426	0.489018	0.00129108
SMUL_1451	succinyl-CoA ligase [ADP-forming]	7.72614	7.55689	0.677245	0.0346852	0.513337	0.00537564
SMUL_1452	2-oxoglutarate oxidoreductase, delta subunit	6.10228	6.74119	4.35421	0.303563	#N/A	#N/A
SMUL_1453	2-oxoglutarate oxidoreductase, alpha subunit	8.19489	7.9929	0.628072	0.323732	0.808633	0.0890597
SMUL_1454	2-oxoglutarate oxidoreductase, beta subunit	7.79608	7.8441	1.11693	0.815825	0.734436	0.0544043
SMUL_1455	2-oxoglutarate oxidoreductase, gamma subunit	7.4925	7.39754	0.803611	0.0421459	0.801361	0.226089
SMUL_1459	fumarate hydratase class II	7.18268	6.61112	0.268191	0.00392456	0.238669	0.000592163
SMUL_1463	hypothetical protein	6.12854	6.33917	1.62416	0.0161945	0.207492	0.0014129
SMUL_1464	hypothetical protein	6.62721	6.55612	0.849	0.860513	3.27925	0.0104571
SMUL_1466	type III pyridoxal 5-phosphate (PLP)-dependent protein	5.91108	4.96282	0.112653	0.0945175	1.2943	0.156397
SMUL_1467	putative membrane-associated zinc metalloprotease	7.08161	7.12103	1.09502	0.825311	#N/A	#N/A
SMUL_1468	CDP-diacylglycerol--glycerol-3-phosphate 3-phosphatidyltransferase	5.92851	6.38539	2.86341	0.265578	#N/A	#N/A
SMUL_1469	putative enoyl-[acyl-carrier-protein] reductase [NADPH]	7.79873	7.87746	1.19875	0.12825	0.927653	0.449161
SMUL_1470	4-hydroxy-tetrahydrodipicolinate synthase	8.04691	7.90677	0.724206	0.369565	0.964473	0.646647
SMUL_1471	putative zinc protease	7.79473	7.80789	1.03076	0.748697	0.92133	0.412186
SMUL_1472	dihydroorotate dehydrogenase	7.60548	7.53668	0.853481	0.247037	1.06209	0.87212
SMUL_1473	putative lipid A export ATP-binding/permease protein	7.09938	7.19271	1.23975	0.0198144	1.07627	0.93376
SMUL_1474	cysteinyl-tRNA synthetase	7.58895	7.4705	0.761278	0.578927	1.05196	0.951091
SMUL_1475	putative peptidoglycan lipid II flippase MurJ	5.84534	5.79321	0.886881	0.766103	#N/A	#N/A
SMUL_1476	hypothetical protein	8.00546	7.93618	0.85254	0.313294	1.41359	0.0464662
SMUL_1477	holliday junction DNA helicase RuvA	7.10606	6.96428	0.721479	0.312733	#N/A	#N/A
SMUL_1478	D-alanine--D-alanine ligase	7.65965	7.55664	0.788843	0.422503	1.41033	0.0823992
SMUL_1480	putative hydrolase	6.47974	6.26459	0.60933	0.165524	1.08034	0.865726
SMUL_1482	putative UDP-N-acetylmuramoyl-tripeptide--D-alanyl-D-alanine ligase	7.25102	7.29283	1.10105	0.475045	1.68667	0.0123138
SMUL_1483	phosphate acetyltransferase	9.65459	9.4019	0.558867	0.0846872	2.03944	0.00283269
SMUL_1484	acetate kinase	8.95545	8.84661	0.778322	0.10751	1.72012	0.00545061
SMUL_1485	YqeY-like protein	5.79263	6.34642	3.5792	0.00501689	1.04186	0.997511
SMUL_1486	flagellar L-ring protein FlgH	7.17432	6.7175	0.349285	0.00108637	0.876991	0.338025
SMUL_1487	hypothetical protein	6.77131	6.82125	1.12187	0.837072	0.644227	0.313797
SMUL_1488	type II secretion system protein F	7.21969	7.1512	0.854114	0.0421309	1.05346	0.963643
SMUL_1489	type II secretion system protein E	7.98327	7.89588	0.817738	0.0656183	1.48455	0.152238
SMUL_1490	putative transformation system protein	7.12639	7.05902	0.856303	0.321249	1.31295	0.302124
SMUL_1491	putative AAA ATPase	6.52681	6.63844	1.29311	0.746225	1.36172	0.332986
SMUL_1492	type II secretion system protein D	8.14701	8.02269	0.751079	0.216461	2.01454	0.00712669
SMUL_1493	hypothetical protein	6.31156	6.39652	1.21605	0.742838	2.30215	0.0889072
SMUL_1494	hypothetical protein	7.628	7.52099	0.781612	0.0250447	1.59554	0.157392
SMUL_1495	hypothetical protein	8.28297	8.07341	0.617213	0.210589	1.78361	0.0240298
SMUL_1496	GTPase Era	7.15162	7.2595	1.28197	0.420167	0.662883	0.363911
SMUL_1497	ATP-dependent hsl protease ATP-binding subunit HslU	7.82297	7.96919	1.40029	0.0548987	1.22453	0.171308
SMUL_1498	ATP-dependent protease HslV	7.22773	7.17572	0.887148	0.41678	3.13697	0.00341498
SMUL_1499	LSU ribosomal protein L9p	7.8629	8.09387	1.70202	0.1172	0.678943	0.0264134
SMUL_1501	argininosuccinate synthase	8.75183	8.79494	1.10435	0.195008	1.02712	0.93585
SMUL_1502	S4 RNA-binding domain-containing protein	6.2373	6.48054	1.7508	0.366813	#N/A	#N/A
SMUL_1503	anthranilate phosphoribosyltransferase	7.61349	7.51055	0.788969	0.164209	1.00965	0.856574
SMUL_1505	lipopolysaccharide export system ATP-binding protein LptB	7.11816	7.10475	0.9696	0.751795	0.896275	0.428784
SMUL_1506	RNA polymerase sigma-54 factor RpoN	6.61743	6.866	1.77241	0.371087	2.15633	0.233908
SMUL_1508	arginyl-tRNA--protein transferase	6.62721	6.65892	1.07574	0.827261	0.952134	0.220208
SMUL_1512	PHP/AAA ATPase domain-containing protein	7.87347	7.92291	1.12056	0.524177	7.32338	1.12697e-05
SMUL_1515	deoxyguanosinetriphosphate triphosphohydrolase	5.48245	5.98501	3.18093	0.238326	0	0
SMUL_1519	methyl-accepting chemotaxis protein	7.37481	7.40249	1.06581	0.449174	1.13349	0.492767
SMUL_1526	fumarate reductase-like protein	6.46483	6.04831	0.383248	0.00251825	#N/A	#N/A
SMUL_1538	two-component sensor histidine kinase	4.80194	5.16863	2.32647	0.321578	#N/A	#N/A
SMUL_1539	two-component response regulator	7.53987	7.09631	0.36012	0.000479798	8.07521	0.0532174
SMUL_1560	cobalt-precorrin-4 C11-methyltransferase CbiF	5.5388	4.5417	0.100671	0.0908432	#N/A	#N/A
SMUL_1593	phage CI repressor superfamily protein	5.85844	6.35189	3.11495	0.337446	0.452565	0.100175
SMUL_1594	hypothetical protein	5.74635	5.68907	0.876434	0.876442	#N/A	#N/A
SMUL_1597	DNA-binding protein HU-beta	9.24637	9.13641	0.776321	0.0420857	1.13992	0.495631
SMUL_1598	flagellar hook-associated protein FlgL	6.88764	7.28062	2.47162	0.0436549	1.43395	0.358268
SMUL_1599	cell division protein FtsK	8.1347	7.88698	0.565303	0.0183529	1.2297	0.207944
SMUL_1600	aconitate hydratase	9.2263	8.85835	0.428599	0.00143795	1.12737	0.759758
SMUL_1602	phosphoenolpyruvate synthase	7.33617	6.67675	0.219068	0.0022223	6.33088	0.0214524
SMUL_1605	radical SAM domain protein	6.09601	6.03259	0.86413	0.504647	#N/A	#N/A
SMUL_1606	putative membrane protein	6.3385	6.34963	1.02598	0.980164	1.05574	0.950864
SMUL_1607	tRNA (uracil-5-)-methyltransferase	5.96978	5.72064	0.563458	0.116239	1.16594	0.793955
SMUL_1608	methyl-accepting chemotaxis protein	8.59226	8.39714	0.638087	0.0219273	1.33038	0.061508
SMUL_1609	putative CoA-binding protein, YccU-like	6.82568	7.10529	1.90375	0.105896	0.505949	0.0598264
SMUL_1610	threonine ammonia-lyase	7.7593	7.94132	1.52062	0.0777343	1.43415	0.0870726
SMUL_1611	putative membrane protein	4.31804	3.96574	0.44433	0.50396	#N/A	#N/A
SMUL_1612	amino acid ABC transporter, ATPase AapP	6.05	5.564	0.326593	0.0218401	0	0
SMUL_1615	amino acid ABC transporter, periplasmic binding protein AapJ	8.27013	7.47008	0.15847	0.00067666	0.581857	0.204349
SMUL_1616	3-deoxy-7-phosphoheptulonate synthase	7.97716	8.0912	1.30031	0.134052	1.18691	0.416617
SMUL_1619	putative membrane protein	5.92433	6.23184	2.03003	0.351192	#N/A	#N/A
SMUL_1620	superoxide reductase-like protein	6.73659	6.6606	0.839467	0.0732623	0.532065	0.235839
SMUL_1621	oligopeptide transport ATP-binding protein	4.88208	4.68273	0.631909	0.566715	#N/A	#N/A
SMUL_1622	gamma-glutamyl phosphate reductase	7.15693	7.18384	1.06392	0.472	1.37626	0.45507
SMUL_1623	putative thioredoxin reductase	7.77834	7.6311	0.71246	0.000148478	1.4544	0.106107
SMUL_1624	putative cell division protein	7.34456	7.73601	2.4629	0.00372094	#N/A	#N/A
SMUL_1625	putative methyltransferase	6.27921	6.24593	0.926217	0.704009	1.08243	0.857993
SMUL_1627	hypothetical protein	7.48814	7.51742	1.06976	0.395512	1.26049	0.579313
SMUL_1628	indole-3-glycerol phosphate synthase	6.79978	6.93632	1.36945	0.0686279	0.847855	0.218163
SMUL_1629	HIT family hydrolase	5.44021	5.70664	1.84681	0.103091	#N/A	#N/A
SMUL_1631	putative periplasmic component of nickel/cobalt ECF transporter, NikK	8.97147	8.70605	0.542728	0.0254502	1.39413	0.0843143
SMUL_1632	putative substrate-specific component of nickel/cobalt ECF transporter, NikM	6.52961	5.54956	0.104699	0.273563	#N/A	#N/A
SMUL_1633	putative membrane-bound component of nickel/cobalt ECF transporter, NikN-like	7.5829	7.36238	0.601847	0.0157464	1.22835	0.631863
SMUL_1635	putative ATPase of nickel/cobalt ECF transporter, NikO	5.98927	6.45866	2.9471	0.107309	#N/A	#N/A
SMUL_1636	4-hydroxythreonine-4-phosphate dehydrogenase	6.49727	6.72937	1.70648	0.648242	1.5745	0.124717
SMUL_1637	pyridoxine 5'-phosphate synthase	7.20511	6.93961	0.542631	0.00340933	1.63088	0.340594
SMUL_1639	cytochrome c	6.79594	6.14346	0.222598	0.013555	0.0980098	0.000133447
SMUL_1640	FAD-dependent oxidoreductase	7.71986	6.93003	0.162244	1.35485e-05	0.0822808	7.88824e-05
SMUL_1643	acetolactate synthase large subunit	8.25415	8.15636	0.798377	0.333003	0.976988	0.868164
SMUL_1644	acetolactate synthase small subunit	7.21508	7.21691	1.00423	0.991489	0.46146	0.0021168
SMUL_1645	UDP-3-O-[3-hydroxymyristoyl] glucosamine N-acyltransferase	6.52133	6.87999	2.28381	0.32914	0	0
SMUL_1646	hypothetical protein	6.87586	6.71278	0.686929	0.599552	0.783675	0.203979
SMUL_1647	NADPH-dependent glutamate synthase subunit beta-like oxidoreductase	7.26234	7.40097	1.37604	0.227706	0.57404	0.00353898
SMUL_1648	aspartate aminotransferase	8.11655	8.26484	1.407	0.217987	1.38716	0.0553506
SMUL_1655	serine acetyltransferase	7.13943	7.09097	0.894416	0.467168	2.21256	0.0613615
SMUL_1656	arginine decarboxylase	8.03285	8.13747	1.2724	0.186797	0.927765	0.687244
SMUL_1657	histidine--tRNA ligase	7.34581	7.29087	0.881163	0.476331	0.747225	0.0641941
SMUL_1658	thymidylate kinase	6.29054	6.29236	1.00421	0.998734	0.371716	0.241271
SMUL_1659	phosphopantetheine adenylyltransferase	6.19887	6.28157	1.20977	0.816933	1.4098	0.471118
SMUL_1660	putative 3-polyprenyl-4-hydroxybenzoate decarboxylase	5.14709	5.19217	1.10936	0.909838	1.15437	0.708701
SMUL_1661	flagellar basal-body P-ring formation protein FlgA	6.1152	6.23625	1.32145	0.742569	0	0
SMUL_1663	methyl-accepting chemotaxis protein	7.84985	7.26336	0.259126	0.00287516	1.14192	0.443672
SMUL_1664	molybdopterin molybdenumtransferase MoeA	7.75495	7.54684	0.619282	0.00414994	1.36152	0.386668
SMUL_1665	UDP-N-acetylglucosamine 1-carboxyvinyltransferase	7.76398	7.86787	1.27026	0.0438047	1.07885	0.842936
SMUL_1666	PilZ domain-containing protein	6.80158	6.38983	0.387485	0.00157402	0	0
SMUL_1672	iron-sulfur cluster-binding/ATPase domain protein, MinD superfamily	4.45891	5.74889	19.4973	0.0568772	0.756642	0.22966
SMUL_1676	ATP-utilizing enzyme of the PP-loop superfamily	5.72415	5.77596	1.12669	0.825823	0	0
SMUL_1677	hypothetical protein	6.29121	6.14885	0.720507	0.199923	0	0
SMUL_1678	hypothetical protein	6.94114	7.4099	2.9428	0.0275987	0.194668	3.34409e-05
SMUL_1679	fumarate hydratase / tartrate dehydratase class I, beta subunit	8.44109	8.38386	0.876542	0.223783	0.44472	0.0129559
SMUL_1680	fumarate hydratase class I / tartrate dehydratase, alpha subunit	8.54874	8.37202	0.665713	0.358892	0.533821	0.0154221
SMUL_1681	anaerobic C4-dicarboxylate transporter	8.30273	8.37618	1.18427	0.282314	0.823948	0.382195
SMUL_1682	sensor kinase of two-component regulatory system	6.99841	7.13405	1.36658	0.419523	1.04779	0.648128
SMUL_1683	two component response regulator	6.25148	6.79359	3.48428	0.206876	0.688688	0.22963
SMUL_1686	putative phosphohistidine phosphatase	6.73145	7.12082	2.45118	0.453082	1.49082	0.0529198
SMUL_1688	integrase-recombinase, XerDC family	4.80737	4.66527	0.720941	0.688987	#N/A	#N/A
SMUL_1689	tRNA-guanine transglycosylase	6.31891	6.62447	2.02099	0.259978	0.685844	0.00405474
SMUL_1690	hypothetical protein	7.47145	7.28195	0.646396	0.129782	1.32217	0.16957
SMUL_1691	3-dehydroquinate synthase	7.38354	7.32472	0.873343	0.448353	1.3273	0.236437
SMUL_1692	putative mechanosensitive ion channel	7.07855	6.8909	0.649152	0.161747	0	0
SMUL_1693	MiaB family protein	6.44643	6.79539	2.23337	0.00594757	0.925388	0.592594
SMUL_1694	ATP-dependent zinc metalloproteinase	7.60933	7.58418	0.943737	0.479862	0.990948	0.812232
SMUL_1698	luciferase-like monooxygenase	4.85103	5.74443	7.82332	0.0631176	0.951284	0.800626
SMUL_1703	pyruvate dehydrogenase [ubiquinone]	7.28944	7.12054	0.677808	0.218666	0.147189	0.0160333
SMUL_1709	transcriptional regulator, TetR family	6.8532	6.86953	1.0383	0.896972	0.680924	0.311795
SMUL_1710	outer membrane protein, TolC-like	7.79375	7.78543	0.981028	0.916354	1.00671	0.908113
SMUL_1711	putative RND family multidrug efflux pump	7.47057	7.39172	0.833983	0.0635365	1.13527	0.660884
SMUL_1712	putative lipooligosaccharide nodulation factor exporter, NolG-like	8.29323	8.14085	0.704081	0.0751657	1.58148	0.0221281
SMUL_1713	hypothetical protein	6.15276	5.43296	0.190635	0.167974	#N/A	#N/A
SMUL_1715	methyl-accepting chemotaxis protein	7.42383	6.69456	0.18652	0.00117322	1.12903	0.509756
SMUL_1720	hypothetical protein	5.50208	5.25323	0.563839	0.3672	0.1321	8.45942e-05
SMUL_1737	hypothetical protein	6.12766	5.98834	0.725575	0.642197	0.816736	0.513268
SMUL_1738	hypothetical protein	6.71689	6.5704	0.713682	0.470623	0.760829	0.125841
SMUL_1739	hypothetical protein	4.4704	4.68836	1.65182	0.609258	0	0
SMUL_1743	putative plasmid segregation protein ParM-like	5.215	5.81653	3.99513	0.140551	0.490946	0.0256418
SMUL_1749	TraH-like domain-containing protein	5.28996	5.35025	1.14893	0.791894	0	0
SMUL_1751	hypothetical protein	5.32322	5.11124	0.613784	0.432359	0.199968	8.37485e-05
SMUL_1761	hypothetical protein	6.58954	6.63379	1.10727	0.915066	#N/A	#N/A
SMUL_1768	hypothetical protein	4.10923	4.8637	5.68155	0.0953146	#N/A	#N/A
SMUL_1778	DNA-binding protein HU, epsilon-proteobacterial type	7.04828	7.24224	1.563	0.165454	0.551892	0.00443256
SMUL_1787	site-specific DNA-methyltransferase	7.0097	7.31824	2.03486	0.346305	0.552585	0.00276198
SMUL_1788	Mu-like prophage protein gp29	7.1786	7.25847	1.20191	0.0858688	0.812563	0.204459
SMUL_1790	hypothetical protein	7.2412	7.12414	0.763737	0.557813	0.693175	0.160737
SMUL_1795	radical SAM protein	7.50847	7.47562	0.927153	0.627507	0.79838	0.325805
SMUL_1796	hypothetical protein	7.74388	7.76048	1.03897	0.625873	0.694611	0.00964829
SMUL_1797	ISSpo3, transposase	4.3564	5.15211	6.24762	0.261731	0	0
SMUL_1841	putative membrane protein	6.37358	6.28131	0.80859	0.483414	#N/A	#N/A
SMUL_1845	hypothetical protein	7.41138	7.69589	1.92535	0.0174934	1.13606	0.73322
SMUL_1850	hypothetical protein	6.16555	6.16398	0.9964	0.97898	#N/A	#N/A
SMUL_1854	hypothetical protein	6.50082	6.62982	1.34586	0.370129	0.237327	0.0185433
SMUL_1860	integrase-recombinase protein, XerDC family	5.93631	6.19633	1.81982	0.565763	#N/A	#N/A
SMUL_1863	putative GIY-YIG nuclease	4.89634	4.74596	0.70734	0.523446	#N/A	#N/A
SMUL_1866	hypothetical protein	5.64076	6.35697	5.20246	0.00750993	#N/A	#N/A
SMUL_1875	TonB dependent/ligand-gated channel protein	4.76954	5.48758	5.22444	0.114991	0	0
SMUL_1876	hypothetical protein	5.95862	6.32685	2.33468	0.00110388	0.118427	0.00146026
SMUL_1877	hypothetical protein	7.39856	7.26941	0.742766	0.418337	1.07025	0.870027
SMUL_1899	rubrerythrin	8.08865	7.68875	0.398204	0.00910378	1.51223	0.15546
SMUL_1900	hypothetical protein	5.91269	6.1325	1.65884	0.40742	#N/A	#N/A
SMUL_1901	UbiD family protein	7.96473	8.08206	1.31019	0.126491	1.23363	0.241377
SMUL_1902	porphobilinogen deaminase	7.56384	7.63	1.16455	0.140167	1.2452	0.325552
SMUL_1903	DsbA family protein	7.69149	7.58807	0.788094	0.145612	1.36725	0.183812
SMUL_1904	putative membrane protein	4.92726	5.15941	1.7067	0.695967	#N/A	#N/A
SMUL_1905	proline--tRNA ligase	8.38666	8.3792	0.982972	0.921306	1.14453	0.426961
SMUL_1906	glutamyl-tRNA reductase	7.8732	7.97143	1.2538	0.212824	1.51572	0.0687031
SMUL_1907	short chain isoprenyl diphosphate synthase	7.3922	7.40366	1.02674	0.904832	1.1657	0.523384
SMUL_1908	hypothetical protein	5.11544	5.5134	2.50014	0.546501	#N/A	#N/A
SMUL_1909	hypothetical protein	6.27051	6.39866	1.34322	0.208658	0.570427	0.10537
SMUL_1910	O-acetylhomoserine aminocarboxypropyltransferase-like protein	7.61666	8.27047	4.50622	0.000638697	0.315417	0.122835
SMUL_1911	HTH-type transcriptional regulator	5.86271	6.63138	5.87036	0.00525741	0.270315	0.21738
SMUL_1912	cysteine synthase	8.02425	8.39344	2.33987	0.0139364	0.793703	0.481806
SMUL_1914	valine--tRNA ligase	8.02613	8.07062	1.10789	0.477565	0.587252	0.0120868
SMUL_1915	periplasmic monocarboxylate binding protein of TRAP transport system	7.7267	7.65696	0.851655	0.144387	1.0549	0.931387
SMUL_1916	molybdopterin adenylyltransferase	7.48829	7.53388	1.11068	0.346475	1.6121	0.00983464
SMUL_1917	putative 2-dehydropantoate 2-reductase	6.51582	6.28258	0.584469	0.0638686	0.618384	0.00281676
SMUL_1918	histidinol dehydrogenase	7.70861	7.75813	1.12079	0.169719	1.29324	0.155714
SMUL_1920	fructose-bisphosphate aldolase	7.33943	7.8973	3.61299	0.000222902	1.43269	0.0588724
SMUL_1921	peptidyl-prolyl cis-trans isomerase ppiD	7.52491	8.01947	3.12289	0.0594393	0.93663	0.392484
SMUL_1922	endonuclease III	6.69632	6.47494	0.600649	0.313475	0.978447	0.649465
SMUL_1923	peroxiredoxin-like protein	7.02801	7.10001	1.18031	0.702139	1.34787	0.480077
SMUL_1924	cytosol nonspecific dipeptidase	7.12695	7.37278	1.76126	0.0180118	2.05715	0.541469
SMUL_1925	hypothetical protein	6.36877	6.25416	0.768051	0.205813	#N/A	#N/A
SMUL_1926	putative S-adenosylmethionine-dependent methyltransferase	6.19091	6.44021	1.7754	0.377034	1.02947	0.967471
SMUL_1927	hypothetical protein	5.74862	6.16505	2.60872	0.0546998	0.873358	0.487335
SMUL_1929	NAD(+) synthase	8.39869	8.24555	0.702834	0.010495	1.84663	0.00913203
SMUL_1930	3-amino-5-hydroxybenzoic acid synthase family protein	8.62638	8.39327	0.58465	0.109649	1.64035	0.00548805
SMUL_1931	tetraacyldisaccharide 4'-kinase	7.30776	7.24069	0.856892	0.748618	2.68197	0.00278056
SMUL_1932	acetylglutamate kinase	7.5358	7.58892	1.13011	0.590731	1.1044	0.759114
SMUL_1933	threonine synthase	7.99398	8.1028	1.28473	0.0581843	0.953381	0.569273
SMUL_1934	3-deoxy-manno-octulosonate cytidylyltransferase	6.98191	7.03805	1.13801	0.224713	0.66749	0.0478412
SMUL_1935	hypothetical protein	6.7454	6.65117	0.804951	0.185295	0.248052	0.034608
SMUL_1936	hypothetical protein	5.43309	5.56595	1.3579	0.717027	0	0
SMUL_1937	protein-disulfide reductase	7.60267	7.29427	0.491584	0.0086818	1.45684	0.613185
SMUL_1939	chaperone protein DnaK	9.09864	9.04829	0.890517	0.762794	1.24273	0.314694
SMUL_1940	heat shock protein GrpE	7.44404	7.56577	1.3235	0.0672271	1.05808	0.898275
SMUL_1941	heat-inducible transcription repressor HrcA	5.88604	6.47104	3.84594	0.097037	2.34643	0.00565764
SMUL_1944	SSU ribosomal protein S15	8.05139	8.23688	1.53284	0.0651719	0.524962	0.00223822
SMUL_1945	Rrf2 family transcriptional regulator	5.61517	5.83519	1.65969	0.281122	#N/A	#N/A
SMUL_1946	flagellar biosynthesis protein FlhA	7.22876	7.21333	0.965095	0.863741	0.931252	0.618311
SMUL_1947	putative oligoribonuclease	6.51354	6.77571	1.82882	0.0106993	1.85613	0.194603
SMUL_1948	hypothetical protein	5.46461	5.01814	0.357711	0.566105	#N/A	#N/A
SMUL_1949	tRNA (cmo5U34)-methyltransferase	6.16089	6.24663	1.21827	0.720413	#N/A	#N/A
SMUL_1950	GGDEF domain-containing protein	6.39923	6.10713	0.510388	0.052989	1.7064	0.0124761
SMUL_1951	riboflavin biosynthesis protein RibC	6.7477	6.82897	1.2058	0.442047	#N/A	#N/A
SMUL_1952	16S/23S rRNA (cytidine-2'-O)-methyltransferase, TlyA-like	5.77953	6.30593	3.36048	0.00320896	#N/A	#N/A
SMUL_1953	DNA ligase [NAD(+)]	7.11858	7.25539	1.3703	0.0255508	5.16507	0.00278758
SMUL_1955	hypothetical protein	6.48078	6.72641	1.76049	0.0431519	#N/A	#N/A
SMUL_1956	dihydropteroate synthase	6.85526	6.88631	1.0741	0.759437	1.01083	0.853117
SMUL_1957	DNA polymerase III subunit delta'	6.07564	5.98291	0.807745	0.510421	0	0
SMUL_1958	DNA replication regulator	6.46596	6.49619	1.07209	0.54684	1.04968	0.981048
SMUL_1959	aspartokinase	8.14457	8.15141	1.01587	0.933958	1.03454	0.973782
SMUL_1960	RNA pyrophosphohydrolase	6.21076	6.4861	1.88509	0.449355	0.80322	0.181572
SMUL_1961	oxygen-independent coproporphyrinogen-III oxidase 2	6.27237	5.87972	0.404902	0.0428088	#N/A	#N/A
SMUL_1962	glutathione-regulated potassium-efflux system protein KefB	6.77377	6.71156	0.866537	0.717487	#N/A	#N/A
SMUL_1963	putative heat shock protein HspR	6.46231	6.37727	0.82216	0.166411	2.39017	0.00070431
SMUL_1964	curved DNA-binding protein CbpA	7.43224	7.56424	1.35517	0.172898	1.48104	0.0597978
SMUL_1965	putative periplasmic serine endoprotease	8.78642	8.52196	0.543926	0.159572	2.48568	0.00470454
SMUL_1966	putative two-component regulator	5.96889	5.88002	0.814958	0.786611	1.38287	0.151594
SMUL_1967	putative two-component sensor	6.9549	6.75576	0.632205	0.0532662	#N/A	#N/A
SMUL_1968	nucleotidyl-binding protein	6.72763	6.62605	0.79145	0.139385	3.52924	0.0407183
SMUL_1969	lipoprotein releasing system transmembrane protein LolC	7.02122	7.30599	1.92653	0.23958	3.61806	0.410602
SMUL_1970	protein translocase subunit SecA	8.495	8.63419	1.37782	0.0754242	0.558681	0.139533
SMUL_1971	outer membrane lipoprotein carrier protein LolA	5.82878	5.84427	1.03631	0.960233	0.724027	0.0802291
SMUL_1972	diguanylate cyclase	6.89924	6.13012	0.170169	0.000120762	0	0
SMUL_1974	tRNA modification GTPase MnmE	6.49341	7.01729	3.34102	0.0407336	0.602559	0.0170093
SMUL_1975	RNA-binding domain-containing protein	8.01926	7.97173	0.896324	0.630072	1.39782	0.257809
SMUL_1976	inner membrane protein translocase component YidC, long form	8.24024	8.49127	1.78246	0.00266551	0.845197	0.215398
SMUL_1978	AMP-binding protein	8.3349	8.15318	0.658085	0.0193064	1.34807	0.197208
SMUL_1979	hypothetical protein	7.12067	7.22776	1.27966	0.636883	0.716707	0.00594467
SMUL_1980	methylaspartate mutase, E chain	7.76326	7.52492	0.577635	0.23937	1.36441	0.139077
SMUL_1986	hypothetical protein	5.14659	5.78408	4.33996	0.0657941	#N/A	#N/A
SMUL_1990	hypothetical protein	5.27802	6.03483	5.71232	0.0290723	#N/A	#N/A
SMUL_2003	hypothetical protein	5.21935	6.07434	7.16117	0.270619	#N/A	#N/A
SMUL_2004	ribonuclease E inhibitor RraA	6.42334	6.89654	2.97301	0.329576	1.47452	0.358981
SMUL_2006	hypothetical protein	5.74104	6.05118	2.04239	0.274392	0	0
SMUL_2007	chaperone ClpB	8.62225	8.48846	0.734855	0.128644	2.37585	0.0153529
SMUL_2008	carboxy-terminal-processing protease	8.40864	8.45546	1.11384	0.672752	1.57026	0.00733302
SMUL_2009	phosphoribosylaminoimidazole-succinocarboxamide synthase	8.51349	8.52025	1.01569	0.905167	1.51661	0.0251183
SMUL_2010	phosphoribosylformylglycinamidine synthase, PurS subunit	7.27331	7.223	0.890614	0.674773	0.344731	0.000304688
SMUL_2011	phosphoribosylformylglycinamidine synthase	7.60448	7.82027	1.64358	0.00575086	0.903415	0.438668
SMUL_2012	putative periplasmic protein	7.76241	7.48365	0.52631	0.249378	1.15432	0.662365
SMUL_2013	1-acyl-sn-glycerol-3-phosphate acyltransferase	6.23305	6.45352	1.66141	0.441132	1.06747	0.948265
SMUL_2014	chaperone protein HtpG	9.09679	9.22919	1.35646	0.19702	1.49908	0.121446
SMUL_2016	hypothetical protein	7.3501	7.30523	0.901847	0.554657	1.48516	0.0889403
SMUL_2017	DNA recombination-mediator protein A	7.0699	6.99347	0.838618	0.238193	2.05381	0.00477132
SMUL_2019	thioredoxin domain-containing protein	6.77382	6.6927	0.829617	0.155097	0	0
SMUL_2022	hypothetical protein	6.84999	6.51863	0.466273	0.0028882	0.443388	0.00408479
SMUL_2023	hypothetical protein	4.96924	5.6649	4.962	0.206497	#N/A	#N/A
SMUL_2025	hypothetical protein	5.65362	6.00139	2.22726	0.595122	3.21153	0.00734698
SMUL_2026	hypothetical protein	5.13558	5.59765	2.89781	0.103555	0.61662	0.278149
SMUL_2028	putative helicase	7.22829	7.12063	0.780446	0.183856	1.02337	0.939199
SMUL_2029	putative peptidase	7.35897	7.35523	0.991425	0.917702	0.69299	0.220956
SMUL_2030	isochorismatase	5.13867	4.91816	0.601843	0.4993	#N/A	#N/A
SMUL_2031	hypothetical protein	6.18432	6.06234	0.755119	0.449678	0	0
SMUL_2032	hypothetical protein	5.65725	4.88577	0.169247	0.0217015	#N/A	#N/A
SMUL_2033	putative thiol peroxidase	5.52704	6.34874	6.63274	0.00120533	#N/A	#N/A
SMUL_2035	heavy metal transport/detoxification protein, chaperone	6.69883	6.41535	0.520617	0.122476	0.720714	0.126603
SMUL_2036	lead, cadmium, zinc, copper and mercury transporting ATPase	6.75069	6.40445	0.450574	0.0182108	0	0
SMUL_2037	hypothetical protein	7.10577	6.70973	0.401748	0.0131059	1.28588	0.662961
SMUL_2038	DNA recombination protein RmuC	7.05452	7.0879	1.0799	0.872541	1.21133	0.402193
SMUL_2040	16S rRNA (cytosine(1402)-N(4))-methyltransferase	6.18244	6.0605	0.755199	0.550077	0.524691	0.113322
SMUL_2041	adenosylmethionine-8-amino-7-oxononanoate aminotransferase	6.78782	6.77954	0.981109	0.941256	0	0
SMUL_2042	putative peptidyl-prolyl cis-trans isomerase	8.29136	8.33696	1.11071	0.0699916	1.12955	0.483008
SMUL_2043	cell division protein FtsA	8.10249	8.09633	0.985918	0.931475	1.96388	0.00807875
SMUL_2044	cell division protein FtsZ	7.52138	7.7443	1.67077	0.000305845	0.608698	0.0188746
SMUL_2046	release factor glutamine methyltransferase	5.99234	5.93242	0.871137	0.835317	0	0
SMUL_2047	protease	7.25413	7.33532	1.20556	0.543534	0	0
SMUL_2048	putative membrane protein	7.07425	7.27282	1.57968	0.156917	0	0
SMUL_2049	ABC transporter ATP-binding protein uup	5.90561	6.01997	1.30124	0.760423	#N/A	#N/A
SMUL_2050	methyl-accepting chemotaxis protein	7.58462	7.41662	0.679198	0.00864873	1.14331	0.57394
SMUL_2051	hypothetical protein	4.995	4.95968	0.921894	0.943984	#N/A	#N/A
SMUL_2055	bifunctional purine biosynthesis protein PurH	8.44489	8.64104	1.57089	0.0899362	0.750846	0.0419983
SMUL_2057	thioredoxin-like domain-containing protein	6.77614	6.90647	1.34998	0.396139	0.910094	0.500614
SMUL_2059	DnaJ-like protein DjlA	6.17868	6.41957	1.74135	0.47015	0.530415	0.00364462
SMUL_2060	putative aminotransferase	6.98249	6.89557	0.818622	0.0552725	0.753999	0.444103
SMUL_2061	hypothetical protein	6.09018	6.02249	0.85569	0.795128	0.386275	0.000241996
SMUL_2064	phosphoribosylformylglycinamidine synthase, synthetase subunit	8.69318	8.70839	1.03565	0.86987	1.1712	0.296646
SMUL_2066	twin-arginine translocation protein TatB	6.89182	6.9081	1.03819	0.813255	1.10035	0.852039
SMUL_2068	S-adenosylmethionine:tRNA ribosyltransferase-isomerase	5.36795	5.67311	2.01913	0.0406557	#N/A	#N/A
SMUL_2070	SMI1/KNR4 family protein	5.95964	5.59165	0.42856	0.0803703	0.528469	0.146744
SMUL_2075	polar amino acid-binding periplasmic protein	7.84101	7.6304	0.615724	0.273113	0.620048	0.00924437
SMUL_2076	polar amino acid transport system permease	5.60685	5.92688	2.08945	0.39263	#N/A	#N/A
SMUL_2078	putative extracellular solute-binding protein	5.62352	5.70206	1.19821	0.801364	0.405536	0.0644603
SMUL_2079	response regulator	5.85872	6.04187	1.52458	0.495377	0.900124	0.619673
SMUL_2080	putative response regulator	7.07561	6.91707	0.694172	0.0535879	0.586351	0.304033
SMUL_2081	putative histidine kinase	7.20135	7.24638	1.10925	0.82935	0	0
SMUL_2082	putative rRNA ribonuclease	6.88905	6.67647	0.612936	0.193846	2.22504	0.191662
SMUL_2083	putative long-chain-fatty-acid--CoA ligase	7.00959	7.40916	2.50938	0.0236927	5.96898	0.000122713
SMUL_2085	outer membrane receptor	8.21647	8.83433	4.14817	0.056079	0.489311	0.0124838
SMUL_2089	K+ Transporter family protein	4.89447	4.61241	0.52232	0.412592	#N/A	#N/A
SMUL_2091	hypothetical protein	6.9845	7.07631	1.23542	0.563637	0.818369	0.25088
SMUL_2092	putative alpha-ribazole-5'-phosphate phosphatase	4.64811	5.21321	3.67368	0.0320899	0	0
SMUL_2094	putative xanthine dehydrogenase accessory protein	5.97607	6.73686	5.76496	0.000302704	0	0
SMUL_2095	phenylacetate-coenzyme A ligase	4.59111	5.0767	3.05904	0.205156	0	0
SMUL_2096	putative FeS oxidoreductase	4.98976	6.40934	26.2776	0.000573622	0	0
SMUL_2097	hypothetical protein	5.42218	6.39295	9.34901	0.0090465	0	0
SMUL_2100	putative FeS oxidoreductase	5.74322	6.74129	9.95555	0.00196521	0	0
SMUL_2101	aldehyde oxidoreductase	7.73821	8.95541	16.4891	0.000189229	141.638	0.000118369	SCA02S_RS10975	aldehyde oxidoreductase	8.66346	7.84645	6.56162	7.86656e-05
SMUL_2102	histidine kinase	6.34305	6.49148	1.40743	0.118063	#N/A	#N/A
SMUL_2103	response regulator	5.55606	5.72982	1.49196	0.396923	0.959019	0.166601
SMUL_2121	hypothetical protein	6.20447	6.06478	0.724951	0.650426	2.35642	0.0779495
SMUL_2124	nitrous-oxide reductase	6.51995	6.08448	0.366878	0.254237	0	0
SMUL_2128	alpha/beta hydrolase fold protein	4.99972	5.01223	1.02922	0.978896	0	0
SMUL_2129	methionine synthase	8.09226	8.15453	1.15417	0.0912267	0.730044	0.0409639
SMUL_2130	FGE-sulfatase superfamily protein	5.52749	4.88591	0.228254	0.134104	0	0
SMUL_2131	putative branched-chain amino acid binding protein, LivJ-like	7.59175	7.65981	1.16968	0.395511	0.940369	0.628351
SMUL_2132	methyl-accepting chemotaxis protein	8.10807	7.58194	0.297763	0.00130574	2.62807	0.00999169
SMUL_2135	phosphoglycerol transferase I	6.73681	6.84366	1.27894	0.0411672	#N/A	#N/A
SMUL_2136	ammonia channel	7.34632	6.81064	0.291282	0.00613545	0	0
SMUL_2137	nitrogen regulatory protein P-II	6.78611	6.61109	0.668319	0.710838	0	0
SMUL_2139	putative endonuclease	5.29656	5.43861	1.38691	0.678425	#N/A	#N/A
SMUL_2140	hypothetical protein	6.22071	5.13142	0.0814154	0.0771313	#N/A	#N/A
SMUL_2141	molybdopterin oxidoreductase	7.31539	7.27703	0.915459	0.640629	1.19112	0.648069
SMUL_2142	HD/GGDEF domain regulatory protein	6.63685	6.75232	1.30458	0.737648	1.47079	0.170267
SMUL_2143	glycine--tRNA ligase beta subunit	8.28957	8.38295	1.23987	0.164202	1.25307	0.278598
SMUL_2145	exonuclease-endonuclease-phosphatase (EEP) domain-containing protein	5.94226	6.13077	1.54352	0.417098	#N/A	#N/A
SMUL_2146	carbonic anhydrase	8.29428	8.14167	0.703694	0.0238135	1.92645	0.00903843
SMUL_2147	hypothetical protein	7.0414	7.21221	1.48187	0.136688	0.546148	0.045161
SMUL_2148	diguanylate cyclase	7.48105	7.39499	0.820253	0.663042	2.3522	0.00063851
SMUL_2149	HI0933-like flavoprotein	5.49265	4.87983	0.243879	0.130373	#N/A	#N/A
SMUL_2150	putative periplasmic protein	6.79193	6.81323	1.05028	0.904298	#N/A	#N/A
SMUL_2152	formyltetrahydrofolate deformylase	6.85514	7.27076	2.6039	0.0561389	0.85328	0.603856
SMUL_2153	putative tRNA nucleotidyltransferase	5.03419	5.00838	0.94229	0.95402	#N/A	#N/A
SMUL_2154	hypothetical protein	6.77376	6.72167	0.88697	0.262181	1.30763	0.312193
SMUL_2155	hypothetical protein	5.48103	5.70807	1.68674	0.0567037	#N/A	#N/A
SMUL_2156	3-isopropylmalate dehydrogenase	8.15016	8.02531	0.750153	0.323175	1.33856	0.286423
SMUL_2157	3-isopropylmalate dehydratase small subunit	7.2473	6.99066	0.553809	0.309779	0.785943	0.221047
SMUL_2158	ATPase	4.79956	5.32729	3.37075	0.397547	0	0
SMUL_2159	RND efflux system, inner membrane transporter CmeB	7.6082	7.54352	0.861626	0.0235809	2.00287	0.00173302
SMUL_2161	transcriptional regulator, ArsR family	6.65027	6.29468	0.440973	0.220914	2.03352	0.00478794
SMUL_2162	exodeoxyribonuclease III	6.71674	7.43431	5.21881	0.236942	1.16148	0.619587
SMUL_2165	methyl-accepting chemotaxis protein	6.94006	6.86926	0.849556	0.256887	#N/A	#N/A
SMUL_2166	NADH pyrophosphatase	6.42698	6.51115	1.21387	0.625583	1.7027	0.383124
SMUL_2167	sulfoxide reductase catalytic subunit YedY	6.99775	6.62864	0.427454	0.000437971	1.84408	0.0700901
SMUL_2170	cytochrome c552	6.07293	6.41021	2.17407	0.383185	#N/A	#N/A
SMUL_2173	putative two-component response regulator	5.0384	4.76955	0.538465	0.111804	#N/A	#N/A
SMUL_2175	methyl-accepting chemotaxis protein	6.76724	6.87246	1.27414	0.206257	0	0
SMUL_2177	hypothetical protein	5.84165	5.81663	0.944019	0.924435	#N/A	#N/A
SMUL_2178	methyl-accepting chemotaxis protein	5.86212	6.06306	1.58832	0.364654	0.841947	0.1214
SMUL_2179	putative diguanylate-cyclase	6.80905	6.89907	1.23031	0.312351	1.79017	0.295111
SMUL_2180	phosphonate-binding periplasmic protein	6.30601	5.2852	0.0953215	0.0273304	1.48979	0.136536
SMUL_2181	hypothetical protein	4.93317	6.04494	12.935	0.00646554	#N/A	#N/A
SMUL_2182	ATP-dependent DNA helicase RecQ	6.6288	6.61341	0.965195	0.908542	0.477372	0.00139193
SMUL_2183	hypothetical protein	5.7166	5.86325	1.40168	0.447886	0	0
SMUL_2184	hypothetical protein	5.84979	6.36071	3.24282	0.0310549	0.617922	0.0241814
SMUL_2185	ATP-dependent RNA helicase RhlE	7.62371	7.64031	1.03895	0.753906	0.883676	0.258213
SMUL_2191	putative cytochrome b/c	5.70354	5.41685	0.516794	0.124718	#N/A	#N/A
SMUL_2192	diheme cytochrome c	5.82156	5.91895	1.25136	0.525481	0	0
SMUL_2193	monohem cytochrome c	5.48821	5.48053	0.982459	0.965943	#N/A	#N/A
SMUL_2198	2-methylcitrate dehydratase	5.00454	5.24672	1.74655	0.384335	#N/A	#N/A
SMUL_2199	hypothetical protein	5.93152	5.98807	1.13906	0.833194	0.861347	0.147686
SMUL_2200	alkylphosphonate utilization operon protein PhnA	6.11581	6.87069	5.68702	0.257355	0.562942	0.023403
SMUL_2206	RNA polymerase sigma factor RpoD	8.23498	8.34555	1.28995	0.298125	0.64196	0.139944
SMUL_2207	hypothetical protein	6.69701	7.11459	2.61564	0.0437947	0.988328	0.899918
SMUL_2208	transcriptional regulator	5.43649	5.41217	0.945544	0.9511	#N/A	#N/A
SMUL_2210	SapC-like S-layer protein	7.24619	7.18583	0.87023	0.311456	0.961181	0.765453
SMUL_2211	acetyl-coenzyme A synthetase	7.45627	6.97889	0.333137	0.0079203	0.422018	0.00479908
SMUL_2215	histidine kinase	6.02627	5.187	0.144789	0.0396975	#N/A	#N/A
SMUL_2216	agmatine deiminase family protein	7.08215	6.8903	0.642914	0.135652	1.35948	0.453676
SMUL_2218	ferrous iron transport protein B	7.47741	7.56882	1.23425	0.157494	1.81963	0.0807273
SMUL_2219	FeoA	5.45997	6.01353	3.57739	0.0126958	#N/A	#N/A
SMUL_2220	putative N-carbamoylputrescine amidase	7.45747	7.45275	0.989186	0.944276	1.20454	0.604105
SMUL_2221	ATPase domain-containing protein	7.47106	7.44464	0.940965	0.685018	1.09368	0.871057
SMUL_2224	molybdenum-pterin binding protein	7.68646	7.68271	0.991393	0.910493	5.71565	0.000152597
SMUL_2225	UDP-sugar diphosphatase	5.8559	6.02377	1.47187	0.220821	#N/A	#N/A
SMUL_2226	divalent cation transport protein CorA	6.56218	6.85674	1.9704	0.304704	0	0
SMUL_2227	putative metalloprotease	7.73491	7.56293	0.673007	0.143767	0.682873	0.0184207
SMUL_2228	hypothetical protein	8.07962	8.16296	1.21154	0.250346	0.844938	0.1511
SMUL_2229	(S)-2-hydroxy-acid oxidase	8.02297	8.14067	1.31132	0.009195	0.982985	0.74635
SMUL_2230	membrane protein, BrkB-like	6.39946	6.02211	0.419418	0.00785136	#N/A	#N/A
SMUL_2232	putative endonuclease/helicase	7.45893	7.70258	1.75247	0.103671	1.06784	0.8979
SMUL_2233	(E)-4-hydroxy-3-methylbut-2-enyl-diphosphate synthase	7.52246	7.50202	0.954024	0.639674	1.21958	0.281505
SMUL_2234	primosomal protein N	6.57408	6.69548	1.32254	0.330812	0	0
SMUL_2235	pseudopilin domain-containing protein	5.22416	5.60684	2.41367	0.0934053	#N/A	#N/A
SMUL_2236	N-terminal methylation protein	8.24287	8.44904	1.60758	0.0668721	0.842712	0.173979
SMUL_2238	hypothetical protein	6.48713	6.74265	1.80105	0.336248	0.572492	0.122179
SMUL_2239	UvrABC system protein B	7.02322	7.0537	1.07272	0.797174	2.47585	0.0164926
SMUL_2241	polyphosphate kinase	8.22811	8.18965	0.915251	0.340041	1.54884	0.0211455
SMUL_2242	hexapeptide repeat-containing transferase	5.35349	6.05691	5.05159	0.174764	#N/A	#N/A
SMUL_2243	DNA polymerase III subunit epsilon family exonuclease	5.05954	5.53214	2.96894	0.202141	0	0
SMUL_2244	phosphoribosylanthranilate isomerase	6.21667	6.16596	0.889789	0.859332	1.8649	0.224643
SMUL_2245	ribulose-phosphate 3-epimerase	6.92929	6.97552	1.11232	0.490991	1.87632	0.101736
SMUL_2246	LSU ribosomal protein L28p	7.60523	7.58283	0.949729	0.879863	#N/A	#N/A
SMUL_2247	arginine biosynthesis bifunctional protein ArgJ	7.15609	7.35151	1.5683	0.0590025	0.976983	0.729246
SMUL_2248	hypothetical protein	7.4547	7.28779	0.680916	0.595747	0.129102	7.62677e-05
SMUL_2249	putative endonuclease III	5.92041	5.98671	1.16495	0.717188	1.08014	0.966091
SMUL_2250	metallophosphatase domain-containing protein	5.74006	5.99734	1.80833	0.481899	1.41718	0.235152
SMUL_2251	transcription-repair coupling factor	7.70009	7.67843	0.951336	0.713282	1.42065	0.266171
SMUL_2252	bactofilin domain-containing protein	7.63906	7.69569	1.13927	0.541482	0.774243	0.0940332
SMUL_2253	putative zinc metallopeptidase	7.38501	7.23861	0.713837	0.0320514	0.99595	0.836057
SMUL_2254	tetrahydrofolate synthase	6.54996	6.5519	1.00447	0.990932	2.16673	0.0352425
SMUL_2255	putative diguanylate cyclase	8.04604	8.02094	0.94385	0.308671	1.60775	0.0149585
SMUL_2256	putative lipopolysaccharide-assembly protein LptE	7.16457	7.15888	0.986987	0.937223	1.39795	0.266731
SMUL_2257	leucine--tRNA ligase	8.43839	8.46714	1.06842	0.618922	1.33994	0.107267
SMUL_2258	protein-export membrane protein SecF	7.63002	7.62791	0.995146	0.977206	1.03454	0.97664
SMUL_2259	protein-export membrane protein SecD	8.10167	8.20804	1.27751	0.0208576	0.95924	0.530913
SMUL_2260	preprotein translocase subunit YajC	7.77849	7.913	1.36304	0.0555033	0.662102	0.176479
SMUL_2261	apolipoprotein N-acyltransferase	6.40529	6.49393	1.22642	0.727418	0	0
SMUL_2262	S-adenosylmethionine synthetase	8.2629	8.14287	0.758535	0.0261953	1.31691	0.134648
SMUL_2265	ATP-dependent Clp protease ATP-binding subunit ClpA	8.44229	8.22894	0.611846	0.033422	1.54226	0.0233157
SMUL_2267	putative periplasmic thioredoxin	7.29599	7.39876	1.26697	0.581033	1.1893	0.334769
SMUL_2268	tmRNA-binding protein SmpB	5.94448	6.45434	3.2349	0.16918	#N/A	#N/A
SMUL_2269	4-(cytidine 5'-diphospho)-2-C-methyl-D-erythritol kinase	6.51587	6.42663	0.814243	0.0642228	#N/A	#N/A
SMUL_2270	carbon storage regulator	6.48026	6.31832	0.688745	0.0754251	0	0
SMUL_2271	tRNA pseudouridine(55) synthase	6.04332	5.98904	0.882516	0.74931	0	0
SMUL_2272	ATP-dependent DNA helicase PcrA	7.93437	7.76733	0.680713	0.0316511	1.12077	0.632582
SMUL_2273	transcriptional regulator	7.40418	7.39578	0.980855	0.821546	1.25351	0.364911
SMUL_2274	hypothetical protein	5.41131	6.07659	4.62671	0.135267	#N/A	#N/A
SMUL_2275	oligoendopeptidase F	7.92681	8.06344	1.36972	0.0177087	0.902759	0.731999
SMUL_2278	aspartate carbamoyltransferase	7.56922	7.59861	1.07001	0.526567	2.13797	0.0500752
SMUL_2279	YcfJ-like protein	7.14643	7.06452	0.828116	0.364518	0.583001	0.0510925
SMUL_2280	dethiobiotin synthetase	6.1556	6.5253	2.34257	0.236451	1.36322	0.083145
SMUL_2281	hypothetical protein	6.08059	4.27291	0.0155711	0.087725	#N/A	#N/A
SMUL_2283	aspartate aminotransferase family protein	7.24479	7.21147	0.926145	0.138261	1.39107	0.0885791
SMUL_2284	Mrr restriction system protein	6.27087	6.30336	1.07768	0.768494	#N/A	#N/A
SMUL_2285	hypothetical protein	6.04209	6.03279	0.978834	0.945011	0	0
SMUL_2286	LSU ribosomal protein L19p	8.00267	8.10885	1.27698	0.0920657	0.426974	0.00169803
SMUL_2288	16S rRNA processing protein RimM	6.24872	6.63448	2.43083	0.0965603	0.79206	0.168984
SMUL_2289	KH domain RNA binding protein YlqC	7.07393	7.12537	1.12574	0.581761	0.684959	0.352316
SMUL_2290	SSU ribosomal protein S16p	7.5971	7.75547	1.44002	0.328078	0.367618	0.00584638
SMUL_2291	signal recognition particle, subunit Ffh	7.48972	7.79213	2.0064	0.00985979	0.696571	0.114457
SMUL_2292	RNA pseudouridine synthase	7.5559	7.25811	0.503742	0.457288	0.878845	0.170918
SMUL_2293	3-deoxy-D-manno-octulosonic-acid transferase	6.98934	7.16403	1.49517	0.414863	1.76502	0.0276488
SMUL_2294	hypothetical protein	8.18472	8.19075	1.01398	0.950697	0.520933	0.00166497
SMUL_2295	NIF3 family protein	6.16509	6.35763	1.55792	0.0766909	#N/A	#N/A
SMUL_2296	glycine--tRNA ligase	7.23743	7.35523	1.31161	0.331053	0.887408	0.783311
SMUL_2297	hypothetical protein	6.29815	5.74636	0.280677	0.00231065	1.54576	0.0233154
SMUL_2298	5-(carboxyamino)imidazole ribonucleotide mutase	6.23882	6.83037	3.9043	0.115279	0.988716	0.841453
SMUL_2299	peptidase, U32 family	7.54505	7.57496	1.07131	0.487446	1.71231	0.0104546
SMUL_2300	hypothetical protein	6.85957	6.8021	0.876049	0.745905	1.80052	0.0172189
SMUL_2301	putative histidinol-phosphatase	5.93653	6.07596	1.37857	0.745202	0.914892	0.839165
SMUL_2302	glutamine synthetase	9.08382	8.98916	0.804159	0.20637	1.47255	0.0639437
SMUL_2303	putative peptidoglycan glycosyltransferase	8.15519	8.16973	1.03406	0.785895	0.787757	0.0732989
SMUL_2304	PepT family ABC transporter, ATPase	6.32997	6.45362	1.32939	0.697491	1.16685	0.674294
SMUL_2305	8-amino-7-oxononanoate synthase	5.17912	5.20031	1.04999	0.956962	1.41714	0.141044
SMUL_2306	Maf-like protein	6.10245	6.22083	1.31335	0.738226	1.79952	0.145355
SMUL_2307	hypothetical protein	7.29208	6.62436	0.214922	0.0447946	0	0
SMUL_2308	alanine--tRNA ligase	8.44433	8.47479	1.07265	0.711063	2.8842	0.0264362
SMUL_2309	exo-beta-1 3-glucanase-like protein	6.58293	6.675	1.23614	0.653236	#N/A	#N/A
SMUL_2311	two component sensor kinase	6.00356	6.25258	1.77429	0.110457	#N/A	#N/A
SMUL_2312	dimethylsulfoxide reductase DmsA	6.85376	7.04734	1.56165	0.00714504	0	0
SMUL_2319	ferrochelatase	6.37434	6.43095	1.13922	0.26854	0	0
SMUL_2320	penicillin binding protein / peptidoglycan glycosyltransferase	7.14154	7.00244	0.725933	0.0274842	0	0
SMUL_2323	flagellar basal-body rod protein FlgB	5.88515	5.79174	0.806479	0.399094	#N/A	#N/A
SMUL_2324	lipid II flippase FtsW	5.52162	5.29534	0.593913	0.487707	#N/A	#N/A
SMUL_2325	undecaprenyldiphospho-muramoylpentapeptide beta-N- acetylglucosaminyltransferase	5.84161	5.99813	1.4339	0.401518	1.71209	0.0437311
SMUL_2326	putative acetyltransferase	6.88057	7.31345	2.70942	0.429928	1.64188	0.0720178
SMUL_2336	prepilin-type n-terminal cleavage/methylation signal domain-containing protein	5.22199	5.21535	0.984816	0.985298	0	0
SMUL_2337	mannosyltransferase domain-containing membrane protein	6.92075	6.70553	0.609236	0.0580032	#N/A	#N/A
SMUL_2338	anthranilate synthase component II	6.8691	6.75728	0.773	0.231974	1.00241	0.839162
SMUL_2340	bifunctional protein Aas	7.05893	7.36131	2.00623	0.0591774	1.19757	0.779692
SMUL_2346	citrate lyase alpha chain	8.5602	8.19026	0.42664	0.000256516	2.77571	0.000581784
SMUL_2347	citrate lyase beta chain	7.89077	7.46074	0.371508	0.0172225	2.12113	0.01151
SMUL_2348	citrate lyase gamma chain, acyl carrier protein	6.79026	5.95332	0.145567	0.0782662	2.52267	0.0109885
SMUL_2349	[citrate [pro-3S]-lyase] ligase	4.90663	5.02309	1.30755	0.863869	0	0
SMUL_2351	outer membrane porin	7.37737	6.96056	0.382988	0.0104437	0.261976	3.98543e-05
SMUL_2352	sensor kinase CitA, DpiB	5.49609	4.7224	0.168386	0.0258313	#N/A	#N/A
SMUL_2353	transcriptional regulatory protein CitB, DpiA	6.03682	5.67609	0.435778	0.267489	0	0
SMUL_2356	tricarboxylate transport protein TctC	7.56398	7.25977	0.496348	0.061694	0.285181	8.02108e-05
SMUL_2357	response regulator receiver	7.03971	6.8768	0.687207	0.475421	0	0
SMUL_2358	response regulator	5.46344	5.21379	0.562789	0.161908	0	0
SMUL_2360	putative nucleotide phosphoribosyltransferase	7.10558	7.3651	1.81768	0.0557944	0.308876	0.000222188
SMUL_2361	nucleobase:cation symporter family transporter	5.96252	6.46622	3.18935	0.319018	#N/A	#N/A
SMUL_2362	radical SAM protein	7.10925	7.39597	1.93517	0.24534	0.499123	0.108447
SMUL_2365	tryptophan synthase beta chain	7.50703	7.53376	1.06348	0.781991	1.32726	0.574277
SMUL_2367	putative [Protein-PII] uridylyltransferase	7.46324	7.22988	0.58431	0.0298054	0	0
SMUL_2368	glucosamine--fructose-6-phosphate aminotransferase [isomerizing]	7.9728	7.99474	1.05181	0.773708	0.62665	0.0606929
SMUL_2369	putative diguanylate cyclase	7.86357	7.78987	0.843912	0.120365	1.28391	0.205442
SMUL_2371	HIT family hydrolase	5.96254	6.30958	2.22353	0.289475	0.488403	0.0881778
SMUL_2372	putative periplasmic peptidase	6.22416	6.685	2.8896	0.14742	0.417661	0.0328342
SMUL_2373	EAL domain-containing regulatory protein	6.41322	6.16712	0.567411	0.0117797	1.87703	0.060688
SMUL_2378	putative permease	5.68534	5.62031	0.860938	0.860799	#N/A	#N/A
SMUL_2380	putative ATPase component of drug resistance ABC transport system	7.886	8.03103	1.39648	0.039536	0.337462	0.00959447
SMUL_2383	hydrogenase-4 component A, iron-sulfur cluster containing subunit	8.14038	8.15423	1.03241	0.667028	9.52563	0.000168337
SMUL_2384	hydrogenase-4 component B, membrane subunit	8.46761	8.37675	0.811225	0.0635652	27.4195	9.60546e-06
SMUL_2385	hydrogenase-4 component C, membrane subunit	8.13071	7.99473	0.731173	0.000100024	10.4107	0.000243309
SMUL_2386	hydrogenase-4 component E, membrane-subunit	7.04888	7.25107	1.5929	0.126763	0	0
SMUL_2387	hydrogenase-4 component F, membrane-subunit	7.61627	7.44843	0.679459	0.44696	0	0
SMUL_2388	hydrogenase-4 component G, large subunit	9.11714	9.1551	1.09136	0.162492	5.48888	8.01092e-05
SMUL_2389	hydrogenase-4 component H	8.03594	8.07812	1.102	0.295443	13.5039	5.7317e-06
SMUL_2390	hydrogenase-4 component I, small subunit	7.86177	7.76513	0.800492	0.53123	7.8647	1.09614e-05
SMUL_2391	hydrogenase 4 accessory protein	7.01767	7.30391	1.93302	0.113517	5.97762	0.00644976
SMUL_2392	hydrogenase 4 maturation protease	7.44681	7.46791	1.04977	0.683835	4.03326	0.0202156
SMUL_2393	putative bacterial beta-(1,6)-glucosyltransferase	7.6485	7.72817	1.20135	0.238865	0.833118	0.154972
SMUL_2394	aldehyde ferredoxin oxidoreductase	9.27009	8.86699	0.395274	0.0152295	8.23656	0.000155992
SMUL_2396	putative sulfur carrier protein	5.35753	5.47736	1.31773	0.623761	#N/A	#N/A
SMUL_2398	putative diguanylate cyclase	5.97005	5.05124	0.120555	0.0609119	#N/A	#N/A
SMUL_2401	2,3,4,5-tetrahydropyridine-2,6-dicarboxylate N-succinyltransferase	8.56958	8.43422	0.732215	0.00852746	0.815291	0.0593215
SMUL_2402	Mrp-like protein	8.27387	8.18348	0.812096	0.363759	0.533783	0.00159743
SMUL_2403	bifunctional enzyme IspD/IspF	7.29233	7.34959	1.14095	0.0428323	0.772594	0.206229
SMUL_2404	response regulator receiver	7.49043	7.37577	0.767962	0.330369	0.786893	0.274805
SMUL_2405	putative sulfate adenylyltransferase	7.85723	7.75902	0.797615	0.327769	1.4577	0.2648
SMUL_2407	phosphatidylglycerophosphatase A	5.71672	6.04512	2.13011	0.394847	0	0
SMUL_2408	YceI family protein	6.90135	6.51407	0.409941	0.00899907	0.325988	0.0141515
SMUL_2409	hypothetical protein	6.04126	5.52459	0.304321	0.112298	#N/A	#N/A
SMUL_2410	molybdenum transport system protein ModD	6.46456	6.34794	0.764505	0.724001	1.24618	0.340032
SMUL_2416	molybdenum ABC transporter, periplasmic molybdenum-binding protein ModA	5.71762	5.65623	0.868184	0.846384	1.12467	0.890469
SMUL_2419	pyrroline-5-carboxylate reductase	6.57404	6.50011	0.843465	0.676647	1.16699	0.614364
SMUL_2420	macrolide export ABC transporter permease	6.71138	6.32284	0.408753	0.462256	#N/A	#N/A
SMUL_2421	macrolide export ABC transporter ATPase	4.82289	4.69204	0.739861	0.536529	0	0
SMUL_2422	macrolide export ABC transporter, membrane fusion protein	7.46879	7.3974	0.848426	0.260031	0.344731	0.242763
SMUL_2423	outer membrane efflux protein	6.83532	6.76712	0.85466	0.330198	1.65241	0.129829
SMUL_2426	MscS mechanosensitive ion channel	6.08596	5.73451	0.445195	0.00473941	#N/A	#N/A
SMUL_2428	putative plasmid stabilization protein RelE-like	5.51665	6.05991	3.49354	0.421344	#N/A	#N/A
SMUL_2429	hypothetical protein	5.37146	5.76562	2.47832	0.275997	#N/A	#N/A
SMUL_2431	Sel1 family protein	6.42531	5.70243	0.189284	0.04346	#N/A	#N/A
SMUL_2436	putative RND lipid exporter	7.34996	7.00525	0.452164	0.0169791	0	0
SMUL_2438	outer membrane protein	6.35922	5.71769	0.228284	0.000282711	#N/A	#N/A
SMUL_2441	AsmA domain-containing protein	7.85235	7.89195	1.09546	0.548805	2.0251	0.00620659
SMUL_2442	crotidine 5'-phosphate decarboxylase	6.78308	7.14314	2.29117	0.421561	1.15962	0.351487
SMUL_2443	transcription termination protein NusB	7.0262	7.07366	1.11546	0.754031	0.592902	0.120525
SMUL_2444	6,7-dimethyl-8-ribityllumazine synthase RibH	7.67038	7.56182	0.778826	0.108126	0.850332	0.130922
SMUL_2445	YaaH family transporter	6.87444	6.8802	1.01335	0.984369	3.75062	0.00084505
SMUL_2446	5-histidylcysteine sulfoxide synthase	7.53026	7.52525	0.988529	0.900236	2.79978	0.0196845
SMUL_2447	3-deoxy-8-phosphooctulonate synthase	7.30989	7.23003	0.832024	0.289453	0.97552	0.584757
SMUL_2449	small-conductance mechanosensitive channel	5.60603	5.66843	1.1545	0.834966	0	0
SMUL_2450	GTPase Der	7.8281	7.91672	1.22636	0.117186	0.913992	0.372424
SMUL_2451	shikimate kinase I	6.56476	6.80039	1.72042	0.337123	1.17434	0.702551
SMUL_2452	tryptophan--tRNA ligase	7.58595	7.7161	1.34943	0.280871	1.0189	0.900415
SMUL_2453	serine--tRNA ligase	8.13067	8.11115	0.956044	0.8696	1.16855	0.348364
SMUL_2454	membrane-associated TPR containing protein	6.86799	6.84628	0.951232	0.578239	0	0
SMUL_2455	2-isopropylmalate synthase	8.19021	8.18137	0.979859	0.762762	0.918734	0.410484
SMUL_2456	CDP-diacylglycerol--serine O-phosphatidyltransferase	6.60691	6.63752	1.07303	0.554704	0	0
SMUL_2457	phosphatidylserine decarboxylase proenzyme	7.36281	7.42969	1.16649	0.421401	1.01369	0.817506
SMUL_2458	ATP-dependent zinc metalloprotease FtsH	8.4811	8.55266	1.17913	0.248856	0.53426	0.00903126
SMUL_2459	ribosomal protein L11 methyltransferase	7.27683	7.19349	0.825378	0.611308	1.24186	0.442359
SMUL_2460	chemotaxis regulator CheY	7.1938	6.74164	0.353052	0.206309	0.509396	0.0197548
SMUL_2461	1-(5-phosphoribosyl)-5- ((5-phosphoribosylamino)methylideneamino)imidazole-4-carboxamide isomerase	6.68243	7.06447	2.41012	0.430898	0.872885	0.483747
SMUL_2462	imidazole glycerol phosphate synthase subunit HisH	6.51909	6.5371	1.04234	0.779864	1.2894	0.119271
SMUL_2463	cache domain-containing membrane protein	7.22906	7.16323	0.859359	0.648372	1.64307	0.0300655
SMUL_2464	putative oligosaccharyltransferase	7.32711	7.29392	0.926421	0.106336	0	0
SMUL_2465	UDP-N-acetylglucosamine 4,6-dehydratase (configuration-retaining)	7.26194	7.11782	0.717591	0.0055091	0	0
SMUL_2466	putative undecaprenyl-phosphate N-acetylglucosaminyl 1-phosphate transferase	5.76266	6.16045	2.49917	0.48156	#N/A	#N/A
SMUL_2467	UDP-glucose 4-epimerase	5.6728	6.13679	2.91064	0.33635	0.71074	0.346033
SMUL_2469	putative glucose transferase	6.03165	5.81817	0.611683	0.579509	2.52269	0.232462
SMUL_2470	putative lipopolysaccharide biosynthesis O-acetyl transferase WbbJ	5.73052	4.7447	0.103319	0.0973346	#N/A	#N/A
SMUL_2471	glycosyltransferase	6.30642	6.78067	2.98025	0.173722	0	0
SMUL_2472	UDP-N-acetylglucosamine 4-epimerase	7.5281	7.61276	1.21526	0.0701126	1.26957	0.562053
SMUL_2473	O-acetyltransferase	5.93016	6.14255	1.63076	0.447511	0	0
SMUL_2474	glycosyl transferase, family 2	6.30035	6.64339	2.20314	0.0240793	#N/A	#N/A
SMUL_2476	lipopolysaccharide biosynthesis protein RfbH	7.60029	7.79995	1.58364	0.0263504	2.10399	0.166696
SMUL_2477	CDP-abequose synthase	6.73237	6.49354	0.576992	0.447519	0	0
SMUL_2478	CDP-glucose 4,6-dehydratase	6.5044	6.86297	2.28334	0.345323	1.03347	0.267146
SMUL_2479	glucose-1-phosphate cytidylyltransferase	6.31003	6.85924	3.54168	0.106533	0.86887	0.607922
SMUL_2480	GDP-L-fucose synthetase	7.46185	7.50311	1.09968	0.565988	1.16638	0.508426
SMUL_2481	NTP transferase domain-containing protein	7.24552	7.30504	1.1469	0.635093	1.01417	0.967858
SMUL_2482	GDP-mannose 4,6-dehydratase	8.02514	8.00955	0.964731	0.778674	0.76417	0.0723219
SMUL_2483	bifunctional polysaccharide biosynthesis protein	7.17994	7.2397	1.14752	0.354337	0.666342	0.656858
SMUL_2484	UDP-glucose dehydrogenase	7.60986	7.78741	1.50506	0.28757	1.01064	0.848229
SMUL_2485	DNA ligase [ATP]	6.18056	6.3221	1.38528	0.157683	#N/A	#N/A
SMUL_2486	dTDP-glucose 4,6-dehydratase	7.26566	7.32692	1.1515	0.40718	1.22044	0.230926
SMUL_2487	glucose-1-phosphate thymidylyltransferase	7.24996	7.43118	1.51781	0.339539	0.925523	0.448064
SMUL_2488	phosphomannomutase / phosphoglucomutase	8.38206	8.39505	1.03036	0.523877	0.845864	0.0993958
SMUL_2489	putative 3'-5' exonuclease	5.96741	6.23287	1.84273	0.54744	1.46297	0.27637
SMUL_2490	lipid A biosynthesis lauroyl acyltransferase	6.47498	6.68093	1.60673	0.142424	0.718856	0.315488
SMUL_2492	glycosyltransferase	6.62408	6.87122	1.76661	0.408535	0.230817	0.0204791
SMUL_2493	putative polysaccharide polymerase	7.86245	7.71688	0.715205	0.0208282	1.21263	0.840468
SMUL_2494	glycosyltransferase	6.93186	6.45537	0.333825	0.172265	3.44988	0.0319576
SMUL_2495	putative ADP-heptose-lps heptosyltransferase II	7.00674	7.093	1.21971	0.43874	1.34031	0.151001
SMUL_2496	glycosyltransferase	6.4187	6.54724	1.34442	0.375991	0.864556	0.478531
SMUL_2497	phosphoheptose isomerase 1	5.84059	5.87731	1.08823	0.943865	1.24382	0.244434
SMUL_2498	bifunctional protein HldE	7.43916	7.40179	0.917539	0.314206	1.68225	0.0133802
SMUL_2501	cytochrome c-like protein	8.27766	8.24524	0.928048	0.805475	0.303237	0.0031938
SMUL_2503	heavy-metal transporting P-type ATPase	6.26999	5.89182	0.41863	0.000362535	#N/A	#N/A
SMUL_2504	cyclic di-GMP phosphodiesterase	6.75158	6.97811	1.68475	0.235423	0.794797	0.522475
SMUL_2507	putative thiol peroxidase	8.37466	8.14962	0.595613	0.00229825	1.07424	0.82813
SMUL_2510	riboflavin synthase	6.84259	6.89339	1.12409	0.609673	1.02723	0.919593
SMUL_2512	allophanate hydrolase 2 subunit 2	6.40023	6.52519	1.33339	0.373534	0	0
SMUL_2513	allophanate hydrolase 2 subunit 1	6.40536	6.46413	1.1449	0.707737	1.327	0.303128
SMUL_2514	LamB-like protein	7.0343	7.0059	0.936705	0.69212	1.00753	0.81448
SMUL_2515	TRAP dicarboxylate transporter, DctM subunit, unknown substrate 5	5.78444	5.25869	0.298026	0.279768	#N/A	#N/A
SMUL_2516	TRAP dicarboxylate transporter, DctQ subunit, unknown substrate 5	5.49325	4.92103	0.267781	0.251178	#N/A	#N/A
SMUL_2517	TRAP transporter solute receptor, unknown substrate 5	7.77559	6.9256	0.141256	0.00280098	1.02326	0.9055
SMUL_2520	tRNA uridine 5-carboxymethylaminomethyl modification enzyme MnmG	7.68267	7.69944	1.03936	0.683081	1.19916	0.347447
SMUL_2521	ubiquinol-cytochrome c reductase iron-sulfur subunit	6.9412	7.46641	3.35121	0.426658	1.76288	0.0104834
SMUL_2522	ubiquinol--cytochrome c reductase, cytochrome B subunit	7.41749	7.37975	0.916775	0.704536	4.55148	0.042018
SMUL_2523	ubiquinol cytochrome c oxidoreductase, cytochrome C1 subunit	7.16416	7.2519	1.22386	0.524342	0.582094	0.257875
SMUL_2524	putative periplasmic cytochrome c	5.59219	5.15321	0.363936	0.0157988	0.565229	0.0244237
SMUL_2525	acetyl-coenzyme A carboxyl transferase alpha chain	7.78456	7.83254	1.11682	0.166869	0.801416	0.110861
SMUL_2526	beta-ketoacyl-[acyl-carrier-protein] synthase II	8.44798	8.44182	0.985932	0.938621	0.874333	0.1878
SMUL_2527	acyl carrier protein AcpP	8.04822	7.96745	0.830294	0.618427	0.812115	0.445918
SMUL_2528	3-oxoacyl-[acyl-carrier protein] reductase	7.81813	7.66125	0.696821	0.208326	0.58275	0.010949
SMUL_2529	phosphoglycerate mutase	7.44692	7.6032	1.43311	0.0231212	0.895372	0.247851
SMUL_2530	phospho-N-acetylmuramoyl-pentapeptide- transferase	6.12718	6.79129	4.61434	0.222235	0	0
SMUL_2531	UDP-N-acetylmuramoylalanine--D-glutamate ligase	7.4028	7.68133	1.89902	0.00263091	1.37763	0.102108
SMUL_2533	undecaprenyl-phosphate galactosephosphotransferase	6.50025	6.0456	0.351035	0.00639838	0	0
SMUL_2538	putative oxidoreductase	5.52588	5.83132	2.02038	0.183522	0	0
SMUL_2545	hypothetical protein	7.51278	7.68636	1.49137	0.0149915	1.20461	0.455862
SMUL_2547	hypothetical protein	6.62235	6.54269	0.832399	0.601652	#N/A	#N/A
SMUL_2548	ATP binding protein	8.07649	8.02762	0.893575	0.0073082	1.15721	0.418917
SMUL_2549	hypothetical protein	6.02641	6.4072	2.40322	0.0863876	0	0
SMUL_2550	hypothetical protein	7.54913	7.6745	1.33465	0.130044	1.14161	0.780385
SMUL_2551	hypothetical protein	7.18609	7.33179	1.39862	0.27177	1.01533	0.896458
SMUL_2552	ADP-ribose 1''-phosphate phophatase-like protein	7.50547	7.58122	1.19056	0.211414	0.853904	0.161132
SMUL_2553	hypothetical protein	6.38966	6.77583	2.43312	0.22555	0.892891	0.249929
SMUL_2554	putative acylneuraminate cytidylyltransferase	7.20678	7.31991	1.29759	0.0781193	0.912167	0.360541
SMUL_2555	glycosyltransferase	6.68489	7.01102	2.11899	0.163071	0.995867	0.788972
SMUL_2556	HpcH_HpaI superfamily domain-containing protein	7.91678	7.41898	0.317839	0.367883	0.915416	0.589453
SMUL_2557	hypothetical protein	6.71662	6.84548	1.34543	0.0037521	0.999328	0.232451
SMUL_2558	teichoic acid export ATP-binding and carbohydrate-binding protein	7.59942	7.62867	1.06966	0.709189	1.00082	0.826214
SMUL_2559	hypothetical protein	6.64053	6.69356	1.12988	0.684342	1.16378	0.655273
SMUL_2561	hypothetical protein	7.27805	7.32389	1.11132	0.724557	1.74104	0.0374482
SMUL_2562	teichoic acid translocation permease protein TagG	5.78996	6.23897	2.81195	0.172788	#N/A	#N/A
SMUL_2563	dTDP-glucose 4,6-dehydratase	7.87876	8.04742	1.47456	0.0154965	0.8946	0.369654
SMUL_2564	dTDP-4-dehydrorhamnose reductase	7.76712	7.73212	0.922557	0.718085	0.853667	0.185
SMUL_2565	dTDP-4-dehydrorhamnose 3,5-epimerase	7.78604	7.81476	1.06837	0.702928	0.669695	0.0262872
SMUL_2566	glucose-1-phosphate thymidylyltransferase	7.89045	8.03958	1.4097	0.0729849	0.997426	0.754658
SMUL_2567	UDP-glucose 4-epimerase	7.32209	7.56382	1.74473	0.0210225	0.752701	0.104484
SMUL_2568	molybdopterin oxidoreductase subunit A	6.3158	5.60047	0.192605	0.0084413	#N/A	#N/A
SMUL_2570	molybdopterin oxidoreductase subunit B	5.18136	4.4896	0.203349	0.0683638	#N/A	#N/A
SMUL_2571	two-component sensor	6.60198	6.65528	1.13056	0.882654	0	0
SMUL_2572	two-component regulator	5.12699	4.79655	0.467264	0.312944	0.742835	0.0483086
SMUL_2575	putative periplasmic substrate-binding protein	5.9571	6.21628	1.81625	0.406474	1.77108	0.00574965
SMUL_2577	2-oxoglutarate carboxylase	7.51193	7.568	1.13783	0.286935	1.33763	0.0693639
SMUL_2578	invasion antigen CiaB	7.81498	7.77341	0.908713	0.492991	1.34338	0.0951749
SMUL_2579	hypothetical protein	6.0378	5.8773	0.691029	0.652641	1.06503	0.719052
SMUL_2580	putative phosphate permease	5.79442	6.45112	4.53632	0.19819	3.10056	0.216671
SMUL_2581	ATP-dependent RNA helicase RhlE	7.57654	7.57272	0.991243	0.946797	0.878279	0.473832
SMUL_2587	phosphate ABC transporter, periplasmic phosphate-binding protein PstS	7.02632	7.80358	5.9876	0.0010107	17.4523	0.00221832
SMUL_2588	methyl-accepting chemotaxis protein	7.98156	7.78391	0.634386	0.57269	1.26822	0.152364
SMUL_2589	putative DOPA dioxygenase	6.87346	7.0687	1.56759	0.0403028	1.08056	0.840013
SMUL_2592	methyl-accepting chemotaxis protein	5.46634	4.56182	0.124591	0.0133401	#N/A	#N/A
SMUL_2594	methyl-accepting chemotaxis protein	7.59276	7.71755	1.33285	0.0405818	1.16169	0.369938
SMUL_2596	PhoU-like protein	6.8103	6.86267	1.12816	0.585501	1.68139	0.133961
SMUL_2597	two-component system response regulator	6.44914	6.54571	1.24902	0.473737	#N/A	#N/A
SMUL_2598	two-component system histidine kinase	6.21131	6.449	1.7286	0.0707035	0	0
SMUL_2599	putative acyl-CoA thioester hydrolase	6.13308	6.08547	0.896175	0.885499	#N/A	#N/A
SMUL_2606	putative NAD(P)H oxidoreductase YrkL-like	5.95048	6.59976	4.45942	0.030916	0	0
SMUL_2607	multi-sensor signal transduction histidine kinase	6.5503	6.05664	0.320873	0.0489574	0	0
SMUL_2608	7-cyano-7-deazaguanine synthase	6.46543	6.59433	1.34556	0.367934	3.36958	0.316144
SMUL_2610	6-carboxy-5,6,7,8-tetrahydropterin synthase	6.60691	6.99636	2.45157	0.188322	0.682171	0.0818685
SMUL_2611	dUTPase	7.19565	7.31689	1.32202	0.328179	0.461553	0.0224854
SMUL_2614	PhoH family protein	7.51864	7.77348	1.7982	0.00012328	1.33095	0.271141
SMUL_2618	multidrug efflux pump, outer membrane lipoprotein EefC	6.15075	6.36356	1.63236	0.355498	#N/A	#N/A
SMUL_2619	multidrug efflux pump, inner membrane transporter EefB	7.27901	7.17926	0.794786	0.171329	1.69632	0.00493615
SMUL_2620	multidrug efflux pump, lipoprotein precursor EefB	7.33406	7.39773	1.15788	0.268703	1.43921	0.0494454
SMUL_2624	serine/threonine:Na+ symporter SstT	7.39898	8.08802	4.88692	0.0001765	1.33691	0.331497
SMUL_2625	S-ribosylhomocysteine lyase	6.96365	7.43986	2.99374	0.283393	1.01606	0.927507
SMUL_2626	putative sodium-dependent phosphate transporter	5.57481	5.31636	0.551512	0.545341	#N/A	#N/A
SMUL_2630	pyruvate-ferredoxin/flavodoxin oxidoreductase	10.159	9.94236	0.607266	0.0349903	2.01181	0.00728696
SMUL_2632	hypothetical protein	7.32207	7.06857	0.55783	0.0255173	1.29759	0.264632
SMUL_2633	outer membrane peptidoglycan-binding protein	9.17722	9.12582	0.888371	0.21896	1.52587	0.0985131
SMUL_2634	peptide uptake transporter (PepT) family, periplasmic peptide-binding protein	6.62449	6.71932	1.24403	0.667489	1.55439	0.0566931
SMUL_2635	acetyltransferase domain-containing protein	4.75046	5.83647	12.1903	0.000188246	#N/A	#N/A
SMUL_2636	DNA-3-methyladenine glycosylase	7.08082	6.61542	0.342454	0.0124629	2.85741	0.00278837
SMUL_2638	putative NADH-dependent butanol dehydrogenase A	8.14878	8.11763	0.930784	0.469238	2.19471	0.00367415
SMUL_2639	hypothetical protein	5.81832	5.86369	1.11013	0.946074	0.799017	0.147694
SMUL_2640	chloride channel protein	5.49362	5.34	0.702077	0.253581	0	0
SMUL_2641	phosphoribosylglycinamide formyltransferase 2	7.97994	8.02435	1.10768	0.658634	1.25297	0.217628
SMUL_2643	HTH_XRE protein	5.48877	5.66649	1.50564	0.15871	#N/A	#N/A
SMUL_2645	SSU ribosomal protein S9p (S16e)	7.7828	7.918	1.36521	0.00365352	0.525998	0.000962906
SMUL_2646	LSU ribosomal protein L13p (L13Ae)	7.81507	8.13909	2.10873	0.0090677	0.534785	0.00269764
SMUL_2647	UvrD/REP helicase	6.7803	6.93252	1.41978	0.408433	0	0
SMUL_2648	Cas 4 domain-containing protein	6.8572	7.05039	1.56024	0.293739	0	0
SMUL_2649	FixH domain-containing protein	6.45411	6.68648	1.70752	0.619895	0	0
SMUL_2650	putative membrane protein	6.52171	6.3472	0.669106	0.175054	2.51899	0.0472634
SMUL_2651	putative periplasmic protein	7.32527	7.31051	0.966579	0.783524	#N/A	#N/A
SMUL_2652	Cbb3-type cytochrome c oxidase subunit CcoP	8.11809	7.87935	0.577112	0.0793021	1.20207	0.710192
SMUL_2653	Cbb3-type cytochrome c oxidase subunit CcoQ	6.21707	6.56833	2.24524	0.255268	#N/A	#N/A
SMUL_2654	Cbb3-type cytochrome c oxidase subunit CcoO	7.47898	7.1341	0.451972	0.320388	1.63541	0.223152
SMUL_2655	Cbb3-type cytochrome c oxidase subunit CcoN	7.77526	7.5075	0.539809	0.0608686	2.05936	0.195465
SMUL_2656	putative two-component response regulator	7.34172	7.16621	0.667559	0.39671	0.636594	0.513761
SMUL_2657	putative two-component sensor histidine kinase	7.31949	7.45017	1.35108	0.33408	1.54713	0.0601835
SMUL_2658	DsbD family protein	6.30891	5.61914	0.204281	0.209248	#N/A	#N/A
SMUL_2659	carbamoyl-phosphate synthase small chain	8.00318	8.1238	1.32013	0.30717	0.923878	0.374631
SMUL_2660	hypothetical protein	7.49987	7.76242	1.83044	0.0109037	0.924326	0.75366
SMUL_2661	putative periplasmic protein	5.32024	5.58701	1.8483	0.0285464	#N/A	#N/A
SMUL_2663	adenylosuccinate synthetase	8.19722	8.3595	1.45306	0.124254	0.958576	0.593289
SMUL_2664	ATP phosphoribosyltransferase regulatory subunit	6.86936	7.41686	3.52775	0.0938206	1.51181	0.0259347
SMUL_2665	aminotransferase	7.71651	7.96854	1.78662	0.0255001	1.18649	0.361236
SMUL_2668	phosphoglycolate phosphatase	6.37985	6.77142	2.46362	0.353278	0.899161	0.40049
SMUL_2669	transketolase	8.54782	8.53993	0.981992	0.920911	0.923455	0.420015
SMUL_2670	farnesyl diphosphate synthase	6.25679	6.7894	3.40891	0.239809	0.390544	0.28674
SMUL_2671	putative protease	7.75935	7.72751	0.929313	0.546042	1.08686	0.797349
SMUL_2673	aspartate 1-decarboxylase	6.83542	7.33484	3.15806	0.279167	0.475068	0.170672
SMUL_2674	UDP-N-acetylmuramoylalanyl-D-glutamate--2,6- diaminopimelate ligase	7.23919	7.15873	0.830879	0.496703	0.728461	0.0658676
SMUL_2676	NifU-like domain-containing protein	6.37763	6.3656	0.972669	0.894339	0.5247	0.0537745
SMUL_2677	LSU ribosomal protein L17p	7.98744	7.94715	0.911409	0.78957	0.480989	0.00652374
SMUL_2678	DNA-directed RNA polymerase alpha subunit	8.51624	8.44349	0.845772	0.603315	0.821674	0.0974887
SMUL_2679	SSU ribosomal protein S4p (S9e)	8.42683	8.60169	1.49576	0.0385457	0.578899	0.00177578
SMUL_2680	SSU ribosomal protein S11p (S14e)	7.64216	7.72705	1.21588	0.30928	1.14115	0.704876
SMUL_2681	SSU ribosomal protein S13p (S18e)	7.83154	7.95966	1.34313	0.43071	0.594933	0.0136982
SMUL_2682	50S ribosomal protein L36	6.72587	6.19235	0.292739	0.173566	#N/A	#N/A
SMUL_2683	translation initiation factor 1	7.21814	7.27661	1.14413	0.426937	0.259348	0.01889
SMUL_2684	methionine aminopeptidase	6.82753	7.03418	1.60938	0.452815	0.717238	0.0376832
SMUL_2685	preprotein translocase secY subunit	7.04165	7.02988	0.97326	0.965157	0	0
SMUL_2686	LSU ribosomal protein L15p (L27Ae)	7.80777	7.9524	1.39518	0.0707737	0.546879	0.00196091
SMUL_2687	SSU ribosomal protein S5p (S2e)	8.21873	8.28819	1.17346	0.390267	0.616832	0.00856013
SMUL_2688	LSU ribosomal protein L18p (L5e)	7.90012	8.08399	1.5271	0.0305645	0.415021	0.0117282
SMUL_2689	LSU ribosomal protein L6p (L9e)	8.20682	8.34704	1.38109	0.0422041	0.65722	0.00631455
SMUL_2690	SSU ribosomal protein S8p (S15Ae)	8.08294	8.16826	1.21708	0.555587	0.466061	0.0065097
SMUL_2691	SSU ribosomal protein S14p (S29e), Zinc-independent	7.23363	7.59349	2.29013	0.0239454	0.260374	0.0122657
SMUL_2692	LSU ribosomal protein L5p (L11e)	8.14009	8.26349	1.32864	0.289521	0.716375	0.04423
SMUL_2693	LSU ribosomal protein L24p (L26e)	7.84037	7.99954	1.44268	0.00888497	0.45434	0.00215076
SMUL_2694	LSU ribosomal protein L14p (L23e)	7.91391	8.11866	1.60232	0.0666832	0.475888	0.0030691
SMUL_2695	30S ribosomal protein S17	8.2889	8.32276	1.08109	0.621277	0.464084	0.00389948
SMUL_2696	LSU ribosomal protein L29p (L35e)	7.70712	7.84744	1.3814	0.560915	0.357207	0.00358312
SMUL_2697	LSU ribosomal protein L16p (L10e)	7.67109	7.85742	1.5358	0.00040159	0.698241	0.0627102
SMUL_2698	SSU ribosomal protein S3p (S3e)	8.50172	8.50675	1.01165	0.945549	0.883894	0.311613
SMUL_2699	LSU ribosomal protein L22p (L17e)	7.68696	7.79224	1.27431	0.401579	0.347553	0.000328809
SMUL_2700	LSU ribosomal protein L2p (L8e)	8.61312	8.71926	1.27684	0.11044	0.57641	0.00862734
SMUL_2701	LSU ribosomal protein L23p (L23Ae)	7.86798	8.00584	1.37359	0.0960654	0.514631	0.0103482
SMUL_2702	LSU ribosomal protein L4p (L1e)	8.02558	8.22113	1.56875	0.0247942	0.667429	0.0104174
SMUL_2703	LSU ribosomal protein L3p (L3e)	8.45138	8.51724	1.16376	0.611743	0.632258	0.00374464
SMUL_2704	SSU ribosomal protein S10p (S20e)	7.68724	7.90202	1.63975	0.0625876	0.554422	0.00859364
SMUL_2706	response regulator receiver domain protein	6.2214	6.26131	1.09624	0.899865	2.49402	0.00295503
SMUL_2708	Ftr1/P19 iron uptake system permease FtrI	6.43254	6.92481	3.10649	0.143046	#N/A	#N/A
SMUL_2709	Ftr1/P19 iron uptake system periplasmic protein p19	6.48781	7.61998	13.5572	0.00285481	#N/A	#N/A
SMUL_2710	membrane protein	5.9872	6.73154	5.55062	0.000415102	#N/A	#N/A
SMUL_2711	macrolide exporter ABC transport permease	5.23195	6.39471	14.5466	0.00039891	#N/A	#N/A
SMUL_2712	macrolide exporter ABC transport permease	5.25828	6.25386	9.89875	0.00130911	#N/A	#N/A
SMUL_2713	macrolide exporter ABC transport ATPase	5.37213	6.07212	5.01176	0.0160878	#N/A	#N/A
SMUL_2717	putative FeoA protein	5.11742	6.27211	14.2786	0.00574745	#N/A	#N/A
SMUL_2718	ferrous iron transport protein B	6.73714	7.94941	16.3033	0.00145838	0	0
SMUL_2719	chorismate synthase	7.10886	7.22102	1.29467	0.441543	1.49656	0.055993
SMUL_2720	ribonuclease III	6.72742	6.89384	1.46697	0.400643	1.44842	0.160168
SMUL_2721	ribonuclease H	5.21933	5.78131	3.64735	0.312424	#N/A	#N/A
SMUL_2722	hypothetical protein	7.19291	7.36048	1.47087	0.368916	1.37299	0.550031
SMUL_2723	DNA primase	6.26963	6.51667	1.7662	0.118845	2.35623	0.162894
SMUL_2724	putative tRNA (5-methylaminomethyl-2-thiouridylate)-methyltransferase	6.63026	6.84219	1.62905	0.0875435	0.762595	0.141361
SMUL_2725	response regulator CcdB	5.43779	5.80934	2.35261	0.251643	0.512908	0.00805751
SMUL_2726	CheY-P phosphatase CheC	6.37223	6.65091	1.89967	0.036556	0.855986	0.541073
SMUL_2727	diguanylate cyclase	6.84615	6.96513	1.31517	0.451454	1.01374	0.922038
SMUL_2733	chemotaxis protein methyltransferase CheR	5.78621	5.02677	0.174004	0.143537	#N/A	#N/A
SMUL_2736	signal transduction histidine-protein kinase	7.68706	7.76538	1.1976	0.374808	1.22281	0.247795
SMUL_2738	chemotaxis protein, CheY-like	5.1715	5.17774	1.01448	0.984889	#N/A	#N/A
SMUL_2745	putative cytidylate kinase	6.85376	6.56295	0.511907	0.00215339	1.33892	0.145569
SMUL_2746	hypothetical protein	7.05306	6.97103	0.827895	0.717494	1.05891	0.968287
SMUL_2748	cation-transporting ATPase	7.60821	7.80312	1.56643	0.145325	0.842877	0.179987
SMUL_2749	hypothetical protein	6.57296	6.89723	2.10997	0.0405923	0.440346	0.000419089
SMUL_2750	hypothetical protein	7.3254	7.21644	0.778109	0.26699	0.52147	0.00129188
SMUL_2751	hypothetical protein	7.1693	6.85164	0.481214	0.468131	0.29071	0.00157467
SMUL_2752	ferritin-like protein	7.15049	6.96469	0.651926	0.104615	0.803087	0.30016
SMUL_2753	hypothetical protein	4.89486	5.51086	4.13054	0.000495295	0	0
SMUL_2756	hypothetical protein	6.648	8.02463	23.8033	0.000283492	0.82476	0.29387
SMUL_2765	ferrous iron transport protein B	5.68412	5.96495	1.90911	0.0716946	#N/A	#N/A
SMUL_2771	ferric siderophore transport system, periplasmic binding protein TonB	5.03642	5.51115	2.98352	0.0312635	#N/A	#N/A
SMUL_2773	biopolymer transport protein ExbD/TolR	5.67619	6.45523	6.01228	0.0477648	#N/A	#N/A
SMUL_2774	ferric siderophore transport system, biopolymer transport protein ExbB	5.05722	6.46724	25.7047	6.53398e-05	#N/A	#N/A
SMUL_2783	NiCoT family domain-containing protein	6.55888	6.85651	1.98443	0.0384915	#N/A	#N/A
SMUL_2788	cell division inhibitor	6.85639	6.59602	0.549071	0.218385	1.9828	0.00209889
SMUL_2791	ABC-type transporter, ATPase component	5.21	5.44661	1.72429	0.247528	1.04085	0.751522
SMUL_2792	ABC transporter, permease	6.49369	6.15058	0.453828	0.446138	#N/A	#N/A
SMUL_2795	ArsC family protein	5.74485	6.08274	2.17712	0.446096	0	0
SMUL_2798	response regulator	6.05475	6.25353	1.58046	0.54656	4.44525	1.31006e-05
SMUL_2799	histidine kinase	7.13208	7.24871	1.30807	0.498861	0	0
SMUL_2803	histidine kinase	5.32269	5.24974	0.845361	0.543755	#N/A	#N/A
SMUL_2805	response regulator	5.29886	5.2196	0.833185	0.791594	0.278676	0.00109831
SMUL_2806	methyl-accepting chemotaxis sensory transducer	7.01136	6.81579	0.637423	0.0934789	1.02368	0.936849
SMUL_2808	NifX_NifB superfamily domain-containing protein	6.15129	6.65064	3.15755	0.149339	1.65024	0.34242
SMUL_2811	putative 2-hydroxyglutaryl-CoA dehydratase	7.34161	7.04454	0.504587	0.0240025	0.0727445	0.00118719
SMUL_2816	aspartate ammonia-lyase	6.97491	7.06153	1.22074	0.28082	2.55866	0.000652355
SMUL_2817	aspartate ammonia-lyase	8.3409	9.28503	8.79286	0.000714005	2.66209	0.00029566
SMUL_2818	C4-dicarboxylate transporter DcuA	7.16948	8.04215	7.45886	0.000855363	4.2504	0.00606042
SMUL_2819	L-asparaginase	8.52229	9.30625	6.08073	0.000116358	4.10521	1.3996e-05	SCA02S_RS08725	type II asparaginase	9.20546	8.62417	3.81325	0.0169522
SMUL_2820	histidine kinase	6.97482	7.16565	1.55179	0.0187819	3.01324	0.0115196
SMUL_2821	response regulator	4.99154	5.27759	1.93221	0.722889	2.51589	0.00945799
SMUL_2825	Fic family protein	6.37439	6.65627	1.91371	0.198616	0	0
SMUL_2827	type I restriction-modification system, restriction subunit R	5.6213	6.09126	2.95091	0.0656887	#N/A	#N/A
SMUL_2828	USP-like domain-containing protein	8.26751	7.96169	0.494513	0.00788922	1.88385	0.0478729
SMUL_2829	Na+/H+ or K+/H+ antiporter	6.98007	6.85161	0.74395	0.258418	1.72154	0.159517
SMUL_2842	histidine kinase MccS	4.68861	5.22125	3.40909	0.136737	#N/A	#N/A
SMUL_2844	methyl-accepting chemotaxis protein	7.7252	7.74278	1.04133	0.886013	1.18297	0.317388
SMUL_2852	TonB-dependent receptor	7.46126	9.16869	50.9845	0.000176895	3.18409	0.205956
SMUL_2853	TonB-like protein	4.81199	6.19285	24.0358	0.0162645	#N/A	#N/A
SMUL_2854	TolR-like protein	4.55965	5.97135	25.8045	0.011461	#N/A	#N/A
SMUL_2857	SirA-like domain-containing protein	7.45582	7.30465	0.706037	0.0954237	0.306917	0.000546503
SMUL_2858	hypothetical protein	7.84505	7.67248	0.672101	0.137493	0.552915	0.213709
SMUL_2860	diguanylate cyclase/phosphodiesterase	5.14633	5.6354	3.08368	0.167686	#N/A	#N/A
SMUL_2863	ABC-type tungstate transport system, ATP-binding protein	6.3046	6.6945	2.45412	0.0057473	0.79903	0.103976
SMUL_2865	ABC-type tungstate transport system, periplasmic binding protein	8.32037	8.46209	1.38587	0.158267	0.523669	0.0582561
SMUL_2866	molybdenum transport system permease protein ModB	4.91394	5.27587	2.30107	0.116773	#N/A	#N/A
SMUL_2867	molybdenum transport ATP-binding protein ModC	4.70864	5.36912	4.57594	0.044654	6.56264	0.0185184
SMUL_2868	extracellular solute-binding protein, family 1	7.26468	7.75093	3.06371	0.000390183	3.54561	0.0450104
SMUL_2869	molybdenum-binding regulatory protein	7.38063	7.35241	0.937073	0.472487	0.834075	0.235697
SMUL_2870	formate dehydrogenase accessory protein FdhD	7.51424	7.4433	0.849289	0.324378	1.20149	0.295072
SMUL_2871	formate dehydrogenase, cytochrome b subunit FdhI	7.7282	7.04975	0.209677	7.26333e-05	#N/A	#N/A
SMUL_2872	formate dehydrogenase, iron-sulfur subunit FdhB	8.38841	7.68905	0.199817	0.00346077	0.230921	0.00208284
SMUL_2873	formate dehydrogenase, subunit alpha FdhA	9.43654	8.70076	0.183747	0.000418965	0.195619	0.000564657
SMUL_2874	formate dehydrogenase accessory protein FdhE	7.07456	6.66045	0.385383	0.00119691	#N/A	#N/A
SMUL_2875	formate dehydrogenase-specific chaperone FdhX	6.85054	6.20749	0.227487	0.00477506	#N/A	#N/A
SMUL_2886	ModE-like regulatory protein	6.77624	6.9202	1.39301	0.139879	1.95162	0.00362331
SMUL_2888	TonB-dependent receptor	5.10835	5.4124	2.01393	0.0408889	#N/A	#N/A
SMUL_2891	methyltransferase	6.47885	6.60959	1.35126	0.804799	0.911194	0.356347
SMUL_2894	hypothetical protein	6.13668	5.73611	0.397583	0.156743	#N/A	#N/A
SMUL_2899	formate dehydrogenase, cytochrome B subunit	4.50701	5.244	5.45742	0.208817	#N/A	#N/A
SMUL_2900	formate dehydrogenase, iron-sulfur subunit FdhB	5.62495	6.44392	6.59123	0.000750471	1.23277	0.779921
SMUL_2901	formate dehydrogenase, catalytic subunit alpha FdhA	7.35583	7.94301	3.86529	0.00150979	4.47892	0.0372011
SMUL_2902	formate dehydrogenase accessory protein FdhE	4.99787	4.88758	0.775721	0.805233	#N/A	#N/A
SMUL_2904	polyferredoxin	7.50604	8.31807	6.48689	2.83418e-05	0.231844	0.00304341
SMUL_2905	putative selenocysteine binding receptor	6.66907	6.66594	0.992818	0.978436	0.626212	0.0950815
SMUL_2906	histidine kinase	6.6507	6.66238	1.02724	0.941111	0	0
SMUL_2907	response regulator	7.19334	6.9037	0.513294	0.0252794	1.50922	0.106507
SMUL_2908	L-seryl-tRNA(Sec) selenium transferase	7.19891	7.21359	1.03439	0.847441	2.58241	0.0423847
SMUL_2909	selenocysteine-specific translation elongation factor	7.59992	7.66964	1.17416	0.261791	1.48118	0.23021
SMUL_2912	YceI family protein	6.31357	6.69274	2.39421	0.139632	0.529452	0.0475338
SMUL_2914	iron-binding zinc finger CDGSH type	6.71827	6.04137	0.210423	0.0548017	0	0
SMUL_2915	hypothetical protein	6.77137	7.05272	1.91139	0.291538	1.69701	0.0587213
SMUL_2918	putative periplasmic thioredoxin domain-containing protein	8.32157	8.02518	0.505372	0.00621244	0.690028	0.0291603
SMUL_2919	putative diguanylate cyclase	6.77301	6.08427	0.204767	0.0659243	5.19892	0.0439734
SMUL_2920	response regulator BaeR-like	5.27938	4.54934	0.186195	0.332877	0	0
SMUL_2921	sensor histidine kinase	5.92208	5.46873	0.352085	0.00344521	#N/A	#N/A
SMUL_2924	SAM-dependent methyltransferase	5.87854	5.91805	1.09524	0.845413	0	0
SMUL_2926	glycosyl transferase, group 2 family protein	6.02104	6.30586	1.92674	0.18707	1.58896	0.0526905
SMUL_2928	histidine ammonia-lyase	6.69546	6.98669	1.95537	0.011896	0	0
SMUL_2932	putative exporter	6.53176	6.78972	1.81116	0.547958	#N/A	#N/A
SMUL_2933	acyl-coenzyme A synthetase domain-containing protein	4.95479	5.7978	6.96654	0.00468032	#N/A	#N/A
SMUL_2938	DEAD-box ATP-dependent RNA helicase CshA	8.60778	8.38072	0.592837	0.0797613	0.841686	0.166931
SMUL_2939	hypothetical protein	6.43023	6.68119	1.78221	0.500711	1.44649	0.111678
SMUL_2941	hypothetical protein	6.08062	6.51415	2.71349	0.0429674	4.18328	0.0456186
SMUL_2942	HMA domain-containing protein	4.77783	4.7563	0.951648	0.958549	#N/A	#N/A
SMUL_2944	transglutaminase-like enzyme	7.17768	7.6913	3.26299	0.00577391	0.136165	3.54579e-05
SMUL_2947	chemotaxis regulator	5.94399	6.16437	1.66103	0.155836	1.00554	0.381276
SMUL_2956	histidine kinase	6.34179	5.40657	0.116086	0.0381548	#N/A	#N/A
SMUL_2965	DNA-binding response regulator KdpE	5.08682	4.53166	0.278511	0.0751997	#N/A	#N/A
SMUL_2966	osmosensitive K+ channel histidine kinase KdpD	5.87948	5.4798	0.398398	0.0364646	#N/A	#N/A
SMUL_2975	hypothetical protein	6.23349	6.70872	2.98699	0.00337161	#N/A	#N/A
SMUL_2976	hypothetical protein	5.77238	6.28253	3.23702	0.000699196	0.519072	0.0105139
SMUL_2977	amidohydrolase	6.7072	6.93707	1.69773	0.425233	0.745558	0.099584
SMUL_2978	carboxynorspermidine decarboxylase	7.11164	7.19312	1.20638	0.20487	1.90172	0.0666763
SMUL_2979	methyl-accepting chemotaxis protein	7.30545	6.79191	0.306525	0.0140451	0	0
SMUL_2980	putative NAD(P)-dependent oxidoreductase YbbO-like	6.00429	6.06271	1.14399	0.842612	#N/A	#N/A
SMUL_2982	saccharopine dehydrogenase, putative	8.10664	7.92604	0.659787	0.0375704	1.51526	0.014131
SMUL_2983	nucleoside-triphosphate diphosphatase	5.7597	5.82966	1.17481	0.725045	0.733006	0.129413
SMUL_2984	membrane-bound lytic murein transglycosylase A	6.44029	6.65642	1.64485	0.0557217	#N/A	#N/A
SMUL_2986	multidrug efflux transporter YajR-like	6.36624	6.8079	2.76482	0.41559	0	0
SMUL_2989	hypothetical protein	6.4949	6.88609	2.46142	0.211417	0.831586	0.207045
SMUL_2991	molybdopterin molybdenumtransferase	7.18697	7.3945	1.61261	0.0267178	1.2079	0.565118
SMUL_2992	molybdopterin synthase catalytic subunit	5.58451	5.99831	2.59301	0.215135	0	0
SMUL_2994	iron-sulfur cluster assembly scaffold protein IscU/NifU-like	7.78136	7.84404	1.15527	0.652207	0.82529	0.109968
SMUL_2995	cysteine desulfurase	6.97264	7.88777	8.22496	0.0912346	0.753583	0.261746
SMUL_2996	flagellum-specific ATP synthase FliI	6.11981	6.48015	2.29264	0.363	1.2618	0.710773
SMUL_2997	GTP cyclohydrolase I	6.62394	6.81776	1.56249	0.259357	1.49967	0.0426013
SMUL_2998	cell division trigger factor	8.58931	8.82723	1.72948	0.0628329	0.416984	0.000839923
SMUL_2999	ATP-dependent Clp protease proteolytic subunit	7.77524	7.69674	0.834646	0.157377	0.910582	0.283138
SMUL_3000	putative diguanylate cyclase	5.18529	5.84656	4.58427	2.63741e-05	#N/A	#N/A
SMUL_3003	bifunctional NAD(P)H-hydrate repair enzyme Nnr	6.07506	5.9832	0.809369	0.648672	0	0
SMUL_3005	thiazole synthase ThiG	6.99582	6.97675	0.957044	0.874402	0.513306	0.0049562
SMUL_3013	porin	9.95324	9.77166	0.658294	0.292573	4.15585	3.22112e-05
SMUL_3018	fumarate reductase-like flavoprotein	6.71498	6.71647	1.00342	0.99665	0.315189	0.103028
SMUL_3022	phage integrase	5.90133	6.02104	1.31737	0.559216	0.420908	0.0018853
SMUL_3024	putative transposase	5.45403	5.59054	1.36935	0.519463	#N/A	#N/A
SMUL_3033	transposase	5.20087	5.35289	1.41912	0.58189	0	0
SMUL_3037	acetaldehyde dehydrogenase	7.18883	7.07011	0.760828	0.206047	0.251126	0.00238479
SMUL_3039	hypothetical protein	7.46473	7.78959	2.11285	0.343788	0.830004	0.42315
SMUL_3040	D-3-phosphoglycerate dehydrogenase-like protein	6.23216	6.27794	1.11115	0.88498	0	0
SMUL_3041	hypothetical protein	6.48693	6.77702	1.95024	0.0534805	0	0
SMUL_3042	putative membrane protein	6.33738	6.22712	0.775791	0.414377	0	0
SMUL_3043	transcriptional accessory protein	6.69149	6.91257	1.66372	0.216548	0	0
SMUL_3048	hypothetical protein	5.5447	5.32276	0.599865	0.194659	#N/A	#N/A
SMUL_3055	outer membrane efflux protein	5.016	5.28138	1.84238	0.497363	#N/A	#N/A
SMUL_3059	RelA/SpoT	6.79505	6.8226	1.06549	0.593957	1.85337	0.166412
SMUL_3063	beta-glucosidase-related glycosidase	4.95013	5.25814	2.03238	0.0748144	#N/A	#N/A
SMUL_3066	efflux protein	4.94319	4.7135	0.589262	0.375601	#N/A	#N/A
SMUL_3068	putative membrane protein	5.83493	6.00993	1.49624	0.66079	#N/A	#N/A
SMUL_3070	putative NADPH-dependent FMN reductase	6.24028	6.1626	0.83621	0.813394	0.502783	0.0985214
SMUL_3073	hypothetical protein	5.65963	5.91119	1.78465	0.459131	0	0
SMUL_3078	hypothetical protein	6.15214	6.20078	1.11851	0.633939	0.469707	0.108714
SMUL_3084	superoxide dismutase [Cu-Zn]	5.91188	5.1374	0.168082	0.0431495	#N/A	#N/A
SMUL_3086	phosphoadenosine phosphosulfate reductase	6.11258	6.58373	2.95907	0.0824453	0	0
SMUL_3087	sulfate adenylyltransferase subunit 2	6.44999	7.31022	7.24821	0.0116416	0	0
SMUL_3088	sulfate adenylyltransferase subunit 1	6.9591	7.71872	5.74935	0.000634006	1.91424	0.394112
SMUL_3090	sulfur carrier protein adenylyltransferase ThiF	6.94218	7.60568	4.60784	0.00419379	0.26665	0.0654636
SMUL_3091	MPN-family protein	4.92808	5.62084	4.9291	0.179938	0	0
SMUL_3092	ferredoxin--sulfite reductase	7.77973	8.49115	5.14537	0.000624931	0.422936	0.172634
SMUL_3093	siroheme synthase	5.55046	6.44844	7.90638	0.000538051	0	0
SMUL_3094	O-acetylhomoserine aminocarboxypropyltransferase	7.27113	7.50358	1.70785	0.0306031	0.725839	0.491943
SMUL_3096	tRNA-specific 2-thiouridylase MnmA	6.71031	7.41649	5.08372	0.028719	0.663092	0.479579
SMUL_3101	sensor histidine kinase	6.51393	6.56261	1.11863	0.893424	#N/A	#N/A
SMUL_3103	diguanylate cyclase	6.75709	6.7431	0.968316	0.907895	0	0
SMUL_3120	arsenite oxidase subunit AioA	6.39272	5.88562	0.3111	0.0924494	#N/A	#N/A
SMUL_3125	molybdenum transport ATP-binding protein ModC	5.86319	5.50512	0.438459	0.30087	0.710489	0.089075
SMUL_3126	molybdenum transport system permease protein ModB	5.38215	6.02945	4.43923	0.338824	#N/A	#N/A
SMUL_3128	molybdenum ABC transporter, periplasmic molybdenum-binding protein ModA	7.22906	7.31017	1.20535	0.559442	0.818953	0.475176
SMUL_3129	molybdate-binding protein ModE	5.63824	5.71551	1.19473	0.7366	#N/A	#N/A
SMUL_3135	DNA adenine methylase	7.19377	7.62107	2.6748	0.3774	#N/A	#N/A
SMUL_3136	putative type IIs restriction endonuclease	7.23512	7.38501	1.41218	0.143817	0.99665	0.859113
SMUL_3137	putative metallophosphoesterase	4.71966	5.36657	4.43516	0.000130837	#N/A	#N/A
SMUL_3142	two component transcriptional regulator	6.65113	6.7684	1.30999	0.0365645	0.658342	0.474691
SMUL_3143	two-component sensor histidine kinase	5.39267	5.40701	1.03357	0.944352	#N/A	#N/A
SMUL_3144	periplasmic binding protein	6.2602	6.17402	0.820017	0.615379	0.766731	0.189204
SMUL_3146	arsenate reductase, chain A	7.16836	6.5032	0.216188	0.00494237	0	0
SMUL_3147	arsenate reductase, chain B	5.53928	5.23437	0.495555	0.471469	#N/A	#N/A
SMUL_3150	rod shape-determining protein MreB	6.89618	7.02234	1.33709	0.12507	1.00436	0.836016
SMUL_3151	membrane protein, TerC-like	6.63828	6.69469	1.13871	0.668571	2.53637	0.0924207
SMUL_3152	menaquinone via futalosine step 1 protein	6.86512	6.9393	1.18629	0.605165	2.05892	0.00691747
SMUL_3153	NADP-specific glutamate dehydrogenase	7.87188	7.58696	0.518901	0.00071475	1.56199	0.0571666
SMUL_3156	ethanolamine permease	5.07204	4.89049	0.658346	0.434381	#N/A	#N/A
SMUL_3157	uracil phosphoribosyltransferase	7.21014	7.23599	1.06133	0.631775	0.22641	6.07858e-05
SMUL_3158	NADP-dependent malic enzyme	8.63058	8.56899	0.867765	0.403622	3.71107	5.52148e-05
SMUL_3159	glutamate--tRNA ligase	8.03854	7.95288	0.820983	0.317935	0.279377	1.63984e-05
SMUL_3160	rotamase_2 superfamily protein	7.84462	7.82102	0.947118	0.636471	0.574319	0.0273985
SMUL_3161	biotin carboxylase	8.27915	8.37702	1.25277	0.353547	0.835841	0.131483
SMUL_3162	biotin carboxyl carrier protein of acetyl-CoA carboxylase	7.50382	7.53947	1.08554	0.798887	0.365618	0.00432757
SMUL_3163	deoxycytidine triphosphate deaminase	7.29942	7.38145	1.20791	0.322764	0.625836	0.0293408
SMUL_3165	hypothetical protein	5.80769	6.06169	1.79475	0.0514859	#N/A	#N/A
SMUL_3167	RelB antitoxin	5.34819	5.41577	1.16835	0.812817	#N/A	#N/A
SMUL_3168	ribosomal RNA large subunit methyltransferase I	7.23173	7.15353	0.835217	0.100335	0.899411	0.440377
SMUL_3169	putative abhydrolase	6.2081	6.23276	1.05842	0.871965	1.06801	0.916596
SMUL_3171	flagellin	4.79379	5.95681	14.5553	0.000138972	#N/A	#N/A
SMUL_3172	UDP-N-acetylglucosamine 4,6-dehydratase (inverting)	7.61391	7.36547	0.564358	0.0167435	1.66876	0.0379985
SMUL_3173	UDP-4-amino-4,6-dideoxy-N-acetyl-beta-L-altrosamine transaminase	7.04161	6.79806	0.570754	0.099118	0.700063	0.564855
SMUL_3178	hypothetical protein	5.41345	5.08275	0.466981	0.456464	#N/A	#N/A
SMUL_3179	3-oxoacyl-[acyl-carrier-protein] reductase FabG	6.80288	6.06226	0.181712	0.0450605	1.8422	0.0369128
SMUL_3180	long-chain-fatty-acid--CoA ligase	6.72277	6.43829	0.519427	0.0609509	1.63515	0.0336565
SMUL_3182	UDP-galactopyranose mutase	6.41284	6.25391	0.69354	0.376056	1.52845	0.15418
SMUL_3183	putative hydrolase (HAD superfamily)	6.71856	6.26462	0.35161	0.0103815	2.35336	0.00892017
SMUL_3184	glycosyltransferase	6.19546	6.16103	0.923778	0.879148	1.73211	0.0175339
SMUL_3185	glycosyltransferase / methyltransferase	7.47812	7.33562	0.720284	0.484446	2.10373	0.0091891
SMUL_3186	acetyltransferase	6.23058	5.95788	0.533711	0.00561849	2.21258	0.313901
SMUL_3187	sugartransferase	6.43956	6.5666	1.3398	0.593247	0	0
SMUL_3188	glycosyltransferase	5.69829	5.60362	0.804129	0.503315	1.51176	0.0328032
SMUL_3189	putative methyltransferase	5.99455	6.23985	1.75916	0.570582	#N/A	#N/A
SMUL_3190	putative methionyl-tRNA formyltransferase	5.64822	5.67247	1.05742	0.935726	#N/A	#N/A
SMUL_3191	dTDP-4-amino-4,6-dideoxy-D-glucose transaminase	6.52584	6.4923	0.925675	0.39148	#N/A	#N/A
SMUL_3192	putative glycosyltransferase	4.97427	3.91877	0.0880036	0.247739	#N/A	#N/A
SMUL_3193	hypothetical protein	7.5297	7.31829	0.61459	0.00826794	1.57617	0.0536723
SMUL_3194	flagellin	8.00207	7.84092	0.69	0.395052	2.18294	0.00182592
SMUL_3195	DNA topoisomerase I	8.08913	8.22985	1.38268	0.00819788	0.724615	0.0477876
SMUL_3196	biotin synthase	7.25032	7.37727	1.33951	0.171237	0.218004	0.0212313
SMUL_3197	citrate synthase	8.3275	8.00823	0.479428	0.00147902	0.63593	0.00680578
SMUL_3198	AMIN family periplasmic protein	7.14358	7.04929	0.804845	0.45612	0.921123	0.502533
SMUL_3200	enolase	8.45586	8.3921	0.863469	0.615611	0.722052	0.0203265
SMUL_3201	RecA protein	7.50564	7.4773	0.93683	0.904342	0.808038	0.352983
SMUL_3202	menaquinone via futalosine step 4 protein	7.03086	7.24751	1.64682	0.25685	1.05736	0.924952
SMUL_3204	UDP-N-acetylmuramate dehydrogenase	5.41858	5.43612	1.04121	0.911235	#N/A	#N/A
SMUL_3212	putative metallophosphoesterase	6.59534	6.73865	1.39095	0.525737	0	0
SMUL_3213	sodium/alanine symporter	7.30459	7.3368	1.07697	0.312159	1.51409	0.0196248
SMUL_3214	uracil permease	4.66482	5.05075	2.43182	0.445412	#N/A	#N/A
SMUL_3215	1-deoxy-D-xylulose 5-phosphate reductoisomerase	7.03417	6.88582	0.71064	0.041623	0.54236	0.0736666
SMUL_3216	phosphatidate cytidylyltransferase	6.7148	6.23775	0.333388	0.0853629	#N/A	#N/A
SMUL_3218	hypothetical protein	6.35493	6.38328	1.06746	0.868926	0	0
SMUL_3219	glycerate kinase	5.92821	6.1935	1.842	0.487697	0	0
SMUL_3220	methylated-DNA--protein-cysteine methyltransferase	6.28238	5.81329	0.339556	0.0545104	#N/A	#N/A
SMUL_3221	GCN5-related N-acetyltransferase	6.14014	6.15167	1.02691	0.975341	0	0
SMUL_3225	alkyl hydroperoxide reductase protein C	7.41323	6.86782	0.284833	0.0121296	1.39543	0.619659
SMUL_3226	cNMP-binding CRP family protein	4.56182	5.04638	3.05179	0.405773	#N/A	#N/A
SMUL_3227	hypothetical protein	4.90337	4.46486	0.364325	0.212332	#N/A	#N/A
SMUL_3228	3-isopropylmalate dehydratase large subunit	8.10147	8.03562	0.859307	0.298396	0.760454	0.336936
SMUL_3229	molybdenum cofactor guanylyltransferase MobA	5.66401	6.10135	2.73746	0.243143	1.15323	0.660658
SMUL_3232	NosL family protein	7.22109	8.71808	31.4038	0.00064835	5.85526	0.0421991	SCA02S_RS09470	nitrous-oxide reductase	9.98678	9.20181	6.09497	5.03427e-06
SMUL_3233	Dabb family protein	7.42041	7.55475	1.36252	0.233827	0.748306	0.0941173
SMUL_3235	putative phospholipase A	6.70234	7.02102	2.08293	0.0442168	1.16039	0.444889
SMUL_3236	RNP-1 like RNA-binding protein	6.66727	6.94259	1.88504	0.646844	0.306659	0.000523402
SMUL_3237	cyclic pyranopterin monophosphate synthase accessory protein MoaC	5.87133	6.19777	2.12048	0.326164	0.942853	0.674582
SMUL_3239	hypothetical protein	8.13989	7.89753	0.572309	0.071466	1.23487	0.335254
SMUL_3244	PhoH-family protein	4.77594	4.45418	0.476695	0.408754	#N/A	#N/A
SMUL_3249	hypothetical protein	5.13443	5.43095	1.97936	0.645113	0	0
SMUL_3260	hypothetical protein	9.37295	8.56191	0.154508	0.00234663	0.34096	0.00375434
SMUL_3261	hypothetical protein	8.79466	7.82007	0.106025	1.39042e-05	0.218017	0.00146422
SMUL_3262	hypothetical protein	8.26097	7.94072	0.47835	0.00990866	0.376495	0.00491377
SMUL_3270	YccA-like membrane protein	7.72202	7.03793	0.206969	0.00352386	0.2475	0.00772452
SMUL_3273	putative polysulfide reductase, chain C	6.42392	5.99135	0.369341	0.359573	#N/A	#N/A
SMUL_3274	putative polysulfide reductase, chain B	6.8308	5.97544	0.139522	0.0266715	0.654639	0.306105
SMUL_3275	putative polysulfide reductase, chain A	7.65086	6.99971	0.223285	0.000926055	2.97307	0.000800457
SMUL_3276	hypothetical protein	6.85035	6.0078	0.143697	0.00759042	2.16071	0.00207737
SMUL_3277	transcriptional regulator	7.45238	7.3659	0.819447	0.18672	1.53414	0.0176046
SMUL_3279	putative sulfurtransferase	9.11582	8.51857	0.252786	0.00343825	1.33922	0.215734
SMUL_3280	putative polysulfide reductase / sulfide dehydrogenase, chain C	7.24843	6.39685	0.140739	0.0341311	#N/A	#N/A
SMUL_3281	putative polysulfide reductase / sulfide dehydrogenase, chain B	7.52216	6.42446	0.0798553	6.26124e-06	0.303521	0.178837
SMUL_3282	putative polysulfide reductase / sulfide dehydrogenase, chain A	8.6977	7.46103	0.0579879	0.000200341	0.344355	0.0104729
SMUL_3283	hypothetical protein	5.24795	5.44724	1.5823	0.254805	0	0
SMUL_3285	putative cAMP phosphodiesterases class-II	5.09981	4.45803	0.228151	0.0803131	#N/A	#N/A
SMUL_3286	preprotein translocase subunit SecG	7.97685	8.18639	1.62012	0.384254	0.823687	0.0765906
SMUL_3287	polysaccharide deacetylase family protein	6.47957	6.54318	1.15773	0.255496	0	0
SMUL_3288	ribosome recycling factor	7.23481	7.0296	0.623432	0.474766	1.17344	0.601865
SMUL_3289	orotate phosphoribosyltransferase	7.23815	7.26516	1.06416	0.87182	0.431938	0.0624724
SMUL_3290	RDD domain-containing protein	5.8791	6.2551	2.37685	0.0748825	0	0
SMUL_3293	hypothetical protein	5.75909	5.64832	0.774869	0.738264	#N/A	#N/A
SMUL_3294	LemA protein	6.42147	5.77635	0.2264	0.00616421	1.46904	0.137212
SMUL_3295	GTP-binding protein TypA/BipA	8.48084	8.48322	1.0055	0.976177	0.923797	0.333106
SMUL_3296	flagellar hook-length control protein FliK	7.21509	6.84559	0.427076	0.381565	0	0
SMUL_3297	flagellar basal-body rod modification protein FlgD	5.80427	6.04595	1.74453	0.616919	#N/A	#N/A
SMUL_3298	flagellar hook protein FlgE-like	4.48597	5.51523	10.697	0.00117913	#N/A	#N/A
SMUL_3299	flagellar hook protein FlgE	8.19521	7.54462	0.223568	0.00211724	0.861669	0.18593
SMUL_3300	thymidylate synthase thyX	7.22626	7.35416	1.34248	0.0598304	0.720342	0.0899245
